# Supplementary material for: Beyond AOPs: A Mechanistic Evaluation of NAMs in DART Testing
Source: Front Toxicol. 2022 Mar 7;4:838466. doi: 10.3389/ftox.2022.838466 (PMC8915803; doi:10.3389/ftox.2022.838466)
Supplement: Supplementary file 2 [file DataSheet4.XLSX]

## Sheet: iPP screening phase
ASSAY NAME	ligand / control	RESPONSE/READOUT	Caffeine (10 uM)
safety screen 44 (Bowes et al. 2012)
Monoamine oxidase type A, MAOA (r) (antagonist radioligand)	clorgyline	Specific binding	8.2
Acetylcholinesterase, ACHE (h)	galanthamine	Enzymatic activity	-0.4
5-hydroxytryptamine receptor 1B, HTR1B (h) (antagonist radioligand)	serotonin	Specific binding	-7
cGMP-inhibited 3',5'-cyclic phosphodiesterase A, PDE3A (h)	milrinone	Enzymatic activity	1.6
Androgen receptor, AR (h) (agonist radioligand)	testosterone	Specific binding	-0.4
Muscarinic acetylcholine receptor M1, CHRM1 (h) (antagonist radioligand)	pirenzepine	Specific binding	5.5
cAMP-specific 3',5'-cyclic phosphodiesterase 4D, PDE4D (h)	Ro 20-1724	Enzymatic activity	9.4
Endothelin-1 receptor, EDNRA (h) (agonist radioligand)	endothelin-1	Specific binding	-17.3
Glucocorticoid receptor, NR3C1 (h) (agonist radioligand)	dexamethasone	Specific binding	1.3
Histamine H2 receptor, HRH2 (h) (antagonist radioligand)	cimetidine	Specific binding	-2.3
Kappa-type opioid receptor OPRK1 (h) (agonist radioligand)	U 50488	Specific binding	3.1
Prostaglandin G/H synthase 1, PTGS1(h)	Diclofenac	Enzymatic activity	13.3
Voltage-dependent L-type Ca2+ channel (dihydropyridine site), CACNA1C (r) (antagonist radioligand)	nitrendipine	Specific binding	-3.8
Alpha-1A adrenergic receptor, ADRA1A (h) (antagonist radioligand)	WB 4101	Specific binding	5
5-hydroxytryptamine receptor 1A, HTR1A (h) (agonist radioligand)	8-OH-DPAT	Specific binding	8.6
Potassium Voltage-Gated Channel Kv non-selective, KCNQ1 (r) (antagonist radioligand)	α-dendrotoxin	Specific binding	4.6
Alpha-2A adrenergic receptor, ADRA2A (h) (antagonist radioligand)	yohimbine	Specific binding	0.2
Beta-1 adrenergic receptor, ADRB1 (h) (agonist radioligand)	atenolol	Specific binding	4.2
Cannabinoid receptor 1, CNR1 (h) (agonist radioligand)	CP 55940	Specific binding	-7.8
Gamma-aminobutyric acid receptor subunit alpha-1 BZD site, GABRA1A (r) (agonist radioligand)	diazepam	Specific binding	1
Cholecystokinin receptor type A, CCKAR (h) (agonist radioligand)	CCK-8s	Specific binding	-4
Sodium-dependent dopamine transporter, SLC6A3 (h) (antagonist radioligand)	BTCP	Specific binding	-3.9
Beta-2 adrenergic receptor, ADRB2 (h) (antagonist radioligand)	ICI 118551	Specific binding	-6.8
Dopamine receptor D1, DRD1 (h) (antagonist radioligand)	SCH 23390	Specific binding	3.6
Sodium channel protein type 5 subunit alpha (site 2), SCN5A (r) (antagonist radioligand)	veratridine	Specific binding	7.2
Neuronal acetylcholine receptor subunit alpha-4, CHRNA4 (h) (agonist radioligand)	nicotine	Specific binding	-11.2
Glutamate receptor ionotropic NMDA 1 non-selective, GRIN1 (r) (antagonist radioligand)	CGS 19755	Specific binding	-4
Cannabinoid receptor 2, CNR2 (h) (agonist radioligand)	WIN 55212-2	Specific binding	1.8
5-hydroxytryptamine receptor 3A, HTR3A (h) (antagonist radioligand)	MDL 72222	Specific binding	2
Adenosine receptor A2a, ADORA2A (h) (agonist radioligand)	NECA	Specific binding	61.7
Sodium-dependent serotonin transporter, SLC6A4 (h) (antagonist radioligand)	imipramine	Specific binding	-3.4
Prostaglandin G/H synthase 2, PTGS2 (h)	NS398	Enzymatic activity	8.2
5-hydroxytryptamine receptor 2B, HTR2B (h) (agonist radioligand)	(±)DOI	Specific binding	-9.4
5-hydroxytryptamine receptor 2A, HTR2A (h) (agonist radioligand)	±)DOI	Specific binding	-1.2
Muscarinic acetylcholine receptor M2, CHRM2 (h) (antagonist radioligand)	methoctramine	Specific binding	-1.7
Histamine H1 receptor, HRH1 (h) (antagonist radioligand)	pyrilamine	Specific binding	4.7
Dopamine receptor D2, DRD2 (h) (agonist radioligand)	7-OH-DPAT	Specific binding	5.4
Mu-type opioid receptor, OPRM1 (h) (agonist radioligand)	DAMGO	Specific binding	16.4
Tyrosine-protein kinase Lck, LCK (h)	staurosporine	Enzymatic activity	-0.1
Delta-type opioid receptor, OPRD1 (h) (agonist radioligand)	DPDPE	Specific binding	-2.8
Vasopressin V1a receptor, AVPR1A (h) (agonist radioligand)	[d(CH2)5 1,Tyr(Me)2]-AVP	Specific binding	-4.2
Muscarinic acetylcholine receptor M3, CHRM3 (h) (antagonist radioligand)	4-DAMP	Specific binding	21.7
Potassium voltage-gated channel subfamily H member 2 hERG, KCNH2 (h)- [3H] Dofetilide	Terfenadine	Specific binding	-0.6
Sodium-dependent noradrenaline transporter, SLC6A2 (h) (antagonist radioligand)	protriptyline	Specific binding	0.4
additional targets
Constitutive androstane receptor CAR, NR1I3 (h) (agonist effect)	CITCO for control	Coactivator recruitment	-4.4
Constitutive androstane receptor CAR, NR1I3 (h) (antagonist effect)	CITCO	Coactivator recruitment	-0.6
Peroxisome proliferator-activated receptor alpha, PPARA (h) (agonist)	GW 7647 for control	Coactivator recruitment	-0.2
Peroxisome proliferator-activated receptor alpha, PPARA (h) (antagonist)	GW 7647	Coactivator recruitment	-7.3
Peroxisome proliferator-activated receptor delta, PPARD (h) (agonist)	GW 0742 for control	Coactivator recruitment	9.4
Peroxisome proliferator-activated receptor delta, PPARD (h) (antagonist)	GW 0742	Coactivator recruitment	7.8
Peroxisome proliferator-activated receptor gamma, PPARG (h) (agonist)	rosiglitazone for control	Coactivator recruitment	-0.3
Peroxisome proliferator-activated receptor gamma, PPARG (h) (antagonist)	rosiglitazone	Coactivator recruitment	-4
Pregnane X receptor PXR, NR1I2 (h) (agonist)	T0901317 for control	Coactivator recruitment	-2.8
Pregnane X receptor PXR, NR1I2 (h) (antagonist)	T0901317	Coactivator recruitment	9.8
Progesterone receptor, PGR (h) (agonist)	progesterone for control	Coactivator recruitment	-0.3
Progesterone receptor, PGR (h) (antagonist)	progesterone	Coactivator recruitment	5.2
Vitamin D3 receptor, VDR (h) (agonist)	calcitriol for control	Coactivator recruitment	-1
Vitamin D3 receptor, VDR (h) (antagonist)	calcitriol	Coactivator recruitment	0.8
Mineralocorticoid receptor, NR3C2 (h)	Aldosterone	Specific binding	-14
Retinoic Acid Receptor gamma, RARG (h)	9-cis-Retinoic acid	Specific binding	5
Estrogen receptor, ER1 (h) (agonist)	estriol	Coactivator recruitment	-1
Estrogen receptor, ER1 (h) (antagonist)	estriol	Coactivator recruitment	12
Estrogen receptor beta, ESR2 (h) (agonist)	estriol	Coactivator recruitment	0
Estrogen receptor beta, ESR2 (h) (antagonist)	estriol	Coactivator recruitment	2
Retinoic acid receptor alpha, RARA (h) (agonist)	TTNPB	Coactivator recruitment	0
Retinoic acid receptor alpha, RARA (h) (antagonist)	TTNPB	Coactivator recruitment	1
Retinoic acid receptor RXR-alpha, RXRA (h) (agonist)	fluorobexarotene	Coactivator recruitment	0
Retinoic acid receptor RXR-alpha, RXRA (h) (antagonist)	fluorobexarotene	Coactivator recruitment	-3
Retinoic acid receptor RXR-beta, RXRB (h) (agonist)	fluorobexarotene	Coactivator recruitment	0
Retinoic acid receptor RXR-beta, RXRB (h) (antagonist)	fluorobexarotene	Coactivator recruitment	4
Thyroid hormone receptor alpha, THRA (h) (agonist)	T3	Coactivator recruitment	-2
Thyroid hormone receptor beta, THRB (h) (agonist)	T3	Coactivator recruitment	-2
