# Supplementary material for: Beyond AOPs: A Mechanistic Evaluation of NAMs in DART Testing
Source: Front Toxicol. 2022 Mar 7;4:838466. doi: 10.3389/ftox.2022.838466 (PMC8915803; doi:10.3389/ftox.2022.838466)
Supplement: Supplementary file 4 [file DataSheet9.XLSX]

## Sheet: gaps GPCRs
UniProt ID	Gene Symbol	Protein Name	Panther Class ID	Comment
Q13255	GRM1	Metabotropic glutamate receptor 1	G-protein coupled receptor(PC00021)
Q14831	GRM7	Metabotropic glutamate receptor 7	G-protein coupled receptor(PC00021)
Q8NFJ6	PROKR2	Prokineticin receptor 2	G-protein coupled receptor(PC00021)
P49146	NPY2R	Neuropeptide Y receptor type 2	G-protein coupled receptor(PC00021)
Q9GZQ4	NMUR2	Neuromedin-U receptor 2	G-protein coupled receptor(PC00021)
P47804	RGR	RPE-retinal G protein-coupled receptor	G-protein coupled receptor(PC00021)
Q5T6X5	GPRC6A	G-protein coupled receptor family C group 6 member A	G-protein coupled receptor(PC00021)
P41180	CASR	Extracellular calcium-sensing receptor	G-protein coupled receptor(PC00021)
P13945	ADRB3	Beta-3 adrenergic receptor	G-protein coupled receptor(PC00021)
P41594	GRM5	Metabotropic glutamate receptor 5	G-protein coupled receptor(PC00021)
P21728	DRD1	D(1A) dopamine receptor	G-protein coupled receptor(PC00021)	*present in IPP
P16473	TSHR	Thyrotropin receptor	G-protein coupled receptor(PC00021)
O43614	HCRTR2	Orexin receptor type 2	G-protein coupled receptor(PC00021)
P28223	HTR2A	5-hydroxytryptamine receptor 2A	G-protein coupled receptor(PC00021)	*present in IPP
P35372	OPRM1	Mu-type opioid receptor	G-protein coupled receptor(PC00021)	*present in IPP
Q5NUL3	FFAR4	Free fatty acid receptor 4	G-protein coupled receptor(PC00021)
P34972	CNR2	Cannabinoid receptor 2	G-protein coupled receptor(PC00021)	*present in IPP
P25103	TACR1	Substance-P receptor	G-protein coupled receptor(PC00021)
P43116	PTGER2	Prostaglandin E2 receptor EP2 subtype	G-protein coupled receptor(PC00021)
P50052	AGTR2	Type-2 angiotensin II receptor	G-protein coupled receptor(PC00021)
P08908	HTR1A	5-hydroxytryptamine receptor 1A	G-protein coupled receptor(PC00021)	*present in IPP
P22888	LHCGR	Lutropin-choriogonadotropic hormone receptor	G-protein coupled receptor(PC00021)
Q15391	P2RY14	P2Y purinoceptor 14	G-protein coupled receptor(PC00021)
Q9Y2T6	GPR55	G-protein coupled receptor 55	G-protein coupled receptor(PC00021)
P46093	GPR4	G-protein coupled receptor 4	G-protein coupled receptor(PC00021)
P35408	PTGER2	Prostaglandin E2 receptor EP4 subtype	G-protein coupled receptor(PC00021)
Q13639	HTR4	5-hydroxytryptamine receptor 4	G-protein coupled receptor(PC00021)
P30968	GNRHR	Gonadotropin-releasing hormone receptor	G-protein coupled receptor(PC00021)
P35462	DRD3	D(3) dopamine receptor	G-protein coupled receptor(PC00021)
Q6U736	OPN5	Opsin-5	G-protein coupled receptor(PC00021)
P30518	AVPR2	Vasopressin V2 receptor	G-protein coupled receptor(PC00021)
P46663	BDKRB1	B1 bradykinin receptor	G-protein coupled receptor(PC00021)
Q9HBX9	RXFP1	Relaxin receptor 1	G-protein coupled receptor(PC00021)
P41595	HTR2B	5-hydroxytryptamine receptor 2B	G-protein coupled receptor(PC00021)	*present in IPP
Q9HB89	NMUR1	Neuromedin-U receptor 1	G-protein coupled receptor(PC00021)
Q8WXD0	RXFP2	Relaxin receptor 2	G-protein coupled receptor(PC00021)
P33032	MC5R	Melanocortin receptor 5	G-protein coupled receptor(PC00021)
Q01718	MC2R	Adrenocorticotropic hormone receptor	G-protein coupled receptor(PC00021)
Q9H244	P2RY12	P2Y purinoceptor 12	G-protein coupled receptor(PC00021)
Q9H1C0	LPAR5	Lysophosphatidic acid receptor 5	G-protein coupled receptor(PC00021)
P23945	FSHR	Follicle-stimulating hormone receptor	G-protein coupled receptor(PC00021)

## Sheet: gaps HTH TF
UniProt ID	Gene Symbol	Protein Name	Panther Class ID
P78367	NKX3-2	Homeobox protein Nkx-3.2	homeodomain transcription factor(PC00119)
Q9NY43	BARHL2	BarH-like 2 homeobox protein	homeodomain transcription factor(PC00119)
Q9HBU1	BARX1	Homeobox protein BarH-like 1	homeodomain transcription factor(PC00119)
Q14549	GBX1	Homeobox protein GBX-1	homeodomain transcription factor(PC00119)
Q9H161	ALX4	Homeobox protein aristaless-like 4	homeodomain transcription factor(PC00119)
P78426	NKX6-1	Homeobox protein Nkx-6.1	homeodomain transcription factor(PC00119)
Q9UBR4	LHX3	LIM/homeobox protein Lhx3	homeodomain transcription factor(PC00119)
P14653	HOXB1	Homeobox protein Hox-B1	homeodomain transcription factor(PC00119)
O95096	NKX2-2	Homeobox protein Nkx-2.2	homeodomain transcription factor(PC00119)
Q5SQQ9	VAX1	Ventral anterior homeobox 1	homeodomain transcription factor(PC00119)
Q9H2C1	LHX5	LIM/homeobox protein Lhx5	homeodomain transcription factor(PC00119)
P31270	HOXA11	Homeobox protein Hox-A11	homeodomain transcription factor(PC00119)
A8MTQ0	NOTO	Homeobox protein notochord	homeodomain transcription factor(PC00119)
A6NJT0	UNCX	Homeobox protein unc-4 homolog	homeodomain transcription factor(PC00119)
O15499	GSC2	Homeobox protein goosecoid-2	homeodomain transcription factor(PC00119)
P31268	HOXA7	Homeobox protein Hox-A7	homeodomain transcription factor(PC00119)
P43699	NKX2-1	Homeobox protein Nkx-2.1	homeodomain transcription factor(PC00119)
Q96QS3	ARX	Homeobox protein ARX	homeodomain transcription factor(PC00119)
O95343	SIX3	Homeobox protein SIX3	homeodomain transcription factor(PC00119)
Q9NPC8	SIX2	Homeobox protein SIX2	homeodomain transcription factor(PC00119)
P58304	VSX2	Visual system homeobox 2	homeodomain transcription factor(PC00119)
Q8N693	ESX1	Homeobox protein ESX1	homeodomain transcription factor(PC00119)
O60393	NOBOX	Homeobox protein NOBOX	homeodomain transcription factor(PC00119)
P56178	DLX5	Homeobox protein DLX-5	homeodomain transcription factor(PC00119)
A6NHT5	HMX3	Homeobox protein HMX3	homeodomain transcription factor(PC00119)
P49639	HOXA1	Homeobox protein Hox-A1	homeodomain transcription factor(PC00119)
P28358	HOXD10	Homeobox protein Hox-D10	homeodomain transcription factor(PC00119)
Q9UMQ3	BARX2	Homeobox protein BarH-like 2	homeodomain transcription factor(PC00119)
Q9BZM3	GSX2	GS homeobox 2	homeodomain transcription factor(PC00119)
Q99453	PHOX2B	Paired mesoderm homeobox protein 2B	homeodomain transcription factor(PC00119)
Q8NFW5	DMBX1	Diencephalon/mesencephalon homeobox protein 1	homeodomain transcription factor(PC00119)
O95076	ALX3	Homeobox protein aristaless-like 3	homeodomain transcription factor(PC00119)
P50221	MEOX1	Homeobox protein MOX-1	homeodomain transcription factor(PC00119)
P47902	CDX1	Homeobox protein CDX-1	homeodomain transcription factor(PC00119)
O15266	SHOX	Short stature homeobox protein	homeodomain transcription factor(PC00119)
Q9NZR4	VSX1	Visual system homeobox 1	homeodomain transcription factor(PC00119)
Q9H4S2	GSX1	GS homeobox 1	homeodomain transcription factor(PC00119)
Q05925	EN1	Homeobox protein engrailed-1	homeodomain transcription factor(PC00119)
Q99626	CDX2	Homeobox protein CDX-2	homeodomain transcription factor(PC00119)
P31277	HOXD11	Homeobox protein Hox-D11	homeodomain transcription factor(PC00119)
Q8TE12	LMX1A	LIM homeobox transcription factor 1-alpha	homeodomain transcription factor(PC00119)
P40424	PRL	Pre-B-cell leukemia transcription factor 1	homeodomain transcription factor(PC00119)
Q9NP08	HMX1	Homeobox protein HMX1	homeodomain transcription factor(PC00119)
Q07687	DLX2	Homeobox protein DLX-2	homeodomain transcription factor(PC00119)
O00470	MEIS1	Homeobox protein Meis1	homeodomain transcription factor(PC00119)
O14627	CDX4	Homeobox protein CDX-4	homeodomain transcription factor(PC00119)
Q9C056	NKX6-2	Homeobox protein Nkx-6.2	homeodomain transcription factor(PC00119)
O75364	PITX3	Pituitary homeobox 3	homeodomain transcription factor(PC00119)
P35452	HOXD12	Homeobox protein Hox-D12	homeodomain transcription factor(PC00119)
O60902	SHOX2	Short stature homeobox protein 2	homeodomain transcription factor(PC00119)
Q9BZE3	BARHL1	BarH-like 1 homeobox protein	homeodomain transcription factor(PC00119)
Q92988	DLX4	Homeobox protein DLX-4	homeodomain transcription factor(PC00119)
A6NCS4	NKX2-6	Homeobox protein Nkx-2.6	homeodomain transcription factor(PC00119)
O95475	SIX6	Homeobox protein SIX6	homeodomain transcription factor(PC00119)
Q6XYB7	LBX2	Transcription factor LBX2	homeodomain transcription factor(PC00119)
Q9BQY4	RHOXF2	Rhox homeobox family member 2	homeodomain transcription factor(PC00119)
Q9HB31	SEBOX	Homeobox protein SEBOX	homeodomain transcription factor(PC00119)
Q04743	EMX2	Homeobox protein EMX2	homeodomain transcription factor(PC00119)
Q9NQ69	LHX9	LIM/homeobox protein Lhx9	homeodomain transcription factor(PC00119)
O43186	CRX	Cone-rod homeobox protein	homeodomain transcription factor(PC00119)
Q68G74	LHX8	LIM/homeobox protein Lhx8	homeodomain transcription factor(PC00119)
O00321	ETV2	ETS translocation variant 2	winged helix/forkhead transcription factor(PC00246)
Q12951	FOXI1	Forkhead box protein I1	winged helix/forkhead transcription factor(PC00246)
Q01543	FLI1	Friend leukemia integration 1 transcription factor	winged helix/forkhead transcription factor(PC00246)
Q8HWS3	RFX6	DNA-binding protein RFX6	winged helix/forkhead transcription factor(PC00246)
Q99581	FEV	Protein FEV	winged helix/forkhead transcription factor(PC00246)
P17947	SPI1	Transcription factor PU.1	winged helix/forkhead transcription factor(PC00246)

## Sheet: gaps intercellular signalling
UniProt ID	Gene Symbol	Protein Name	Panther Class ID
O14625	CXCL11	C-X-C motif chemokine 11	chemokine(PC00074)
P80162	CXCL6	C-X-C motif chemokine 6	chemokine(PC00074)
Q07325	CXCL9	C-X-C motif chemokine 9	chemokine(PC00074)
Q9Y4X3	CCL27	C-C motif chemokine 27	chemokine(PC00074)
P10147	CCL3	C-C motif chemokine 3	cytokine(PC00083)
O15444	CCL25	C-C motif chemokine 25	cytokine(PC00083)
P04141	CSF2	Granulocyte-macrophage colony-stimulating factor	cytokine(PC00083)
Q99731	CCL19	C-C motif chemokine 19	cytokine(PC00083)
P13236	CCL4	C-C motif chemokine 4	cytokine(PC00083)
O00585	CCL21	C-C motif chemokine 21	cytokine(PC00083)
P13501	CCL5	C-C motif chemokine 5	cytokine(PC00083)
Q92583	CCL17	C-C motif chemokine 17	cytokine(PC00083)
Q6KF10	GDF6	Growth/differentiation factor 6	growth factor(PC00112)
P29279	CCN2	CCN family member 2	growth factor(PC00112)
P35070	BTC	Probetacellulin	growth factor(PC00112)
P10767	FGF6	Fibroblast growth factor 6	growth factor(PC00112)
P12645	BMP3	Bone morphogenetic protein 3	growth factor(PC00112)
O95972	BMP15	Bone morphogenetic protein 15	growth factor(PC00112)
P31371	FGF9	Fibroblast growth factor 9	growth factor(PC00112)
O60383	GDF9	Growth/differentiation factor 9	growth factor(PC00112)
P05111	INHA	Inhibin alpha chain	growth factor(PC00112)
Q9UK05	GDF2	Growth/differentiation factor 2	growth factor(PC00112)
O95388	CCN4	CCN family member 4	growth factor(PC00112)
Q9GZV9	FGF23	Fibroblast growth factor 23	growth factor(PC00112)
O43320	FGF16	Fibroblast growth factor 16	growth factor(PC00112)
P01308	INS	Insulin	growth factor(PC00112)
O95393	BMP10	Bone morphogenetic protein 10	growth factor(PC00112)
P56975	NRG3	Pro-neuregulin-3, membrane-bound isoform	growth factor(PC00112)
P48745	NOV	CCN family member 3	growth factor(PC00112)
Q9NP95	FGF20	Fibroblast growth factor 20	growth factor(PC00112)
Q9NSA1	FGF21	Fibroblast growth factor 21	growth factor(PC00112)
Q92752	TNR	Tenascin-R	intercellular signal molecule(PC00207)
Q93098	WNT8B	Protein Wnt-8b	intercellular signal molecule(PC00207)
Q93097	WNT2B	Protein Wnt-2b	intercellular signal molecule(PC00207)
O00755	WNT7A	Protein Wnt-7a	intercellular signal molecule(PC00207)
Q13253	NOG	Noggin	intercellular signal molecule(PC00207)
Q03403	TFF2	Trefoil factor 2	intercellular signal molecule(PC00207)
P56706	WNT7B	Protein Wnt-7b	intercellular signal molecule(PC00207)
P56704	WNT3A	Protein Wnt-3a	intercellular signal molecule(PC00207)
Q5JQD4	PYY3	Putative peptide YY-3	intercellular signal molecule(PC00207)
P09544	WNT2	Protein Wnt-2	intercellular signal molecule(PC00207)
Q6X4U4	SOSTDC1	Sclerostin domain-containing protein 1	intercellular signal molecule(PC00207)
P01298	PPY	Pancreatic prohormone	intercellular signal molecule(PC00207)
O14905	WNT9B	Protein Wnt-9b	intercellular signal molecule(PC00207)
Q9GZT5	WNT10A	Protein Wnt-10a	intercellular signal molecule(PC00207)
O14904	WNT9A	Protein Wnt-9a	intercellular signal molecule(PC00207)
P04628	WNT1	Proto-oncogene Wnt-1	intercellular signal molecule(PC00207)
Q9BQB4	SOST	Sclerostin	intercellular signal molecule(PC00207)
P01574	IFNB1	Interferon beta	interferon superfamily(PC00127)
P01563	IFNA2	Interferon alpha-2	interferon superfamily(PC00127)
P01579	IFNG	Interferon gamma	interferon superfamily(PC00127)
P01562	IFNA1	Interferon alpha-1/13	interferon superfamily(PC00127)
Q14005	IL16	Pro-interleukin-16	interleukin superfamily(PC00128)
P13725	OSM	Oncostatin-M	interleukin superfamily(PC00128)
P15248	IL9	Interleukin-9	interleukin superfamily(PC00128)
P01583	IL1A	Interleukin-1 alpha	interleukin superfamily(PC00128)
P05112	IL4	Interleukin-4	interleukin superfamily(PC00128)
P01584	IL1B	Interleukin-1 beta	interleukin superfamily(PC00128)
Q9HBE4	IL21	Interleukin-21	interleukin superfamily(PC00128)
P01282	VIP	VIP peptides	neuropeptide(PC00162)
P18509	ADCYAP1	Pituitary adenylate cyclase-activating polypeptide	neuropeptide(PC00162)
Q13519	PNOC	Prepronociceptin	neuropeptide(PC00162)
P01286	GHRH	Somatoliberin	neuropeptide(PC00162)
P01210	PENK	Proenkephalin-A	neuropeptide(PC00162)
P01213	PDYN	Proenkephalin-B	neuropeptide(PC00162)
P01138	NGF	Beta-nerve growth factor	neurotrophic factor(PC00163)
P01236	PRL	Prolactin	peptide hormone(PC00179)
P01241	GH1	Somatotropin	peptide hormone(PC00179)
Q9HCQ7	NPVF	Pro-FMRFamide-related neuropeptide VF	peptide hormone(PC00179)
P01350	GAST	Gastrin	peptide hormone(PC00179)
P04808	RLN1	Prorelaxin H1	peptide hormone(PC00179)
P58294	PROK1	Prokineticin-1	peptide hormone(PC00179)
P01270	PTH	Parathyroid hormone	peptide hormone(PC00179)
P61278	SST	Somatostatin	peptide hormone(PC00179)
P41159	LEP	Leptin	peptide hormone(PC00179)
P0DN86	CGB3	Choriogonadotropin subunit beta 3	peptide hormone(PC00179)
P06850	CRH	Corticoliberin	peptide hormone(PC00179)
Q9UBU3	GHRL	Appetite-regulating hormone	peptide hormone(PC00179)
P20800	EDN2	Endothelin-2	peptide hormone(PC00179)
Q9Y581	INSL6	Insulin-like peptide INSL6	peptide hormone(PC00179)
Q7Z4H4	ADM2	Protein ADM2	peptide hormone(PC00179)
P01225	FSHB	Follitropin subunit beta	peptide hormone(PC00179)
P01215	CGA	Glycoprotein hormones alpha chain	peptide hormone(PC00179)
