# Supplementary material for: Beyond AOPs: A Mechanistic Evaluation of NAMs in DART Testing
Source: Front Toxicol. 2022 Mar 7;4:838466. doi: 10.3389/ftox.2022.838466 (PMC8915803; doi:10.3389/ftox.2022.838466)
Supplement: Supplementary file 5 [file DataSheet3.XLSX]

## Sheet: Stem Cell DB Gene Expression
GeneProbe	AgilentID	GeneSymbol	NIH-i1 p12 undiff	NIH-i1 p16 undiff	NIH-i4 p10 undiff	NIH-i4 p14 undiff	NIH-i12 p10 undiff	NIH-i12 p14 undiff	NIH-i7 p17 undiff	NIH-i7 p21 undiff	NIH-i11 p21 undiff	NIH-i11 p25 undiff	NIH-i5 p17 undiff	NIH-i5 p21 undiff	NIH-i13 p11 undiff	NIH-i13 p15 undiff	NIH-i2 p19 undiff	NIH-i2 p23 undiff	Average
GP9001	A_24_P151121	A1BG	7.5	7.5	7.5	7.5	7.5	7.5	7.5	7.5	7.5	7.5	7.5	7.5	7.5	7.5	7.5	7.5	7.5
GP26111	A_23_P104224	A1CF	7.5	7.5	7.5	7.5	7.5	7.5	7.5	7.5	7.5	7.5	7.5	7.5	7.5	7.5	7.5	7.5	7.5
GP34916	A_24_P147242	A2BP1	7.5	7.5	7.5	7.5	7.5	7.5	7.5	7.5	7.5	7.5	7.5	7.5	7.5	7.5	7.5	7.5	7.5
GP33632	A_23_P58046	A4GNT	7.5	7.5	7.5	7.5	7.5	7.5	7.5	7.5	7.5	7.5	7.5	7.5	7.5	7.5	7.5	7.5	7.5
GP6123	A_23_P80570	AADAC	7.5	7.5	7.5	7.5	7.5	7.5	7.5	7.5	7.5	7.5	7.5	7.5	7.5	7.5	7.5	7.5	7.5
GP30885	A_23_P91970	AADACL2	7.5	7.5	7.5	7.5	7.5	7.5	7.5	7.5	7.5	7.5	7.5	7.5	7.5	7.5	7.5	7.5	7.5
GP9234	A_24_P299271	AAK1	7.5	7.5	7.5	7.5	7.5	7.5	7.5	7.5	7.5	7.5	7.5	7.5	7.5	7.5	7.5	7.5	7.5
GP19885	A_24_P356	AAK1	7.5	7.5	7.5	7.5	7.5	7.5	7.5	7.5	7.5	7.5	7.5	7.5	7.5	7.5	7.5	7.5	7.5
GP35489	A_23_P209826	AAK1	7.5	7.5	7.5	7.5	7.5	7.5	7.5	7.5	7.5	7.5	7.5	7.5	7.5	7.5	7.5	7.5	7.5
GP19203	A_23_P396086	AASDH	7.5	7.5	7.5	7.5	7.5	7.5	7.5	7.5	7.5	7.5	7.5	7.5	7.5	7.5	7.5	7.5	7.5
GP38813	A_23_P159169	AATK	7.5	7.5	7.5	7.5	7.5	7.5	7.5	7.5	7.5	7.5	7.5	7.5	7.5	7.5	7.5	7.5	7.5
GP28030	A_24_P330684	ABAT	7.5	7.5	7.5	7.5	7.5	7.5	7.5	7.5	7.5	7.5	7.5	7.5	7.5	7.5	7.5	7.5	7.5
GP4092	A_24_P289265	ABCA1	7.5	7.5	7.5	7.5	7.5	7.5	7.5	7.5	7.5	7.5	7.5	7.5	7.5	7.5	7.5	7.5	7.5
GP12178	A_23_P216649	ABCA1	7.5	7.5	7.5	7.5	7.5	7.5	7.5	7.5	7.5	7.5	7.5	7.5	7.5	7.5	7.5	7.5	7.5
GP39687	A_23_P89422	ABCA10	7.5	7.5	7.5	7.5	7.5	7.5	7.5	7.5	7.5	7.5	7.5	7.5	7.5	7.5	7.5	7.5	7.5
GP26689	A_23_P56369	ABCA12	7.5	7.5	7.5	7.5	7.5	7.5	7.5	7.5	7.5	7.5	7.5	7.5	7.5	7.5	7.5	7.5	7.5
GP10923	A_23_P364324	ABCA13	7.5	7.5	7.5	7.5	7.5	7.5	7.5	7.5	7.5	7.5	7.5	7.5	7.5	7.5	7.5	7.5	7.5
GP3048	A_23_P43504	ABCA2	7.5	7.5	7.5	7.5	7.5	7.5	7.5	7.5	7.5	7.5	7.5	7.5	7.5	7.5	7.5	7.5	7.5
GP5723	A_23_P160940	ABCA4	7.5	7.5	7.5	7.5	7.5	7.5	7.5	7.5	7.5	7.5	7.5	7.5	7.5	7.5	7.5	7.5	7.5
GP5907	A_24_P378581	ABCA6	7.5	7.5	7.5	7.5	7.5	7.5	7.5	7.5	7.5	7.5	7.5	7.5	7.5	7.5	7.5	7.5	7.5
GP13411	A_23_P500400	ABCA6	7.5	7.5	7.5	7.5	7.5	7.5	7.5	7.5	7.5	7.5	7.5	7.5	7.5	7.5	7.5	7.5	7.5
GP5959	A_23_P118615	ABCA8	7.5	7.5	7.5	7.5	7.5	7.5	7.5	7.5	7.5	7.5	7.5	7.5	7.5	7.5	7.5	7.5	7.5
GP11107	A_24_P399341	ABCA9	7.5	7.5	7.5	7.5	7.5	7.5	7.5	7.5	7.5	7.5	7.5	7.5	7.5	7.5	7.5	7.5	7.5
GP15496	A_24_P241672	ABCA9	7.5	7.5	7.5	7.5	7.5	7.5	7.5	7.5	7.5	7.5	7.5	7.5	7.5	7.5	7.5	7.5	7.5
GP26577	A_23_P82523	ABCB1	7.5	7.5	7.5	7.5	7.5	7.5	7.5	7.5	7.5	7.5	7.5	7.5	7.5	7.5	7.5	7.5	7.5
GP26029	A_24_P324449	ABCB10	7.5	7.5	7.5	7.5	7.5	7.5	7.5	7.5	7.5	7.5	7.5	7.5	7.5	7.5	7.5	7.5	7.5
GP6339	A_23_P39703	ABCB11	7.5	7.5	7.5	7.5	7.5	7.5	7.5	7.5	7.5	7.5	7.5	7.5	7.5	7.5	7.5	7.5	7.5
GP1052	A_23_P123112	ABCB4	7.5	7.5	7.5	7.5	7.5	7.5	7.5	7.5	7.5	7.5	7.5	7.5	7.5	7.5	7.5	7.5	7.5
GP30090	A_23_P111662	ABCB5	7.5	7.5	7.5	7.5	7.5	7.5	7.5	7.5	7.5	7.5	7.5	7.5	7.5	7.5	7.5	7.5	7.5
GP26006	A_23_P82249	ABCB8	7.5	7.5	7.5	7.5	7.5	7.5	7.5	7.5	7.5	7.5	7.5	7.5	7.5	7.5	7.5	7.5	7.5
GP936	A_24_P312895	ABCB9	7.5	7.5	7.5	7.5	7.5	7.5	7.5	7.5	7.5	7.5	7.5	7.5	7.5	7.5	7.5	7.5	7.5
GP28732	A_23_P128094	ABCB9	7.5	7.5	7.5	7.5	7.5	7.5	7.5	7.5	7.5	7.5	7.5	7.5	7.5	7.5	7.5	7.5	7.5
GP34835	A_23_P141076	ABCC11	7.5	7.5	7.5	7.5	7.5	7.5	7.5	7.5	7.5	7.5	7.5	7.5	7.5	7.5	7.5	7.5	7.5
GP27687	A_24_P287766	ABCC12	7.5	7.5	7.5	7.5	7.5	7.5	7.5	7.5	7.5	7.5	7.5	7.5	7.5	7.5	7.5	7.5	7.5
GP4752	A_23_P307570	ABCC13	7.5	7.5	7.5	7.5	7.5	7.5	7.5	7.5	7.5	7.5	7.5	7.5	7.5	7.5	7.5	7.5	7.5
GP10528	A_23_P397480	ABCC13	7.5	7.5	7.5	7.5	7.5	7.5	7.5	7.5	7.5	7.5	7.5	7.5	7.5	7.5	7.5	7.5	7.5
GP9893	A_23_P207507	ABCC3	7.5	7.5	7.5	7.5	7.5	7.5	7.5	7.5	7.5	7.5	7.5	7.5	7.5	7.5	7.5	7.5	7.5
GP19983	A_24_P222291	ABCC4	7.5	7.5	7.5	7.5	7.5	7.5	7.5	7.5	7.5	7.5	7.5	7.5	7.5	7.5	7.5	7.5	7.5
GP26995	A_23_P25559	ABCC4	7.5	7.5	7.5	7.5	7.5	7.5	7.5	7.5	7.5	7.5	7.5	7.5	7.5	7.5	7.5	7.5	7.5
GP27488	A_24_P16913	ABCC4	7.5	7.5	7.5	7.5	7.5	7.5	7.5	7.5	7.5	7.5	7.5	7.5	7.5	7.5	7.5	7.5	7.5
GP4080	A_24_P919989	ABCC5	7.5	7.5	7.5	7.5	7.5	7.5	7.5	7.5	7.5	7.5	7.5	7.5	7.5	7.5	7.5	7.5	7.5
GP8089	A_23_P212665	ABCC5	7.5	7.5	7.5	7.5	7.5	7.5	7.5	7.5	7.5	7.5	7.5	7.5	7.5	7.5	7.5	7.5	7.5
GP3478	A_23_P100539	ABCC6	7.5	7.5	7.5	7.5	7.5	7.5	7.5	7.5	7.5	7.5	7.5	7.5	7.5	7.5	7.5	7.5	7.5
GP22445	A_23_P366828	ABCC6	7.5	7.5	7.5	7.5	7.5	7.5	7.5	7.5	7.5	7.5	7.5	7.5	7.5	7.5	7.5	7.5	7.5
GP18425	A_24_P178503	ABCC9	7.5	7.5	7.5	7.5	7.5	7.5	7.5	7.5	7.5	7.5	7.5	7.5	7.5	7.5	7.5	7.5	7.5
GP32119	A_23_P368691	ABCC9	7.5	7.5	7.5	7.5	7.5	7.5	7.5	7.5	7.5	7.5	7.5	7.5	7.5	7.5	7.5	7.5	7.5
GP36502	A_23_P204194	ABCC9	7.5	7.5	7.5	7.5	7.5	7.5	7.5	7.5	7.5	7.5	7.5	7.5	7.5	7.5	7.5	7.5	7.5
GP16740	A_23_P148556	ABCD1	7.5	7.5	7.5	7.5	7.5	7.5	7.5	7.5	7.5	7.5	7.5	7.5	7.5	7.5	7.5	7.5	7.5
GP31114	A_23_P388124	ABCD2	7.5	7.5	7.5	7.5	7.5	7.5	7.5	7.5	7.5	7.5	7.5	7.5	7.5	7.5	7.5	7.5	7.5
GP24073	A_24_P221154	ABCD3	7.5	7.5	7.5	7.5	7.5	7.5	7.5	7.5	7.5	7.5	7.5	7.5	7.5	7.5	7.5	7.5	7.5
GP18598	A_23_P166297	ABCG1	7.5	7.5	7.5	7.5	7.5	7.5	7.5	7.5	7.5	7.5	7.5	7.5	7.5	7.5	7.5	7.5	7.5
GP23175	A_23_P119763	ABCG5	7.5	7.5	7.5	7.5	7.5	7.5	7.5	7.5	7.5	7.5	7.5	7.5	7.5	7.5	7.5	7.5	7.5
GP34694	A_23_P90577	ABCG8	7.5	7.5	7.5	7.5	7.5	7.5	7.5	7.5	7.5	7.5	7.5	7.5	7.5	7.5	7.5	7.5	7.5
GP17675	A_23_P17242	ABHD1	7.5	7.5	7.5	7.5	7.5	7.5	7.5	7.5	7.5	7.5	7.5	7.5	7.5	7.5	7.5	7.5	7.5
GP30704	A_24_P918739	ABHD1	7.5	7.5	7.5	7.5	7.5	7.5	7.5	7.5	7.5	7.5	7.5	7.5	7.5	7.5	7.5	7.5	7.5
GP8749	A_24_P268662	ABHD10	7.5	7.5	7.5	7.5	7.5	7.5	7.5	7.5	7.5	7.5	7.5	7.5	7.5	7.5	7.5	7.5	7.5
GP8415	A_24_P398691	ABHD13	7.5	7.5	7.5	7.5	7.5	7.5	7.5	7.5	7.5	7.5	7.5	7.5	7.5	7.5	7.5	7.5	7.5
GP11195	A_24_P61464	ABHD13	7.5	7.5	7.5	7.5	7.5	7.5	7.5	7.5	7.5	7.5	7.5	7.5	7.5	7.5	7.5	7.5	7.5
GP11392	A_24_P337140	ABHD14B	7.5	7.5	7.5	7.5	7.5	7.5	7.5	7.5	7.5	7.5	7.5	7.5	7.5	7.5	7.5	7.5	7.5
GP23330	A_23_P155417	ABHD14B	7.5	7.5	7.5	7.5	7.5	7.5	7.5	7.5	7.5	7.5	7.5	7.5	7.5	7.5	7.5	7.5	7.5
GP3577	A_23_P363034	ABHD15	7.5	7.5	7.5	7.5	7.5	7.5	7.5	7.5	7.5	7.5	7.5	7.5	7.5	7.5	7.5	7.5	7.5
GP3426	A_23_P140591	ABHD2	7.5	7.5	7.5	7.5	7.5	7.5	7.5	7.5	7.5	7.5	7.5	7.5	7.5	7.5	7.5	7.5	7.5
GP6352	A_24_P142141	ABHD2	7.5	7.5	7.5	7.5	7.5	7.5	7.5	7.5	7.5	7.5	7.5	7.5	7.5	7.5	7.5	7.5	7.5
GP22030	A_24_P924920	ABHD2	7.5	7.5	7.5	7.5	7.5	7.5	7.5	7.5	7.5	7.5	7.5	7.5	7.5	7.5	7.5	7.5	7.5
GP34075	A_24_P924915	ABHD2	7.5	7.5	7.5	7.5	7.5	7.5	7.5	7.5	7.5	7.5	7.5	7.5	7.5	7.5	7.5	7.5	7.5
GP31438	A_23_P354308	ABI3BP	7.5	7.5	7.5	7.5	7.5	7.5	7.5	7.5	7.5	7.5	7.5	7.5	7.5	7.5	7.5	7.5	7.5
GP37248	A_23_P218858	ABI3BP	7.5	7.5	7.5	7.5	7.5	7.5	7.5	7.5	7.5	7.5	7.5	7.5	7.5	7.5	7.5	7.5	7.5
GP3033	A_24_P291016	ABL1	7.5	7.5	7.5	7.5	7.5	7.5	7.5	7.5	7.5	7.5	7.5	7.5	7.5	7.5	7.5	7.5	7.5
GP11238	A_24_P282416	ABL1	7.5	7.5	7.5	7.5	7.5	7.5	7.5	7.5	7.5	7.5	7.5	7.5	7.5	7.5	7.5	7.5	7.5
GP26575	A_24_P393711	ABL1	7.5	7.5	7.5	7.5	7.5	7.5	7.5	7.5	7.5	7.5	7.5	7.5	7.5	7.5	7.5	7.5	7.5
GP40433	A_24_P281101	ABL1	7.5	7.5	7.5	7.5	7.5	7.5	7.5	7.5	7.5	7.5	7.5	7.5	7.5	7.5	7.5	7.5	7.5
GP35015	A_24_P263878	ABL2	7.5	7.5	7.5	7.5	7.5	7.5	7.5	7.5	7.5	7.5	7.5	7.5	7.5	7.5	7.5	7.5	7.5
GP28985	A_23_P255672	ABLIM2	7.5	7.5	7.5	7.5	7.5	7.5	7.5	7.5	7.5	7.5	7.5	7.5	7.5	7.5	7.5	7.5	7.5
GP10451	A_24_P123408	ABLIM3	7.5	7.5	7.5	7.5	7.5	7.5	7.5	7.5	7.5	7.5	7.5	7.5	7.5	7.5	7.5	7.5	7.5
GP23351	A_23_P256205	ABLIM3	7.5	7.5	7.5	7.5	7.5	7.5	7.5	7.5	7.5	7.5	7.5	7.5	7.5	7.5	7.5	7.5	7.5
GP33605	A_23_P112646	ABO	7.5	7.5	7.5	7.5	7.5	7.5	7.5	7.5	7.5	7.5	7.5	7.5	7.5	7.5	7.5	7.5	7.5
GP24802	A_23_P59452	ABP1	7.5	7.5	7.5	7.5	7.5	7.5	7.5	7.5	7.5	7.5	7.5	7.5	7.5	7.5	7.5	7.5	7.5
GP36819	A_23_P313482	ABRA	7.5	7.5	7.5	7.5	7.5	7.5	7.5	7.5	7.5	7.5	7.5	7.5	7.5	7.5	7.5	7.5	7.5
GP36771	A_24_P200297	ABTB1	7.5	7.5	7.5	7.5	7.5	7.5	7.5	7.5	7.5	7.5	7.5	7.5	7.5	7.5	7.5	7.5	7.5
GP30349	A_32_P215318	ACACA	7.5	7.5	7.5	7.5	7.5	7.5	7.5	7.5	7.5	7.5	7.5	7.5	7.5	7.5	7.5	7.5	7.5
GP32879	A_23_P141434	ACACA	7.5	7.5	7.5	7.5	7.5	7.5	7.5	7.5	7.5	7.5	7.5	7.5	7.5	7.5	7.5	7.5	7.5
GP19724	A_23_P87791	ACACB	7.5	7.5	7.5	7.5	7.5	7.5	7.5	7.5	7.5	7.5	7.5	7.5	7.5	7.5	7.5	7.5	7.5
GP17337	A_24_P8284	ACAD10	7.5	7.5	7.5	7.5	7.5	7.5	7.5	7.5	7.5	7.5	7.5	7.5	7.5	7.5	7.5	7.5	7.5
GP37869	A_23_P25348	ACAD10	7.5	7.5	7.5	7.5	7.5	7.5	7.5	7.5	7.5	7.5	7.5	7.5	7.5	7.5	7.5	7.5	7.5
GP20039	A_24_P234242	ACADL	7.5	7.5	7.5	7.5	7.5	7.5	7.5	7.5	7.5	7.5	7.5	7.5	7.5	7.5	7.5	7.5	7.5
GP6677	A_23_P65022	ACADS	7.5	7.5	7.5	7.5	7.5	7.5	7.5	7.5	7.5	7.5	7.5	7.5	7.5	7.5	7.5	7.5	7.5
GP33774	A_24_P630640	ACAP1	7.5	7.5	7.5	7.5	7.5	7.5	7.5	7.5	7.5	7.5	7.5	7.5	7.5	7.5	7.5	7.5	7.5
GP33747	A_23_P12231	ACAP3	7.5	7.5	7.5	7.5	7.5	7.5	7.5	7.5	7.5	7.5	7.5	7.5	7.5	7.5	7.5	7.5	7.5
GP37212	A_24_P281497	ACAP3	7.5	7.5	7.5	7.5	7.5	7.5	7.5	7.5	7.5	7.5	7.5	7.5	7.5	7.5	7.5	7.5	7.5
GP38914	A_23_P23625	ACAP3	7.5	7.5	7.5	7.5	7.5	7.5	7.5	7.5	7.5	7.5	7.5	7.5	7.5	7.5	7.5	7.5	7.5
GP13286	A_23_P107166	ACBD4	7.5	7.5	7.5	7.5	7.5	7.5	7.5	7.5	7.5	7.5	7.5	7.5	7.5	7.5	7.5	7.5	7.5
GP39450	A_24_P175563	ACBD5	7.5	7.5	7.5	7.5	7.5	7.5	7.5	7.5	7.5	7.5	7.5	7.5	7.5	7.5	7.5	7.5	7.5
GP36813	A_23_P93658	ACCN3	7.5	7.5	7.5	7.5	7.5	7.5	7.5	7.5	7.5	7.5	7.5	7.5	7.5	7.5	7.5	7.5	7.5
GP18437	A_24_P405375	ACCN4	7.5	7.5	7.5	7.5	7.5	7.5	7.5	7.5	7.5	7.5	7.5	7.5	7.5	7.5	7.5	7.5	7.5
GP6744	A_23_P258433	ACCN5	7.5	7.5	7.5	7.5	7.5	7.5	7.5	7.5	7.5	7.5	7.5	7.5	7.5	7.5	7.5	7.5	7.5
GP9733	A_23_P38235	ACE	7.5	7.5	7.5	7.5	7.5	7.5	7.5	7.5	7.5	7.5	7.5	7.5	7.5	7.5	7.5	7.5	7.5
GP38130	A_23_P371777	ACE	7.5	7.5	7.5	7.5	7.5	7.5	7.5	7.5	7.5	7.5	7.5	7.5	7.5	7.5	7.5	7.5	7.5
GP13315	A_23_P38952	ACER1	7.5	7.5	7.5	7.5	7.5	7.5	7.5	7.5	7.5	7.5	7.5	7.5	7.5	7.5	7.5	7.5	7.5
GP16122	A_24_P355693	ACER3	7.5	7.5	7.5	7.5	7.5	7.5	7.5	7.5	7.5	7.5	7.5	7.5	7.5	7.5	7.5	7.5	7.5
GP31250	A_23_P203665	ACER3	7.5	7.5	7.5	7.5	7.5	7.5	7.5	7.5	7.5	7.5	7.5	7.5	7.5	7.5	7.5	7.5	7.5
GP9012	A_23_P376727	ACMSD	7.5	7.5	7.5	7.5	7.5	7.5	7.5	7.5	7.5	7.5	7.5	7.5	7.5	7.5	7.5	7.5	7.5
GP13753	A_23_P325726	ACOT11	7.5	7.5	7.5	7.5	7.5	7.5	7.5	7.5	7.5	7.5	7.5	7.5	7.5	7.5	7.5	7.5	7.5
GP19959	A_24_P945165	ACOT11	7.5	7.5	7.5	7.5	7.5	7.5	7.5	7.5	7.5	7.5	7.5	7.5	7.5	7.5	7.5	7.5	7.5
GP36415	A_23_P44207	ACOT12	7.5	7.5	7.5	7.5	7.5	7.5	7.5	7.5	7.5	7.5	7.5	7.5	7.5	7.5	7.5	7.5	7.5
GP37372	A_24_P935889	ACOX1	7.5	7.5	7.5	7.5	7.5	7.5	7.5	7.5	7.5	7.5	7.5	7.5	7.5	7.5	7.5	7.5	7.5
GP2252	A_23_P143034	ACOXL	7.5	7.5	7.5	7.5	7.5	7.5	7.5	7.5	7.5	7.5	7.5	7.5	7.5	7.5	7.5	7.5	7.5
GP27270	A_24_P922919	ACP1	7.5	7.5	7.5	7.5	7.5	7.5	7.5	7.5	7.5	7.5	7.5	7.5	7.5	7.5	7.5	7.5	7.5
GP11212	A_23_P138782	ACP2	7.5	7.5	7.5	7.5	7.5	7.5	7.5	7.5	7.5	7.5	7.5	7.5	7.5	7.5	7.5	7.5	7.5
GP23196	A_24_P37589	ACPP	7.5	7.5	7.5	7.5	7.5	7.5	7.5	7.5	7.5	7.5	7.5	7.5	7.5	7.5	7.5	7.5	7.5
GP40973	A_24_P46130	ACPP	7.5	7.5	7.5	7.5	7.5	7.5	7.5	7.5	7.5	7.5	7.5	7.5	7.5	7.5	7.5	7.5	7.5
GP5707	A_23_P330419	ACPT	7.5	7.5	7.5	7.5	7.5	7.5	7.5	7.5	7.5	7.5	7.5	7.5	7.5	7.5	7.5	7.5	7.5
GP9939	A_23_P40734	ACR	7.5	7.5	7.5	7.5	7.5	7.5	7.5	7.5	7.5	7.5	7.5	7.5	7.5	7.5	7.5	7.5	7.5
GP22810	A_32_P191262	ACR	7.5	7.5	7.5	7.5	7.5	7.5	7.5	7.5	7.5	7.5	7.5	7.5	7.5	7.5	7.5	7.5	7.5
GP4941	A_23_P151120	ACRBP	7.5	7.5	7.5	7.5	7.5	7.5	7.5	7.5	7.5	7.5	7.5	7.5	7.5	7.5	7.5	7.5	7.5
GP663	A_23_P202894	ACRV1	7.5	7.5	7.5	7.5	7.5	7.5	7.5	7.5	7.5	7.5	7.5	7.5	7.5	7.5	7.5	7.5	7.5
GP39883	A_24_P941736	ACSBG1	7.5	7.5	7.5	7.5	7.5	7.5	7.5	7.5	7.5	7.5	7.5	7.5	7.5	7.5	7.5	7.5	7.5
GP20720	A_23_P131050	ACSBG2	7.5	7.5	7.5	7.5	7.5	7.5	7.5	7.5	7.5	7.5	7.5	7.5	7.5	7.5	7.5	7.5	7.5
GP31522	A_24_P201360	ACSL5	7.5	7.5	7.5	7.5	7.5	7.5	7.5	7.5	7.5	7.5	7.5	7.5	7.5	7.5	7.5	7.5	7.5
GP21789	A_23_P7562	ACSL6	7.5	7.5	7.5	7.5	7.5	7.5	7.5	7.5	7.5	7.5	7.5	7.5	7.5	7.5	7.5	7.5	7.5
GP31493	A_32_P210031	ACSL6	7.5	7.5	7.5	7.5	7.5	7.5	7.5	7.5	7.5	7.5	7.5	7.5	7.5	7.5	7.5	7.5	7.5
GP38975	A_24_P941526	ACSL6	7.5	7.5	7.5	7.5	7.5	7.5	7.5	7.5	7.5	7.5	7.5	7.5	7.5	7.5	7.5	7.5	7.5
GP18287	A_24_P18834	ACSM2A	7.5	7.5	7.5	7.5	7.5	7.5	7.5	7.5	7.5	7.5	7.5	7.5	7.5	7.5	7.5	7.5	7.5
GP28255	A_24_P220548	ACSM2A	7.5	7.5	7.5	7.5	7.5	7.5	7.5	7.5	7.5	7.5	7.5	7.5	7.5	7.5	7.5	7.5	7.5
GP12099	A_23_P66328	ACSM2B	7.5	7.5	7.5	7.5	7.5	7.5	7.5	7.5	7.5	7.5	7.5	7.5	7.5	7.5	7.5	7.5	7.5
GP10834	A_24_P367776	ACSM5	7.5	7.5	7.5	7.5	7.5	7.5	7.5	7.5	7.5	7.5	7.5	7.5	7.5	7.5	7.5	7.5	7.5
GP19381	A_24_P350173	ACSM5	7.5	7.5	7.5	7.5	7.5	7.5	7.5	7.5	7.5	7.5	7.5	7.5	7.5	7.5	7.5	7.5	7.5
GP25757	A_23_P44919	ACSM5	7.5	7.5	7.5	7.5	7.5	7.5	7.5	7.5	7.5	7.5	7.5	7.5	7.5	7.5	7.5	7.5	7.5
GP23550	A_24_P185689	ACSS1	7.5	7.5	7.5	7.5	7.5	7.5	7.5	7.5	7.5	7.5	7.5	7.5	7.5	7.5	7.5	7.5	7.5
GP33669	A_24_P940831	ACSS1	7.5	7.5	7.5	7.5	7.5	7.5	7.5	7.5	7.5	7.5	7.5	7.5	7.5	7.5	7.5	7.5	7.5
GP6783	A_23_P31984	ACTL7A	7.5	7.5	7.5	7.5	7.5	7.5	7.5	7.5	7.5	7.5	7.5	7.5	7.5	7.5	7.5	7.5	7.5
GP25035	A_23_P9186	ACTL7B	7.5	7.5	7.5	7.5	7.5	7.5	7.5	7.5	7.5	7.5	7.5	7.5	7.5	7.5	7.5	7.5	7.5
GP39296	A_23_P319682	ACTL9	7.5	7.5	7.5	7.5	7.5	7.5	7.5	7.5	7.5	7.5	7.5	7.5	7.5	7.5	7.5	7.5	7.5
GP4915	A_24_P76635	ACTR3C	7.5	7.5	7.5	7.5	7.5	7.5	7.5	7.5	7.5	7.5	7.5	7.5	7.5	7.5	7.5	7.5	7.5
GP19630	A_23_P147311	ACTRT1	7.5	7.5	7.5	7.5	7.5	7.5	7.5	7.5	7.5	7.5	7.5	7.5	7.5	7.5	7.5	7.5	7.5
GP16199	A_23_P148829	ACTRT2	7.5	7.5	7.5	7.5	7.5	7.5	7.5	7.5	7.5	7.5	7.5	7.5	7.5	7.5	7.5	7.5	7.5
GP32192	A_23_P99036	ACVR1B	7.5	7.5	7.5	7.5	7.5	7.5	7.5	7.5	7.5	7.5	7.5	7.5	7.5	7.5	7.5	7.5	7.5
GP1594	A_32_P190944	ACVR1C	7.5	7.5	7.5	7.5	7.5	7.5	7.5	7.5	7.5	7.5	7.5	7.5	7.5	7.5	7.5	7.5	7.5
GP28523	A_24_P324783	ACVRL1	7.5	7.5	7.5	7.5	7.5	7.5	7.5	7.5	7.5	7.5	7.5	7.5	7.5	7.5	7.5	7.5	7.5
GP21856	A_23_P47102	ACY3	7.5	7.5	7.5	7.5	7.5	7.5	7.5	7.5	7.5	7.5	7.5	7.5	7.5	7.5	7.5	7.5	7.5
GP35738	A_23_P41514	ADAD1	7.5	7.5	7.5	7.5	7.5	7.5	7.5	7.5	7.5	7.5	7.5	7.5	7.5	7.5	7.5	7.5	7.5
GP10814	A_23_P207345	ADAM11	7.5	7.5	7.5	7.5	7.5	7.5	7.5	7.5	7.5	7.5	7.5	7.5	7.5	7.5	7.5	7.5	7.5
GP22253	A_23_P502158	ADAM11	7.5	7.5	7.5	7.5	7.5	7.5	7.5	7.5	7.5	7.5	7.5	7.5	7.5	7.5	7.5	7.5	7.5
GP11503	A_23_P350512	ADAM12	7.5	7.5	7.5	7.5	7.5	7.5	7.5	7.5	7.5	7.5	7.5	7.5	7.5	7.5	7.5	7.5	7.5
GP37445	A_23_P159227	ADAM15	7.5	7.5	7.5	7.5	7.5	7.5	7.5	7.5	7.5	7.5	7.5	7.5	7.5	7.5	7.5	7.5	7.5
GP22507	A_23_P72527	ADAM18	7.5	7.5	7.5	7.5	7.5	7.5	7.5	7.5	7.5	7.5	7.5	7.5	7.5	7.5	7.5	7.5	7.5
GP28205	A_23_P81369	ADAM19	7.5	7.5	7.5	7.5	7.5	7.5	7.5	7.5	7.5	7.5	7.5	7.5	7.5	7.5	7.5	7.5	7.5
GP25587	A_23_P136832	ADAM2	7.5	7.5	7.5	7.5	7.5	7.5	7.5	7.5	7.5	7.5	7.5	7.5	7.5	7.5	7.5	7.5	7.5
GP3263	A_23_P48698	ADAM20	7.5	7.5	7.5	7.5	7.5	7.5	7.5	7.5	7.5	7.5	7.5	7.5	7.5	7.5	7.5	7.5	7.5
GP2718	A_23_P367420	ADAM21	7.5	7.5	7.5	7.5	7.5	7.5	7.5	7.5	7.5	7.5	7.5	7.5	7.5	7.5	7.5	7.5	7.5
GP23504	A_24_P929899	ADAM22	7.5	7.5	7.5	7.5	7.5	7.5	7.5	7.5	7.5	7.5	7.5	7.5	7.5	7.5	7.5	7.5	7.5
GP27328	A_24_P243741	ADAM22	7.5	7.5	7.5	7.5	7.5	7.5	7.5	7.5	7.5	7.5	7.5	7.5	7.5	7.5	7.5	7.5	7.5
GP22331	A_24_P37300	ADAM23	7.5	7.5	7.5	7.5	7.5	7.5	7.5	7.5	7.5	7.5	7.5	7.5	7.5	7.5	7.5	7.5	7.5
GP32105	A_23_P10356	ADAM28	7.5	7.5	7.5	7.5	7.5	7.5	7.5	7.5	7.5	7.5	7.5	7.5	7.5	7.5	7.5	7.5	7.5
GP36830	A_23_P21758	ADAM28	7.5	7.5	7.5	7.5	7.5	7.5	7.5	7.5	7.5	7.5	7.5	7.5	7.5	7.5	7.5	7.5	7.5
GP7943	A_23_P95536	ADAM29	7.5	7.5	7.5	7.5	7.5	7.5	7.5	7.5	7.5	7.5	7.5	7.5	7.5	7.5	7.5	7.5	7.5
GP20648	A_23_P126363	ADAM30	7.5	7.5	7.5	7.5	7.5	7.5	7.5	7.5	7.5	7.5	7.5	7.5	7.5	7.5	7.5	7.5	7.5
GP31305	A_23_P44665	ADAM32	7.5	7.5	7.5	7.5	7.5	7.5	7.5	7.5	7.5	7.5	7.5	7.5	7.5	7.5	7.5	7.5	7.5
GP2144	A_24_P230026	ADAM5	7.5	7.5	7.5	7.5	7.5	7.5	7.5	7.5	7.5	7.5	7.5	7.5	7.5	7.5	7.5	7.5	7.5
GP12824	A_23_P54861	ADAM6	7.5	7.5	7.5	7.5	7.5	7.5	7.5	7.5	7.5	7.5	7.5	7.5	7.5	7.5	7.5	7.5	7.5
GP26368	A_24_P592260	ADAM6	7.5	7.5	7.5	7.5	7.5	7.5	7.5	7.5	7.5	7.5	7.5	7.5	7.5	7.5	7.5	7.5	7.5
GP14492	A_23_P94296	ADAM7	7.5	7.5	7.5	7.5	7.5	7.5	7.5	7.5	7.5	7.5	7.5	7.5	7.5	7.5	7.5	7.5	7.5
GP538	A_32_P80678	ADAM9	7.5	7.5	7.5	7.5	7.5	7.5	7.5	7.5	7.5	7.5	7.5	7.5	7.5	7.5	7.5	7.5	7.5
GP26357	A_23_P256425	ADAMDEC1	7.5	7.5	7.5	7.5	7.5	7.5	7.5	7.5	7.5	7.5	7.5	7.5	7.5	7.5	7.5	7.5	7.5
GP34482	A_23_P108314	ADAMTS10	7.5	7.5	7.5	7.5	7.5	7.5	7.5	7.5	7.5	7.5	7.5	7.5	7.5	7.5	7.5	7.5	7.5
GP31266	A_23_P44648	ADAMTS12	7.5	7.5	7.5	7.5	7.5	7.5	7.5	7.5	7.5	7.5	7.5	7.5	7.5	7.5	7.5	7.5	7.5
GP36156	A_24_P172304	ADAMTS13	7.5	7.5	7.5	7.5	7.5	7.5	7.5	7.5	7.5	7.5	7.5	7.5	7.5	7.5	7.5	7.5	7.5
GP5869	A_23_P202558	ADAMTS14	7.5	7.5	7.5	7.5	7.5	7.5	7.5	7.5	7.5	7.5	7.5	7.5	7.5	7.5	7.5	7.5	7.5
GP132	A_23_P52749	ADAMTS15	7.5	7.5	7.5	7.5	7.5	7.5	7.5	7.5	7.5	7.5	7.5	7.5	7.5	7.5	7.5	7.5	7.5
GP7210	A_24_P69084	ADAMTS16	7.5	7.5	7.5	7.5	7.5	7.5	7.5	7.5	7.5	7.5	7.5	7.5	7.5	7.5	7.5	7.5	7.5
GP28240	A_23_P112916	ADAMTS17	7.5	7.5	7.5	7.5	7.5	7.5	7.5	7.5	7.5	7.5	7.5	7.5	7.5	7.5	7.5	7.5	7.5
GP523	A_23_P15004	ADAMTS18	7.5	7.5	7.5	7.5	7.5	7.5	7.5	7.5	7.5	7.5	7.5	7.5	7.5	7.5	7.5	7.5	7.5
GP18305	A_32_P34844	ADAMTS18	7.5	7.5	7.5	7.5	7.5	7.5	7.5	7.5	7.5	7.5	7.5	7.5	7.5	7.5	7.5	7.5	7.5
GP26129	A_23_P213615	ADAMTS2	7.5	7.5	7.5	7.5	7.5	7.5	7.5	7.5	7.5	7.5	7.5	7.5	7.5	7.5	7.5	7.5	7.5
GP39496	A_23_P321307	ADAMTS2	7.5	7.5	7.5	7.5	7.5	7.5	7.5	7.5	7.5	7.5	7.5	7.5	7.5	7.5	7.5	7.5	7.5
GP3045	A_23_P420359	ADAMTS20	7.5	7.5	7.5	7.5	7.5	7.5	7.5	7.5	7.5	7.5	7.5	7.5	7.5	7.5	7.5	7.5	7.5
GP23124	A_24_P357916	ADAMTS20	7.5	7.5	7.5	7.5	7.5	7.5	7.5	7.5	7.5	7.5	7.5	7.5	7.5	7.5	7.5	7.5	7.5
GP36946	A_23_P144521	ADAMTS3	7.5	7.5	7.5	7.5	7.5	7.5	7.5	7.5	7.5	7.5	7.5	7.5	7.5	7.5	7.5	7.5	7.5
GP32311	A_24_P128163	ADAMTS4	7.5	7.5	7.5	7.5	7.5	7.5	7.5	7.5	7.5	7.5	7.5	7.5	7.5	7.5	7.5	7.5	7.5
GP6887	A_24_P334456	ADAMTS6	7.5	7.5	7.5	7.5	7.5	7.5	7.5	7.5	7.5	7.5	7.5	7.5	7.5	7.5	7.5	7.5	7.5
GP25525	A_23_P213319	ADAMTS6	7.5	7.5	7.5	7.5	7.5	7.5	7.5	7.5	7.5	7.5	7.5	7.5	7.5	7.5	7.5	7.5	7.5
GP21816	A_23_P37624	ADAMTS7	7.5	7.5	7.5	7.5	7.5	7.5	7.5	7.5	7.5	7.5	7.5	7.5	7.5	7.5	7.5	7.5	7.5
GP21861	A_23_P37632	ADAMTS7	7.5	7.5	7.5	7.5	7.5	7.5	7.5	7.5	7.5	7.5	7.5	7.5	7.5	7.5	7.5	7.5	7.5
GP1232	A_23_P33356	ADAMTS9	7.5	7.5	7.5	7.5	7.5	7.5	7.5	7.5	7.5	7.5	7.5	7.5	7.5	7.5	7.5	7.5	7.5
GP21085	A_23_P147423	ADAMTS9	7.5	7.5	7.5	7.5	7.5	7.5	7.5	7.5	7.5	7.5	7.5	7.5	7.5	7.5	7.5	7.5	7.5
GP5380	A_24_P283635	ADAMTSL1	7.5	7.5	7.5	7.5	7.5	7.5	7.5	7.5	7.5	7.5	7.5	7.5	7.5	7.5	7.5	7.5	7.5
GP23862	A_23_P342138	ADAMTSL1	7.5	7.5	7.5	7.5	7.5	7.5	7.5	7.5	7.5	7.5	7.5	7.5	7.5	7.5	7.5	7.5	7.5
GP26127	A_23_P348304	ADAMTSL1	7.5	7.5	7.5	7.5	7.5	7.5	7.5	7.5	7.5	7.5	7.5	7.5	7.5	7.5	7.5	7.5	7.5
GP30152	A_23_P312415	ADAMTSL1	7.5	7.5	7.5	7.5	7.5	7.5	7.5	7.5	7.5	7.5	7.5	7.5	7.5	7.5	7.5	7.5	7.5
GP32454	A_23_P20697	ADAMTSL2	7.5	7.5	7.5	7.5	7.5	7.5	7.5	7.5	7.5	7.5	7.5	7.5	7.5	7.5	7.5	7.5	7.5
GP1006	A_23_P43940	ADAMTSL3	7.5	7.5	7.5	7.5	7.5	7.5	7.5	7.5	7.5	7.5	7.5	7.5	7.5	7.5	7.5	7.5	7.5
GP12733	A_23_P308974	ADAMTSL3	7.5	7.5	7.5	7.5	7.5	7.5	7.5	7.5	7.5	7.5	7.5	7.5	7.5	7.5	7.5	7.5	7.5
GP36004	A_24_P400842	ADAMTSL3	7.5	7.5	7.5	7.5	7.5	7.5	7.5	7.5	7.5	7.5	7.5	7.5	7.5	7.5	7.5	7.5	7.5
GP12094	A_23_P115011	ADAMTSL4	7.5	7.5	7.5	7.5	7.5	7.5	7.5	7.5	7.5	7.5	7.5	7.5	7.5	7.5	7.5	7.5	7.5
GP22782	A_23_P391938	ADAMTSL4	7.5	7.5	7.5	7.5	7.5	7.5	7.5	7.5	7.5	7.5	7.5	7.5	7.5	7.5	7.5	7.5	7.5
GP39624	A_24_P62833	ADAMTSL4	7.5	7.5	7.5	7.5	7.5	7.5	7.5	7.5	7.5	7.5	7.5	7.5	7.5	7.5	7.5	7.5	7.5
GP2040	A_24_P315821	ADAMTSL5	7.5	7.5	7.5	7.5	7.5	7.5	7.5	7.5	7.5	7.5	7.5	7.5	7.5	7.5	7.5	7.5	7.5
GP15719	A_23_P5241	ADAMTSL5	7.5	7.5	7.5	7.5	7.5	7.5	7.5	7.5	7.5	7.5	7.5	7.5	7.5	7.5	7.5	7.5	7.5
GP6795	A_23_P145865	ADAP1	7.5	7.5	7.5	7.5	7.5	7.5	7.5	7.5	7.5	7.5	7.5	7.5	7.5	7.5	7.5	7.5	7.5
GP35847	A_23_P49816	ADAP2	7.5	7.5	7.5	7.5	7.5	7.5	7.5	7.5	7.5	7.5	7.5	7.5	7.5	7.5	7.5	7.5	7.5
GP14972	A_23_P361336	ADARB1	7.5	7.5	7.5	7.5	7.5	7.5	7.5	7.5	7.5	7.5	7.5	7.5	7.5	7.5	7.5	7.5	7.5
GP25456	A_24_P936556	ADARB1	7.5	7.5	7.5	7.5	7.5	7.5	7.5	7.5	7.5	7.5	7.5	7.5	7.5	7.5	7.5	7.5	7.5
GP35965	A_23_P86751	ADARB2	7.5	7.5	7.5	7.5	7.5	7.5	7.5	7.5	7.5	7.5	7.5	7.5	7.5	7.5	7.5	7.5	7.5
GP26493	A_24_P11462	ADC	7.5	7.5	7.5	7.5	7.5	7.5	7.5	7.5	7.5	7.5	7.5	7.5	7.5	7.5	7.5	7.5	7.5
GP27311	A_23_P103371	ADC	7.5	7.5	7.5	7.5	7.5	7.5	7.5	7.5	7.5	7.5	7.5	7.5	7.5	7.5	7.5	7.5	7.5
GP5423	A_24_P291978	ADCK2	7.5	7.5	7.5	7.5	7.5	7.5	7.5	7.5	7.5	7.5	7.5	7.5	7.5	7.5	7.5	7.5	7.5
GP25023	A_24_P16592	ADCK4	7.5	7.5	7.5	7.5	7.5	7.5	7.5	7.5	7.5	7.5	7.5	7.5	7.5	7.5	7.5	7.5	7.5
GP14313	A_23_P21002	ADCY1	7.5	7.5	7.5	7.5	7.5	7.5	7.5	7.5	7.5	7.5	7.5	7.5	7.5	7.5	7.5	7.5	7.5
GP7977	A_23_P126313	ADCY10	7.5	7.5	7.5	7.5	7.5	7.5	7.5	7.5	7.5	7.5	7.5	7.5	7.5	7.5	7.5	7.5	7.5
GP27989	A_32_P405973	ADCY2	7.5	7.5	7.5	7.5	7.5	7.5	7.5	7.5	7.5	7.5	7.5	7.5	7.5	7.5	7.5	7.5	7.5
GP23087	A_23_P381261	ADCY4	7.5	7.5	7.5	7.5	7.5	7.5	7.5	7.5	7.5	7.5	7.5	7.5	7.5	7.5	7.5	7.5	7.5
GP9347	A_24_P919249	ADCY5	7.5	7.5	7.5	7.5	7.5	7.5	7.5	7.5	7.5	7.5	7.5	7.5	7.5	7.5	7.5	7.5	7.5
GP26697	A_23_P136623	ADCY5	7.5	7.5	7.5	7.5	7.5	7.5	7.5	7.5	7.5	7.5	7.5	7.5	7.5	7.5	7.5	7.5	7.5
GP30170	A_23_P106945	ADCY7	7.5	7.5	7.5	7.5	7.5	7.5	7.5	7.5	7.5	7.5	7.5	7.5	7.5	7.5	7.5	7.5	7.5
GP22603	A_23_P169993	ADCY8	7.5	7.5	7.5	7.5	7.5	7.5	7.5	7.5	7.5	7.5	7.5	7.5	7.5	7.5	7.5	7.5	7.5
GP34589	A_23_P49443	ADCY9	7.5	7.5	7.5	7.5	7.5	7.5	7.5	7.5	7.5	7.5	7.5	7.5	7.5	7.5	7.5	7.5	7.5
GP12223	A_23_P38712	ADCYAP1	7.5	7.5	7.5	7.5	7.5	7.5	7.5	7.5	7.5	7.5	7.5	7.5	7.5	7.5	7.5	7.5	7.5
GP22576	A_24_P335781	ADCYAP1	7.5	7.5	7.5	7.5	7.5	7.5	7.5	7.5	7.5	7.5	7.5	7.5	7.5	7.5	7.5	7.5	7.5
GP30468	A_23_P157109	ADCYAP1R1	7.5	7.5	7.5	7.5	7.5	7.5	7.5	7.5	7.5	7.5	7.5	7.5	7.5	7.5	7.5	7.5	7.5
GP30438	A_24_P109272	ADD1	7.5	7.5	7.5	7.5	7.5	7.5	7.5	7.5	7.5	7.5	7.5	7.5	7.5	7.5	7.5	7.5	7.5
GP142	A_24_P291658	ADH1A	7.5	7.5	7.5	7.5	7.5	7.5	7.5	7.5	7.5	7.5	7.5	7.5	7.5	7.5	7.5	7.5	7.5
GP33085	A_23_P58359	ADH1A	7.5	7.5	7.5	7.5	7.5	7.5	7.5	7.5	7.5	7.5	7.5	7.5	7.5	7.5	7.5	7.5	7.5
GP13085	A_24_P940469	ADH1B	7.5	7.5	7.5	7.5	7.5	7.5	7.5	7.5	7.5	7.5	7.5	7.5	7.5	7.5	7.5	7.5	7.5
GP29217	A_23_P81158	ADH1C	7.5	7.5	7.5	7.5	7.5	7.5	7.5	7.5	7.5	7.5	7.5	7.5	7.5	7.5	7.5	7.5	7.5
GP15862	A_23_P30098	ADH4	7.5	7.5	7.5	7.5	7.5	7.5	7.5	7.5	7.5	7.5	7.5	7.5	7.5	7.5	7.5	7.5	7.5
GP3133	A_24_P25550	ADH6	7.5	7.5	7.5	7.5	7.5	7.5	7.5	7.5	7.5	7.5	7.5	7.5	7.5	7.5	7.5	7.5	7.5
GP37038	A_23_P41498	ADH6	7.5	7.5	7.5	7.5	7.5	7.5	7.5	7.5	7.5	7.5	7.5	7.5	7.5	7.5	7.5	7.5	7.5
GP2068	A_23_P92562	ADH7	7.5	7.5	7.5	7.5	7.5	7.5	7.5	7.5	7.5	7.5	7.5	7.5	7.5	7.5	7.5	7.5	7.5
GP10034	A_23_P157569	ADHFE1	7.5	7.5	7.5	7.5	7.5	7.5	7.5	7.5	7.5	7.5	7.5	7.5	7.5	7.5	7.5	7.5	7.5
GP35726	A_32_P423691	ADIG	7.5	7.5	7.5	7.5	7.5	7.5	7.5	7.5	7.5	7.5	7.5	7.5	7.5	7.5	7.5	7.5	7.5
GP8214	A_23_P369237	ADIPOQ	7.5	7.5	7.5	7.5	7.5	7.5	7.5	7.5	7.5	7.5	7.5	7.5	7.5	7.5	7.5	7.5	7.5
GP35956	A_24_P91780	ADM2	7.5	7.5	7.5	7.5	7.5	7.5	7.5	7.5	7.5	7.5	7.5	7.5	7.5	7.5	7.5	7.5	7.5
GP35469	A_24_P237270	ADORA2A	7.5	7.5	7.5	7.5	7.5	7.5	7.5	7.5	7.5	7.5	7.5	7.5	7.5	7.5	7.5	7.5	7.5
GP7016	A_23_P126540	ADORA3	7.5	7.5	7.5	7.5	7.5	7.5	7.5	7.5	7.5	7.5	7.5	7.5	7.5	7.5	7.5	7.5	7.5
GP32985	A_23_P137931	ADORA3	7.5	7.5	7.5	7.5	7.5	7.5	7.5	7.5	7.5	7.5	7.5	7.5	7.5	7.5	7.5	7.5	7.5
GP3675	A_23_P408070	ADPRH	7.5	7.5	7.5	7.5	7.5	7.5	7.5	7.5	7.5	7.5	7.5	7.5	7.5	7.5	7.5	7.5	7.5
GP27641	A_23_P371145	ADPRHL1	7.5	7.5	7.5	7.5	7.5	7.5	7.5	7.5	7.5	7.5	7.5	7.5	7.5	7.5	7.5	7.5	7.5
GP4106	A_23_P8938	ADRA1A	7.5	7.5	7.5	7.5	7.5	7.5	7.5	7.5	7.5	7.5	7.5	7.5	7.5	7.5	7.5	7.5	7.5
GP1188	A_23_P33326	ADRA1B	7.5	7.5	7.5	7.5	7.5	7.5	7.5	7.5	7.5	7.5	7.5	7.5	7.5	7.5	7.5	7.5	7.5
GP8891	A_23_P21929	ADRA1B	7.5	7.5	7.5	7.5	7.5	7.5	7.5	7.5	7.5	7.5	7.5	7.5	7.5	7.5	7.5	7.5	7.5
GP18453	A_23_P378926	ADRA2B	7.5	7.5	7.5	7.5	7.5	7.5	7.5	7.5	7.5	7.5	7.5	7.5	7.5	7.5	7.5	7.5	7.5
GP9184	A_23_P52240	ADRB1	7.5	7.5	7.5	7.5	7.5	7.5	7.5	7.5	7.5	7.5	7.5	7.5	7.5	7.5	7.5	7.5	7.5
GP6422	A_23_P168993	ADRB3	7.5	7.5	7.5	7.5	7.5	7.5	7.5	7.5	7.5	7.5	7.5	7.5	7.5	7.5	7.5	7.5	7.5
GP23401	A_23_P72387	AFAP1	7.5	7.5	7.5	7.5	7.5	7.5	7.5	7.5	7.5	7.5	7.5	7.5	7.5	7.5	7.5	7.5	7.5
GP14620	A_24_P248122	AFAP1L1	7.5	7.5	7.5	7.5	7.5	7.5	7.5	7.5	7.5	7.5	7.5	7.5	7.5	7.5	7.5	7.5	7.5
GP3521	A_24_P33770	AFAP1L2	7.5	7.5	7.5	7.5	7.5	7.5	7.5	7.5	7.5	7.5	7.5	7.5	7.5	7.5	7.5	7.5	7.5
GP37945	A_23_P29897	AFF1	7.5	7.5	7.5	7.5	7.5	7.5	7.5	7.5	7.5	7.5	7.5	7.5	7.5	7.5	7.5	7.5	7.5
GP6253	A_23_P217468	AFF2	7.5	7.5	7.5	7.5	7.5	7.5	7.5	7.5	7.5	7.5	7.5	7.5	7.5	7.5	7.5	7.5	7.5
GP3533	A_24_P366670	AFF3	7.5	7.5	7.5	7.5	7.5	7.5	7.5	7.5	7.5	7.5	7.5	7.5	7.5	7.5	7.5	7.5	7.5
GP33825	A_23_P373464	AFF3	7.5	7.5	7.5	7.5	7.5	7.5	7.5	7.5	7.5	7.5	7.5	7.5	7.5	7.5	7.5	7.5	7.5
GP17693	A_24_P8318	AFF4	7.5	7.5	7.5	7.5	7.5	7.5	7.5	7.5	7.5	7.5	7.5	7.5	7.5	7.5	7.5	7.5	7.5
GP22123	A_24_P942636	AFF4	7.5	7.5	7.5	7.5	7.5	7.5	7.5	7.5	7.5	7.5	7.5	7.5	7.5	7.5	7.5	7.5	7.5
GP22505	A_23_P69606	AFM	7.5	7.5	7.5	7.5	7.5	7.5	7.5	7.5	7.5	7.5	7.5	7.5	7.5	7.5	7.5	7.5	7.5
GP6224	A_24_P867342	AFMID	7.5	7.5	7.5	7.5	7.5	7.5	7.5	7.5	7.5	7.5	7.5	7.5	7.5	7.5	7.5	7.5	7.5
GP2285	A_24_P244495	AGAP2	7.5	7.5	7.5	7.5	7.5	7.5	7.5	7.5	7.5	7.5	7.5	7.5	7.5	7.5	7.5	7.5	7.5
GP27018	A_23_P309930	AGBL1	7.5	7.5	7.5	7.5	7.5	7.5	7.5	7.5	7.5	7.5	7.5	7.5	7.5	7.5	7.5	7.5	7.5
GP29952	A_32_P167705	AGBL2	7.5	7.5	7.5	7.5	7.5	7.5	7.5	7.5	7.5	7.5	7.5	7.5	7.5	7.5	7.5	7.5	7.5
GP36811	A_24_P374572	AGBL3	7.5	7.5	7.5	7.5	7.5	7.5	7.5	7.5	7.5	7.5	7.5	7.5	7.5	7.5	7.5	7.5	7.5
GP10032	A_24_P231361	AGBL4	7.5	7.5	7.5	7.5	7.5	7.5	7.5	7.5	7.5	7.5	7.5	7.5	7.5	7.5	7.5	7.5	7.5
GP34300	A_23_P12303	AGBL4	7.5	7.5	7.5	7.5	7.5	7.5	7.5	7.5	7.5	7.5	7.5	7.5	7.5	7.5	7.5	7.5	7.5
GP32536	A_24_P363583	AGFG2	7.5	7.5	7.5	7.5	7.5	7.5	7.5	7.5	7.5	7.5	7.5	7.5	7.5	7.5	7.5	7.5	7.5
GP10223	A_24_P917729	AGK	7.5	7.5	7.5	7.5	7.5	7.5	7.5	7.5	7.5	7.5	7.5	7.5	7.5	7.5	7.5	7.5	7.5
GP18193	A_24_P936171	AGMAT	7.5	7.5	7.5	7.5	7.5	7.5	7.5	7.5	7.5	7.5	7.5	7.5	7.5	7.5	7.5	7.5	7.5
GP17863	A_23_P218743	AGPAT3	7.5	7.5	7.5	7.5	7.5	7.5	7.5	7.5	7.5	7.5	7.5	7.5	7.5	7.5	7.5	7.5	7.5
GP35635	A_23_P329452	AGPAT4	7.5	7.5	7.5	7.5	7.5	7.5	7.5	7.5	7.5	7.5	7.5	7.5	7.5	7.5	7.5	7.5	7.5
GP11117	A_23_P31407	AGR2	7.5	7.5	7.5	7.5	7.5	7.5	7.5	7.5	7.5	7.5	7.5	7.5	7.5	7.5	7.5	7.5	7.5
GP17830	A_23_P42811	AGR3	7.5	7.5	7.5	7.5	7.5	7.5	7.5	7.5	7.5	7.5	7.5	7.5	7.5	7.5	7.5	7.5	7.5
GP26386	A_23_P502320	AGRP	7.5	7.5	7.5	7.5	7.5	7.5	7.5	7.5	7.5	7.5	7.5	7.5	7.5	7.5	7.5	7.5	7.5
GP16829	A_24_P350832	AGTPBP1	7.5	7.5	7.5	7.5	7.5	7.5	7.5	7.5	7.5	7.5	7.5	7.5	7.5	7.5	7.5	7.5	7.5
GP20611	A_23_P166616	AGTR1	7.5	7.5	7.5	7.5	7.5	7.5	7.5	7.5	7.5	7.5	7.5	7.5	7.5	7.5	7.5	7.5	7.5
GP29778	A_23_P211835	AGTR1	7.5	7.5	7.5	7.5	7.5	7.5	7.5	7.5	7.5	7.5	7.5	7.5	7.5	7.5	7.5	7.5	7.5
GP12783	A_23_P62309	AGTR2	7.5	7.5	7.5	7.5	7.5	7.5	7.5	7.5	7.5	7.5	7.5	7.5	7.5	7.5	7.5	7.5	7.5
GP9732	A_23_P83514	AGXT	7.5	7.5	7.5	7.5	7.5	7.5	7.5	7.5	7.5	7.5	7.5	7.5	7.5	7.5	7.5	7.5	7.5
GP39664	A_23_P83590	AGXT	7.5	7.5	7.5	7.5	7.5	7.5	7.5	7.5	7.5	7.5	7.5	7.5	7.5	7.5	7.5	7.5	7.5
GP23093	A_23_P156076	AGXT2	7.5	7.5	7.5	7.5	7.5	7.5	7.5	7.5	7.5	7.5	7.5	7.5	7.5	7.5	7.5	7.5	7.5
GP27880	A_24_P63468	AGXT2	7.5	7.5	7.5	7.5	7.5	7.5	7.5	7.5	7.5	7.5	7.5	7.5	7.5	7.5	7.5	7.5	7.5
GP33948	A_24_P924999	AHDC1	7.5	7.5	7.5	7.5	7.5	7.5	7.5	7.5	7.5	7.5	7.5	7.5	7.5	7.5	7.5	7.5	7.5
GP30182	A_24_P943484	AHI1	7.5	7.5	7.5	7.5	7.5	7.5	7.5	7.5	7.5	7.5	7.5	7.5	7.5	7.5	7.5	7.5	7.5
GP15627	A_24_P912684	AHNAK	7.5	7.5	7.5	7.5	7.5	7.5	7.5	7.5	7.5	7.5	7.5	7.5	7.5	7.5	7.5	7.5	7.5
GP1906	A_24_P273253	AHNAK2	7.5	7.5	7.5	7.5	7.5	7.5	7.5	7.5	7.5	7.5	7.5	7.5	7.5	7.5	7.5	7.5	7.5
GP37234	A_24_P178618	AHNAK2	7.5	7.5	7.5	7.5	7.5	7.5	7.5	7.5	7.5	7.5	7.5	7.5	7.5	7.5	7.5	7.5	7.5
GP39932	A_23_P311912	AHNAK2	7.5	7.5	7.5	7.5	7.5	7.5	7.5	7.5	7.5	7.5	7.5	7.5	7.5	7.5	7.5	7.5	7.5
GP20496	A_23_P358709	AHRR	7.5	7.5	7.5	7.5	7.5	7.5	7.5	7.5	7.5	7.5	7.5	7.5	7.5	7.5	7.5	7.5	7.5
GP37468	A_23_P344400	AHRR	7.5	7.5	7.5	7.5	7.5	7.5	7.5	7.5	7.5	7.5	7.5	7.5	7.5	7.5	7.5	7.5	7.5
GP1762	A_23_P135486	AHSP	7.5	7.5	7.5	7.5	7.5	7.5	7.5	7.5	7.5	7.5	7.5	7.5	7.5	7.5	7.5	7.5	7.5
GP28898	A_23_P36641	AICDA	7.5	7.5	7.5	7.5	7.5	7.5	7.5	7.5	7.5	7.5	7.5	7.5	7.5	7.5	7.5	7.5	7.5
GP9307	A_23_P258194	AIFM3	7.5	7.5	7.5	7.5	7.5	7.5	7.5	7.5	7.5	7.5	7.5	7.5	7.5	7.5	7.5	7.5	7.5
GP25405	A_24_P68358	AIM1L	7.5	7.5	7.5	7.5	7.5	7.5	7.5	7.5	7.5	7.5	7.5	7.5	7.5	7.5	7.5	7.5	7.5
GP38657	A_23_P100931	AIPL1	7.5	7.5	7.5	7.5	7.5	7.5	7.5	7.5	7.5	7.5	7.5	7.5	7.5	7.5	7.5	7.5	7.5
GP40836	A_23_P100935	AIPL1	7.5	7.5	7.5	7.5	7.5	7.5	7.5	7.5	7.5	7.5	7.5	7.5	7.5	7.5	7.5	7.5	7.5
GP16433	A_24_P254355	AIRE	7.5	7.5	7.5	7.5	7.5	7.5	7.5	7.5	7.5	7.5	7.5	7.5	7.5	7.5	7.5	7.5	7.5
GP10423	A_24_P342632	AK5	7.5	7.5	7.5	7.5	7.5	7.5	7.5	7.5	7.5	7.5	7.5	7.5	7.5	7.5	7.5	7.5	7.5
GP1656	A_23_P105963	AK7	7.5	7.5	7.5	7.5	7.5	7.5	7.5	7.5	7.5	7.5	7.5	7.5	7.5	7.5	7.5	7.5	7.5
GP29376	A_23_P418477	AKAP11	7.5	7.5	7.5	7.5	7.5	7.5	7.5	7.5	7.5	7.5	7.5	7.5	7.5	7.5	7.5	7.5	7.5
GP5126	A_24_P164337	AKAP13	7.5	7.5	7.5	7.5	7.5	7.5	7.5	7.5	7.5	7.5	7.5	7.5	7.5	7.5	7.5	7.5	7.5
GP35866	A_23_P313652	AKAP14	7.5	7.5	7.5	7.5	7.5	7.5	7.5	7.5	7.5	7.5	7.5	7.5	7.5	7.5	7.5	7.5	7.5
GP7316	A_23_P14035	AKAP3	7.5	7.5	7.5	7.5	7.5	7.5	7.5	7.5	7.5	7.5	7.5	7.5	7.5	7.5	7.5	7.5	7.5
GP17289	A_23_P11081	AKAP4	7.5	7.5	7.5	7.5	7.5	7.5	7.5	7.5	7.5	7.5	7.5	7.5	7.5	7.5	7.5	7.5	7.5
GP34179	A_23_P106103	AKAP5	7.5	7.5	7.5	7.5	7.5	7.5	7.5	7.5	7.5	7.5	7.5	7.5	7.5	7.5	7.5	7.5	7.5
GP6811	A_23_P14351	AKAP6	7.5	7.5	7.5	7.5	7.5	7.5	7.5	7.5	7.5	7.5	7.5	7.5	7.5	7.5	7.5	7.5	7.5
GP6832	A_23_P14343	AKAP6	7.5	7.5	7.5	7.5	7.5	7.5	7.5	7.5	7.5	7.5	7.5	7.5	7.5	7.5	7.5	7.5	7.5
GP1095	A_23_P123108	AKAP9	7.5	7.5	7.5	7.5	7.5	7.5	7.5	7.5	7.5	7.5	7.5	7.5	7.5	7.5	7.5	7.5	7.5
GP23867	A_24_P916797	AKAP9	7.5	7.5	7.5	7.5	7.5	7.5	7.5	7.5	7.5	7.5	7.5	7.5	7.5	7.5	7.5	7.5	7.5
GP11343	A_32_P36341	AKD1	7.5	7.5	7.5	7.5	7.5	7.5	7.5	7.5	7.5	7.5	7.5	7.5	7.5	7.5	7.5	7.5	7.5
GP20847	A_23_P392476	AKD1	7.5	7.5	7.5	7.5	7.5	7.5	7.5	7.5	7.5	7.5	7.5	7.5	7.5	7.5	7.5	7.5	7.5
GP24173	A_23_P348749	AKD1	7.5	7.5	7.5	7.5	7.5	7.5	7.5	7.5	7.5	7.5	7.5	7.5	7.5	7.5	7.5	7.5	7.5
GP16461	A_24_P912439	AKNA	7.5	7.5	7.5	7.5	7.5	7.5	7.5	7.5	7.5	7.5	7.5	7.5	7.5	7.5	7.5	7.5	7.5
GP23058	A_23_P71948	AKNA	7.5	7.5	7.5	7.5	7.5	7.5	7.5	7.5	7.5	7.5	7.5	7.5	7.5	7.5	7.5	7.5	7.5
GP2985	A_23_P337292	AKNAD1	7.5	7.5	7.5	7.5	7.5	7.5	7.5	7.5	7.5	7.5	7.5	7.5	7.5	7.5	7.5	7.5	7.5
GP18620	A_24_P251233	AKNAD1	7.5	7.5	7.5	7.5	7.5	7.5	7.5	7.5	7.5	7.5	7.5	7.5	7.5	7.5	7.5	7.5	7.5
GP1451	A_24_P312578	AKR1C1	7.5	7.5	7.5	7.5	7.5	7.5	7.5	7.5	7.5	7.5	7.5	7.5	7.5	7.5	7.5	7.5	7.5
GP21222	A_24_P152968	AKR1C1	7.5	7.5	7.5	7.5	7.5	7.5	7.5	7.5	7.5	7.5	7.5	7.5	7.5	7.5	7.5	7.5	7.5
GP31143	A_23_P149926	AKR1C4	7.5	7.5	7.5	7.5	7.5	7.5	7.5	7.5	7.5	7.5	7.5	7.5	7.5	7.5	7.5	7.5	7.5
GP16795	A_23_P382000	AKR1D1	7.5	7.5	7.5	7.5	7.5	7.5	7.5	7.5	7.5	7.5	7.5	7.5	7.5	7.5	7.5	7.5	7.5
GP27364	A_23_P255185	AKR1D1	7.5	7.5	7.5	7.5	7.5	7.5	7.5	7.5	7.5	7.5	7.5	7.5	7.5	7.5	7.5	7.5	7.5
GP29675	A_23_P1322	AKR1E2	7.5	7.5	7.5	7.5	7.5	7.5	7.5	7.5	7.5	7.5	7.5	7.5	7.5	7.5	7.5	7.5	7.5
GP10838	A_24_P944472	AKT1S1	7.5	7.5	7.5	7.5	7.5	7.5	7.5	7.5	7.5	7.5	7.5	7.5	7.5	7.5	7.5	7.5	7.5
GP10762	A_23_P160354	AKT3	7.5	7.5	7.5	7.5	7.5	7.5	7.5	7.5	7.5	7.5	7.5	7.5	7.5	7.5	7.5	7.5	7.5
GP23003	A_24_P45481	AKT3	7.5	7.5	7.5	7.5	7.5	7.5	7.5	7.5	7.5	7.5	7.5	7.5	7.5	7.5	7.5	7.5	7.5
GP8417	A_32_P385587	ALAS2	7.5	7.5	7.5	7.5	7.5	7.5	7.5	7.5	7.5	7.5	7.5	7.5	7.5	7.5	7.5	7.5	7.5
GP9940	A_32_P22654	ALAS2	7.5	7.5	7.5	7.5	7.5	7.5	7.5	7.5	7.5	7.5	7.5	7.5	7.5	7.5	7.5	7.5	7.5
GP34641	A_32_P74643	ALCAM	7.5	7.5	7.5	7.5	7.5	7.5	7.5	7.5	7.5	7.5	7.5	7.5	7.5	7.5	7.5	7.5	7.5
GP30251	A_23_P99956	ALDH1A2	7.5	7.5	7.5	7.5	7.5	7.5	7.5	7.5	7.5	7.5	7.5	7.5	7.5	7.5	7.5	7.5	7.5
GP31001	A_24_P73577	ALDH1A2	7.5	7.5	7.5	7.5	7.5	7.5	7.5	7.5	7.5	7.5	7.5	7.5	7.5	7.5	7.5	7.5	7.5
GP8800	A_24_P917280	ALDH1A3	7.5	7.5	7.5	7.5	7.5	7.5	7.5	7.5	7.5	7.5	7.5	7.5	7.5	7.5	7.5	7.5	7.5
GP12575	A_23_P258887	ALDH1L1	7.5	7.5	7.5	7.5	7.5	7.5	7.5	7.5	7.5	7.5	7.5	7.5	7.5	7.5	7.5	7.5	7.5
GP40471	A_24_P941870	ALDH1L1	7.5	7.5	7.5	7.5	7.5	7.5	7.5	7.5	7.5	7.5	7.5	7.5	7.5	7.5	7.5	7.5	7.5
GP24378	A_23_P87941	ALDH1L2	7.5	7.5	7.5	7.5	7.5	7.5	7.5	7.5	7.5	7.5	7.5	7.5	7.5	7.5	7.5	7.5	7.5
GP12332	A_23_P207213	ALDH3A1	7.5	7.5	7.5	7.5	7.5	7.5	7.5	7.5	7.5	7.5	7.5	7.5	7.5	7.5	7.5	7.5	7.5
GP335	A_24_P218688	ALDH3B1	7.5	7.5	7.5	7.5	7.5	7.5	7.5	7.5	7.5	7.5	7.5	7.5	7.5	7.5	7.5	7.5	7.5
GP13190	A_23_P24311	ALDH3B2	7.5	7.5	7.5	7.5	7.5	7.5	7.5	7.5	7.5	7.5	7.5	7.5	7.5	7.5	7.5	7.5	7.5
GP6715	A_24_P3761	ALDH5A1	7.5	7.5	7.5	7.5	7.5	7.5	7.5	7.5	7.5	7.5	7.5	7.5	7.5	7.5	7.5	7.5	7.5
GP30830	A_24_P923353	ALDH5A1	7.5	7.5	7.5	7.5	7.5	7.5	7.5	7.5	7.5	7.5	7.5	7.5	7.5	7.5	7.5	7.5	7.5
GP8806	A_24_P283324	ALDH8A1	7.5	7.5	7.5	7.5	7.5	7.5	7.5	7.5	7.5	7.5	7.5	7.5	7.5	7.5	7.5	7.5	7.5
GP19966	A_23_P214944	ALDH8A1	7.5	7.5	7.5	7.5	7.5	7.5	7.5	7.5	7.5	7.5	7.5	7.5	7.5	7.5	7.5	7.5	7.5
GP4990	A_23_P415974	ALDOB	7.5	7.5	7.5	7.5	7.5	7.5	7.5	7.5	7.5	7.5	7.5	7.5	7.5	7.5	7.5	7.5	7.5
GP8099	A_23_P32143	ALDOB	7.5	7.5	7.5	7.5	7.5	7.5	7.5	7.5	7.5	7.5	7.5	7.5	7.5	7.5	7.5	7.5	7.5
GP21532	A_32_P103309	ALG10B	7.5	7.5	7.5	7.5	7.5	7.5	7.5	7.5	7.5	7.5	7.5	7.5	7.5	7.5	7.5	7.5	7.5
GP6196	A_23_P324304	ALK	7.5	7.5	7.5	7.5	7.5	7.5	7.5	7.5	7.5	7.5	7.5	7.5	7.5	7.5	7.5	7.5	7.5
GP3624	A_23_P152906	ALOX12	7.5	7.5	7.5	7.5	7.5	7.5	7.5	7.5	7.5	7.5	7.5	7.5	7.5	7.5	7.5	7.5	7.5
GP3628	A_23_P152909	ALOX12	7.5	7.5	7.5	7.5	7.5	7.5	7.5	7.5	7.5	7.5	7.5	7.5	7.5	7.5	7.5	7.5	7.5
GP842	A_23_P83634	ALOX12B	7.5	7.5	7.5	7.5	7.5	7.5	7.5	7.5	7.5	7.5	7.5	7.5	7.5	7.5	7.5	7.5	7.5
GP10424	A_23_P55373	ALOX15	7.5	7.5	7.5	7.5	7.5	7.5	7.5	7.5	7.5	7.5	7.5	7.5	7.5	7.5	7.5	7.5	7.5
GP12370	A_24_P931250	ALOX15	7.5	7.5	7.5	7.5	7.5	7.5	7.5	7.5	7.5	7.5	7.5	7.5	7.5	7.5	7.5	7.5	7.5
GP4034	A_23_P60627	ALOX15B	7.5	7.5	7.5	7.5	7.5	7.5	7.5	7.5	7.5	7.5	7.5	7.5	7.5	7.5	7.5	7.5	7.5
GP18754	A_23_P2793	ALOX5AP	7.5	7.5	7.5	7.5	7.5	7.5	7.5	7.5	7.5	7.5	7.5	7.5	7.5	7.5	7.5	7.5	7.5
GP39816	A_24_P347378	ALOX5AP	7.5	7.5	7.5	7.5	7.5	7.5	7.5	7.5	7.5	7.5	7.5	7.5	7.5	7.5	7.5	7.5	7.5
GP34703	A_24_P347880	ALOXE3	7.5	7.5	7.5	7.5	7.5	7.5	7.5	7.5	7.5	7.5	7.5	7.5	7.5	7.5	7.5	7.5	7.5
GP30549	A_23_P337658	ALPI	7.5	7.5	7.5	7.5	7.5	7.5	7.5	7.5	7.5	7.5	7.5	7.5	7.5	7.5	7.5	7.5	7.5
GP16767	A_23_P133133	ALPK1	7.5	7.5	7.5	7.5	7.5	7.5	7.5	7.5	7.5	7.5	7.5	7.5	7.5	7.5	7.5	7.5	7.5
GP16869	A_23_P133142	ALPK1	7.5	7.5	7.5	7.5	7.5	7.5	7.5	7.5	7.5	7.5	7.5	7.5	7.5	7.5	7.5	7.5	7.5
GP38596	A_23_P68183	ALPPL2	7.5	7.5	7.5	7.5	7.5	7.5	7.5	7.5	7.5	7.5	7.5	7.5	7.5	7.5	7.5	7.5	7.5
GP19139	A_24_P222410	ALS2	7.5	7.5	7.5	7.5	7.5	7.5	7.5	7.5	7.5	7.5	7.5	7.5	7.5	7.5	7.5	7.5	7.5
GP19248	A_23_P328642	ALS2CR11	7.5	7.5	7.5	7.5	7.5	7.5	7.5	7.5	7.5	7.5	7.5	7.5	7.5	7.5	7.5	7.5	7.5
GP1367	A_23_P349343	ALS2CR12	7.5	7.5	7.5	7.5	7.5	7.5	7.5	7.5	7.5	7.5	7.5	7.5	7.5	7.5	7.5	7.5	7.5
GP38220	A_24_P911896	ALS2CR8	7.5	7.5	7.5	7.5	7.5	7.5	7.5	7.5	7.5	7.5	7.5	7.5	7.5	7.5	7.5	7.5	7.5
GP39613	A_23_P165828	ALS2CR8	7.5	7.5	7.5	7.5	7.5	7.5	7.5	7.5	7.5	7.5	7.5	7.5	7.5	7.5	7.5	7.5	7.5
GP40611	A_23_P83798	ALX1	7.5	7.5	7.5	7.5	7.5	7.5	7.5	7.5	7.5	7.5	7.5	7.5	7.5	7.5	7.5	7.5	7.5
GP30465	A_23_P85941	ALX3	7.5	7.5	7.5	7.5	7.5	7.5	7.5	7.5	7.5	7.5	7.5	7.5	7.5	7.5	7.5	7.5	7.5
GP24870	A_23_P161792	ALX4	7.5	7.5	7.5	7.5	7.5	7.5	7.5	7.5	7.5	7.5	7.5	7.5	7.5	7.5	7.5	7.5	7.5
GP3127	A_23_P389532	AMAC1	7.5	7.5	7.5	7.5	7.5	7.5	7.5	7.5	7.5	7.5	7.5	7.5	7.5	7.5	7.5	7.5	7.5
GP32092	A_23_P59988	AMAC1L2	7.5	7.5	7.5	7.5	7.5	7.5	7.5	7.5	7.5	7.5	7.5	7.5	7.5	7.5	7.5	7.5	7.5
GP26344	A_23_P44867	AMBN	7.5	7.5	7.5	7.5	7.5	7.5	7.5	7.5	7.5	7.5	7.5	7.5	7.5	7.5	7.5	7.5	7.5
GP40939	A_32_P122226	AMDHD1	7.5	7.5	7.5	7.5	7.5	7.5	7.5	7.5	7.5	7.5	7.5	7.5	7.5	7.5	7.5	7.5	7.5
GP21799	A_23_P96478	AMELX	7.5	7.5	7.5	7.5	7.5	7.5	7.5	7.5	7.5	7.5	7.5	7.5	7.5	7.5	7.5	7.5	7.5
GP29124	A_24_P182254	AMELY	7.5	7.5	7.5	7.5	7.5	7.5	7.5	7.5	7.5	7.5	7.5	7.5	7.5	7.5	7.5	7.5	7.5
GP29786	A_23_P78944	AMH	7.5	7.5	7.5	7.5	7.5	7.5	7.5	7.5	7.5	7.5	7.5	7.5	7.5	7.5	7.5	7.5	7.5
GP38565	A_24_P115990	AMHR2	7.5	7.5	7.5	7.5	7.5	7.5	7.5	7.5	7.5	7.5	7.5	7.5	7.5	7.5	7.5	7.5	7.5
GP33242	A_23_P1759	AMICA1	7.5	7.5	7.5	7.5	7.5	7.5	7.5	7.5	7.5	7.5	7.5	7.5	7.5	7.5	7.5	7.5	7.5
GP16522	A_23_P97598	AMIGO1	7.5	7.5	7.5	7.5	7.5	7.5	7.5	7.5	7.5	7.5	7.5	7.5	7.5	7.5	7.5	7.5	7.5
GP23371	A_24_P302506	AMIGO1	7.5	7.5	7.5	7.5	7.5	7.5	7.5	7.5	7.5	7.5	7.5	7.5	7.5	7.5	7.5	7.5	7.5
GP36953	A_23_P137116	AMMECR1	7.5	7.5	7.5	7.5	7.5	7.5	7.5	7.5	7.5	7.5	7.5	7.5	7.5	7.5	7.5	7.5	7.5
GP32921	A_23_P209760	AMMECR1L	7.5	7.5	7.5	7.5	7.5	7.5	7.5	7.5	7.5	7.5	7.5	7.5	7.5	7.5	7.5	7.5	7.5
GP36876	A_24_P100830	AMN1	7.5	7.5	7.5	7.5	7.5	7.5	7.5	7.5	7.5	7.5	7.5	7.5	7.5	7.5	7.5	7.5	7.5
GP38274	A_23_P171232	AMOT	7.5	7.5	7.5	7.5	7.5	7.5	7.5	7.5	7.5	7.5	7.5	7.5	7.5	7.5	7.5	7.5	7.5
GP39474	A_24_P252823	AMOTL1	7.5	7.5	7.5	7.5	7.5	7.5	7.5	7.5	7.5	7.5	7.5	7.5	7.5	7.5	7.5	7.5	7.5
GP32392	A_23_P51787	AMPD1	7.5	7.5	7.5	7.5	7.5	7.5	7.5	7.5	7.5	7.5	7.5	7.5	7.5	7.5	7.5	7.5	7.5
GP15880	A_24_P218048	AMPH	7.5	7.5	7.5	7.5	7.5	7.5	7.5	7.5	7.5	7.5	7.5	7.5	7.5	7.5	7.5	7.5	7.5
GP21506	A_24_P239234	AMPH	7.5	7.5	7.5	7.5	7.5	7.5	7.5	7.5	7.5	7.5	7.5	7.5	7.5	7.5	7.5	7.5	7.5
GP6806	A_23_P23611	AMY1C	7.5	7.5	7.5	7.5	7.5	7.5	7.5	7.5	7.5	7.5	7.5	7.5	7.5	7.5	7.5	7.5	7.5
GP19290	A_24_P344890	AMY2B	7.5	7.5	7.5	7.5	7.5	7.5	7.5	7.5	7.5	7.5	7.5	7.5	7.5	7.5	7.5	7.5	7.5
GP37895	A_24_P383649	AMZ1	7.5	7.5	7.5	7.5	7.5	7.5	7.5	7.5	7.5	7.5	7.5	7.5	7.5	7.5	7.5	7.5	7.5
GP13509	A_32_P12104	ANAPC1	7.5	7.5	7.5	7.5	7.5	7.5	7.5	7.5	7.5	7.5	7.5	7.5	7.5	7.5	7.5	7.5	7.5
GP305	A_23_P253068	ANAPC2	7.5	7.5	7.5	7.5	7.5	7.5	7.5	7.5	7.5	7.5	7.5	7.5	7.5	7.5	7.5	7.5	7.5
GP39784	A_23_P343237	ANGEL2	7.5	7.5	7.5	7.5	7.5	7.5	7.5	7.5	7.5	7.5	7.5	7.5	7.5	7.5	7.5	7.5	7.5
GP20773	A_23_P431900	ANGPT1	7.5	7.5	7.5	7.5	7.5	7.5	7.5	7.5	7.5	7.5	7.5	7.5	7.5	7.5	7.5	7.5	7.5
GP31276	A_24_P60887	ANGPT1	7.5	7.5	7.5	7.5	7.5	7.5	7.5	7.5	7.5	7.5	7.5	7.5	7.5	7.5	7.5	7.5	7.5
GP661	A_24_P932435	ANGPT2	7.5	7.5	7.5	7.5	7.5	7.5	7.5	7.5	7.5	7.5	7.5	7.5	7.5	7.5	7.5	7.5	7.5
GP9776	A_24_P367900	ANGPT2	7.5	7.5	7.5	7.5	7.5	7.5	7.5	7.5	7.5	7.5	7.5	7.5	7.5	7.5	7.5	7.5	7.5
GP36455	A_23_P68511	ANGPT4	7.5	7.5	7.5	7.5	7.5	7.5	7.5	7.5	7.5	7.5	7.5	7.5	7.5	7.5	7.5	7.5	7.5
GP5924	A_23_P126706	ANGPTL1	7.5	7.5	7.5	7.5	7.5	7.5	7.5	7.5	7.5	7.5	7.5	7.5	7.5	7.5	7.5	7.5	7.5
GP39084	A_24_P199484	ANGPTL1	7.5	7.5	7.5	7.5	7.5	7.5	7.5	7.5	7.5	7.5	7.5	7.5	7.5	7.5	7.5	7.5	7.5
GP7137	A_23_P160262	ANGPTL3	7.5	7.5	7.5	7.5	7.5	7.5	7.5	7.5	7.5	7.5	7.5	7.5	7.5	7.5	7.5	7.5	7.5
GP36210	A_23_P64161	ANGPTL5	7.5	7.5	7.5	7.5	7.5	7.5	7.5	7.5	7.5	7.5	7.5	7.5	7.5	7.5	7.5	7.5	7.5
GP33169	A_23_P50276	ANGPTL6	7.5	7.5	7.5	7.5	7.5	7.5	7.5	7.5	7.5	7.5	7.5	7.5	7.5	7.5	7.5	7.5	7.5
GP1229	A_23_P114862	ANGPTL7	7.5	7.5	7.5	7.5	7.5	7.5	7.5	7.5	7.5	7.5	7.5	7.5	7.5	7.5	7.5	7.5	7.5
GP8339	A_24_P162483	ANK1	7.5	7.5	7.5	7.5	7.5	7.5	7.5	7.5	7.5	7.5	7.5	7.5	7.5	7.5	7.5	7.5	7.5
GP31945	A_24_P162485	ANK1	7.5	7.5	7.5	7.5	7.5	7.5	7.5	7.5	7.5	7.5	7.5	7.5	7.5	7.5	7.5	7.5	7.5
GP15135	A_32_P33304	ANK3	7.5	7.5	7.5	7.5	7.5	7.5	7.5	7.5	7.5	7.5	7.5	7.5	7.5	7.5	7.5	7.5	7.5
GP31665	A_24_P162173	ANK3	7.5	7.5	7.5	7.5	7.5	7.5	7.5	7.5	7.5	7.5	7.5	7.5	7.5	7.5	7.5	7.5	7.5
GP19802	A_23_P370544	ANKAR	7.5	7.5	7.5	7.5	7.5	7.5	7.5	7.5	7.5	7.5	7.5	7.5	7.5	7.5	7.5	7.5	7.5
GP32210	A_24_P82155	ANKDD1A	7.5	7.5	7.5	7.5	7.5	7.5	7.5	7.5	7.5	7.5	7.5	7.5	7.5	7.5	7.5	7.5	7.5
GP10961	A_23_P350698	ANKFN1	7.5	7.5	7.5	7.5	7.5	7.5	7.5	7.5	7.5	7.5	7.5	7.5	7.5	7.5	7.5	7.5	7.5
GP27598	A_23_P213766	ANKH	7.5	7.5	7.5	7.5	7.5	7.5	7.5	7.5	7.5	7.5	7.5	7.5	7.5	7.5	7.5	7.5	7.5
GP30848	A_24_P371628	ANKH	7.5	7.5	7.5	7.5	7.5	7.5	7.5	7.5	7.5	7.5	7.5	7.5	7.5	7.5	7.5	7.5	7.5
GP31337	A_24_P303145	ANKH	7.5	7.5	7.5	7.5	7.5	7.5	7.5	7.5	7.5	7.5	7.5	7.5	7.5	7.5	7.5	7.5	7.5
GP1110	A_24_P50875	ANKHD1	7.5	7.5	7.5	7.5	7.5	7.5	7.5	7.5	7.5	7.5	7.5	7.5	7.5	7.5	7.5	7.5	7.5
GP25828	A_23_P142497	ANKLE1	7.5	7.5	7.5	7.5	7.5	7.5	7.5	7.5	7.5	7.5	7.5	7.5	7.5	7.5	7.5	7.5	7.5
GP25715	A_23_P131463	ANKMY1	7.5	7.5	7.5	7.5	7.5	7.5	7.5	7.5	7.5	7.5	7.5	7.5	7.5	7.5	7.5	7.5	7.5
GP31912	A_24_P402106	ANKMY1	7.5	7.5	7.5	7.5	7.5	7.5	7.5	7.5	7.5	7.5	7.5	7.5	7.5	7.5	7.5	7.5	7.5
GP33689	A_24_P940863	ANKMY1	7.5	7.5	7.5	7.5	7.5	7.5	7.5	7.5	7.5	7.5	7.5	7.5	7.5	7.5	7.5	7.5	7.5
GP25464	A_24_P929449	ANKRD11	7.5	7.5	7.5	7.5	7.5	7.5	7.5	7.5	7.5	7.5	7.5	7.5	7.5	7.5	7.5	7.5	7.5
GP14859	A_23_P130293	ANKRD12	7.5	7.5	7.5	7.5	7.5	7.5	7.5	7.5	7.5	7.5	7.5	7.5	7.5	7.5	7.5	7.5	7.5
GP6184	A_24_P76105	ANKRD13D	7.5	7.5	7.5	7.5	7.5	7.5	7.5	7.5	7.5	7.5	7.5	7.5	7.5	7.5	7.5	7.5	7.5
GP39240	A_24_P349356	ANKRD13D	7.5	7.5	7.5	7.5	7.5	7.5	7.5	7.5	7.5	7.5	7.5	7.5	7.5	7.5	7.5	7.5	7.5
GP29197	A_24_P220771	ANKRD17	7.5	7.5	7.5	7.5	7.5	7.5	7.5	7.5	7.5	7.5	7.5	7.5	7.5	7.5	7.5	7.5	7.5
GP11684	A_24_P172293	ANKRD18A	7.5	7.5	7.5	7.5	7.5	7.5	7.5	7.5	7.5	7.5	7.5	7.5	7.5	7.5	7.5	7.5	7.5
GP31473	A_23_P312565	ANKRD19	7.5	7.5	7.5	7.5	7.5	7.5	7.5	7.5	7.5	7.5	7.5	7.5	7.5	7.5	7.5	7.5	7.5
GP23691	A_23_P104555	ANKRD2	7.5	7.5	7.5	7.5	7.5	7.5	7.5	7.5	7.5	7.5	7.5	7.5	7.5	7.5	7.5	7.5	7.5
GP408	A_32_P66222	ANKRD20A2	7.5	7.5	7.5	7.5	7.5	7.5	7.5	7.5	7.5	7.5	7.5	7.5	7.5	7.5	7.5	7.5	7.5
GP11247	A_23_P216889	ANKRD20A2	7.5	7.5	7.5	7.5	7.5	7.5	7.5	7.5	7.5	7.5	7.5	7.5	7.5	7.5	7.5	7.5	7.5
GP27715	A_24_P64241	ANKRD20A2	7.5	7.5	7.5	7.5	7.5	7.5	7.5	7.5	7.5	7.5	7.5	7.5	7.5	7.5	7.5	7.5	7.5
GP27893	A_32_P204376	ANKRD20A2	7.5	7.5	7.5	7.5	7.5	7.5	7.5	7.5	7.5	7.5	7.5	7.5	7.5	7.5	7.5	7.5	7.5
GP28824	A_24_P868583	ANKRD20A2	7.5	7.5	7.5	7.5	7.5	7.5	7.5	7.5	7.5	7.5	7.5	7.5	7.5	7.5	7.5	7.5	7.5
GP7755	A_24_P851132	ANKRD20B	7.5	7.5	7.5	7.5	7.5	7.5	7.5	7.5	7.5	7.5	7.5	7.5	7.5	7.5	7.5	7.5	7.5
GP19986	A_23_P161428	ANKRD22	7.5	7.5	7.5	7.5	7.5	7.5	7.5	7.5	7.5	7.5	7.5	7.5	7.5	7.5	7.5	7.5	7.5
GP24210	A_32_P451874	ANKRD24	7.5	7.5	7.5	7.5	7.5	7.5	7.5	7.5	7.5	7.5	7.5	7.5	7.5	7.5	7.5	7.5	7.5
GP32315	A_24_P85511	ANKRD26	7.5	7.5	7.5	7.5	7.5	7.5	7.5	7.5	7.5	7.5	7.5	7.5	7.5	7.5	7.5	7.5	7.5
GP11671	A_23_P109794	ANKRD28	7.5	7.5	7.5	7.5	7.5	7.5	7.5	7.5	7.5	7.5	7.5	7.5	7.5	7.5	7.5	7.5	7.5
GP4432	A_23_P412577	ANKRD29	7.5	7.5	7.5	7.5	7.5	7.5	7.5	7.5	7.5	7.5	7.5	7.5	7.5	7.5	7.5	7.5	7.5
GP8773	A_23_P12533	ANKRD30A	7.5	7.5	7.5	7.5	7.5	7.5	7.5	7.5	7.5	7.5	7.5	7.5	7.5	7.5	7.5	7.5	7.5
GP22671	A_24_P221007	ANKRD30B	7.5	7.5	7.5	7.5	7.5	7.5	7.5	7.5	7.5	7.5	7.5	7.5	7.5	7.5	7.5	7.5	7.5
GP26784	A_24_P357647	ANKRD31	7.5	7.5	7.5	7.5	7.5	7.5	7.5	7.5	7.5	7.5	7.5	7.5	7.5	7.5	7.5	7.5	7.5
GP30660	A_24_P212811	ANKRD34A	7.5	7.5	7.5	7.5	7.5	7.5	7.5	7.5	7.5	7.5	7.5	7.5	7.5	7.5	7.5	7.5	7.5
GP35465	A_24_P916073	ANKRD34B	7.5	7.5	7.5	7.5	7.5	7.5	7.5	7.5	7.5	7.5	7.5	7.5	7.5	7.5	7.5	7.5	7.5
GP4787	A_24_P324749	ANKRD36B	7.5	7.5	7.5	7.5	7.5	7.5	7.5	7.5	7.5	7.5	7.5	7.5	7.5	7.5	7.5	7.5	7.5
GP25209	A_24_P357572	ANKRD42	7.5	7.5	7.5	7.5	7.5	7.5	7.5	7.5	7.5	7.5	7.5	7.5	7.5	7.5	7.5	7.5	7.5
GP27789	A_32_P69166	ANKRD42	7.5	7.5	7.5	7.5	7.5	7.5	7.5	7.5	7.5	7.5	7.5	7.5	7.5	7.5	7.5	7.5	7.5
GP9056	A_23_P400406	ANKRD43	7.5	7.5	7.5	7.5	7.5	7.5	7.5	7.5	7.5	7.5	7.5	7.5	7.5	7.5	7.5	7.5	7.5
GP40056	A_23_P304110	ANKRD43	7.5	7.5	7.5	7.5	7.5	7.5	7.5	7.5	7.5	7.5	7.5	7.5	7.5	7.5	7.5	7.5	7.5
GP29493	A_24_P128713	ANKRD44	7.5	7.5	7.5	7.5	7.5	7.5	7.5	7.5	7.5	7.5	7.5	7.5	7.5	7.5	7.5	7.5	7.5
GP31108	A_23_P209347	ANKRD44	7.5	7.5	7.5	7.5	7.5	7.5	7.5	7.5	7.5	7.5	7.5	7.5	7.5	7.5	7.5	7.5	7.5
GP8544	A_24_P307498	ANKRD45	7.5	7.5	7.5	7.5	7.5	7.5	7.5	7.5	7.5	7.5	7.5	7.5	7.5	7.5	7.5	7.5	7.5
GP33253	A_23_P365086	ANKRD5	7.5	7.5	7.5	7.5	7.5	7.5	7.5	7.5	7.5	7.5	7.5	7.5	7.5	7.5	7.5	7.5	7.5
GP22336	A_24_P912818	ANKRD50	7.5	7.5	7.5	7.5	7.5	7.5	7.5	7.5	7.5	7.5	7.5	7.5	7.5	7.5	7.5	7.5	7.5
GP13838	A_24_P172600	ANKRD52	7.5	7.5	7.5	7.5	7.5	7.5	7.5	7.5	7.5	7.5	7.5	7.5	7.5	7.5	7.5	7.5	7.5
GP27703	A_24_P162979	ANKRD53	7.5	7.5	7.5	7.5	7.5	7.5	7.5	7.5	7.5	7.5	7.5	7.5	7.5	7.5	7.5	7.5	7.5
GP6907	A_23_P258483	ANKRD55	7.5	7.5	7.5	7.5	7.5	7.5	7.5	7.5	7.5	7.5	7.5	7.5	7.5	7.5	7.5	7.5	7.5
GP16886	A_23_P131875	ANKRD60	7.5	7.5	7.5	7.5	7.5	7.5	7.5	7.5	7.5	7.5	7.5	7.5	7.5	7.5	7.5	7.5	7.5
GP7787	A_24_P843604	ANKRD62	7.5	7.5	7.5	7.5	7.5	7.5	7.5	7.5	7.5	7.5	7.5	7.5	7.5	7.5	7.5	7.5	7.5
GP16871	A_23_P250231	ANKRD7	7.5	7.5	7.5	7.5	7.5	7.5	7.5	7.5	7.5	7.5	7.5	7.5	7.5	7.5	7.5	7.5	7.5
GP10380	A_23_P21842	ANKS1B	7.5	7.5	7.5	7.5	7.5	7.5	7.5	7.5	7.5	7.5	7.5	7.5	7.5	7.5	7.5	7.5	7.5
GP22860	A_23_P356717	ANKS1B	7.5	7.5	7.5	7.5	7.5	7.5	7.5	7.5	7.5	7.5	7.5	7.5	7.5	7.5	7.5	7.5	7.5
GP7740	A_23_P385766	ANKS4B	7.5	7.5	7.5	7.5	7.5	7.5	7.5	7.5	7.5	7.5	7.5	7.5	7.5	7.5	7.5	7.5	7.5
GP6709	A_24_P110831	ANO1	7.5	7.5	7.5	7.5	7.5	7.5	7.5	7.5	7.5	7.5	7.5	7.5	7.5	7.5	7.5	7.5	7.5
GP34041	A_24_P87036	ANO1	7.5	7.5	7.5	7.5	7.5	7.5	7.5	7.5	7.5	7.5	7.5	7.5	7.5	7.5	7.5	7.5	7.5
GP33804	A_23_P35725	ANO3	7.5	7.5	7.5	7.5	7.5	7.5	7.5	7.5	7.5	7.5	7.5	7.5	7.5	7.5	7.5	7.5	7.5
GP5296	A_23_P324554	ANO4	7.5	7.5	7.5	7.5	7.5	7.5	7.5	7.5	7.5	7.5	7.5	7.5	7.5	7.5	7.5	7.5	7.5
GP467	A_23_P53641	ANO6	7.5	7.5	7.5	7.5	7.5	7.5	7.5	7.5	7.5	7.5	7.5	7.5	7.5	7.5	7.5	7.5	7.5
GP32670	A_23_P335495	ANO7	7.5	7.5	7.5	7.5	7.5	7.5	7.5	7.5	7.5	7.5	7.5	7.5	7.5	7.5	7.5	7.5	7.5
GP16728	A_24_P8109	ANO9	7.5	7.5	7.5	7.5	7.5	7.5	7.5	7.5	7.5	7.5	7.5	7.5	7.5	7.5	7.5	7.5	7.5
GP29929	A_23_P88626	ANPEP	7.5	7.5	7.5	7.5	7.5	7.5	7.5	7.5	7.5	7.5	7.5	7.5	7.5	7.5	7.5	7.5	7.5
GP1951	A_24_P377144	ANTXR2	7.5	7.5	7.5	7.5	7.5	7.5	7.5	7.5	7.5	7.5	7.5	7.5	7.5	7.5	7.5	7.5	7.5
GP25924	A_24_P345846	ANTXR2	7.5	7.5	7.5	7.5	7.5	7.5	7.5	7.5	7.5	7.5	7.5	7.5	7.5	7.5	7.5	7.5	7.5
GP33194	A_23_P58328	ANXA10	7.5	7.5	7.5	7.5	7.5	7.5	7.5	7.5	7.5	7.5	7.5	7.5	7.5	7.5	7.5	7.5	7.5
GP3688	A_32_P150632	ANXA11	7.5	7.5	7.5	7.5	7.5	7.5	7.5	7.5	7.5	7.5	7.5	7.5	7.5	7.5	7.5	7.5	7.5
GP5038	A_23_P60009	ANXA13	7.5	7.5	7.5	7.5	7.5	7.5	7.5	7.5	7.5	7.5	7.5	7.5	7.5	7.5	7.5	7.5	7.5
GP5040	A_23_P60006	ANXA13	7.5	7.5	7.5	7.5	7.5	7.5	7.5	7.5	7.5	7.5	7.5	7.5	7.5	7.5	7.5	7.5	7.5
GP19751	A_23_P395054	ANXA8L2	7.5	7.5	7.5	7.5	7.5	7.5	7.5	7.5	7.5	7.5	7.5	7.5	7.5	7.5	7.5	7.5	7.5
GP11166	A_23_P145718	AOAH	7.5	7.5	7.5	7.5	7.5	7.5	7.5	7.5	7.5	7.5	7.5	7.5	7.5	7.5	7.5	7.5	7.5
GP34360	A_23_P4133	AOC2	7.5	7.5	7.5	7.5	7.5	7.5	7.5	7.5	7.5	7.5	7.5	7.5	7.5	7.5	7.5	7.5	7.5
GP9750	A_23_P426305	AOC3	7.5	7.5	7.5	7.5	7.5	7.5	7.5	7.5	7.5	7.5	7.5	7.5	7.5	7.5	7.5	7.5	7.5
GP25711	A_24_P363023	AP1AR	7.5	7.5	7.5	7.5	7.5	7.5	7.5	7.5	7.5	7.5	7.5	7.5	7.5	7.5	7.5	7.5	7.5
GP15961	A_24_P105747	AP1S3	7.5	7.5	7.5	7.5	7.5	7.5	7.5	7.5	7.5	7.5	7.5	7.5	7.5	7.5	7.5	7.5	7.5
GP24694	A_23_P385295	AP1S3	7.5	7.5	7.5	7.5	7.5	7.5	7.5	7.5	7.5	7.5	7.5	7.5	7.5	7.5	7.5	7.5	7.5
GP35883	A_32_P47510	AP3B1	7.5	7.5	7.5	7.5	7.5	7.5	7.5	7.5	7.5	7.5	7.5	7.5	7.5	7.5	7.5	7.5	7.5
GP10775	A_32_P195853	AP3M1	7.5	7.5	7.5	7.5	7.5	7.5	7.5	7.5	7.5	7.5	7.5	7.5	7.5	7.5	7.5	7.5	7.5
GP10823	A_24_P367749	AP3S2	7.5	7.5	7.5	7.5	7.5	7.5	7.5	7.5	7.5	7.5	7.5	7.5	7.5	7.5	7.5	7.5	7.5
GP539	A_23_P413131	AP4E1	7.5	7.5	7.5	7.5	7.5	7.5	7.5	7.5	7.5	7.5	7.5	7.5	7.5	7.5	7.5	7.5	7.5
GP28793	A_23_P36611	APAF1	7.5	7.5	7.5	7.5	7.5	7.5	7.5	7.5	7.5	7.5	7.5	7.5	7.5	7.5	7.5	7.5	7.5
GP11128	A_23_P216806	APBA1	7.5	7.5	7.5	7.5	7.5	7.5	7.5	7.5	7.5	7.5	7.5	7.5	7.5	7.5	7.5	7.5	7.5
GP37597	A_32_P24857	APBA1	7.5	7.5	7.5	7.5	7.5	7.5	7.5	7.5	7.5	7.5	7.5	7.5	7.5	7.5	7.5	7.5	7.5
GP40959	A_23_P146849	APBA2	7.5	7.5	7.5	7.5	7.5	7.5	7.5	7.5	7.5	7.5	7.5	7.5	7.5	7.5	7.5	7.5	7.5
GP32361	A_23_P401700	APBB1IP	7.5	7.5	7.5	7.5	7.5	7.5	7.5	7.5	7.5	7.5	7.5	7.5	7.5	7.5	7.5	7.5	7.5
GP33314	A_24_P232365	APBB1IP	7.5	7.5	7.5	7.5	7.5	7.5	7.5	7.5	7.5	7.5	7.5	7.5	7.5	7.5	7.5	7.5	7.5
GP35224	A_23_P12549	APBB1IP	7.5	7.5	7.5	7.5	7.5	7.5	7.5	7.5	7.5	7.5	7.5	7.5	7.5	7.5	7.5	7.5	7.5
GP31812	A_24_P918740	APC	7.5	7.5	7.5	7.5	7.5	7.5	7.5	7.5	7.5	7.5	7.5	7.5	7.5	7.5	7.5	7.5	7.5
GP33585	A_23_P70213	APC	7.5	7.5	7.5	7.5	7.5	7.5	7.5	7.5	7.5	7.5	7.5	7.5	7.5	7.5	7.5	7.5	7.5
GP748	A_24_P76844	APC2	7.5	7.5	7.5	7.5	7.5	7.5	7.5	7.5	7.5	7.5	7.5	7.5	7.5	7.5	7.5	7.5	7.5
GP34015	A_32_P300427	APCDD1L	7.5	7.5	7.5	7.5	7.5	7.5	7.5	7.5	7.5	7.5	7.5	7.5	7.5	7.5	7.5	7.5	7.5
GP27840	A_23_P96827	APCS	7.5	7.5	7.5	7.5	7.5	7.5	7.5	7.5	7.5	7.5	7.5	7.5	7.5	7.5	7.5	7.5	7.5
GP5455	A_32_P880454	APLF	7.5	7.5	7.5	7.5	7.5	7.5	7.5	7.5	7.5	7.5	7.5	7.5	7.5	7.5	7.5	7.5	7.5
GP26875	A_23_P334246	APLF	7.5	7.5	7.5	7.5	7.5	7.5	7.5	7.5	7.5	7.5	7.5	7.5	7.5	7.5	7.5	7.5	7.5
GP38880	A_23_P113393	APLN	7.5	7.5	7.5	7.5	7.5	7.5	7.5	7.5	7.5	7.5	7.5	7.5	7.5	7.5	7.5	7.5	7.5
GP24559	A_23_P27983	APLP1	7.5	7.5	7.5	7.5	7.5	7.5	7.5	7.5	7.5	7.5	7.5	7.5	7.5	7.5	7.5	7.5	7.5
GP4494	A_23_P75630	APOA5	7.5	7.5	7.5	7.5	7.5	7.5	7.5	7.5	7.5	7.5	7.5	7.5	7.5	7.5	7.5	7.5	7.5
GP33349	A_23_P54770	APOB48R	7.5	7.5	7.5	7.5	7.5	7.5	7.5	7.5	7.5	7.5	7.5	7.5	7.5	7.5	7.5	7.5	7.5
GP7339	A_23_P14019	APOBEC1	7.5	7.5	7.5	7.5	7.5	7.5	7.5	7.5	7.5	7.5	7.5	7.5	7.5	7.5	7.5	7.5	7.5
GP33983	A_23_P70387	APOBEC2	7.5	7.5	7.5	7.5	7.5	7.5	7.5	7.5	7.5	7.5	7.5	7.5	7.5	7.5	7.5	7.5	7.5
GP11036	A_32_P9543	APOBEC3A	7.5	7.5	7.5	7.5	7.5	7.5	7.5	7.5	7.5	7.5	7.5	7.5	7.5	7.5	7.5	7.5	7.5
GP5901	A_23_P132316	APOBEC3D	7.5	7.5	7.5	7.5	7.5	7.5	7.5	7.5	7.5	7.5	7.5	7.5	7.5	7.5	7.5	7.5	7.5
GP26543	A_24_P942933	APOBEC3G	7.5	7.5	7.5	7.5	7.5	7.5	7.5	7.5	7.5	7.5	7.5	7.5	7.5	7.5	7.5	7.5	7.5
GP10046	A_32_P347617	APOBEC3H	7.5	7.5	7.5	7.5	7.5	7.5	7.5	7.5	7.5	7.5	7.5	7.5	7.5	7.5	7.5	7.5	7.5
GP20903	A_23_P27450	APOC4	7.5	7.5	7.5	7.5	7.5	7.5	7.5	7.5	7.5	7.5	7.5	7.5	7.5	7.5	7.5	7.5	7.5
GP28271	A_23_P136777	APOD	7.5	7.5	7.5	7.5	7.5	7.5	7.5	7.5	7.5	7.5	7.5	7.5	7.5	7.5	7.5	7.5	7.5
GP20138	A_23_P87491	APOF	7.5	7.5	7.5	7.5	7.5	7.5	7.5	7.5	7.5	7.5	7.5	7.5	7.5	7.5	7.5	7.5	7.5
GP25357	A_24_P193027	APOF	7.5	7.5	7.5	7.5	7.5	7.5	7.5	7.5	7.5	7.5	7.5	7.5	7.5	7.5	7.5	7.5	7.5
GP21402	A_23_P38244	APOH	7.5	7.5	7.5	7.5	7.5	7.5	7.5	7.5	7.5	7.5	7.5	7.5	7.5	7.5	7.5	7.5	7.5
GP12753	A_23_P17837	APOL1	7.5	7.5	7.5	7.5	7.5	7.5	7.5	7.5	7.5	7.5	7.5	7.5	7.5	7.5	7.5	7.5	7.5
GP35497	A_23_P211488	APOL2	7.5	7.5	7.5	7.5	7.5	7.5	7.5	7.5	7.5	7.5	7.5	7.5	7.5	7.5	7.5	7.5	7.5
GP8001	A_23_P29237	APOL3	7.5	7.5	7.5	7.5	7.5	7.5	7.5	7.5	7.5	7.5	7.5	7.5	7.5	7.5	7.5	7.5	7.5
GP23619	A_24_P416997	APOL3	7.5	7.5	7.5	7.5	7.5	7.5	7.5	7.5	7.5	7.5	7.5	7.5	7.5	7.5	7.5	7.5	7.5
GP29356	A_23_P380857	APOL4	7.5	7.5	7.5	7.5	7.5	7.5	7.5	7.5	7.5	7.5	7.5	7.5	7.5	7.5	7.5	7.5	7.5
GP38693	A_24_P374163	APOL4	7.5	7.5	7.5	7.5	7.5	7.5	7.5	7.5	7.5	7.5	7.5	7.5	7.5	7.5	7.5	7.5	7.5
GP21563	A_23_P166438	APOL5	7.5	7.5	7.5	7.5	7.5	7.5	7.5	7.5	7.5	7.5	7.5	7.5	7.5	7.5	7.5	7.5	7.5
GP21404	A_23_P155052	APOL6	7.5	7.5	7.5	7.5	7.5	7.5	7.5	7.5	7.5	7.5	7.5	7.5	7.5	7.5	7.5	7.5	7.5
GP21449	A_23_P155049	APOL6	7.5	7.5	7.5	7.5	7.5	7.5	7.5	7.5	7.5	7.5	7.5	7.5	7.5	7.5	7.5	7.5	7.5
GP28453	A_24_P7594	APOL6	7.5	7.5	7.5	7.5	7.5	7.5	7.5	7.5	7.5	7.5	7.5	7.5	7.5	7.5	7.5	7.5	7.5
GP37076	A_24_P941167	APOL6	7.5	7.5	7.5	7.5	7.5	7.5	7.5	7.5	7.5	7.5	7.5	7.5	7.5	7.5	7.5	7.5	7.5
GP32228	A_23_P383053	APPBP2	7.5	7.5	7.5	7.5	7.5	7.5	7.5	7.5	7.5	7.5	7.5	7.5	7.5	7.5	7.5	7.5	7.5
GP20195	A_23_P126613	AQP10	7.5	7.5	7.5	7.5	7.5	7.5	7.5	7.5	7.5	7.5	7.5	7.5	7.5	7.5	7.5	7.5	7.5
GP23889	A_23_P142856	AQP12A	7.5	7.5	7.5	7.5	7.5	7.5	7.5	7.5	7.5	7.5	7.5	7.5	7.5	7.5	7.5	7.5	7.5
GP23902	A_23_P142861	AQP12B	7.5	7.5	7.5	7.5	7.5	7.5	7.5	7.5	7.5	7.5	7.5	7.5	7.5	7.5	7.5	7.5	7.5
GP35672	A_23_P204721	AQP2	7.5	7.5	7.5	7.5	7.5	7.5	7.5	7.5	7.5	7.5	7.5	7.5	7.5	7.5	7.5	7.5	7.5
GP3804	A_24_P202522	AQP4	7.5	7.5	7.5	7.5	7.5	7.5	7.5	7.5	7.5	7.5	7.5	7.5	7.5	7.5	7.5	7.5	7.5
GP7485	A_23_P107565	AQP4	7.5	7.5	7.5	7.5	7.5	7.5	7.5	7.5	7.5	7.5	7.5	7.5	7.5	7.5	7.5	7.5	7.5
GP23688	A_23_P502060	AQP6	7.5	7.5	7.5	7.5	7.5	7.5	7.5	7.5	7.5	7.5	7.5	7.5	7.5	7.5	7.5	7.5	7.5
GP31520	A_23_P158041	AQP7	7.5	7.5	7.5	7.5	7.5	7.5	7.5	7.5	7.5	7.5	7.5	7.5	7.5	7.5	7.5	7.5	7.5
GP1726	A_23_P26522	AQP8	7.5	7.5	7.5	7.5	7.5	7.5	7.5	7.5	7.5	7.5	7.5	7.5	7.5	7.5	7.5	7.5	7.5
GP38456	A_23_P106362	AQP9	7.5	7.5	7.5	7.5	7.5	7.5	7.5	7.5	7.5	7.5	7.5	7.5	7.5	7.5	7.5	7.5	7.5
GP32216	A_23_P58557	AQPEP	7.5	7.5	7.5	7.5	7.5	7.5	7.5	7.5	7.5	7.5	7.5	7.5	7.5	7.5	7.5	7.5	7.5
GP11464	A_32_P83784	ARAP2	7.5	7.5	7.5	7.5	7.5	7.5	7.5	7.5	7.5	7.5	7.5	7.5	7.5	7.5	7.5	7.5	7.5
GP12173	A_24_P271296	ARFGAP1	7.5	7.5	7.5	7.5	7.5	7.5	7.5	7.5	7.5	7.5	7.5	7.5	7.5	7.5	7.5	7.5	7.5
GP28659	A_23_P111321	ARG1	7.5	7.5	7.5	7.5	7.5	7.5	7.5	7.5	7.5	7.5	7.5	7.5	7.5	7.5	7.5	7.5	7.5
GP27594	A_23_P255166	ARHGAP15	7.5	7.5	7.5	7.5	7.5	7.5	7.5	7.5	7.5	7.5	7.5	7.5	7.5	7.5	7.5	7.5	7.5
GP28415	A_23_P84154	ARHGAP15	7.5	7.5	7.5	7.5	7.5	7.5	7.5	7.5	7.5	7.5	7.5	7.5	7.5	7.5	7.5	7.5	7.5
GP12871	A_32_P17163	ARHGAP18	7.5	7.5	7.5	7.5	7.5	7.5	7.5	7.5	7.5	7.5	7.5	7.5	7.5	7.5	7.5	7.5	7.5
GP23787	A_23_P334845	ARHGAP19	7.5	7.5	7.5	7.5	7.5	7.5	7.5	7.5	7.5	7.5	7.5	7.5	7.5	7.5	7.5	7.5	7.5
GP30899	A_23_P422933	ARHGAP20	7.5	7.5	7.5	7.5	7.5	7.5	7.5	7.5	7.5	7.5	7.5	7.5	7.5	7.5	7.5	7.5	7.5
GP40507	A_32_P429102	ARHGAP20	7.5	7.5	7.5	7.5	7.5	7.5	7.5	7.5	7.5	7.5	7.5	7.5	7.5	7.5	7.5	7.5	7.5
GP6159	A_32_P72067	ARHGAP24	7.5	7.5	7.5	7.5	7.5	7.5	7.5	7.5	7.5	7.5	7.5	7.5	7.5	7.5	7.5	7.5	7.5
GP23307	A_24_P380061	ARHGAP24	7.5	7.5	7.5	7.5	7.5	7.5	7.5	7.5	7.5	7.5	7.5	7.5	7.5	7.5	7.5	7.5	7.5
GP23636	A_23_P110151	ARHGAP24	7.5	7.5	7.5	7.5	7.5	7.5	7.5	7.5	7.5	7.5	7.5	7.5	7.5	7.5	7.5	7.5	7.5
GP32421	A_24_P388659	ARHGAP24	7.5	7.5	7.5	7.5	7.5	7.5	7.5	7.5	7.5	7.5	7.5	7.5	7.5	7.5	7.5	7.5	7.5
GP11912	A_24_P179516	ARHGAP25	7.5	7.5	7.5	7.5	7.5	7.5	7.5	7.5	7.5	7.5	7.5	7.5	7.5	7.5	7.5	7.5	7.5
GP40671	A_23_P214066	ARHGAP26	7.5	7.5	7.5	7.5	7.5	7.5	7.5	7.5	7.5	7.5	7.5	7.5	7.5	7.5	7.5	7.5	7.5
GP33414	A_23_P141342	ARHGAP27	7.5	7.5	7.5	7.5	7.5	7.5	7.5	7.5	7.5	7.5	7.5	7.5	7.5	7.5	7.5	7.5	7.5
GP38696	A_24_P333571	ARHGAP29	7.5	7.5	7.5	7.5	7.5	7.5	7.5	7.5	7.5	7.5	7.5	7.5	7.5	7.5	7.5	7.5	7.5
GP2131	A_24_P911231	ARHGAP30	7.5	7.5	7.5	7.5	7.5	7.5	7.5	7.5	7.5	7.5	7.5	7.5	7.5	7.5	7.5	7.5	7.5
GP33299	A_23_P35045	ARHGAP30	7.5	7.5	7.5	7.5	7.5	7.5	7.5	7.5	7.5	7.5	7.5	7.5	7.5	7.5	7.5	7.5	7.5
GP8371	A_32_P226620	ARHGAP31	7.5	7.5	7.5	7.5	7.5	7.5	7.5	7.5	7.5	7.5	7.5	7.5	7.5	7.5	7.5	7.5	7.5
GP39648	A_24_P349039	ARHGAP31	7.5	7.5	7.5	7.5	7.5	7.5	7.5	7.5	7.5	7.5	7.5	7.5	7.5	7.5	7.5	7.5	7.5
GP20217	A_24_P42436	ARHGAP32	7.5	7.5	7.5	7.5	7.5	7.5	7.5	7.5	7.5	7.5	7.5	7.5	7.5	7.5	7.5	7.5	7.5
GP20481	A_23_P72968	ARHGAP36	7.5	7.5	7.5	7.5	7.5	7.5	7.5	7.5	7.5	7.5	7.5	7.5	7.5	7.5	7.5	7.5	7.5
GP6186	A_23_P217428	ARHGAP6	7.5	7.5	7.5	7.5	7.5	7.5	7.5	7.5	7.5	7.5	7.5	7.5	7.5	7.5	7.5	7.5	7.5
GP38253	A_24_P41864	ARHGAP6	7.5	7.5	7.5	7.5	7.5	7.5	7.5	7.5	7.5	7.5	7.5	7.5	7.5	7.5	7.5	7.5	7.5
GP920	A_24_P85117	ARHGAP8	7.5	7.5	7.5	7.5	7.5	7.5	7.5	7.5	7.5	7.5	7.5	7.5	7.5	7.5	7.5	7.5	7.5
GP3982	A_24_P366994	ARHGDIA	7.5	7.5	7.5	7.5	7.5	7.5	7.5	7.5	7.5	7.5	7.5	7.5	7.5	7.5	7.5	7.5	7.5
GP8148	A_24_P215882	ARHGDIG	7.5	7.5	7.5	7.5	7.5	7.5	7.5	7.5	7.5	7.5	7.5	7.5	7.5	7.5	7.5	7.5	7.5
GP3666	A_24_P202581	ARHGEF1	7.5	7.5	7.5	7.5	7.5	7.5	7.5	7.5	7.5	7.5	7.5	7.5	7.5	7.5	7.5	7.5	7.5
GP18896	A_23_P392024	ARHGEF10	7.5	7.5	7.5	7.5	7.5	7.5	7.5	7.5	7.5	7.5	7.5	7.5	7.5	7.5	7.5	7.5	7.5
GP7733	A_23_P23421	ARHGEF11	7.5	7.5	7.5	7.5	7.5	7.5	7.5	7.5	7.5	7.5	7.5	7.5	7.5	7.5	7.5	7.5	7.5
GP14677	A_24_P175783	ARHGEF12	7.5	7.5	7.5	7.5	7.5	7.5	7.5	7.5	7.5	7.5	7.5	7.5	7.5	7.5	7.5	7.5	7.5
GP28986	A_24_P359007	ARHGEF15	7.5	7.5	7.5	7.5	7.5	7.5	7.5	7.5	7.5	7.5	7.5	7.5	7.5	7.5	7.5	7.5	7.5
GP36176	A_24_P196413	ARHGEF17	7.5	7.5	7.5	7.5	7.5	7.5	7.5	7.5	7.5	7.5	7.5	7.5	7.5	7.5	7.5	7.5	7.5
GP29250	A_32_P222695	ARHGEF37	7.5	7.5	7.5	7.5	7.5	7.5	7.5	7.5	7.5	7.5	7.5	7.5	7.5	7.5	7.5	7.5	7.5
GP6429	A_23_P252276	ARHGEF38	7.5	7.5	7.5	7.5	7.5	7.5	7.5	7.5	7.5	7.5	7.5	7.5	7.5	7.5	7.5	7.5	7.5
GP22801	A_24_P302685	ARHGEF4	7.5	7.5	7.5	7.5	7.5	7.5	7.5	7.5	7.5	7.5	7.5	7.5	7.5	7.5	7.5	7.5	7.5
GP1074	A_24_P926566	ARHGEF6	7.5	7.5	7.5	7.5	7.5	7.5	7.5	7.5	7.5	7.5	7.5	7.5	7.5	7.5	7.5	7.5	7.5
GP13587	A_23_P85024	ARHGEF6	7.5	7.5	7.5	7.5	7.5	7.5	7.5	7.5	7.5	7.5	7.5	7.5	7.5	7.5	7.5	7.5	7.5
GP26268	A_24_P228875	ARHGEF6	7.5	7.5	7.5	7.5	7.5	7.5	7.5	7.5	7.5	7.5	7.5	7.5	7.5	7.5	7.5	7.5	7.5
GP25084	A_23_P417891	ARHGEF7	7.5	7.5	7.5	7.5	7.5	7.5	7.5	7.5	7.5	7.5	7.5	7.5	7.5	7.5	7.5	7.5	7.5
GP15363	A_24_P77219	ARID1A	7.5	7.5	7.5	7.5	7.5	7.5	7.5	7.5	7.5	7.5	7.5	7.5	7.5	7.5	7.5	7.5	7.5
GP11997	A_23_P308464	ARID2	7.5	7.5	7.5	7.5	7.5	7.5	7.5	7.5	7.5	7.5	7.5	7.5	7.5	7.5	7.5	7.5	7.5
GP19067	A_23_P117515	ARID4A	7.5	7.5	7.5	7.5	7.5	7.5	7.5	7.5	7.5	7.5	7.5	7.5	7.5	7.5	7.5	7.5	7.5
GP28688	A_24_P330309	ARID4A	7.5	7.5	7.5	7.5	7.5	7.5	7.5	7.5	7.5	7.5	7.5	7.5	7.5	7.5	7.5	7.5	7.5
GP3303	A_24_P170667	ARID5B	7.5	7.5	7.5	7.5	7.5	7.5	7.5	7.5	7.5	7.5	7.5	7.5	7.5	7.5	7.5	7.5	7.5
GP10782	A_24_P944437	ARID5B	7.5	7.5	7.5	7.5	7.5	7.5	7.5	7.5	7.5	7.5	7.5	7.5	7.5	7.5	7.5	7.5	7.5
GP20816	A_23_P97871	ARID5B	7.5	7.5	7.5	7.5	7.5	7.5	7.5	7.5	7.5	7.5	7.5	7.5	7.5	7.5	7.5	7.5	7.5
GP28995	A_24_P368735	ARL10	7.5	7.5	7.5	7.5	7.5	7.5	7.5	7.5	7.5	7.5	7.5	7.5	7.5	7.5	7.5	7.5	7.5
GP2305	A_23_P76573	ARL11	7.5	7.5	7.5	7.5	7.5	7.5	7.5	7.5	7.5	7.5	7.5	7.5	7.5	7.5	7.5	7.5	7.5
GP3716	A_24_P378202	ARL11	7.5	7.5	7.5	7.5	7.5	7.5	7.5	7.5	7.5	7.5	7.5	7.5	7.5	7.5	7.5	7.5	7.5
GP5703	A_32_P902957	ARL11	7.5	7.5	7.5	7.5	7.5	7.5	7.5	7.5	7.5	7.5	7.5	7.5	7.5	7.5	7.5	7.5	7.5
GP237	A_23_P92161	ARL14	7.5	7.5	7.5	7.5	7.5	7.5	7.5	7.5	7.5	7.5	7.5	7.5	7.5	7.5	7.5	7.5	7.5
GP31258	A_24_P303199	ARL15	7.5	7.5	7.5	7.5	7.5	7.5	7.5	7.5	7.5	7.5	7.5	7.5	7.5	7.5	7.5	7.5	7.5
GP24757	A_32_P212446	ARL8A	7.5	7.5	7.5	7.5	7.5	7.5	7.5	7.5	7.5	7.5	7.5	7.5	7.5	7.5	7.5	7.5	7.5
GP6246	A_24_P320604	ARMC2	7.5	7.5	7.5	7.5	7.5	7.5	7.5	7.5	7.5	7.5	7.5	7.5	7.5	7.5	7.5	7.5	7.5
GP33471	A_23_P254140	ARMC2	7.5	7.5	7.5	7.5	7.5	7.5	7.5	7.5	7.5	7.5	7.5	7.5	7.5	7.5	7.5	7.5	7.5
GP35066	A_23_P86540	ARMC3	7.5	7.5	7.5	7.5	7.5	7.5	7.5	7.5	7.5	7.5	7.5	7.5	7.5	7.5	7.5	7.5	7.5
GP19346	A_23_P63600	ARMC4	7.5	7.5	7.5	7.5	7.5	7.5	7.5	7.5	7.5	7.5	7.5	7.5	7.5	7.5	7.5	7.5	7.5
GP20359	A_24_P195821	ARMCX4	7.5	7.5	7.5	7.5	7.5	7.5	7.5	7.5	7.5	7.5	7.5	7.5	7.5	7.5	7.5	7.5	7.5
GP39701	A_24_P374375	ARMCX4	7.5	7.5	7.5	7.5	7.5	7.5	7.5	7.5	7.5	7.5	7.5	7.5	7.5	7.5	7.5	7.5	7.5
GP27698	A_23_P550	ARNT	7.5	7.5	7.5	7.5	7.5	7.5	7.5	7.5	7.5	7.5	7.5	7.5	7.5	7.5	7.5	7.5	7.5
GP522	A_23_P76145	ARNTL2	7.5	7.5	7.5	7.5	7.5	7.5	7.5	7.5	7.5	7.5	7.5	7.5	7.5	7.5	7.5	7.5	7.5
GP25427	A_23_P315602	ARPP21	7.5	7.5	7.5	7.5	7.5	7.5	7.5	7.5	7.5	7.5	7.5	7.5	7.5	7.5	7.5	7.5	7.5
GP39408	A_23_P143838	ARPP21	7.5	7.5	7.5	7.5	7.5	7.5	7.5	7.5	7.5	7.5	7.5	7.5	7.5	7.5	7.5	7.5	7.5
GP20457	A_24_P344976	ARR3	7.5	7.5	7.5	7.5	7.5	7.5	7.5	7.5	7.5	7.5	7.5	7.5	7.5	7.5	7.5	7.5	7.5
GP14698	A_23_P332316	ARRDC1	7.5	7.5	7.5	7.5	7.5	7.5	7.5	7.5	7.5	7.5	7.5	7.5	7.5	7.5	7.5	7.5	7.5
GP34144	A_24_P414553	ARRDC3	7.5	7.5	7.5	7.5	7.5	7.5	7.5	7.5	7.5	7.5	7.5	7.5	7.5	7.5	7.5	7.5	7.5
GP8484	A_32_P30271	ARRDC5	7.5	7.5	7.5	7.5	7.5	7.5	7.5	7.5	7.5	7.5	7.5	7.5	7.5	7.5	7.5	7.5	7.5
GP5905	A_24_P205213	ARSB	7.5	7.5	7.5	7.5	7.5	7.5	7.5	7.5	7.5	7.5	7.5	7.5	7.5	7.5	7.5	7.5	7.5
GP6704	A_23_P217712	ARSD	7.5	7.5	7.5	7.5	7.5	7.5	7.5	7.5	7.5	7.5	7.5	7.5	7.5	7.5	7.5	7.5	7.5
GP28865	A_23_P357760	ARSD	7.5	7.5	7.5	7.5	7.5	7.5	7.5	7.5	7.5	7.5	7.5	7.5	7.5	7.5	7.5	7.5	7.5
GP40934	A_23_P304304	ARSF	7.5	7.5	7.5	7.5	7.5	7.5	7.5	7.5	7.5	7.5	7.5	7.5	7.5	7.5	7.5	7.5	7.5
GP31621	A_23_P4161	ARSG	7.5	7.5	7.5	7.5	7.5	7.5	7.5	7.5	7.5	7.5	7.5	7.5	7.5	7.5	7.5	7.5	7.5
GP21390	A_23_P87363	ART1	7.5	7.5	7.5	7.5	7.5	7.5	7.5	7.5	7.5	7.5	7.5	7.5	7.5	7.5	7.5	7.5	7.5
GP11218	A_23_P116902	ART4	7.5	7.5	7.5	7.5	7.5	7.5	7.5	7.5	7.5	7.5	7.5	7.5	7.5	7.5	7.5	7.5	7.5
GP4004	A_24_P919920	ARV1	7.5	7.5	7.5	7.5	7.5	7.5	7.5	7.5	7.5	7.5	7.5	7.5	7.5	7.5	7.5	7.5	7.5
GP36640	A_23_P306223	ARX	7.5	7.5	7.5	7.5	7.5	7.5	7.5	7.5	7.5	7.5	7.5	7.5	7.5	7.5	7.5	7.5	7.5
GP35717	A_23_P12643	AS3MT	7.5	7.5	7.5	7.5	7.5	7.5	7.5	7.5	7.5	7.5	7.5	7.5	7.5	7.5	7.5	7.5	7.5
GP17687	A_24_P928637	ASAH1	7.5	7.5	7.5	7.5	7.5	7.5	7.5	7.5	7.5	7.5	7.5	7.5	7.5	7.5	7.5	7.5	7.5
GP25992	A_23_P161171	ASAH2	7.5	7.5	7.5	7.5	7.5	7.5	7.5	7.5	7.5	7.5	7.5	7.5	7.5	7.5	7.5	7.5	7.5
GP25133	A_23_P71526	ASAP1	7.5	7.5	7.5	7.5	7.5	7.5	7.5	7.5	7.5	7.5	7.5	7.5	7.5	7.5	7.5	7.5	7.5
GP26256	A_23_P44831	ASAP1	7.5	7.5	7.5	7.5	7.5	7.5	7.5	7.5	7.5	7.5	7.5	7.5	7.5	7.5	7.5	7.5	7.5
GP26861	A_24_P360499	ASAP1IT1	7.5	7.5	7.5	7.5	7.5	7.5	7.5	7.5	7.5	7.5	7.5	7.5	7.5	7.5	7.5	7.5	7.5
GP13276	A_23_P40088	ASAP2	7.5	7.5	7.5	7.5	7.5	7.5	7.5	7.5	7.5	7.5	7.5	7.5	7.5	7.5	7.5	7.5	7.5
GP37953	A_23_P427634	ASB10	7.5	7.5	7.5	7.5	7.5	7.5	7.5	7.5	7.5	7.5	7.5	7.5	7.5	7.5	7.5	7.5	7.5
GP4221	A_23_P114259	ASB11	7.5	7.5	7.5	7.5	7.5	7.5	7.5	7.5	7.5	7.5	7.5	7.5	7.5	7.5	7.5	7.5	7.5
GP25285	A_23_P96395	ASB12	7.5	7.5	7.5	7.5	7.5	7.5	7.5	7.5	7.5	7.5	7.5	7.5	7.5	7.5	7.5	7.5	7.5
GP20507	A_23_P155265	ASB14	7.5	7.5	7.5	7.5	7.5	7.5	7.5	7.5	7.5	7.5	7.5	7.5	7.5	7.5	7.5	7.5	7.5
GP11620	A_23_P344444	ASB17	7.5	7.5	7.5	7.5	7.5	7.5	7.5	7.5	7.5	7.5	7.5	7.5	7.5	7.5	7.5	7.5	7.5
GP18546	A_32_P130999	ASB4	7.5	7.5	7.5	7.5	7.5	7.5	7.5	7.5	7.5	7.5	7.5	7.5	7.5	7.5	7.5	7.5	7.5
GP29262	A_23_P501319	ASB4	7.5	7.5	7.5	7.5	7.5	7.5	7.5	7.5	7.5	7.5	7.5	7.5	7.5	7.5	7.5	7.5	7.5
GP4813	A_23_P144326	ASB5	7.5	7.5	7.5	7.5	7.5	7.5	7.5	7.5	7.5	7.5	7.5	7.5	7.5	7.5	7.5	7.5	7.5
GP34332	A_24_P97559	ASB5	7.5	7.5	7.5	7.5	7.5	7.5	7.5	7.5	7.5	7.5	7.5	7.5	7.5	7.5	7.5	7.5	7.5
GP1932	A_24_P643587	ASB8	7.5	7.5	7.5	7.5	7.5	7.5	7.5	7.5	7.5	7.5	7.5	7.5	7.5	7.5	7.5	7.5	7.5
GP20093	A_23_P22200	ASB8	7.5	7.5	7.5	7.5	7.5	7.5	7.5	7.5	7.5	7.5	7.5	7.5	7.5	7.5	7.5	7.5	7.5
GP37930	A_23_P25305	ASCL1	7.5	7.5	7.5	7.5	7.5	7.5	7.5	7.5	7.5	7.5	7.5	7.5	7.5	7.5	7.5	7.5	7.5
GP1270	A_23_P105088	ASCL2	7.5	7.5	7.5	7.5	7.5	7.5	7.5	7.5	7.5	7.5	7.5	7.5	7.5	7.5	7.5	7.5	7.5
GP16294	A_23_P2083	ASCL3	7.5	7.5	7.5	7.5	7.5	7.5	7.5	7.5	7.5	7.5	7.5	7.5	7.5	7.5	7.5	7.5	7.5
GP39404	A_23_P63083	ASH1L	7.5	7.5	7.5	7.5	7.5	7.5	7.5	7.5	7.5	7.5	7.5	7.5	7.5	7.5	7.5	7.5	7.5
GP7562	A_23_P120629	ASIP	7.5	7.5	7.5	7.5	7.5	7.5	7.5	7.5	7.5	7.5	7.5	7.5	7.5	7.5	7.5	7.5	7.5
GP23081	A_23_P164436	ASPA	7.5	7.5	7.5	7.5	7.5	7.5	7.5	7.5	7.5	7.5	7.5	7.5	7.5	7.5	7.5	7.5	7.5
GP24245	A_24_P373475	ASPA	7.5	7.5	7.5	7.5	7.5	7.5	7.5	7.5	7.5	7.5	7.5	7.5	7.5	7.5	7.5	7.5	7.5
GP34007	A_24_P602013	ASPA	7.5	7.5	7.5	7.5	7.5	7.5	7.5	7.5	7.5	7.5	7.5	7.5	7.5	7.5	7.5	7.5	7.5
GP9933	A_24_P690811	ASPDH	7.5	7.5	7.5	7.5	7.5	7.5	7.5	7.5	7.5	7.5	7.5	7.5	7.5	7.5	7.5	7.5	7.5
GP1203	A_23_P76743	ASPG	7.5	7.5	7.5	7.5	7.5	7.5	7.5	7.5	7.5	7.5	7.5	7.5	7.5	7.5	7.5	7.5	7.5
GP14966	A_23_P216094	ASPH	7.5	7.5	7.5	7.5	7.5	7.5	7.5	7.5	7.5	7.5	7.5	7.5	7.5	7.5	7.5	7.5	7.5
GP31283	A_23_P216429	ASPN	7.5	7.5	7.5	7.5	7.5	7.5	7.5	7.5	7.5	7.5	7.5	7.5	7.5	7.5	7.5	7.5	7.5
GP9295	A_32_P22383	ASTN1	7.5	7.5	7.5	7.5	7.5	7.5	7.5	7.5	7.5	7.5	7.5	7.5	7.5	7.5	7.5	7.5	7.5
GP1964	A_23_P381746	ASXL3	7.5	7.5	7.5	7.5	7.5	7.5	7.5	7.5	7.5	7.5	7.5	7.5	7.5	7.5	7.5	7.5	7.5
GP2545	A_32_P389544	ASXL3	7.5	7.5	7.5	7.5	7.5	7.5	7.5	7.5	7.5	7.5	7.5	7.5	7.5	7.5	7.5	7.5	7.5
GP13676	A_32_P386298	ASXL3	7.5	7.5	7.5	7.5	7.5	7.5	7.5	7.5	7.5	7.5	7.5	7.5	7.5	7.5	7.5	7.5	7.5
GP26772	A_23_P71213	ASZ1	7.5	7.5	7.5	7.5	7.5	7.5	7.5	7.5	7.5	7.5	7.5	7.5	7.5	7.5	7.5	7.5	7.5
GP7131	A_24_P59596	ATAD2	7.5	7.5	7.5	7.5	7.5	7.5	7.5	7.5	7.5	7.5	7.5	7.5	7.5	7.5	7.5	7.5	7.5
GP8376	A_23_P302750	ATAD3B	7.5	7.5	7.5	7.5	7.5	7.5	7.5	7.5	7.5	7.5	7.5	7.5	7.5	7.5	7.5	7.5	7.5
GP26691	A_24_P40094	ATCAY	7.5	7.5	7.5	7.5	7.5	7.5	7.5	7.5	7.5	7.5	7.5	7.5	7.5	7.5	7.5	7.5	7.5
GP32343	A_24_P128145	ATF2	7.5	7.5	7.5	7.5	7.5	7.5	7.5	7.5	7.5	7.5	7.5	7.5	7.5	7.5	7.5	7.5	7.5
GP29480	A_24_P419109	ATF6B	7.5	7.5	7.5	7.5	7.5	7.5	7.5	7.5	7.5	7.5	7.5	7.5	7.5	7.5	7.5	7.5	7.5
GP14354	A_23_P361495	ATF7	7.5	7.5	7.5	7.5	7.5	7.5	7.5	7.5	7.5	7.5	7.5	7.5	7.5	7.5	7.5	7.5	7.5
GP5065	A_23_P48278	ATF7IP	7.5	7.5	7.5	7.5	7.5	7.5	7.5	7.5	7.5	7.5	7.5	7.5	7.5	7.5	7.5	7.5	7.5
GP30673	A_24_P341987	ATF7IP2	7.5	7.5	7.5	7.5	7.5	7.5	7.5	7.5	7.5	7.5	7.5	7.5	7.5	7.5	7.5	7.5	7.5
GP25170	A_24_P794024	ATG10	7.5	7.5	7.5	7.5	7.5	7.5	7.5	7.5	7.5	7.5	7.5	7.5	7.5	7.5	7.5	7.5	7.5
GP15190	A_24_P332941	ATG2B	7.5	7.5	7.5	7.5	7.5	7.5	7.5	7.5	7.5	7.5	7.5	7.5	7.5	7.5	7.5	7.5	7.5
GP24632	A_24_P196382	ATG3	7.5	7.5	7.5	7.5	7.5	7.5	7.5	7.5	7.5	7.5	7.5	7.5	7.5	7.5	7.5	7.5	7.5
GP16764	A_24_P944827	ATG7	7.5	7.5	7.5	7.5	7.5	7.5	7.5	7.5	7.5	7.5	7.5	7.5	7.5	7.5	7.5	7.5	7.5
GP4237	A_32_P379379	ATG9B	7.5	7.5	7.5	7.5	7.5	7.5	7.5	7.5	7.5	7.5	7.5	7.5	7.5	7.5	7.5	7.5	7.5
GP23528	A_32_P154053	ATG9B	7.5	7.5	7.5	7.5	7.5	7.5	7.5	7.5	7.5	7.5	7.5	7.5	7.5	7.5	7.5	7.5	7.5
GP21596	A_23_P415015	ATL2	7.5	7.5	7.5	7.5	7.5	7.5	7.5	7.5	7.5	7.5	7.5	7.5	7.5	7.5	7.5	7.5	7.5
GP24642	A_24_P103944	ATM	7.5	7.5	7.5	7.5	7.5	7.5	7.5	7.5	7.5	7.5	7.5	7.5	7.5	7.5	7.5	7.5	7.5
GP30859	A_23_P35916	ATM	7.5	7.5	7.5	7.5	7.5	7.5	7.5	7.5	7.5	7.5	7.5	7.5	7.5	7.5	7.5	7.5	7.5
GP33372	A_23_P374812	ATM	7.5	7.5	7.5	7.5	7.5	7.5	7.5	7.5	7.5	7.5	7.5	7.5	7.5	7.5	7.5	7.5	7.5
GP1517	A_23_P100133	ATMIN	7.5	7.5	7.5	7.5	7.5	7.5	7.5	7.5	7.5	7.5	7.5	7.5	7.5	7.5	7.5	7.5	7.5
GP39101	A_23_P332246	ATOH1	7.5	7.5	7.5	7.5	7.5	7.5	7.5	7.5	7.5	7.5	7.5	7.5	7.5	7.5	7.5	7.5	7.5
GP8630	A_32_P78295	ATOH7	7.5	7.5	7.5	7.5	7.5	7.5	7.5	7.5	7.5	7.5	7.5	7.5	7.5	7.5	7.5	7.5	7.5
GP12565	A_23_P378514	ATOH7	7.5	7.5	7.5	7.5	7.5	7.5	7.5	7.5	7.5	7.5	7.5	7.5	7.5	7.5	7.5	7.5	7.5
GP23919	A_23_P142878	ATOH8	7.5	7.5	7.5	7.5	7.5	7.5	7.5	7.5	7.5	7.5	7.5	7.5	7.5	7.5	7.5	7.5	7.5
GP38137	A_32_P38093	ATOH8	7.5	7.5	7.5	7.5	7.5	7.5	7.5	7.5	7.5	7.5	7.5	7.5	7.5	7.5	7.5	7.5	7.5
GP1954	A_24_P390395	ATP10A	7.5	7.5	7.5	7.5	7.5	7.5	7.5	7.5	7.5	7.5	7.5	7.5	7.5	7.5	7.5	7.5	7.5
GP9565	A_23_P65659	ATP10A	7.5	7.5	7.5	7.5	7.5	7.5	7.5	7.5	7.5	7.5	7.5	7.5	7.5	7.5	7.5	7.5	7.5
GP39946	A_23_P311901	ATP10B	7.5	7.5	7.5	7.5	7.5	7.5	7.5	7.5	7.5	7.5	7.5	7.5	7.5	7.5	7.5	7.5	7.5
GP8798	A_24_P919399	ATP10D	7.5	7.5	7.5	7.5	7.5	7.5	7.5	7.5	7.5	7.5	7.5	7.5	7.5	7.5	7.5	7.5	7.5
GP17939	A_23_P170280	ATP10D	7.5	7.5	7.5	7.5	7.5	7.5	7.5	7.5	7.5	7.5	7.5	7.5	7.5	7.5	7.5	7.5	7.5
GP14095	A_24_P143599	ATP11A	7.5	7.5	7.5	7.5	7.5	7.5	7.5	7.5	7.5	7.5	7.5	7.5	7.5	7.5	7.5	7.5	7.5
GP16822	A_24_P59403	ATP11A	7.5	7.5	7.5	7.5	7.5	7.5	7.5	7.5	7.5	7.5	7.5	7.5	7.5	7.5	7.5	7.5	7.5
GP922	A_24_P340428	ATP11B	7.5	7.5	7.5	7.5	7.5	7.5	7.5	7.5	7.5	7.5	7.5	7.5	7.5	7.5	7.5	7.5	7.5
GP24204	A_24_P152310	ATP11B	7.5	7.5	7.5	7.5	7.5	7.5	7.5	7.5	7.5	7.5	7.5	7.5	7.5	7.5	7.5	7.5	7.5
GP6724	A_23_P29394	ATP13A4	7.5	7.5	7.5	7.5	7.5	7.5	7.5	7.5	7.5	7.5	7.5	7.5	7.5	7.5	7.5	7.5	7.5
GP7368	A_24_P205327	ATP13A4	7.5	7.5	7.5	7.5	7.5	7.5	7.5	7.5	7.5	7.5	7.5	7.5	7.5	7.5	7.5	7.5	7.5
GP26734	A_23_P430948	ATP13A4	7.5	7.5	7.5	7.5	7.5	7.5	7.5	7.5	7.5	7.5	7.5	7.5	7.5	7.5	7.5	7.5	7.5
GP11785	A_32_P315178	ATP13A5	7.5	7.5	7.5	7.5	7.5	7.5	7.5	7.5	7.5	7.5	7.5	7.5	7.5	7.5	7.5	7.5	7.5
GP34017	A_24_P333420	ATP1A4	7.5	7.5	7.5	7.5	7.5	7.5	7.5	7.5	7.5	7.5	7.5	7.5	7.5	7.5	7.5	7.5	7.5
GP23269	A_24_P91832	ATP1B4	7.5	7.5	7.5	7.5	7.5	7.5	7.5	7.5	7.5	7.5	7.5	7.5	7.5	7.5	7.5	7.5	7.5
GP39548	A_23_P217430	ATP1B4	7.5	7.5	7.5	7.5	7.5	7.5	7.5	7.5	7.5	7.5	7.5	7.5	7.5	7.5	7.5	7.5	7.5
GP22117	A_23_P72462	ATP2A1	7.5	7.5	7.5	7.5	7.5	7.5	7.5	7.5	7.5	7.5	7.5	7.5	7.5	7.5	7.5	7.5	7.5
GP6736	A_24_P202319	ATP2A3	7.5	7.5	7.5	7.5	7.5	7.5	7.5	7.5	7.5	7.5	7.5	7.5	7.5	7.5	7.5	7.5	7.5
GP17592	A_23_P18152	ATP2B2	7.5	7.5	7.5	7.5	7.5	7.5	7.5	7.5	7.5	7.5	7.5	7.5	7.5	7.5	7.5	7.5	7.5
GP1236	A_23_P337642	ATP2B3	7.5	7.5	7.5	7.5	7.5	7.5	7.5	7.5	7.5	7.5	7.5	7.5	7.5	7.5	7.5	7.5	7.5
GP21602	A_23_P22723	ATP2B3	7.5	7.5	7.5	7.5	7.5	7.5	7.5	7.5	7.5	7.5	7.5	7.5	7.5	7.5	7.5	7.5	7.5
GP13592	A_23_P11841	ATP2B4	7.5	7.5	7.5	7.5	7.5	7.5	7.5	7.5	7.5	7.5	7.5	7.5	7.5	7.5	7.5	7.5	7.5
GP17210	A_23_P117992	ATP2C2	7.5	7.5	7.5	7.5	7.5	7.5	7.5	7.5	7.5	7.5	7.5	7.5	7.5	7.5	7.5	7.5	7.5
GP29752	A_23_P430728	ATP4A	7.5	7.5	7.5	7.5	7.5	7.5	7.5	7.5	7.5	7.5	7.5	7.5	7.5	7.5	7.5	7.5	7.5
GP7057	A_23_P32308	ATP4B	7.5	7.5	7.5	7.5	7.5	7.5	7.5	7.5	7.5	7.5	7.5	7.5	7.5	7.5	7.5	7.5	7.5
GP23783	A_32_P92212	ATP5E	7.5	7.5	7.5	7.5	7.5	7.5	7.5	7.5	7.5	7.5	7.5	7.5	7.5	7.5	7.5	7.5	7.5
GP33240	A_24_P659099	ATP5F1	7.5	7.5	7.5	7.5	7.5	7.5	7.5	7.5	7.5	7.5	7.5	7.5	7.5	7.5	7.5	7.5	7.5
GP2430	A_23_P146146	ATP6V0D2	7.5	7.5	7.5	7.5	7.5	7.5	7.5	7.5	7.5	7.5	7.5	7.5	7.5	7.5	7.5	7.5	7.5
GP4406	A_32_P121424	ATP6V0D2	7.5	7.5	7.5	7.5	7.5	7.5	7.5	7.5	7.5	7.5	7.5	7.5	7.5	7.5	7.5	7.5	7.5
GP15025	A_32_P12050	ATP6V0E1	7.5	7.5	7.5	7.5	7.5	7.5	7.5	7.5	7.5	7.5	7.5	7.5	7.5	7.5	7.5	7.5	7.5
GP4152	A_24_P145249	ATP6V1B1	7.5	7.5	7.5	7.5	7.5	7.5	7.5	7.5	7.5	7.5	7.5	7.5	7.5	7.5	7.5	7.5	7.5
GP23940	A_23_P142815	ATP6V1B1	7.5	7.5	7.5	7.5	7.5	7.5	7.5	7.5	7.5	7.5	7.5	7.5	7.5	7.5	7.5	7.5	7.5
GP32777	A_24_P286598	ATP6V1C1	7.5	7.5	7.5	7.5	7.5	7.5	7.5	7.5	7.5	7.5	7.5	7.5	7.5	7.5	7.5	7.5	7.5
GP12452	A_23_P250914	ATP6V1C2	7.5	7.5	7.5	7.5	7.5	7.5	7.5	7.5	7.5	7.5	7.5	7.5	7.5	7.5	7.5	7.5	7.5
GP37840	A_24_P276932	ATP6V1C2	7.5	7.5	7.5	7.5	7.5	7.5	7.5	7.5	7.5	7.5	7.5	7.5	7.5	7.5	7.5	7.5	7.5
GP5210	A_23_P23797	ATP6V1G3	7.5	7.5	7.5	7.5	7.5	7.5	7.5	7.5	7.5	7.5	7.5	7.5	7.5	7.5	7.5	7.5	7.5
GP6741	A_23_P217737	ATP7A	7.5	7.5	7.5	7.5	7.5	7.5	7.5	7.5	7.5	7.5	7.5	7.5	7.5	7.5	7.5	7.5	7.5
GP16077	A_23_P30075	ATP8A1	7.5	7.5	7.5	7.5	7.5	7.5	7.5	7.5	7.5	7.5	7.5	7.5	7.5	7.5	7.5	7.5	7.5
GP11067	A_23_P107597	ATP8B1	7.5	7.5	7.5	7.5	7.5	7.5	7.5	7.5	7.5	7.5	7.5	7.5	7.5	7.5	7.5	7.5	7.5
GP38238	A_24_P366749	ATP8B2	7.5	7.5	7.5	7.5	7.5	7.5	7.5	7.5	7.5	7.5	7.5	7.5	7.5	7.5	7.5	7.5	7.5
GP8399	A_24_P342226	ATP8B3	7.5	7.5	7.5	7.5	7.5	7.5	7.5	7.5	7.5	7.5	7.5	7.5	7.5	7.5	7.5	7.5	7.5
GP17101	A_23_P163216	ATP8B4	7.5	7.5	7.5	7.5	7.5	7.5	7.5	7.5	7.5	7.5	7.5	7.5	7.5	7.5	7.5	7.5	7.5
GP5708	A_24_P135992	ATP9A	7.5	7.5	7.5	7.5	7.5	7.5	7.5	7.5	7.5	7.5	7.5	7.5	7.5	7.5	7.5	7.5	7.5
GP35149	A_23_P10500	ATP9B	7.5	7.5	7.5	7.5	7.5	7.5	7.5	7.5	7.5	7.5	7.5	7.5	7.5	7.5	7.5	7.5	7.5
GP35649	A_23_P77135	ATPBD4	7.5	7.5	7.5	7.5	7.5	7.5	7.5	7.5	7.5	7.5	7.5	7.5	7.5	7.5	7.5	7.5	7.5
GP867	A_32_P224047	ATRNL1	7.5	7.5	7.5	7.5	7.5	7.5	7.5	7.5	7.5	7.5	7.5	7.5	7.5	7.5	7.5	7.5	7.5
GP32136	A_23_P388379	ATRNL1	7.5	7.5	7.5	7.5	7.5	7.5	7.5	7.5	7.5	7.5	7.5	7.5	7.5	7.5	7.5	7.5	7.5
GP39318	A_24_P294842	ATXN1	7.5	7.5	7.5	7.5	7.5	7.5	7.5	7.5	7.5	7.5	7.5	7.5	7.5	7.5	7.5	7.5	7.5
GP40229	A_24_P930507	ATXN2	7.5	7.5	7.5	7.5	7.5	7.5	7.5	7.5	7.5	7.5	7.5	7.5	7.5	7.5	7.5	7.5	7.5
GP21070	A_23_P147439	ATXN2L	7.5	7.5	7.5	7.5	7.5	7.5	7.5	7.5	7.5	7.5	7.5	7.5	7.5	7.5	7.5	7.5	7.5
GP18270	A_24_P13595	ATXN3	7.5	7.5	7.5	7.5	7.5	7.5	7.5	7.5	7.5	7.5	7.5	7.5	7.5	7.5	7.5	7.5	7.5
GP13386	A_23_P361744	ATXN3L	7.5	7.5	7.5	7.5	7.5	7.5	7.5	7.5	7.5	7.5	7.5	7.5	7.5	7.5	7.5	7.5	7.5
GP1723	A_24_P25074	ATXN7	7.5	7.5	7.5	7.5	7.5	7.5	7.5	7.5	7.5	7.5	7.5	7.5	7.5	7.5	7.5	7.5	7.5
GP33328	A_24_P6790	ATXN7L1	7.5	7.5	7.5	7.5	7.5	7.5	7.5	7.5	7.5	7.5	7.5	7.5	7.5	7.5	7.5	7.5	7.5
GP27563	A_32_P809435	AUTS2	7.5	7.5	7.5	7.5	7.5	7.5	7.5	7.5	7.5	7.5	7.5	7.5	7.5	7.5	7.5	7.5	7.5
GP2340	A_23_P53257	AVIL	7.5	7.5	7.5	7.5	7.5	7.5	7.5	7.5	7.5	7.5	7.5	7.5	7.5	7.5	7.5	7.5	7.5
GP4895	A_23_P390157	AVIL	7.5	7.5	7.5	7.5	7.5	7.5	7.5	7.5	7.5	7.5	7.5	7.5	7.5	7.5	7.5	7.5	7.5
GP40694	A_24_P419087	AVIL	7.5	7.5	7.5	7.5	7.5	7.5	7.5	7.5	7.5	7.5	7.5	7.5	7.5	7.5	7.5	7.5	7.5
GP39347	A_23_P25246	AVPR1A	7.5	7.5	7.5	7.5	7.5	7.5	7.5	7.5	7.5	7.5	7.5	7.5	7.5	7.5	7.5	7.5	7.5
GP23463	A_23_P72340	AVPR1B	7.5	7.5	7.5	7.5	7.5	7.5	7.5	7.5	7.5	7.5	7.5	7.5	7.5	7.5	7.5	7.5	7.5
GP38367	A_23_P346800	AVPR2	7.5	7.5	7.5	7.5	7.5	7.5	7.5	7.5	7.5	7.5	7.5	7.5	7.5	7.5	7.5	7.5	7.5
GP36560	A_32_P234518	AWAT1	7.5	7.5	7.5	7.5	7.5	7.5	7.5	7.5	7.5	7.5	7.5	7.5	7.5	7.5	7.5	7.5	7.5
GP26634	A_23_P71268	AZGP1	7.5	7.5	7.5	7.5	7.5	7.5	7.5	7.5	7.5	7.5	7.5	7.5	7.5	7.5	7.5	7.5	7.5
GP26680	A_23_P71270	AZGP1	7.5	7.5	7.5	7.5	7.5	7.5	7.5	7.5	7.5	7.5	7.5	7.5	7.5	7.5	7.5	7.5	7.5
GP9097	A_24_P105913	AZI2	7.5	7.5	7.5	7.5	7.5	7.5	7.5	7.5	7.5	7.5	7.5	7.5	7.5	7.5	7.5	7.5	7.5
GP12563	A_23_P153741	AZU1	7.5	7.5	7.5	7.5	7.5	7.5	7.5	7.5	7.5	7.5	7.5	7.5	7.5	7.5	7.5	7.5	7.5
GP7184	A_24_P740662	B2M	7.5	7.5	7.5	7.5	7.5	7.5	7.5	7.5	7.5	7.5	7.5	7.5	7.5	7.5	7.5	7.5	7.5
GP13521	A_24_P88870	B3GALNT1	7.5	7.5	7.5	7.5	7.5	7.5	7.5	7.5	7.5	7.5	7.5	7.5	7.5	7.5	7.5	7.5	7.5
GP28145	A_23_P493	B3GALT2	7.5	7.5	7.5	7.5	7.5	7.5	7.5	7.5	7.5	7.5	7.5	7.5	7.5	7.5	7.5	7.5	7.5
GP28151	A_23_P499	B3GALT2	7.5	7.5	7.5	7.5	7.5	7.5	7.5	7.5	7.5	7.5	7.5	7.5	7.5	7.5	7.5	7.5	7.5
GP6040	A_23_P102917	B3GALT5	7.5	7.5	7.5	7.5	7.5	7.5	7.5	7.5	7.5	7.5	7.5	7.5	7.5	7.5	7.5	7.5	7.5
GP6041	A_23_P102919	B3GALT5	7.5	7.5	7.5	7.5	7.5	7.5	7.5	7.5	7.5	7.5	7.5	7.5	7.5	7.5	7.5	7.5	7.5
GP31145	A_23_P167805	B3GAT2	7.5	7.5	7.5	7.5	7.5	7.5	7.5	7.5	7.5	7.5	7.5	7.5	7.5	7.5	7.5	7.5	7.5
GP17025	A_24_P945355	B3GNT4	7.5	7.5	7.5	7.5	7.5	7.5	7.5	7.5	7.5	7.5	7.5	7.5	7.5	7.5	7.5	7.5	7.5
GP41000	A_23_P76071	B3GNT4	7.5	7.5	7.5	7.5	7.5	7.5	7.5	7.5	7.5	7.5	7.5	7.5	7.5	7.5	7.5	7.5	7.5
GP21078	A_23_P127978	B3GNT6	7.5	7.5	7.5	7.5	7.5	7.5	7.5	7.5	7.5	7.5	7.5	7.5	7.5	7.5	7.5	7.5	7.5
GP26819	A_23_P39755	B3GNT7	7.5	7.5	7.5	7.5	7.5	7.5	7.5	7.5	7.5	7.5	7.5	7.5	7.5	7.5	7.5	7.5	7.5
GP2743	A_24_P279172	B3GNT9	7.5	7.5	7.5	7.5	7.5	7.5	7.5	7.5	7.5	7.5	7.5	7.5	7.5	7.5	7.5	7.5	7.5
GP18472	A_24_P359291	B4GALNT1	7.5	7.5	7.5	7.5	7.5	7.5	7.5	7.5	7.5	7.5	7.5	7.5	7.5	7.5	7.5	7.5	7.5
GP20084	A_23_P87461	B4GALNT1	7.5	7.5	7.5	7.5	7.5	7.5	7.5	7.5	7.5	7.5	7.5	7.5	7.5	7.5	7.5	7.5	7.5
GP9589	A_23_P331211	B4GALNT2	7.5	7.5	7.5	7.5	7.5	7.5	7.5	7.5	7.5	7.5	7.5	7.5	7.5	7.5	7.5	7.5	7.5
GP2198	A_23_P403443	B4GALNT3	7.5	7.5	7.5	7.5	7.5	7.5	7.5	7.5	7.5	7.5	7.5	7.5	7.5	7.5	7.5	7.5	7.5
GP37142	A_24_P306892	B4GALNT3	7.5	7.5	7.5	7.5	7.5	7.5	7.5	7.5	7.5	7.5	7.5	7.5	7.5	7.5	7.5	7.5	7.5
GP4997	A_24_P918964	B4GALNT4	7.5	7.5	7.5	7.5	7.5	7.5	7.5	7.5	7.5	7.5	7.5	7.5	7.5	7.5	7.5	7.5	7.5
GP10564	A_23_P118946	B4GALT6	7.5	7.5	7.5	7.5	7.5	7.5	7.5	7.5	7.5	7.5	7.5	7.5	7.5	7.5	7.5	7.5	7.5
GP37133	A_23_P134663	BAALC	7.5	7.5	7.5	7.5	7.5	7.5	7.5	7.5	7.5	7.5	7.5	7.5	7.5	7.5	7.5	7.5	7.5
GP21707	A_23_P71810	BAAT	7.5	7.5	7.5	7.5	7.5	7.5	7.5	7.5	7.5	7.5	7.5	7.5	7.5	7.5	7.5	7.5	7.5
GP10240	A_24_P299034	BACH1	7.5	7.5	7.5	7.5	7.5	7.5	7.5	7.5	7.5	7.5	7.5	7.5	7.5	7.5	7.5	7.5	7.5
GP4771	A_23_P146217	BAG4	7.5	7.5	7.5	7.5	7.5	7.5	7.5	7.5	7.5	7.5	7.5	7.5	7.5	7.5	7.5	7.5	7.5
GP24590	A_24_P82094	BAG5	7.5	7.5	7.5	7.5	7.5	7.5	7.5	7.5	7.5	7.5	7.5	7.5	7.5	7.5	7.5	7.5	7.5
GP23921	A_24_P126262	BAGE4	7.5	7.5	7.5	7.5	7.5	7.5	7.5	7.5	7.5	7.5	7.5	7.5	7.5	7.5	7.5	7.5	7.5
GP28508	A_23_P49539	BAHCC1	7.5	7.5	7.5	7.5	7.5	7.5	7.5	7.5	7.5	7.5	7.5	7.5	7.5	7.5	7.5	7.5	7.5
GP6013	A_23_P252556	BAI3	7.5	7.5	7.5	7.5	7.5	7.5	7.5	7.5	7.5	7.5	7.5	7.5	7.5	7.5	7.5	7.5	7.5
GP22447	A_23_P315836	BAIAP2	7.5	7.5	7.5	7.5	7.5	7.5	7.5	7.5	7.5	7.5	7.5	7.5	7.5	7.5	7.5	7.5	7.5
GP21495	A_23_P166467	BAIAP2L2	7.5	7.5	7.5	7.5	7.5	7.5	7.5	7.5	7.5	7.5	7.5	7.5	7.5	7.5	7.5	7.5	7.5
GP16000	A_23_P163492	BAIAP3	7.5	7.5	7.5	7.5	7.5	7.5	7.5	7.5	7.5	7.5	7.5	7.5	7.5	7.5	7.5	7.5	7.5
GP17285	A_32_P234926	BANF2	7.5	7.5	7.5	7.5	7.5	7.5	7.5	7.5	7.5	7.5	7.5	7.5	7.5	7.5	7.5	7.5	7.5
GP31588	A_23_P10232	BANK1	7.5	7.5	7.5	7.5	7.5	7.5	7.5	7.5	7.5	7.5	7.5	7.5	7.5	7.5	7.5	7.5	7.5
GP23986	A_23_P9340	BARHL1	7.5	7.5	7.5	7.5	7.5	7.5	7.5	7.5	7.5	7.5	7.5	7.5	7.5	7.5	7.5	7.5	7.5
GP23998	A_23_P9333	BARHL1	7.5	7.5	7.5	7.5	7.5	7.5	7.5	7.5	7.5	7.5	7.5	7.5	7.5	7.5	7.5	7.5	7.5
GP20617	A_23_P126349	BARHL2	7.5	7.5	7.5	7.5	7.5	7.5	7.5	7.5	7.5	7.5	7.5	7.5	7.5	7.5	7.5	7.5	7.5
GP6623	A_23_P32279	BARX1	7.5	7.5	7.5	7.5	7.5	7.5	7.5	7.5	7.5	7.5	7.5	7.5	7.5	7.5	7.5	7.5	7.5
GP25706	A_23_P13083	BARX2	7.5	7.5	7.5	7.5	7.5	7.5	7.5	7.5	7.5	7.5	7.5	7.5	7.5	7.5	7.5	7.5	7.5
GP37065	A_23_P128974	BATF	7.5	7.5	7.5	7.5	7.5	7.5	7.5	7.5	7.5	7.5	7.5	7.5	7.5	7.5	7.5	7.5	7.5
GP36956	A_23_P127495	BBOX1	7.5	7.5	7.5	7.5	7.5	7.5	7.5	7.5	7.5	7.5	7.5	7.5	7.5	7.5	7.5	7.5	7.5
GP13177	A_23_P5785	BBS5	7.5	7.5	7.5	7.5	7.5	7.5	7.5	7.5	7.5	7.5	7.5	7.5	7.5	7.5	7.5	7.5	7.5
GP28804	A_24_P208452	BBS5	7.5	7.5	7.5	7.5	7.5	7.5	7.5	7.5	7.5	7.5	7.5	7.5	7.5	7.5	7.5	7.5	7.5
GP5885	A_24_P366555	BBS9	7.5	7.5	7.5	7.5	7.5	7.5	7.5	7.5	7.5	7.5	7.5	7.5	7.5	7.5	7.5	7.5	7.5
GP10259	A_23_P160607	BCAN	7.5	7.5	7.5	7.5	7.5	7.5	7.5	7.5	7.5	7.5	7.5	7.5	7.5	7.5	7.5	7.5	7.5
GP14147	A_24_P358554	BCAN	7.5	7.5	7.5	7.5	7.5	7.5	7.5	7.5	7.5	7.5	7.5	7.5	7.5	7.5	7.5	7.5	7.5
GP21786	A_32_P2730	BCAN	7.5	7.5	7.5	7.5	7.5	7.5	7.5	7.5	7.5	7.5	7.5	7.5	7.5	7.5	7.5	7.5	7.5
GP8386	A_32_P150735	BCAP29	7.5	7.5	7.5	7.5	7.5	7.5	7.5	7.5	7.5	7.5	7.5	7.5	7.5	7.5	7.5	7.5	7.5
GP5611	A_32_P106933	BCAR4	7.5	7.5	7.5	7.5	7.5	7.5	7.5	7.5	7.5	7.5	7.5	7.5	7.5	7.5	7.5	7.5	7.5
GP7037	A_23_P17420	BCAS1	7.5	7.5	7.5	7.5	7.5	7.5	7.5	7.5	7.5	7.5	7.5	7.5	7.5	7.5	7.5	7.5	7.5
GP32818	A_23_P90163	BCAT2	7.5	7.5	7.5	7.5	7.5	7.5	7.5	7.5	7.5	7.5	7.5	7.5	7.5	7.5	7.5	7.5	7.5
GP25361	A_24_P19983	BCL10	7.5	7.5	7.5	7.5	7.5	7.5	7.5	7.5	7.5	7.5	7.5	7.5	7.5	7.5	7.5	7.5	7.5
GP40662	A_23_P363885	BCL11B	7.5	7.5	7.5	7.5	7.5	7.5	7.5	7.5	7.5	7.5	7.5	7.5	7.5	7.5	7.5	7.5	7.5
GP2527	A_23_P352266	BCL2	7.5	7.5	7.5	7.5	7.5	7.5	7.5	7.5	7.5	7.5	7.5	7.5	7.5	7.5	7.5	7.5	7.5
GP6118	A_23_P152002	BCL2A1	7.5	7.5	7.5	7.5	7.5	7.5	7.5	7.5	7.5	7.5	7.5	7.5	7.5	7.5	7.5	7.5	7.5
GP12393	A_24_P100130	BCL2L1	7.5	7.5	7.5	7.5	7.5	7.5	7.5	7.5	7.5	7.5	7.5	7.5	7.5	7.5	7.5	7.5	7.5
GP16528	A_23_P154426	BCL2L11	7.5	7.5	7.5	7.5	7.5	7.5	7.5	7.5	7.5	7.5	7.5	7.5	7.5	7.5	7.5	7.5	7.5
GP12788	A_24_P410389	BCL2L13	7.5	7.5	7.5	7.5	7.5	7.5	7.5	7.5	7.5	7.5	7.5	7.5	7.5	7.5	7.5	7.5	7.5
GP7884	A_23_P116653	BCL2L14	7.5	7.5	7.5	7.5	7.5	7.5	7.5	7.5	7.5	7.5	7.5	7.5	7.5	7.5	7.5	7.5	7.5
GP35708	A_24_P924932	BCL2L15	7.5	7.5	7.5	7.5	7.5	7.5	7.5	7.5	7.5	7.5	7.5	7.5	7.5	7.5	7.5	7.5	7.5
GP15436	A_23_P130130	BCL6B	7.5	7.5	7.5	7.5	7.5	7.5	7.5	7.5	7.5	7.5	7.5	7.5	7.5	7.5	7.5	7.5	7.5
GP26923	A_23_P61826	BCL7A	7.5	7.5	7.5	7.5	7.5	7.5	7.5	7.5	7.5	7.5	7.5	7.5	7.5	7.5	7.5	7.5	7.5
GP1544	A_23_P123010	BCL7B	7.5	7.5	7.5	7.5	7.5	7.5	7.5	7.5	7.5	7.5	7.5	7.5	7.5	7.5	7.5	7.5	7.5
GP18373	A_23_P124300	BCMO1	7.5	7.5	7.5	7.5	7.5	7.5	7.5	7.5	7.5	7.5	7.5	7.5	7.5	7.5	7.5	7.5	7.5
GP2478	A_24_P341985	BCO2	7.5	7.5	7.5	7.5	7.5	7.5	7.5	7.5	7.5	7.5	7.5	7.5	7.5	7.5	7.5	7.5	7.5
GP15109	A_23_P116187	BCO2	7.5	7.5	7.5	7.5	7.5	7.5	7.5	7.5	7.5	7.5	7.5	7.5	7.5	7.5	7.5	7.5	7.5
GP37383	A_32_P182760	BCOR	7.5	7.5	7.5	7.5	7.5	7.5	7.5	7.5	7.5	7.5	7.5	7.5	7.5	7.5	7.5	7.5	7.5
GP15446	A_32_P462013	BCORL1	7.5	7.5	7.5	7.5	7.5	7.5	7.5	7.5	7.5	7.5	7.5	7.5	7.5	7.5	7.5	7.5	7.5
GP23421	A_23_P325122	BCORL2	7.5	7.5	7.5	7.5	7.5	7.5	7.5	7.5	7.5	7.5	7.5	7.5	7.5	7.5	7.5	7.5	7.5
GP22684	A_24_P922271	BCR	7.5	7.5	7.5	7.5	7.5	7.5	7.5	7.5	7.5	7.5	7.5	7.5	7.5	7.5	7.5	7.5	7.5
GP6794	A_24_P80500	BDH2	7.5	7.5	7.5	7.5	7.5	7.5	7.5	7.5	7.5	7.5	7.5	7.5	7.5	7.5	7.5	7.5	7.5
GP4355	A_24_P919850	BDKRB1	7.5	7.5	7.5	7.5	7.5	7.5	7.5	7.5	7.5	7.5	7.5	7.5	7.5	7.5	7.5	7.5	7.5
GP30032	A_23_P128744	BDKRB1	7.5	7.5	7.5	7.5	7.5	7.5	7.5	7.5	7.5	7.5	7.5	7.5	7.5	7.5	7.5	7.5	7.5
GP7808	A_32_P7316	BDNF	7.5	7.5	7.5	7.5	7.5	7.5	7.5	7.5	7.5	7.5	7.5	7.5	7.5	7.5	7.5	7.5	7.5
GP3519	A_24_P247910	BDP1	7.5	7.5	7.5	7.5	7.5	7.5	7.5	7.5	7.5	7.5	7.5	7.5	7.5	7.5	7.5	7.5	7.5
GP35543	A_24_P26342	BDP1	7.5	7.5	7.5	7.5	7.5	7.5	7.5	7.5	7.5	7.5	7.5	7.5	7.5	7.5	7.5	7.5	7.5
GP39324	A_32_P153195	BEAN	7.5	7.5	7.5	7.5	7.5	7.5	7.5	7.5	7.5	7.5	7.5	7.5	7.5	7.5	7.5	7.5	7.5
GP11375	A_23_P350591	BEND2	7.5	7.5	7.5	7.5	7.5	7.5	7.5	7.5	7.5	7.5	7.5	7.5	7.5	7.5	7.5	7.5	7.5
GP5645	A_24_P914625	BEND4	7.5	7.5	7.5	7.5	7.5	7.5	7.5	7.5	7.5	7.5	7.5	7.5	7.5	7.5	7.5	7.5	7.5
GP36428	A_23_P310086	BEND6	7.5	7.5	7.5	7.5	7.5	7.5	7.5	7.5	7.5	7.5	7.5	7.5	7.5	7.5	7.5	7.5	7.5
GP26120	A_23_P104996	BEST1	7.5	7.5	7.5	7.5	7.5	7.5	7.5	7.5	7.5	7.5	7.5	7.5	7.5	7.5	7.5	7.5	7.5
GP4323	A_23_P323801	BEST3	7.5	7.5	7.5	7.5	7.5	7.5	7.5	7.5	7.5	7.5	7.5	7.5	7.5	7.5	7.5	7.5	7.5
GP36213	A_23_P150955	BEST3	7.5	7.5	7.5	7.5	7.5	7.5	7.5	7.5	7.5	7.5	7.5	7.5	7.5	7.5	7.5	7.5	7.5
GP7634	A_23_P368338	BET3L	7.5	7.5	7.5	7.5	7.5	7.5	7.5	7.5	7.5	7.5	7.5	7.5	7.5	7.5	7.5	7.5	7.5
GP11452	A_32_P25639	BET3L	7.5	7.5	7.5	7.5	7.5	7.5	7.5	7.5	7.5	7.5	7.5	7.5	7.5	7.5	7.5	7.5	7.5
GP37864	A_23_P159316	BFSP2	7.5	7.5	7.5	7.5	7.5	7.5	7.5	7.5	7.5	7.5	7.5	7.5	7.5	7.5	7.5	7.5	7.5
GP40654	A_23_P34126	BGN	7.5	7.5	7.5	7.5	7.5	7.5	7.5	7.5	7.5	7.5	7.5	7.5	7.5	7.5	7.5	7.5	7.5
GP11089	A_23_P331177	BHLHA15	7.5	7.5	7.5	7.5	7.5	7.5	7.5	7.5	7.5	7.5	7.5	7.5	7.5	7.5	7.5	7.5	7.5
GP7726	A_24_P257511	BHMT	7.5	7.5	7.5	7.5	7.5	7.5	7.5	7.5	7.5	7.5	7.5	7.5	7.5	7.5	7.5	7.5	7.5
GP6203	A_32_P119348	BICC1	7.5	7.5	7.5	7.5	7.5	7.5	7.5	7.5	7.5	7.5	7.5	7.5	7.5	7.5	7.5	7.5	7.5
GP35001	A_23_P86532	BICC1	7.5	7.5	7.5	7.5	7.5	7.5	7.5	7.5	7.5	7.5	7.5	7.5	7.5	7.5	7.5	7.5	7.5
GP10482	A_23_P407551	BICD2	7.5	7.5	7.5	7.5	7.5	7.5	7.5	7.5	7.5	7.5	7.5	7.5	7.5	7.5	7.5	7.5	7.5
GP225	A_23_P162386	BIN2	7.5	7.5	7.5	7.5	7.5	7.5	7.5	7.5	7.5	7.5	7.5	7.5	7.5	7.5	7.5	7.5	7.5
GP39047	A_23_P98350	BIRC3	7.5	7.5	7.5	7.5	7.5	7.5	7.5	7.5	7.5	7.5	7.5	7.5	7.5	7.5	7.5	7.5	7.5
GP18968	A_23_P79769	BIRC7	7.5	7.5	7.5	7.5	7.5	7.5	7.5	7.5	7.5	7.5	7.5	7.5	7.5	7.5	7.5	7.5	7.5
GP29299	A_23_P90058	BIRC8	7.5	7.5	7.5	7.5	7.5	7.5	7.5	7.5	7.5	7.5	7.5	7.5	7.5	7.5	7.5	7.5	7.5
GP7389	A_24_P50368	BLID	7.5	7.5	7.5	7.5	7.5	7.5	7.5	7.5	7.5	7.5	7.5	7.5	7.5	7.5	7.5	7.5	7.5
GP13591	A_23_P31725	BLK	7.5	7.5	7.5	7.5	7.5	7.5	7.5	7.5	7.5	7.5	7.5	7.5	7.5	7.5	7.5	7.5	7.5
GP26138	A_24_P64344	BLNK	7.5	7.5	7.5	7.5	7.5	7.5	7.5	7.5	7.5	7.5	7.5	7.5	7.5	7.5	7.5	7.5	7.5
GP19643	A_24_P119259	BLZF1	7.5	7.5	7.5	7.5	7.5	7.5	7.5	7.5	7.5	7.5	7.5	7.5	7.5	7.5	7.5	7.5	7.5
GP10893	A_24_P303989	BMI1	7.5	7.5	7.5	7.5	7.5	7.5	7.5	7.5	7.5	7.5	7.5	7.5	7.5	7.5	7.5	7.5	7.5
GP29710	A_24_P60930	BMP1	7.5	7.5	7.5	7.5	7.5	7.5	7.5	7.5	7.5	7.5	7.5	7.5	7.5	7.5	7.5	7.5	7.5
GP35651	A_24_P389409	BMP1	7.5	7.5	7.5	7.5	7.5	7.5	7.5	7.5	7.5	7.5	7.5	7.5	7.5	7.5	7.5	7.5	7.5
GP40850	A_23_P33277	BMP1	7.5	7.5	7.5	7.5	7.5	7.5	7.5	7.5	7.5	7.5	7.5	7.5	7.5	7.5	7.5	7.5	7.5
GP23034	A_23_P131588	BMP10	7.5	7.5	7.5	7.5	7.5	7.5	7.5	7.5	7.5	7.5	7.5	7.5	7.5	7.5	7.5	7.5	7.5
GP18869	A_23_P11103	BMP15	7.5	7.5	7.5	7.5	7.5	7.5	7.5	7.5	7.5	7.5	7.5	7.5	7.5	7.5	7.5	7.5	7.5
GP36408	A_24_P86240	BMP2K	7.5	7.5	7.5	7.5	7.5	7.5	7.5	7.5	7.5	7.5	7.5	7.5	7.5	7.5	7.5	7.5	7.5
GP30623	A_23_P81058	BMP3	7.5	7.5	7.5	7.5	7.5	7.5	7.5	7.5	7.5	7.5	7.5	7.5	7.5	7.5	7.5	7.5	7.5
GP16030	A_23_P85922	BMP8A	7.5	7.5	7.5	7.5	7.5	7.5	7.5	7.5	7.5	7.5	7.5	7.5	7.5	7.5	7.5	7.5	7.5
GP15189	A_32_P780862	BMP8B	7.5	7.5	7.5	7.5	7.5	7.5	7.5	7.5	7.5	7.5	7.5	7.5	7.5	7.5	7.5	7.5	7.5
GP27876	A_23_P380939	BMP8B	7.5	7.5	7.5	7.5	7.5	7.5	7.5	7.5	7.5	7.5	7.5	7.5	7.5	7.5	7.5	7.5	7.5
GP9156	A_24_P942904	BMPER	7.5	7.5	7.5	7.5	7.5	7.5	7.5	7.5	7.5	7.5	7.5	7.5	7.5	7.5	7.5	7.5	7.5
GP10036	A_23_P31287	BMPER	7.5	7.5	7.5	7.5	7.5	7.5	7.5	7.5	7.5	7.5	7.5	7.5	7.5	7.5	7.5	7.5	7.5
GP1634	A_32_P24939	BMPR1B	7.5	7.5	7.5	7.5	7.5	7.5	7.5	7.5	7.5	7.5	7.5	7.5	7.5	7.5	7.5	7.5	7.5
GP18188	A_24_P63380	BMPR1B	7.5	7.5	7.5	7.5	7.5	7.5	7.5	7.5	7.5	7.5	7.5	7.5	7.5	7.5	7.5	7.5	7.5
GP38744	A_23_P253602	BMX	7.5	7.5	7.5	7.5	7.5	7.5	7.5	7.5	7.5	7.5	7.5	7.5	7.5	7.5	7.5	7.5	7.5
GP40315	A_24_P263144	BMX	7.5	7.5	7.5	7.5	7.5	7.5	7.5	7.5	7.5	7.5	7.5	7.5	7.5	7.5	7.5	7.5	7.5
GP20517	A_23_P22134	BNC1	7.5	7.5	7.5	7.5	7.5	7.5	7.5	7.5	7.5	7.5	7.5	7.5	7.5	7.5	7.5	7.5	7.5
GP11693	A_24_P85850	BNIPL	7.5	7.5	7.5	7.5	7.5	7.5	7.5	7.5	7.5	7.5	7.5	7.5	7.5	7.5	7.5	7.5	7.5
GP19912	A_23_P257763	BOC	7.5	7.5	7.5	7.5	7.5	7.5	7.5	7.5	7.5	7.5	7.5	7.5	7.5	7.5	7.5	7.5	7.5
GP29470	A_23_P61112	BOK	7.5	7.5	7.5	7.5	7.5	7.5	7.5	7.5	7.5	7.5	7.5	7.5	7.5	7.5	7.5	7.5	7.5
GP11285	A_23_P102083	BOLL	7.5	7.5	7.5	7.5	7.5	7.5	7.5	7.5	7.5	7.5	7.5	7.5	7.5	7.5	7.5	7.5	7.5
GP40304	A_32_P411945	BOLL	7.5	7.5	7.5	7.5	7.5	7.5	7.5	7.5	7.5	7.5	7.5	7.5	7.5	7.5	7.5	7.5	7.5
GP21800	A_24_P102327	BPA-1	7.5	7.5	7.5	7.5	7.5	7.5	7.5	7.5	7.5	7.5	7.5	7.5	7.5	7.5	7.5	7.5	7.5
GP6182	A_23_P324351	BPESC1	7.5	7.5	7.5	7.5	7.5	7.5	7.5	7.5	7.5	7.5	7.5	7.5	7.5	7.5	7.5	7.5	7.5
GP35313	A_23_P254558	BPESC1	7.5	7.5	7.5	7.5	7.5	7.5	7.5	7.5	7.5	7.5	7.5	7.5	7.5	7.5	7.5	7.5	7.5
GP24020	A_23_P131785	BPI	7.5	7.5	7.5	7.5	7.5	7.5	7.5	7.5	7.5	7.5	7.5	7.5	7.5	7.5	7.5	7.5	7.5
GP27232	A_23_P131789	BPI	7.5	7.5	7.5	7.5	7.5	7.5	7.5	7.5	7.5	7.5	7.5	7.5	7.5	7.5	7.5	7.5	7.5
GP35189	A_32_P419502	BPIL2	7.5	7.5	7.5	7.5	7.5	7.5	7.5	7.5	7.5	7.5	7.5	7.5	7.5	7.5	7.5	7.5	7.5
GP35971	A_32_P539109	BPIL3	7.5	7.5	7.5	7.5	7.5	7.5	7.5	7.5	7.5	7.5	7.5	7.5	7.5	7.5	7.5	7.5	7.5
GP4511	A_24_P122636	BPNT1	7.5	7.5	7.5	7.5	7.5	7.5	7.5	7.5	7.5	7.5	7.5	7.5	7.5	7.5	7.5	7.5	7.5
GP15412	A_23_P45598	BPY2B	7.5	7.5	7.5	7.5	7.5	7.5	7.5	7.5	7.5	7.5	7.5	7.5	7.5	7.5	7.5	7.5	7.5
GP31537	A_23_P209011	BRD4	7.5	7.5	7.5	7.5	7.5	7.5	7.5	7.5	7.5	7.5	7.5	7.5	7.5	7.5	7.5	7.5	7.5
GP29026	A_23_P136589	BRDT	7.5	7.5	7.5	7.5	7.5	7.5	7.5	7.5	7.5	7.5	7.5	7.5	7.5	7.5	7.5	7.5	7.5
GP24470	A_24_P344100	BRF1	7.5	7.5	7.5	7.5	7.5	7.5	7.5	7.5	7.5	7.5	7.5	7.5	7.5	7.5	7.5	7.5	7.5
GP34585	A_24_P275386	BRI3BP	7.5	7.5	7.5	7.5	7.5	7.5	7.5	7.5	7.5	7.5	7.5	7.5	7.5	7.5	7.5	7.5	7.5
GP14356	A_24_P410468	BRIP1	7.5	7.5	7.5	7.5	7.5	7.5	7.5	7.5	7.5	7.5	7.5	7.5	7.5	7.5	7.5	7.5	7.5
GP20687	A_32_P179854	BRP44	7.5	7.5	7.5	7.5	7.5	7.5	7.5	7.5	7.5	7.5	7.5	7.5	7.5	7.5	7.5	7.5	7.5
GP39314	A_23_P33961	BRS3	7.5	7.5	7.5	7.5	7.5	7.5	7.5	7.5	7.5	7.5	7.5	7.5	7.5	7.5	7.5	7.5	7.5
GP32426	A_23_P89973	BRSK1	7.5	7.5	7.5	7.5	7.5	7.5	7.5	7.5	7.5	7.5	7.5	7.5	7.5	7.5	7.5	7.5	7.5
GP34564	A_32_P328725	BRSK2	7.5	7.5	7.5	7.5	7.5	7.5	7.5	7.5	7.5	7.5	7.5	7.5	7.5	7.5	7.5	7.5	7.5
GP5706	A_23_P23029	BSND	7.5	7.5	7.5	7.5	7.5	7.5	7.5	7.5	7.5	7.5	7.5	7.5	7.5	7.5	7.5	7.5	7.5
GP35709	A_32_P75559	BST2	7.5	7.5	7.5	7.5	7.5	7.5	7.5	7.5	7.5	7.5	7.5	7.5	7.5	7.5	7.5	7.5	7.5
GP35629	A_23_P383915	BTBD16	7.5	7.5	7.5	7.5	7.5	7.5	7.5	7.5	7.5	7.5	7.5	7.5	7.5	7.5	7.5	7.5	7.5
GP9413	A_24_P550924	BTBD19	7.5	7.5	7.5	7.5	7.5	7.5	7.5	7.5	7.5	7.5	7.5	7.5	7.5	7.5	7.5	7.5	7.5
GP18172	A_24_P564030	BTBD8	7.5	7.5	7.5	7.5	7.5	7.5	7.5	7.5	7.5	7.5	7.5	7.5	7.5	7.5	7.5	7.5	7.5
GP2368	A_32_P113566	BTBD9	7.5	7.5	7.5	7.5	7.5	7.5	7.5	7.5	7.5	7.5	7.5	7.5	7.5	7.5	7.5	7.5	7.5
GP15744	A_32_P217401	BTBD9	7.5	7.5	7.5	7.5	7.5	7.5	7.5	7.5	7.5	7.5	7.5	7.5	7.5	7.5	7.5	7.5	7.5
GP30444	A_24_P85169	BTBD9	7.5	7.5	7.5	7.5	7.5	7.5	7.5	7.5	7.5	7.5	7.5	7.5	7.5	7.5	7.5	7.5	7.5
GP3316	A_23_P135722	BTC	7.5	7.5	7.5	7.5	7.5	7.5	7.5	7.5	7.5	7.5	7.5	7.5	7.5	7.5	7.5	7.5	7.5
GP5402	A_32_P865613	BTC	7.5	7.5	7.5	7.5	7.5	7.5	7.5	7.5	7.5	7.5	7.5	7.5	7.5	7.5	7.5	7.5	7.5
GP17145	A_32_P33723	BTG3	7.5	7.5	7.5	7.5	7.5	7.5	7.5	7.5	7.5	7.5	7.5	7.5	7.5	7.5	7.5	7.5	7.5
GP22829	A_23_P47322	BTG4	7.5	7.5	7.5	7.5	7.5	7.5	7.5	7.5	7.5	7.5	7.5	7.5	7.5	7.5	7.5	7.5	7.5
GP36918	A_23_P137139	BTK	7.5	7.5	7.5	7.5	7.5	7.5	7.5	7.5	7.5	7.5	7.5	7.5	7.5	7.5	7.5	7.5	7.5
GP8601	A_23_P80883	BTLA	7.5	7.5	7.5	7.5	7.5	7.5	7.5	7.5	7.5	7.5	7.5	7.5	7.5	7.5	7.5	7.5	7.5
GP19901	A_23_P7985	BTN1A1	7.5	7.5	7.5	7.5	7.5	7.5	7.5	7.5	7.5	7.5	7.5	7.5	7.5	7.5	7.5	7.5	7.5
GP11538	A_24_P934528	BTN2A1	7.5	7.5	7.5	7.5	7.5	7.5	7.5	7.5	7.5	7.5	7.5	7.5	7.5	7.5	7.5	7.5	7.5
GP5134	A_24_P136470	BTN2A3	7.5	7.5	7.5	7.5	7.5	7.5	7.5	7.5	7.5	7.5	7.5	7.5	7.5	7.5	7.5	7.5	7.5
GP6897	A_24_P329065	BTN3A1	7.5	7.5	7.5	7.5	7.5	7.5	7.5	7.5	7.5	7.5	7.5	7.5	7.5	7.5	7.5	7.5	7.5
GP21338	A_23_P214499	BTN3A1	7.5	7.5	7.5	7.5	7.5	7.5	7.5	7.5	7.5	7.5	7.5	7.5	7.5	7.5	7.5	7.5	7.5
GP23233	A_24_P126282	BTN3A1	7.5	7.5	7.5	7.5	7.5	7.5	7.5	7.5	7.5	7.5	7.5	7.5	7.5	7.5	7.5	7.5	7.5
GP2377	A_24_P252078	BTN3A2	7.5	7.5	7.5	7.5	7.5	7.5	7.5	7.5	7.5	7.5	7.5	7.5	7.5	7.5	7.5	7.5	7.5
GP11306	A_23_P391264	BTN3A2	7.5	7.5	7.5	7.5	7.5	7.5	7.5	7.5	7.5	7.5	7.5	7.5	7.5	7.5	7.5	7.5	7.5
GP7166	A_24_P311917	BTN3A3	7.5	7.5	7.5	7.5	7.5	7.5	7.5	7.5	7.5	7.5	7.5	7.5	7.5	7.5	7.5	7.5	7.5
GP7440	A_23_P376686	BTNL2	7.5	7.5	7.5	7.5	7.5	7.5	7.5	7.5	7.5	7.5	7.5	7.5	7.5	7.5	7.5	7.5	7.5
GP1677	A_24_P34865	BTNL3	7.5	7.5	7.5	7.5	7.5	7.5	7.5	7.5	7.5	7.5	7.5	7.5	7.5	7.5	7.5	7.5	7.5
GP30744	A_23_P158297	BTNL3	7.5	7.5	7.5	7.5	7.5	7.5	7.5	7.5	7.5	7.5	7.5	7.5	7.5	7.5	7.5	7.5	7.5
GP22546	A_23_P7412	BTNL8	7.5	7.5	7.5	7.5	7.5	7.5	7.5	7.5	7.5	7.5	7.5	7.5	7.5	7.5	7.5	7.5	7.5
GP15604	A_32_P187951	BTNL9	7.5	7.5	7.5	7.5	7.5	7.5	7.5	7.5	7.5	7.5	7.5	7.5	7.5	7.5	7.5	7.5	7.5
GP29686	A_23_P81280	BTNL9	7.5	7.5	7.5	7.5	7.5	7.5	7.5	7.5	7.5	7.5	7.5	7.5	7.5	7.5	7.5	7.5	7.5
GP24185	A_23_P502783	BVES	7.5	7.5	7.5	7.5	7.5	7.5	7.5	7.5	7.5	7.5	7.5	7.5	7.5	7.5	7.5	7.5	7.5
GP32718	A_23_P35597	C10ORF10	7.5	7.5	7.5	7.5	7.5	7.5	7.5	7.5	7.5	7.5	7.5	7.5	7.5	7.5	7.5	7.5	7.5
GP36739	A_32_P8156	C10ORF107	7.5	7.5	7.5	7.5	7.5	7.5	7.5	7.5	7.5	7.5	7.5	7.5	7.5	7.5	7.5	7.5	7.5
GP37529	A_23_P113034	C10ORF11	7.5	7.5	7.5	7.5	7.5	7.5	7.5	7.5	7.5	7.5	7.5	7.5	7.5	7.5	7.5	7.5	7.5
GP28010	A_32_P516067	C10ORF111	7.5	7.5	7.5	7.5	7.5	7.5	7.5	7.5	7.5	7.5	7.5	7.5	7.5	7.5	7.5	7.5	7.5
GP24525	A_23_P161439	C10ORF116	7.5	7.5	7.5	7.5	7.5	7.5	7.5	7.5	7.5	7.5	7.5	7.5	7.5	7.5	7.5	7.5	7.5
GP27849	A_24_P68031	C10ORF118	7.5	7.5	7.5	7.5	7.5	7.5	7.5	7.5	7.5	7.5	7.5	7.5	7.5	7.5	7.5	7.5	7.5
GP28672	A_24_P315056	C10ORF122	7.5	7.5	7.5	7.5	7.5	7.5	7.5	7.5	7.5	7.5	7.5	7.5	7.5	7.5	7.5	7.5	7.5
GP4960	A_23_P24097	C10ORF128	7.5	7.5	7.5	7.5	7.5	7.5	7.5	7.5	7.5	7.5	7.5	7.5	7.5	7.5	7.5	7.5	7.5
GP28048	A_24_P359246	C10ORF136	7.5	7.5	7.5	7.5	7.5	7.5	7.5	7.5	7.5	7.5	7.5	7.5	7.5	7.5	7.5	7.5	7.5
GP35692	A_23_P1403	C10ORF137	7.5	7.5	7.5	7.5	7.5	7.5	7.5	7.5	7.5	7.5	7.5	7.5	7.5	7.5	7.5	7.5	7.5
GP38999	A_23_P410110	C10ORF25	7.5	7.5	7.5	7.5	7.5	7.5	7.5	7.5	7.5	7.5	7.5	7.5	7.5	7.5	7.5	7.5	7.5
GP32795	A_23_P1248	C10ORF26	7.5	7.5	7.5	7.5	7.5	7.5	7.5	7.5	7.5	7.5	7.5	7.5	7.5	7.5	7.5	7.5	7.5
GP28915	A_23_P12858	C10ORF27	7.5	7.5	7.5	7.5	7.5	7.5	7.5	7.5	7.5	7.5	7.5	7.5	7.5	7.5	7.5	7.5	7.5
GP34699	A_24_P389608	C10ORF47	7.5	7.5	7.5	7.5	7.5	7.5	7.5	7.5	7.5	7.5	7.5	7.5	7.5	7.5	7.5	7.5	7.5
GP36965	A_24_P541831	C10ORF50	7.5	7.5	7.5	7.5	7.5	7.5	7.5	7.5	7.5	7.5	7.5	7.5	7.5	7.5	7.5	7.5	7.5
GP6661	A_24_P177581	C10ORF53	7.5	7.5	7.5	7.5	7.5	7.5	7.5	7.5	7.5	7.5	7.5	7.5	7.5	7.5	7.5	7.5	7.5
GP33051	A_24_P333635	C10ORF62	7.5	7.5	7.5	7.5	7.5	7.5	7.5	7.5	7.5	7.5	7.5	7.5	7.5	7.5	7.5	7.5	7.5
GP28126	A_32_P337442	C10ORF67	7.5	7.5	7.5	7.5	7.5	7.5	7.5	7.5	7.5	7.5	7.5	7.5	7.5	7.5	7.5	7.5	7.5
GP17497	A_32_P114028	C10ORF68	7.5	7.5	7.5	7.5	7.5	7.5	7.5	7.5	7.5	7.5	7.5	7.5	7.5	7.5	7.5	7.5	7.5
GP242	A_24_P180886	C10ORF72	7.5	7.5	7.5	7.5	7.5	7.5	7.5	7.5	7.5	7.5	7.5	7.5	7.5	7.5	7.5	7.5	7.5
GP19365	A_24_P941038	C10ORF72	7.5	7.5	7.5	7.5	7.5	7.5	7.5	7.5	7.5	7.5	7.5	7.5	7.5	7.5	7.5	7.5	7.5
GP30991	A_24_P930796	C10ORF72	7.5	7.5	7.5	7.5	7.5	7.5	7.5	7.5	7.5	7.5	7.5	7.5	7.5	7.5	7.5	7.5	7.5
GP38021	A_23_P304509	C10ORF72	7.5	7.5	7.5	7.5	7.5	7.5	7.5	7.5	7.5	7.5	7.5	7.5	7.5	7.5	7.5	7.5	7.5
GP30311	A_24_P352200	C10ORF76	7.5	7.5	7.5	7.5	7.5	7.5	7.5	7.5	7.5	7.5	7.5	7.5	7.5	7.5	7.5	7.5	7.5
GP11085	A_23_P350678	C10ORF79	7.5	7.5	7.5	7.5	7.5	7.5	7.5	7.5	7.5	7.5	7.5	7.5	7.5	7.5	7.5	7.5	7.5
GP19048	A_23_P333038	C10ORF79	7.5	7.5	7.5	7.5	7.5	7.5	7.5	7.5	7.5	7.5	7.5	7.5	7.5	7.5	7.5	7.5	7.5
GP20979	A_24_P38722	C10ORF79	7.5	7.5	7.5	7.5	7.5	7.5	7.5	7.5	7.5	7.5	7.5	7.5	7.5	7.5	7.5	7.5	7.5
GP35060	A_23_P63725	C10ORF79	7.5	7.5	7.5	7.5	7.5	7.5	7.5	7.5	7.5	7.5	7.5	7.5	7.5	7.5	7.5	7.5	7.5
GP519	A_23_P23980	C10ORF81	7.5	7.5	7.5	7.5	7.5	7.5	7.5	7.5	7.5	7.5	7.5	7.5	7.5	7.5	7.5	7.5	7.5
GP34731	A_24_P286951	C10ORF81	7.5	7.5	7.5	7.5	7.5	7.5	7.5	7.5	7.5	7.5	7.5	7.5	7.5	7.5	7.5	7.5	7.5
GP9930	A_32_P191441	C10ORF90	7.5	7.5	7.5	7.5	7.5	7.5	7.5	7.5	7.5	7.5	7.5	7.5	7.5	7.5	7.5	7.5	7.5
GP29918	A_24_P158468	C10ORF91	7.5	7.5	7.5	7.5	7.5	7.5	7.5	7.5	7.5	7.5	7.5	7.5	7.5	7.5	7.5	7.5	7.5
GP3115	A_23_P75179	C10ORF92	7.5	7.5	7.5	7.5	7.5	7.5	7.5	7.5	7.5	7.5	7.5	7.5	7.5	7.5	7.5	7.5	7.5
GP5713	A_23_P311713	C10ORF93	7.5	7.5	7.5	7.5	7.5	7.5	7.5	7.5	7.5	7.5	7.5	7.5	7.5	7.5	7.5	7.5	7.5
GP3469	A_32_P196843	C10ORF96	7.5	7.5	7.5	7.5	7.5	7.5	7.5	7.5	7.5	7.5	7.5	7.5	7.5	7.5	7.5	7.5	7.5
GP10953	A_24_P406934	C11ORF1	7.5	7.5	7.5	7.5	7.5	7.5	7.5	7.5	7.5	7.5	7.5	7.5	7.5	7.5	7.5	7.5	7.5
GP10959	A_24_P406939	C11ORF1	7.5	7.5	7.5	7.5	7.5	7.5	7.5	7.5	7.5	7.5	7.5	7.5	7.5	7.5	7.5	7.5	7.5
GP27800	A_23_P13486	C11ORF16	7.5	7.5	7.5	7.5	7.5	7.5	7.5	7.5	7.5	7.5	7.5	7.5	7.5	7.5	7.5	7.5	7.5
GP19846	A_24_P338409	C11ORF21	7.5	7.5	7.5	7.5	7.5	7.5	7.5	7.5	7.5	7.5	7.5	7.5	7.5	7.5	7.5	7.5	7.5
GP40409	A_23_P98671	C11ORF21	7.5	7.5	7.5	7.5	7.5	7.5	7.5	7.5	7.5	7.5	7.5	7.5	7.5	7.5	7.5	7.5	7.5
GP38302	A_23_P406458	C11ORF36	7.5	7.5	7.5	7.5	7.5	7.5	7.5	7.5	7.5	7.5	7.5	7.5	7.5	7.5	7.5	7.5	7.5
GP10358	A_32_P203559	C11ORF39	7.5	7.5	7.5	7.5	7.5	7.5	7.5	7.5	7.5	7.5	7.5	7.5	7.5	7.5	7.5	7.5	7.5
GP13961	A_23_P314672	C11ORF40	7.5	7.5	7.5	7.5	7.5	7.5	7.5	7.5	7.5	7.5	7.5	7.5	7.5	7.5	7.5	7.5	7.5
GP21479	A_23_P64121	C11ORF41	7.5	7.5	7.5	7.5	7.5	7.5	7.5	7.5	7.5	7.5	7.5	7.5	7.5	7.5	7.5	7.5	7.5
GP10666	A_23_P316571	C11ORF44	7.5	7.5	7.5	7.5	7.5	7.5	7.5	7.5	7.5	7.5	7.5	7.5	7.5	7.5	7.5	7.5	7.5
GP3576	A_23_P420293	C11ORF45	7.5	7.5	7.5	7.5	7.5	7.5	7.5	7.5	7.5	7.5	7.5	7.5	7.5	7.5	7.5	7.5	7.5
GP38921	A_23_P345778	C11ORF46	7.5	7.5	7.5	7.5	7.5	7.5	7.5	7.5	7.5	7.5	7.5	7.5	7.5	7.5	7.5	7.5	7.5
GP10683	A_23_P83751	C11ORF63	7.5	7.5	7.5	7.5	7.5	7.5	7.5	7.5	7.5	7.5	7.5	7.5	7.5	7.5	7.5	7.5	7.5
GP24433	A_23_P396917	C11ORF63	7.5	7.5	7.5	7.5	7.5	7.5	7.5	7.5	7.5	7.5	7.5	7.5	7.5	7.5	7.5	7.5	7.5
GP6576	A_32_P163805	C11ORF64	7.5	7.5	7.5	7.5	7.5	7.5	7.5	7.5	7.5	7.5	7.5	7.5	7.5	7.5	7.5	7.5	7.5
GP30162	A_23_P322691	C11ORF64	7.5	7.5	7.5	7.5	7.5	7.5	7.5	7.5	7.5	7.5	7.5	7.5	7.5	7.5	7.5	7.5	7.5
GP781	A_23_P98571	C11ORF66	7.5	7.5	7.5	7.5	7.5	7.5	7.5	7.5	7.5	7.5	7.5	7.5	7.5	7.5	7.5	7.5	7.5
GP9985	A_24_P364057	C11ORF70	7.5	7.5	7.5	7.5	7.5	7.5	7.5	7.5	7.5	7.5	7.5	7.5	7.5	7.5	7.5	7.5	7.5
GP14777	A_24_P64517	C11ORF72	7.5	7.5	7.5	7.5	7.5	7.5	7.5	7.5	7.5	7.5	7.5	7.5	7.5	7.5	7.5	7.5	7.5
GP35737	A_24_P64524	C11ORF72	7.5	7.5	7.5	7.5	7.5	7.5	7.5	7.5	7.5	7.5	7.5	7.5	7.5	7.5	7.5	7.5	7.5
GP20227	A_32_P93309	C11ORF73	7.5	7.5	7.5	7.5	7.5	7.5	7.5	7.5	7.5	7.5	7.5	7.5	7.5	7.5	7.5	7.5	7.5
GP33853	A_24_P926543	C11ORF82	7.5	7.5	7.5	7.5	7.5	7.5	7.5	7.5	7.5	7.5	7.5	7.5	7.5	7.5	7.5	7.5	7.5
GP40470	A_32_P112293	C11ORF85	7.5	7.5	7.5	7.5	7.5	7.5	7.5	7.5	7.5	7.5	7.5	7.5	7.5	7.5	7.5	7.5	7.5
GP5371	A_32_P524904	C11ORF86	7.5	7.5	7.5	7.5	7.5	7.5	7.5	7.5	7.5	7.5	7.5	7.5	7.5	7.5	7.5	7.5	7.5
GP11225	A_24_P392151	C11ORF86	7.5	7.5	7.5	7.5	7.5	7.5	7.5	7.5	7.5	7.5	7.5	7.5	7.5	7.5	7.5	7.5	7.5
GP5854	A_24_P50228	C11ORF87	7.5	7.5	7.5	7.5	7.5	7.5	7.5	7.5	7.5	7.5	7.5	7.5	7.5	7.5	7.5	7.5	7.5
GP17435	A_32_P201261	C11ORF87	7.5	7.5	7.5	7.5	7.5	7.5	7.5	7.5	7.5	7.5	7.5	7.5	7.5	7.5	7.5	7.5	7.5
GP15212	A_23_P116173	C11ORF93	7.5	7.5	7.5	7.5	7.5	7.5	7.5	7.5	7.5	7.5	7.5	7.5	7.5	7.5	7.5	7.5	7.5
GP27156	A_23_P388921	C12ORF12	7.5	7.5	7.5	7.5	7.5	7.5	7.5	7.5	7.5	7.5	7.5	7.5	7.5	7.5	7.5	7.5	7.5
GP28953	A_24_P359020	C12ORF26	7.5	7.5	7.5	7.5	7.5	7.5	7.5	7.5	7.5	7.5	7.5	7.5	7.5	7.5	7.5	7.5	7.5
GP13836	A_24_P314515	C12ORF27	7.5	7.5	7.5	7.5	7.5	7.5	7.5	7.5	7.5	7.5	7.5	7.5	7.5	7.5	7.5	7.5	7.5
GP22807	A_23_P342398	C12ORF33	7.5	7.5	7.5	7.5	7.5	7.5	7.5	7.5	7.5	7.5	7.5	7.5	7.5	7.5	7.5	7.5	7.5
GP10592	A_32_P720220	C12ORF36	7.5	7.5	7.5	7.5	7.5	7.5	7.5	7.5	7.5	7.5	7.5	7.5	7.5	7.5	7.5	7.5	7.5
GP14132	A_23_P368870	C12ORF37	7.5	7.5	7.5	7.5	7.5	7.5	7.5	7.5	7.5	7.5	7.5	7.5	7.5	7.5	7.5	7.5	7.5
GP12160	A_23_P2414	C12ORF39	7.5	7.5	7.5	7.5	7.5	7.5	7.5	7.5	7.5	7.5	7.5	7.5	7.5	7.5	7.5	7.5	7.5
GP33979	A_23_P322086	C12ORF39	7.5	7.5	7.5	7.5	7.5	7.5	7.5	7.5	7.5	7.5	7.5	7.5	7.5	7.5	7.5	7.5	7.5
GP11233	A_24_P249812	C12ORF40	7.5	7.5	7.5	7.5	7.5	7.5	7.5	7.5	7.5	7.5	7.5	7.5	7.5	7.5	7.5	7.5	7.5
GP17914	A_24_P13406	C12ORF40	7.5	7.5	7.5	7.5	7.5	7.5	7.5	7.5	7.5	7.5	7.5	7.5	7.5	7.5	7.5	7.5	7.5
GP7115	A_24_P15630	C12ORF42	7.5	7.5	7.5	7.5	7.5	7.5	7.5	7.5	7.5	7.5	7.5	7.5	7.5	7.5	7.5	7.5	7.5
GP39685	A_32_P133767	C12ORF42	7.5	7.5	7.5	7.5	7.5	7.5	7.5	7.5	7.5	7.5	7.5	7.5	7.5	7.5	7.5	7.5	7.5
GP28645	A_24_P324733	C12ORF48	7.5	7.5	7.5	7.5	7.5	7.5	7.5	7.5	7.5	7.5	7.5	7.5	7.5	7.5	7.5	7.5	7.5
GP12060	A_32_P228167	C12ORF50	7.5	7.5	7.5	7.5	7.5	7.5	7.5	7.5	7.5	7.5	7.5	7.5	7.5	7.5	7.5	7.5	7.5
GP2857	A_24_P136352	C12ORF51	7.5	7.5	7.5	7.5	7.5	7.5	7.5	7.5	7.5	7.5	7.5	7.5	7.5	7.5	7.5	7.5	7.5
GP21010	A_23_P424578	C12ORF51	7.5	7.5	7.5	7.5	7.5	7.5	7.5	7.5	7.5	7.5	7.5	7.5	7.5	7.5	7.5	7.5	7.5
GP20475	A_23_P424603	C12ORF53	7.5	7.5	7.5	7.5	7.5	7.5	7.5	7.5	7.5	7.5	7.5	7.5	7.5	7.5	7.5	7.5	7.5
GP8700	A_23_P405878	C12ORF54	7.5	7.5	7.5	7.5	7.5	7.5	7.5	7.5	7.5	7.5	7.5	7.5	7.5	7.5	7.5	7.5	7.5
GP34831	A_23_P318938	C12ORF59	7.5	7.5	7.5	7.5	7.5	7.5	7.5	7.5	7.5	7.5	7.5	7.5	7.5	7.5	7.5	7.5	7.5
GP18514	A_32_P886589	C12ORF61	7.5	7.5	7.5	7.5	7.5	7.5	7.5	7.5	7.5	7.5	7.5	7.5	7.5	7.5	7.5	7.5	7.5
GP29049	A_24_P936899	C12ORF63	7.5	7.5	7.5	7.5	7.5	7.5	7.5	7.5	7.5	7.5	7.5	7.5	7.5	7.5	7.5	7.5	7.5
GP9884	A_23_P302634	C12ORF64	7.5	7.5	7.5	7.5	7.5	7.5	7.5	7.5	7.5	7.5	7.5	7.5	7.5	7.5	7.5	7.5	7.5
GP34531	A_24_P401113	C12ORF64	7.5	7.5	7.5	7.5	7.5	7.5	7.5	7.5	7.5	7.5	7.5	7.5	7.5	7.5	7.5	7.5	7.5
GP19771	A_23_P370569	C12ORF66	7.5	7.5	7.5	7.5	7.5	7.5	7.5	7.5	7.5	7.5	7.5	7.5	7.5	7.5	7.5	7.5	7.5
GP27000	A_24_P68294	C12ORF66	7.5	7.5	7.5	7.5	7.5	7.5	7.5	7.5	7.5	7.5	7.5	7.5	7.5	7.5	7.5	7.5	7.5
GP3187	A_23_P408175	C12ORF67	7.5	7.5	7.5	7.5	7.5	7.5	7.5	7.5	7.5	7.5	7.5	7.5	7.5	7.5	7.5	7.5	7.5
GP8182	A_23_P344194	C12ORF68	7.5	7.5	7.5	7.5	7.5	7.5	7.5	7.5	7.5	7.5	7.5	7.5	7.5	7.5	7.5	7.5	7.5
GP21062	A_24_P66969	C12ORF69	7.5	7.5	7.5	7.5	7.5	7.5	7.5	7.5	7.5	7.5	7.5	7.5	7.5	7.5	7.5	7.5	7.5
GP7794	A_23_P389250	C12ORF70	7.5	7.5	7.5	7.5	7.5	7.5	7.5	7.5	7.5	7.5	7.5	7.5	7.5	7.5	7.5	7.5	7.5
GP27466	A_23_P404120	C12ORF72	7.5	7.5	7.5	7.5	7.5	7.5	7.5	7.5	7.5	7.5	7.5	7.5	7.5	7.5	7.5	7.5	7.5
GP13415	A_24_P838483	C12ORF74	7.5	7.5	7.5	7.5	7.5	7.5	7.5	7.5	7.5	7.5	7.5	7.5	7.5	7.5	7.5	7.5	7.5
GP30591	A_23_P368718	C13ORF1	7.5	7.5	7.5	7.5	7.5	7.5	7.5	7.5	7.5	7.5	7.5	7.5	7.5	7.5	7.5	7.5	7.5
GP22902	A_24_P10137	C13ORF15	7.5	7.5	7.5	7.5	7.5	7.5	7.5	7.5	7.5	7.5	7.5	7.5	7.5	7.5	7.5	7.5	7.5
GP31889	A_24_P56330	C13ORF16	7.5	7.5	7.5	7.5	7.5	7.5	7.5	7.5	7.5	7.5	7.5	7.5	7.5	7.5	7.5	7.5	7.5
GP1857	A_23_P53763	C13ORF18	7.5	7.5	7.5	7.5	7.5	7.5	7.5	7.5	7.5	7.5	7.5	7.5	7.5	7.5	7.5	7.5	7.5
GP2362	A_24_P914348	C13ORF18	7.5	7.5	7.5	7.5	7.5	7.5	7.5	7.5	7.5	7.5	7.5	7.5	7.5	7.5	7.5	7.5	7.5
GP27250	A_23_P312271	C13ORF26	7.5	7.5	7.5	7.5	7.5	7.5	7.5	7.5	7.5	7.5	7.5	7.5	7.5	7.5	7.5	7.5	7.5
GP34443	A_23_P65302	C13ORF28	7.5	7.5	7.5	7.5	7.5	7.5	7.5	7.5	7.5	7.5	7.5	7.5	7.5	7.5	7.5	7.5	7.5
GP37411	A_23_P368909	C13ORF29	7.5	7.5	7.5	7.5	7.5	7.5	7.5	7.5	7.5	7.5	7.5	7.5	7.5	7.5	7.5	7.5	7.5
GP22496	A_32_P332551	C13ORF30	7.5	7.5	7.5	7.5	7.5	7.5	7.5	7.5	7.5	7.5	7.5	7.5	7.5	7.5	7.5	7.5	7.5
GP37716	A_23_P374315	C13ORF31	7.5	7.5	7.5	7.5	7.5	7.5	7.5	7.5	7.5	7.5	7.5	7.5	7.5	7.5	7.5	7.5	7.5
GP37726	A_23_P374322	C13ORF31	7.5	7.5	7.5	7.5	7.5	7.5	7.5	7.5	7.5	7.5	7.5	7.5	7.5	7.5	7.5	7.5	7.5
GP29136	A_24_P90597	C13ORF33	7.5	7.5	7.5	7.5	7.5	7.5	7.5	7.5	7.5	7.5	7.5	7.5	7.5	7.5	7.5	7.5	7.5
GP3402	A_24_P366607	C13ORF36	7.5	7.5	7.5	7.5	7.5	7.5	7.5	7.5	7.5	7.5	7.5	7.5	7.5	7.5	7.5	7.5	7.5
GP18815	A_24_P212074	C13ORF39	7.5	7.5	7.5	7.5	7.5	7.5	7.5	7.5	7.5	7.5	7.5	7.5	7.5	7.5	7.5	7.5	7.5
GP22134	A_32_P97253	C13ORF39	7.5	7.5	7.5	7.5	7.5	7.5	7.5	7.5	7.5	7.5	7.5	7.5	7.5	7.5	7.5	7.5	7.5
GP19466	A_24_P313180	C14ORF1	7.5	7.5	7.5	7.5	7.5	7.5	7.5	7.5	7.5	7.5	7.5	7.5	7.5	7.5	7.5	7.5	7.5
GP6993	A_24_P398790	C14ORF102	7.5	7.5	7.5	7.5	7.5	7.5	7.5	7.5	7.5	7.5	7.5	7.5	7.5	7.5	7.5	7.5	7.5
GP1164	A_23_P3065	C14ORF105	7.5	7.5	7.5	7.5	7.5	7.5	7.5	7.5	7.5	7.5	7.5	7.5	7.5	7.5	7.5	7.5	7.5
GP15734	A_23_P54205	C14ORF118	7.5	7.5	7.5	7.5	7.5	7.5	7.5	7.5	7.5	7.5	7.5	7.5	7.5	7.5	7.5	7.5	7.5
GP31818	A_24_P73535	C14ORF119	7.5	7.5	7.5	7.5	7.5	7.5	7.5	7.5	7.5	7.5	7.5	7.5	7.5	7.5	7.5	7.5	7.5
GP8395	A_23_P332871	C14ORF126	7.5	7.5	7.5	7.5	7.5	7.5	7.5	7.5	7.5	7.5	7.5	7.5	7.5	7.5	7.5	7.5	7.5
GP37666	A_24_P41918	C14ORF135	7.5	7.5	7.5	7.5	7.5	7.5	7.5	7.5	7.5	7.5	7.5	7.5	7.5	7.5	7.5	7.5	7.5
GP21803	A_32_P126698	C14ORF143	7.5	7.5	7.5	7.5	7.5	7.5	7.5	7.5	7.5	7.5	7.5	7.5	7.5	7.5	7.5	7.5	7.5
GP25980	A_32_P180101	C14ORF144	7.5	7.5	7.5	7.5	7.5	7.5	7.5	7.5	7.5	7.5	7.5	7.5	7.5	7.5	7.5	7.5	7.5
GP21507	A_23_P320829	C14ORF145	7.5	7.5	7.5	7.5	7.5	7.5	7.5	7.5	7.5	7.5	7.5	7.5	7.5	7.5	7.5	7.5	7.5
GP37698	A_24_P41936	C14ORF145	7.5	7.5	7.5	7.5	7.5	7.5	7.5	7.5	7.5	7.5	7.5	7.5	7.5	7.5	7.5	7.5	7.5
GP9226	A_23_P382682	C14ORF148	7.5	7.5	7.5	7.5	7.5	7.5	7.5	7.5	7.5	7.5	7.5	7.5	7.5	7.5	7.5	7.5	7.5
GP10202	A_24_P22174	C14ORF153	7.5	7.5	7.5	7.5	7.5	7.5	7.5	7.5	7.5	7.5	7.5	7.5	7.5	7.5	7.5	7.5	7.5
GP40326	A_24_P58177	C14ORF159	7.5	7.5	7.5	7.5	7.5	7.5	7.5	7.5	7.5	7.5	7.5	7.5	7.5	7.5	7.5	7.5	7.5
GP14079	A_32_P118250	C14ORF167	7.5	7.5	7.5	7.5	7.5	7.5	7.5	7.5	7.5	7.5	7.5	7.5	7.5	7.5	7.5	7.5	7.5
GP942	A_23_P349025	C14ORF174	7.5	7.5	7.5	7.5	7.5	7.5	7.5	7.5	7.5	7.5	7.5	7.5	7.5	7.5	7.5	7.5	7.5
GP21842	A_32_P741217	C14ORF177	7.5	7.5	7.5	7.5	7.5	7.5	7.5	7.5	7.5	7.5	7.5	7.5	7.5	7.5	7.5	7.5	7.5
GP17048	A_23_P379692	C14ORF178	7.5	7.5	7.5	7.5	7.5	7.5	7.5	7.5	7.5	7.5	7.5	7.5	7.5	7.5	7.5	7.5	7.5
GP36329	A_24_P263910	C14ORF182	7.5	7.5	7.5	7.5	7.5	7.5	7.5	7.5	7.5	7.5	7.5	7.5	7.5	7.5	7.5	7.5	7.5
GP25474	A_32_P496893	C14ORF183	7.5	7.5	7.5	7.5	7.5	7.5	7.5	7.5	7.5	7.5	7.5	7.5	7.5	7.5	7.5	7.5	7.5
GP2335	A_24_P153587	C14ORF184	7.5	7.5	7.5	7.5	7.5	7.5	7.5	7.5	7.5	7.5	7.5	7.5	7.5	7.5	7.5	7.5	7.5
GP2468	A_24_P118641	C14ORF184	7.5	7.5	7.5	7.5	7.5	7.5	7.5	7.5	7.5	7.5	7.5	7.5	7.5	7.5	7.5	7.5	7.5
GP17096	A_32_P832555	C14ORF184	7.5	7.5	7.5	7.5	7.5	7.5	7.5	7.5	7.5	7.5	7.5	7.5	7.5	7.5	7.5	7.5	7.5
GP16786	A_32_P111678	C14ORF23	7.5	7.5	7.5	7.5	7.5	7.5	7.5	7.5	7.5	7.5	7.5	7.5	7.5	7.5	7.5	7.5	7.5
GP25617	A_24_P393596	C14ORF25	7.5	7.5	7.5	7.5	7.5	7.5	7.5	7.5	7.5	7.5	7.5	7.5	7.5	7.5	7.5	7.5	7.5
GP19537	A_32_P189781	C14ORF34	7.5	7.5	7.5	7.5	7.5	7.5	7.5	7.5	7.5	7.5	7.5	7.5	7.5	7.5	7.5	7.5	7.5
GP10960	A_23_P331196	C14ORF39	7.5	7.5	7.5	7.5	7.5	7.5	7.5	7.5	7.5	7.5	7.5	7.5	7.5	7.5	7.5	7.5	7.5
GP37379	A_23_P76983	C14ORF45	7.5	7.5	7.5	7.5	7.5	7.5	7.5	7.5	7.5	7.5	7.5	7.5	7.5	7.5	7.5	7.5	7.5
GP5140	A_23_P311670	C14ORF48	7.5	7.5	7.5	7.5	7.5	7.5	7.5	7.5	7.5	7.5	7.5	7.5	7.5	7.5	7.5	7.5	7.5
GP14245	A_32_P127805	C14ORF48	7.5	7.5	7.5	7.5	7.5	7.5	7.5	7.5	7.5	7.5	7.5	7.5	7.5	7.5	7.5	7.5	7.5
GP27719	A_23_P411851	C14ORF49	7.5	7.5	7.5	7.5	7.5	7.5	7.5	7.5	7.5	7.5	7.5	7.5	7.5	7.5	7.5	7.5	7.5
GP29014	A_23_P309973	C14ORF50	7.5	7.5	7.5	7.5	7.5	7.5	7.5	7.5	7.5	7.5	7.5	7.5	7.5	7.5	7.5	7.5	7.5
GP37747	A_23_P413991	C14ORF56	7.5	7.5	7.5	7.5	7.5	7.5	7.5	7.5	7.5	7.5	7.5	7.5	7.5	7.5	7.5	7.5	7.5
GP36525	A_23_P106258	C14ORF68	7.5	7.5	7.5	7.5	7.5	7.5	7.5	7.5	7.5	7.5	7.5	7.5	7.5	7.5	7.5	7.5	7.5
GP37969	A_23_P105939	C14ORF73	7.5	7.5	7.5	7.5	7.5	7.5	7.5	7.5	7.5	7.5	7.5	7.5	7.5	7.5	7.5	7.5	7.5
GP5362	A_23_P412707	C14ORF79	7.5	7.5	7.5	7.5	7.5	7.5	7.5	7.5	7.5	7.5	7.5	7.5	7.5	7.5	7.5	7.5	7.5
GP39538	A_23_P420981	C14ORF79	7.5	7.5	7.5	7.5	7.5	7.5	7.5	7.5	7.5	7.5	7.5	7.5	7.5	7.5	7.5	7.5	7.5
GP2350	A_24_P153558	C14ORF81	7.5	7.5	7.5	7.5	7.5	7.5	7.5	7.5	7.5	7.5	7.5	7.5	7.5	7.5	7.5	7.5	7.5
GP13944	A_23_P88466	C15ORF2	7.5	7.5	7.5	7.5	7.5	7.5	7.5	7.5	7.5	7.5	7.5	7.5	7.5	7.5	7.5	7.5	7.5
GP35438	A_23_P336612	C15ORF26	7.5	7.5	7.5	7.5	7.5	7.5	7.5	7.5	7.5	7.5	7.5	7.5	7.5	7.5	7.5	7.5	7.5
GP4774	A_24_P378302	C15ORF28	7.5	7.5	7.5	7.5	7.5	7.5	7.5	7.5	7.5	7.5	7.5	7.5	7.5	7.5	7.5	7.5	7.5
GP10951	A_24_P30844	C15ORF28	7.5	7.5	7.5	7.5	7.5	7.5	7.5	7.5	7.5	7.5	7.5	7.5	7.5	7.5	7.5	7.5	7.5
GP1071	A_23_P372356	C15ORF32	7.5	7.5	7.5	7.5	7.5	7.5	7.5	7.5	7.5	7.5	7.5	7.5	7.5	7.5	7.5	7.5	7.5
GP14086	A_23_P368882	C15ORF33	7.5	7.5	7.5	7.5	7.5	7.5	7.5	7.5	7.5	7.5	7.5	7.5	7.5	7.5	7.5	7.5	7.5
GP22889	A_23_P37455	C15ORF34	7.5	7.5	7.5	7.5	7.5	7.5	7.5	7.5	7.5	7.5	7.5	7.5	7.5	7.5	7.5	7.5	7.5
GP23007	A_32_P85330	C15ORF37	7.5	7.5	7.5	7.5	7.5	7.5	7.5	7.5	7.5	7.5	7.5	7.5	7.5	7.5	7.5	7.5	7.5
GP39608	A_23_P360387	C15ORF37	7.5	7.5	7.5	7.5	7.5	7.5	7.5	7.5	7.5	7.5	7.5	7.5	7.5	7.5	7.5	7.5	7.5
GP40374	A_23_P106425	C15ORF38	7.5	7.5	7.5	7.5	7.5	7.5	7.5	7.5	7.5	7.5	7.5	7.5	7.5	7.5	7.5	7.5	7.5
GP27228	A_23_P312252	C15ORF40	7.5	7.5	7.5	7.5	7.5	7.5	7.5	7.5	7.5	7.5	7.5	7.5	7.5	7.5	7.5	7.5	7.5
GP21313	A_23_P325593	C15ORF43	7.5	7.5	7.5	7.5	7.5	7.5	7.5	7.5	7.5	7.5	7.5	7.5	7.5	7.5	7.5	7.5	7.5
GP4143	A_23_P26024	C15ORF48	7.5	7.5	7.5	7.5	7.5	7.5	7.5	7.5	7.5	7.5	7.5	7.5	7.5	7.5	7.5	7.5	7.5
GP15206	A_32_P479743	C15ORF50	7.5	7.5	7.5	7.5	7.5	7.5	7.5	7.5	7.5	7.5	7.5	7.5	7.5	7.5	7.5	7.5	7.5
GP4800	A_24_P50091	C15ORF51	7.5	7.5	7.5	7.5	7.5	7.5	7.5	7.5	7.5	7.5	7.5	7.5	7.5	7.5	7.5	7.5	7.5
GP9115	A_24_P110141	C15ORF51	7.5	7.5	7.5	7.5	7.5	7.5	7.5	7.5	7.5	7.5	7.5	7.5	7.5	7.5	7.5	7.5	7.5
GP16154	A_23_P163475	C15ORF52	7.5	7.5	7.5	7.5	7.5	7.5	7.5	7.5	7.5	7.5	7.5	7.5	7.5	7.5	7.5	7.5	7.5
GP16169	A_23_P163467	C15ORF52	7.5	7.5	7.5	7.5	7.5	7.5	7.5	7.5	7.5	7.5	7.5	7.5	7.5	7.5	7.5	7.5	7.5
GP24873	A_32_P189211	C15ORF56	7.5	7.5	7.5	7.5	7.5	7.5	7.5	7.5	7.5	7.5	7.5	7.5	7.5	7.5	7.5	7.5	7.5
GP31852	A_24_P127528	C15ORF60	7.5	7.5	7.5	7.5	7.5	7.5	7.5	7.5	7.5	7.5	7.5	7.5	7.5	7.5	7.5	7.5	7.5
GP32696	A_32_P183970	C15ORF62	7.5	7.5	7.5	7.5	7.5	7.5	7.5	7.5	7.5	7.5	7.5	7.5	7.5	7.5	7.5	7.5	7.5
GP36043	A_23_P410700	C16ORF46	7.5	7.5	7.5	7.5	7.5	7.5	7.5	7.5	7.5	7.5	7.5	7.5	7.5	7.5	7.5	7.5	7.5
GP15057	A_23_P118018	C16ORF54	7.5	7.5	7.5	7.5	7.5	7.5	7.5	7.5	7.5	7.5	7.5	7.5	7.5	7.5	7.5	7.5	7.5
GP7779	A_32_P107493	C16ORF55	7.5	7.5	7.5	7.5	7.5	7.5	7.5	7.5	7.5	7.5	7.5	7.5	7.5	7.5	7.5	7.5	7.5
GP27672	A_23_P206272	C16ORF57	7.5	7.5	7.5	7.5	7.5	7.5	7.5	7.5	7.5	7.5	7.5	7.5	7.5	7.5	7.5	7.5	7.5
GP32469	A_24_P65271	C16ORF58	7.5	7.5	7.5	7.5	7.5	7.5	7.5	7.5	7.5	7.5	7.5	7.5	7.5	7.5	7.5	7.5	7.5
GP28621	A_24_P943143	C16ORF70	7.5	7.5	7.5	7.5	7.5	7.5	7.5	7.5	7.5	7.5	7.5	7.5	7.5	7.5	7.5	7.5	7.5
GP13305	A_23_P414281	C16ORF71	7.5	7.5	7.5	7.5	7.5	7.5	7.5	7.5	7.5	7.5	7.5	7.5	7.5	7.5	7.5	7.5	7.5
GP1510	A_32_P75902	C16ORF73	7.5	7.5	7.5	7.5	7.5	7.5	7.5	7.5	7.5	7.5	7.5	7.5	7.5	7.5	7.5	7.5	7.5
GP36460	A_32_P221	C16ORF78	7.5	7.5	7.5	7.5	7.5	7.5	7.5	7.5	7.5	7.5	7.5	7.5	7.5	7.5	7.5	7.5	7.5
GP36719	A_23_P401024	C16ORF81	7.5	7.5	7.5	7.5	7.5	7.5	7.5	7.5	7.5	7.5	7.5	7.5	7.5	7.5	7.5	7.5	7.5
GP39067	A_32_P77732	C16ORF82	7.5	7.5	7.5	7.5	7.5	7.5	7.5	7.5	7.5	7.5	7.5	7.5	7.5	7.5	7.5	7.5	7.5
GP30407	A_32_P178499	C16ORF86	7.5	7.5	7.5	7.5	7.5	7.5	7.5	7.5	7.5	7.5	7.5	7.5	7.5	7.5	7.5	7.5	7.5
GP34320	A_24_P73769	C16ORF89	7.5	7.5	7.5	7.5	7.5	7.5	7.5	7.5	7.5	7.5	7.5	7.5	7.5	7.5	7.5	7.5	7.5
GP9817	A_32_P48559	C16ORF92	7.5	7.5	7.5	7.5	7.5	7.5	7.5	7.5	7.5	7.5	7.5	7.5	7.5	7.5	7.5	7.5	7.5
GP2465	A_24_P842006	C16ORF93	7.5	7.5	7.5	7.5	7.5	7.5	7.5	7.5	7.5	7.5	7.5	7.5	7.5	7.5	7.5	7.5	7.5
GP10267	A_32_P150391	C17ORF100	7.5	7.5	7.5	7.5	7.5	7.5	7.5	7.5	7.5	7.5	7.5	7.5	7.5	7.5	7.5	7.5	7.5
GP11163	A_23_P359762	C17ORF103	7.5	7.5	7.5	7.5	7.5	7.5	7.5	7.5	7.5	7.5	7.5	7.5	7.5	7.5	7.5	7.5	7.5
GP13632	A_24_P940365	C17ORF104	7.5	7.5	7.5	7.5	7.5	7.5	7.5	7.5	7.5	7.5	7.5	7.5	7.5	7.5	7.5	7.5	7.5
GP36896	A_24_P238257	C17ORF104	7.5	7.5	7.5	7.5	7.5	7.5	7.5	7.5	7.5	7.5	7.5	7.5	7.5	7.5	7.5	7.5	7.5
GP22749	A_32_P212095	C17ORF105	7.5	7.5	7.5	7.5	7.5	7.5	7.5	7.5	7.5	7.5	7.5	7.5	7.5	7.5	7.5	7.5	7.5
GP40736	A_32_P231941	C17ORF108	7.5	7.5	7.5	7.5	7.5	7.5	7.5	7.5	7.5	7.5	7.5	7.5	7.5	7.5	7.5	7.5	7.5
GP16977	A_23_P118412	C17ORF28	7.5	7.5	7.5	7.5	7.5	7.5	7.5	7.5	7.5	7.5	7.5	7.5	7.5	7.5	7.5	7.5	7.5
GP19202	A_24_P350186	C17ORF28	7.5	7.5	7.5	7.5	7.5	7.5	7.5	7.5	7.5	7.5	7.5	7.5	7.5	7.5	7.5	7.5	7.5
GP1356	A_24_P390650	C17ORF44	7.5	7.5	7.5	7.5	7.5	7.5	7.5	7.5	7.5	7.5	7.5	7.5	7.5	7.5	7.5	7.5	7.5
GP27279	A_23_P362191	C17ORF44	7.5	7.5	7.5	7.5	7.5	7.5	7.5	7.5	7.5	7.5	7.5	7.5	7.5	7.5	7.5	7.5	7.5
GP3886	A_23_P352389	C17ORF46	7.5	7.5	7.5	7.5	7.5	7.5	7.5	7.5	7.5	7.5	7.5	7.5	7.5	7.5	7.5	7.5	7.5
GP31506	A_32_P402562	C17ORF47	7.5	7.5	7.5	7.5	7.5	7.5	7.5	7.5	7.5	7.5	7.5	7.5	7.5	7.5	7.5	7.5	7.5
GP15126	A_23_P402924	C17ORF50	7.5	7.5	7.5	7.5	7.5	7.5	7.5	7.5	7.5	7.5	7.5	7.5	7.5	7.5	7.5	7.5	7.5
GP11977	A_24_P609382	C17ORF51	7.5	7.5	7.5	7.5	7.5	7.5	7.5	7.5	7.5	7.5	7.5	7.5	7.5	7.5	7.5	7.5	7.5
GP15992	A_24_P42373	C17ORF51	7.5	7.5	7.5	7.5	7.5	7.5	7.5	7.5	7.5	7.5	7.5	7.5	7.5	7.5	7.5	7.5	7.5
GP12635	A_23_P426565	C17ORF55	7.5	7.5	7.5	7.5	7.5	7.5	7.5	7.5	7.5	7.5	7.5	7.5	7.5	7.5	7.5	7.5	7.5
GP38229	A_24_P374445	C17ORF57	7.5	7.5	7.5	7.5	7.5	7.5	7.5	7.5	7.5	7.5	7.5	7.5	7.5	7.5	7.5	7.5	7.5
GP680	A_24_P33982	C17ORF60	7.5	7.5	7.5	7.5	7.5	7.5	7.5	7.5	7.5	7.5	7.5	7.5	7.5	7.5	7.5	7.5	7.5
GP26735	A_23_P164100	C17ORF64	7.5	7.5	7.5	7.5	7.5	7.5	7.5	7.5	7.5	7.5	7.5	7.5	7.5	7.5	7.5	7.5	7.5
GP29660	A_23_P430792	C17ORF66	7.5	7.5	7.5	7.5	7.5	7.5	7.5	7.5	7.5	7.5	7.5	7.5	7.5	7.5	7.5	7.5	7.5
GP10409	A_24_P712562	C17ORF67	7.5	7.5	7.5	7.5	7.5	7.5	7.5	7.5	7.5	7.5	7.5	7.5	7.5	7.5	7.5	7.5	7.5
GP24881	A_24_P583040	C17ORF67	7.5	7.5	7.5	7.5	7.5	7.5	7.5	7.5	7.5	7.5	7.5	7.5	7.5	7.5	7.5	7.5	7.5
GP9486	A_24_P305038	C17ORF69	7.5	7.5	7.5	7.5	7.5	7.5	7.5	7.5	7.5	7.5	7.5	7.5	7.5	7.5	7.5	7.5	7.5
GP31310	A_24_P402090	C17ORF71	7.5	7.5	7.5	7.5	7.5	7.5	7.5	7.5	7.5	7.5	7.5	7.5	7.5	7.5	7.5	7.5	7.5
GP31568	A_23_P4179	C17ORF73	7.5	7.5	7.5	7.5	7.5	7.5	7.5	7.5	7.5	7.5	7.5	7.5	7.5	7.5	7.5	7.5	7.5
GP30770	A_23_P411235	C17ORF77	7.5	7.5	7.5	7.5	7.5	7.5	7.5	7.5	7.5	7.5	7.5	7.5	7.5	7.5	7.5	7.5	7.5
GP34197	A_23_P335388	C17ORF78	7.5	7.5	7.5	7.5	7.5	7.5	7.5	7.5	7.5	7.5	7.5	7.5	7.5	7.5	7.5	7.5	7.5
GP31719	A_24_P176572	C17ORF85	7.5	7.5	7.5	7.5	7.5	7.5	7.5	7.5	7.5	7.5	7.5	7.5	7.5	7.5	7.5	7.5	7.5
GP5151	A_32_P8529	C17ORF86	7.5	7.5	7.5	7.5	7.5	7.5	7.5	7.5	7.5	7.5	7.5	7.5	7.5	7.5	7.5	7.5	7.5
GP20032	A_24_P272451	C17ORF87	7.5	7.5	7.5	7.5	7.5	7.5	7.5	7.5	7.5	7.5	7.5	7.5	7.5	7.5	7.5	7.5	7.5
GP23206	A_32_P86466	C17ORF87	7.5	7.5	7.5	7.5	7.5	7.5	7.5	7.5	7.5	7.5	7.5	7.5	7.5	7.5	7.5	7.5	7.5
GP7079	A_24_P624439	C17ORF97	7.5	7.5	7.5	7.5	7.5	7.5	7.5	7.5	7.5	7.5	7.5	7.5	7.5	7.5	7.5	7.5	7.5
GP30000	A_24_P23921	C17ORF98	7.5	7.5	7.5	7.5	7.5	7.5	7.5	7.5	7.5	7.5	7.5	7.5	7.5	7.5	7.5	7.5	7.5
GP31936	A_23_P141600	C17ORF99	7.5	7.5	7.5	7.5	7.5	7.5	7.5	7.5	7.5	7.5	7.5	7.5	7.5	7.5	7.5	7.5	7.5
GP4549	A_32_P96188	C18ORF1	7.5	7.5	7.5	7.5	7.5	7.5	7.5	7.5	7.5	7.5	7.5	7.5	7.5	7.5	7.5	7.5	7.5
GP7926	A_23_P207939	C18ORF1	7.5	7.5	7.5	7.5	7.5	7.5	7.5	7.5	7.5	7.5	7.5	7.5	7.5	7.5	7.5	7.5	7.5
GP16424	A_24_P130363	C18ORF1	7.5	7.5	7.5	7.5	7.5	7.5	7.5	7.5	7.5	7.5	7.5	7.5	7.5	7.5	7.5	7.5	7.5
GP14820	A_23_P391946	C18ORF15	7.5	7.5	7.5	7.5	7.5	7.5	7.5	7.5	7.5	7.5	7.5	7.5	7.5	7.5	7.5	7.5	7.5
GP929	A_24_P65537	C18ORF16	7.5	7.5	7.5	7.5	7.5	7.5	7.5	7.5	7.5	7.5	7.5	7.5	7.5	7.5	7.5	7.5	7.5
GP23706	A_23_P435649	C18ORF16	7.5	7.5	7.5	7.5	7.5	7.5	7.5	7.5	7.5	7.5	7.5	7.5	7.5	7.5	7.5	7.5	7.5
GP34303	A_23_P153128	C18ORF2	7.5	7.5	7.5	7.5	7.5	7.5	7.5	7.5	7.5	7.5	7.5	7.5	7.5	7.5	7.5	7.5	7.5
GP38138	A_23_P360542	C18ORF2	7.5	7.5	7.5	7.5	7.5	7.5	7.5	7.5	7.5	7.5	7.5	7.5	7.5	7.5	7.5	7.5	7.5
GP38734	A_23_P360534	C18ORF2	7.5	7.5	7.5	7.5	7.5	7.5	7.5	7.5	7.5	7.5	7.5	7.5	7.5	7.5	7.5	7.5	7.5
GP18038	A_23_P423462	C18ORF20	7.5	7.5	7.5	7.5	7.5	7.5	7.5	7.5	7.5	7.5	7.5	7.5	7.5	7.5	7.5	7.5	7.5
GP24719	A_23_P380309	C18ORF26	7.5	7.5	7.5	7.5	7.5	7.5	7.5	7.5	7.5	7.5	7.5	7.5	7.5	7.5	7.5	7.5	7.5
GP6732	A_32_P184448	C18ORF34	7.5	7.5	7.5	7.5	7.5	7.5	7.5	7.5	7.5	7.5	7.5	7.5	7.5	7.5	7.5	7.5	7.5
GP33800	A_23_P89824	C18ORF45	7.5	7.5	7.5	7.5	7.5	7.5	7.5	7.5	7.5	7.5	7.5	7.5	7.5	7.5	7.5	7.5	7.5
GP342	A_23_P304054	C18ORF49	7.5	7.5	7.5	7.5	7.5	7.5	7.5	7.5	7.5	7.5	7.5	7.5	7.5	7.5	7.5	7.5	7.5
GP18730	A_23_P300797	C18ORF54	7.5	7.5	7.5	7.5	7.5	7.5	7.5	7.5	7.5	7.5	7.5	7.5	7.5	7.5	7.5	7.5	7.5
GP37264	A_24_P74088	C18ORF55	7.5	7.5	7.5	7.5	7.5	7.5	7.5	7.5	7.5	7.5	7.5	7.5	7.5	7.5	7.5	7.5	7.5
GP1305	A_32_P843613	C18ORF57	7.5	7.5	7.5	7.5	7.5	7.5	7.5	7.5	7.5	7.5	7.5	7.5	7.5	7.5	7.5	7.5	7.5
GP20180	A_23_P303803	C19ORF18	7.5	7.5	7.5	7.5	7.5	7.5	7.5	7.5	7.5	7.5	7.5	7.5	7.5	7.5	7.5	7.5	7.5
GP8380	A_23_P390068	C19ORF21	7.5	7.5	7.5	7.5	7.5	7.5	7.5	7.5	7.5	7.5	7.5	7.5	7.5	7.5	7.5	7.5	7.5
GP9751	A_23_P332937	C19ORF23	7.5	7.5	7.5	7.5	7.5	7.5	7.5	7.5	7.5	7.5	7.5	7.5	7.5	7.5	7.5	7.5	7.5
GP13059	A_23_P308632	C19ORF26	7.5	7.5	7.5	7.5	7.5	7.5	7.5	7.5	7.5	7.5	7.5	7.5	7.5	7.5	7.5	7.5	7.5
GP68	A_23_P372151	C19ORF29	7.5	7.5	7.5	7.5	7.5	7.5	7.5	7.5	7.5	7.5	7.5	7.5	7.5	7.5	7.5	7.5	7.5
GP7561	A_23_P353667	C19ORF30	7.5	7.5	7.5	7.5	7.5	7.5	7.5	7.5	7.5	7.5	7.5	7.5	7.5	7.5	7.5	7.5	7.5
GP31860	A_23_P318348	C19ORF34	7.5	7.5	7.5	7.5	7.5	7.5	7.5	7.5	7.5	7.5	7.5	7.5	7.5	7.5	7.5	7.5	7.5
GP37950	A_23_P50674	C19ORF36	7.5	7.5	7.5	7.5	7.5	7.5	7.5	7.5	7.5	7.5	7.5	7.5	7.5	7.5	7.5	7.5	7.5
GP22708	A_23_P338505	C19ORF40	7.5	7.5	7.5	7.5	7.5	7.5	7.5	7.5	7.5	7.5	7.5	7.5	7.5	7.5	7.5	7.5	7.5
GP19577	A_24_P934401	C19ORF43	7.5	7.5	7.5	7.5	7.5	7.5	7.5	7.5	7.5	7.5	7.5	7.5	7.5	7.5	7.5	7.5	7.5
GP418	A_32_P505133	C19ORF47	7.5	7.5	7.5	7.5	7.5	7.5	7.5	7.5	7.5	7.5	7.5	7.5	7.5	7.5	7.5	7.5	7.5
GP32720	A_23_P335486	C19ORF51	7.5	7.5	7.5	7.5	7.5	7.5	7.5	7.5	7.5	7.5	7.5	7.5	7.5	7.5	7.5	7.5	7.5
GP493	A_24_P361643	C19ORF55	7.5	7.5	7.5	7.5	7.5	7.5	7.5	7.5	7.5	7.5	7.5	7.5	7.5	7.5	7.5	7.5	7.5
GP40093	A_24_P57170	C19ORF55	7.5	7.5	7.5	7.5	7.5	7.5	7.5	7.5	7.5	7.5	7.5	7.5	7.5	7.5	7.5	7.5	7.5
GP7078	A_23_P330561	C19ORF59	7.5	7.5	7.5	7.5	7.5	7.5	7.5	7.5	7.5	7.5	7.5	7.5	7.5	7.5	7.5	7.5	7.5
GP39	A_24_P213590	C19ORF6	7.5	7.5	7.5	7.5	7.5	7.5	7.5	7.5	7.5	7.5	7.5	7.5	7.5	7.5	7.5	7.5	7.5
GP29439	A_24_P236949	C19ORF66	7.5	7.5	7.5	7.5	7.5	7.5	7.5	7.5	7.5	7.5	7.5	7.5	7.5	7.5	7.5	7.5	7.5
GP25997	A_24_P910688	C19ORF67	7.5	7.5	7.5	7.5	7.5	7.5	7.5	7.5	7.5	7.5	7.5	7.5	7.5	7.5	7.5	7.5	7.5
GP36497	A_32_P66843	C19ORF69	7.5	7.5	7.5	7.5	7.5	7.5	7.5	7.5	7.5	7.5	7.5	7.5	7.5	7.5	7.5	7.5	7.5
GP6908	A_24_P247286	C19ORF71	7.5	7.5	7.5	7.5	7.5	7.5	7.5	7.5	7.5	7.5	7.5	7.5	7.5	7.5	7.5	7.5	7.5
GP20587	A_32_P80816	C19ORF75	7.5	7.5	7.5	7.5	7.5	7.5	7.5	7.5	7.5	7.5	7.5	7.5	7.5	7.5	7.5	7.5	7.5
GP7165	A_32_P8925	C1ORF100	7.5	7.5	7.5	7.5	7.5	7.5	7.5	7.5	7.5	7.5	7.5	7.5	7.5	7.5	7.5	7.5	7.5
GP10633	A_32_P228067	C1ORF101	7.5	7.5	7.5	7.5	7.5	7.5	7.5	7.5	7.5	7.5	7.5	7.5	7.5	7.5	7.5	7.5	7.5
GP24289	A_32_P233405	C1ORF104	7.5	7.5	7.5	7.5	7.5	7.5	7.5	7.5	7.5	7.5	7.5	7.5	7.5	7.5	7.5	7.5	7.5
GP36198	A_23_P343977	C1ORF104	7.5	7.5	7.5	7.5	7.5	7.5	7.5	7.5	7.5	7.5	7.5	7.5	7.5	7.5	7.5	7.5	7.5
GP5188	A_23_P46584	C1ORF105	7.5	7.5	7.5	7.5	7.5	7.5	7.5	7.5	7.5	7.5	7.5	7.5	7.5	7.5	7.5	7.5	7.5
GP3238	A_32_P107208	C1ORF106	7.5	7.5	7.5	7.5	7.5	7.5	7.5	7.5	7.5	7.5	7.5	7.5	7.5	7.5	7.5	7.5	7.5
GP36639	A_23_P34953	C1ORF107	7.5	7.5	7.5	7.5	7.5	7.5	7.5	7.5	7.5	7.5	7.5	7.5	7.5	7.5	7.5	7.5	7.5
GP36660	A_23_P34946	C1ORF107	7.5	7.5	7.5	7.5	7.5	7.5	7.5	7.5	7.5	7.5	7.5	7.5	7.5	7.5	7.5	7.5	7.5
GP33519	A_24_P6370	C1ORF110	7.5	7.5	7.5	7.5	7.5	7.5	7.5	7.5	7.5	7.5	7.5	7.5	7.5	7.5	7.5	7.5	7.5
GP32988	A_32_P114746	C1ORF111	7.5	7.5	7.5	7.5	7.5	7.5	7.5	7.5	7.5	7.5	7.5	7.5	7.5	7.5	7.5	7.5	7.5
GP22309	A_23_P897	C1ORF116	7.5	7.5	7.5	7.5	7.5	7.5	7.5	7.5	7.5	7.5	7.5	7.5	7.5	7.5	7.5	7.5	7.5
GP33644	A_23_P12292	C1ORF116	7.5	7.5	7.5	7.5	7.5	7.5	7.5	7.5	7.5	7.5	7.5	7.5	7.5	7.5	7.5	7.5	7.5
GP8062	A_24_P110780	C1ORF118	7.5	7.5	7.5	7.5	7.5	7.5	7.5	7.5	7.5	7.5	7.5	7.5	7.5	7.5	7.5	7.5	7.5
GP10303	A_32_P39855	C1ORF125	7.5	7.5	7.5	7.5	7.5	7.5	7.5	7.5	7.5	7.5	7.5	7.5	7.5	7.5	7.5	7.5	7.5
GP22338	A_23_P356425	C1ORF125	7.5	7.5	7.5	7.5	7.5	7.5	7.5	7.5	7.5	7.5	7.5	7.5	7.5	7.5	7.5	7.5	7.5
GP35197	A_23_P392235	C1ORF125	7.5	7.5	7.5	7.5	7.5	7.5	7.5	7.5	7.5	7.5	7.5	7.5	7.5	7.5	7.5	7.5	7.5
GP1942	A_24_P170733	C1ORF126	7.5	7.5	7.5	7.5	7.5	7.5	7.5	7.5	7.5	7.5	7.5	7.5	7.5	7.5	7.5	7.5	7.5
GP15209	A_24_P83455	C1ORF126	7.5	7.5	7.5	7.5	7.5	7.5	7.5	7.5	7.5	7.5	7.5	7.5	7.5	7.5	7.5	7.5	7.5
GP7329	A_32_P468341	C1ORF127	7.5	7.5	7.5	7.5	7.5	7.5	7.5	7.5	7.5	7.5	7.5	7.5	7.5	7.5	7.5	7.5	7.5
GP4493	A_23_P74870	C1ORF129	7.5	7.5	7.5	7.5	7.5	7.5	7.5	7.5	7.5	7.5	7.5	7.5	7.5	7.5	7.5	7.5	7.5
GP21492	A_24_P222147	C1ORF131	7.5	7.5	7.5	7.5	7.5	7.5	7.5	7.5	7.5	7.5	7.5	7.5	7.5	7.5	7.5	7.5	7.5
GP29193	A_23_P136571	C1ORF14	7.5	7.5	7.5	7.5	7.5	7.5	7.5	7.5	7.5	7.5	7.5	7.5	7.5	7.5	7.5	7.5	7.5
GP31773	A_24_P396489	C1ORF144	7.5	7.5	7.5	7.5	7.5	7.5	7.5	7.5	7.5	7.5	7.5	7.5	7.5	7.5	7.5	7.5	7.5
GP352	A_24_P15898	C1ORF145	7.5	7.5	7.5	7.5	7.5	7.5	7.5	7.5	7.5	7.5	7.5	7.5	7.5	7.5	7.5	7.5	7.5
GP17850	A_32_P203126	C1ORF145	7.5	7.5	7.5	7.5	7.5	7.5	7.5	7.5	7.5	7.5	7.5	7.5	7.5	7.5	7.5	7.5	7.5
GP24900	A_24_P93664	C1ORF145	7.5	7.5	7.5	7.5	7.5	7.5	7.5	7.5	7.5	7.5	7.5	7.5	7.5	7.5	7.5	7.5	7.5
GP499	A_23_P408787	C1ORF150	7.5	7.5	7.5	7.5	7.5	7.5	7.5	7.5	7.5	7.5	7.5	7.5	7.5	7.5	7.5	7.5	7.5
GP13674	A_24_P314583	C1ORF157	7.5	7.5	7.5	7.5	7.5	7.5	7.5	7.5	7.5	7.5	7.5	7.5	7.5	7.5	7.5	7.5	7.5
GP13991	A_24_P233946	C1ORF161	7.5	7.5	7.5	7.5	7.5	7.5	7.5	7.5	7.5	7.5	7.5	7.5	7.5	7.5	7.5	7.5	7.5
GP39281	A_23_P343366	C1ORF161	7.5	7.5	7.5	7.5	7.5	7.5	7.5	7.5	7.5	7.5	7.5	7.5	7.5	7.5	7.5	7.5	7.5
GP4446	A_23_P412562	C1ORF162	7.5	7.5	7.5	7.5	7.5	7.5	7.5	7.5	7.5	7.5	7.5	7.5	7.5	7.5	7.5	7.5	7.5
GP20113	A_32_P181166	C1ORF162	7.5	7.5	7.5	7.5	7.5	7.5	7.5	7.5	7.5	7.5	7.5	7.5	7.5	7.5	7.5	7.5	7.5
GP14350	A_24_P913819	C1ORF168	7.5	7.5	7.5	7.5	7.5	7.5	7.5	7.5	7.5	7.5	7.5	7.5	7.5	7.5	7.5	7.5	7.5
GP35168	A_32_P182299	C1ORF168	7.5	7.5	7.5	7.5	7.5	7.5	7.5	7.5	7.5	7.5	7.5	7.5	7.5	7.5	7.5	7.5	7.5
GP8426	A_23_P135742	C1ORF170	7.5	7.5	7.5	7.5	7.5	7.5	7.5	7.5	7.5	7.5	7.5	7.5	7.5	7.5	7.5	7.5	7.5
GP16252	A_24_P316904	C1ORF170	7.5	7.5	7.5	7.5	7.5	7.5	7.5	7.5	7.5	7.5	7.5	7.5	7.5	7.5	7.5	7.5	7.5
GP730	A_32_P84237	C1ORF173	7.5	7.5	7.5	7.5	7.5	7.5	7.5	7.5	7.5	7.5	7.5	7.5	7.5	7.5	7.5	7.5	7.5
GP9921	A_24_P634867	C1ORF173	7.5	7.5	7.5	7.5	7.5	7.5	7.5	7.5	7.5	7.5	7.5	7.5	7.5	7.5	7.5	7.5	7.5
GP31884	A_24_P522998	C1ORF173	7.5	7.5	7.5	7.5	7.5	7.5	7.5	7.5	7.5	7.5	7.5	7.5	7.5	7.5	7.5	7.5	7.5
GP12183	A_23_P160226	C1ORF175	7.5	7.5	7.5	7.5	7.5	7.5	7.5	7.5	7.5	7.5	7.5	7.5	7.5	7.5	7.5	7.5	7.5
GP28402	A_24_P94319	C1ORF177	7.5	7.5	7.5	7.5	7.5	7.5	7.5	7.5	7.5	7.5	7.5	7.5	7.5	7.5	7.5	7.5	7.5
GP13966	A_23_P414352	C1ORF180	7.5	7.5	7.5	7.5	7.5	7.5	7.5	7.5	7.5	7.5	7.5	7.5	7.5	7.5	7.5	7.5	7.5
GP5511	A_23_P95640	C1ORF186	7.5	7.5	7.5	7.5	7.5	7.5	7.5	7.5	7.5	7.5	7.5	7.5	7.5	7.5	7.5	7.5	7.5
GP7262	A_32_P331139	C1ORF192	7.5	7.5	7.5	7.5	7.5	7.5	7.5	7.5	7.5	7.5	7.5	7.5	7.5	7.5	7.5	7.5	7.5
GP2380	A_32_P15512	C1ORF194	7.5	7.5	7.5	7.5	7.5	7.5	7.5	7.5	7.5	7.5	7.5	7.5	7.5	7.5	7.5	7.5	7.5
GP19514	A_24_P92752	C1ORF194	7.5	7.5	7.5	7.5	7.5	7.5	7.5	7.5	7.5	7.5	7.5	7.5	7.5	7.5	7.5	7.5	7.5
GP24693	A_23_P149695	C1ORF203	7.5	7.5	7.5	7.5	7.5	7.5	7.5	7.5	7.5	7.5	7.5	7.5	7.5	7.5	7.5	7.5	7.5
GP37686	A_24_P456490	C1ORF204	7.5	7.5	7.5	7.5	7.5	7.5	7.5	7.5	7.5	7.5	7.5	7.5	7.5	7.5	7.5	7.5	7.5
GP7073	A_32_P42946	C1ORF210	7.5	7.5	7.5	7.5	7.5	7.5	7.5	7.5	7.5	7.5	7.5	7.5	7.5	7.5	7.5	7.5	7.5
GP29291	A_24_P396340	C1ORF212	7.5	7.5	7.5	7.5	7.5	7.5	7.5	7.5	7.5	7.5	7.5	7.5	7.5	7.5	7.5	7.5	7.5
GP25134	A_32_P97862	C1ORF223	7.5	7.5	7.5	7.5	7.5	7.5	7.5	7.5	7.5	7.5	7.5	7.5	7.5	7.5	7.5	7.5	7.5
GP38655	A_24_P925737	C1ORF226	7.5	7.5	7.5	7.5	7.5	7.5	7.5	7.5	7.5	7.5	7.5	7.5	7.5	7.5	7.5	7.5	7.5
GP37215	A_32_P453321	C1ORF228	7.5	7.5	7.5	7.5	7.5	7.5	7.5	7.5	7.5	7.5	7.5	7.5	7.5	7.5	7.5	7.5	7.5
GP18638	A_24_P272748	C1ORF230	7.5	7.5	7.5	7.5	7.5	7.5	7.5	7.5	7.5	7.5	7.5	7.5	7.5	7.5	7.5	7.5	7.5
GP3522	A_24_P289795	C1ORF46	7.5	7.5	7.5	7.5	7.5	7.5	7.5	7.5	7.5	7.5	7.5	7.5	7.5	7.5	7.5	7.5	7.5
GP6862	A_24_P156635	C1ORF49	7.5	7.5	7.5	7.5	7.5	7.5	7.5	7.5	7.5	7.5	7.5	7.5	7.5	7.5	7.5	7.5	7.5
GP11830	A_23_P74723	C1ORF49	7.5	7.5	7.5	7.5	7.5	7.5	7.5	7.5	7.5	7.5	7.5	7.5	7.5	7.5	7.5	7.5	7.5
GP7402	A_24_P841546	C1ORF52	7.5	7.5	7.5	7.5	7.5	7.5	7.5	7.5	7.5	7.5	7.5	7.5	7.5	7.5	7.5	7.5	7.5
GP10614	A_23_P359636	C1ORF58	7.5	7.5	7.5	7.5	7.5	7.5	7.5	7.5	7.5	7.5	7.5	7.5	7.5	7.5	7.5	7.5	7.5
GP27523	A_24_P935697	C1ORF61	7.5	7.5	7.5	7.5	7.5	7.5	7.5	7.5	7.5	7.5	7.5	7.5	7.5	7.5	7.5	7.5	7.5
GP10807	A_32_P232455	C1ORF64	7.5	7.5	7.5	7.5	7.5	7.5	7.5	7.5	7.5	7.5	7.5	7.5	7.5	7.5	7.5	7.5	7.5
GP32972	A_23_P376172	C1ORF64	7.5	7.5	7.5	7.5	7.5	7.5	7.5	7.5	7.5	7.5	7.5	7.5	7.5	7.5	7.5	7.5	7.5
GP7666	A_23_P369344	C1ORF65	7.5	7.5	7.5	7.5	7.5	7.5	7.5	7.5	7.5	7.5	7.5	7.5	7.5	7.5	7.5	7.5	7.5
GP25723	A_32_P436884	C1ORF69	7.5	7.5	7.5	7.5	7.5	7.5	7.5	7.5	7.5	7.5	7.5	7.5	7.5	7.5	7.5	7.5	7.5
GP6477	A_24_P927416	C1ORF81	7.5	7.5	7.5	7.5	7.5	7.5	7.5	7.5	7.5	7.5	7.5	7.5	7.5	7.5	7.5	7.5	7.5
GP25323	A_24_P93728	C1ORF83	7.5	7.5	7.5	7.5	7.5	7.5	7.5	7.5	7.5	7.5	7.5	7.5	7.5	7.5	7.5	7.5	7.5
GP40415	A_24_P400161	C1ORF84	7.5	7.5	7.5	7.5	7.5	7.5	7.5	7.5	7.5	7.5	7.5	7.5	7.5	7.5	7.5	7.5	7.5
GP31918	A_23_P386384	C1ORF87	7.5	7.5	7.5	7.5	7.5	7.5	7.5	7.5	7.5	7.5	7.5	7.5	7.5	7.5	7.5	7.5	7.5
GP15279	A_23_P424900	C1ORF88	7.5	7.5	7.5	7.5	7.5	7.5	7.5	7.5	7.5	7.5	7.5	7.5	7.5	7.5	7.5	7.5	7.5
GP8312	A_23_P126499	C1ORF89	7.5	7.5	7.5	7.5	7.5	7.5	7.5	7.5	7.5	7.5	7.5	7.5	7.5	7.5	7.5	7.5	7.5
GP15439	A_24_P285378	C1ORF91	7.5	7.5	7.5	7.5	7.5	7.5	7.5	7.5	7.5	7.5	7.5	7.5	7.5	7.5	7.5	7.5	7.5
GP34813	A_23_P374919	C1ORF92	7.5	7.5	7.5	7.5	7.5	7.5	7.5	7.5	7.5	7.5	7.5	7.5	7.5	7.5	7.5	7.5	7.5
GP38712	A_32_P458472	C1ORF95	7.5	7.5	7.5	7.5	7.5	7.5	7.5	7.5	7.5	7.5	7.5	7.5	7.5	7.5	7.5	7.5	7.5
GP20961	A_23_P366908	C1ORF96	7.5	7.5	7.5	7.5	7.5	7.5	7.5	7.5	7.5	7.5	7.5	7.5	7.5	7.5	7.5	7.5	7.5
GP18231	A_24_P222655	C1QA	7.5	7.5	7.5	7.5	7.5	7.5	7.5	7.5	7.5	7.5	7.5	7.5	7.5	7.5	7.5	7.5	7.5
GP35961	A_23_P137366	C1QB	7.5	7.5	7.5	7.5	7.5	7.5	7.5	7.5	7.5	7.5	7.5	7.5	7.5	7.5	7.5	7.5	7.5
GP29746	A_23_P125977	C1QC	7.5	7.5	7.5	7.5	7.5	7.5	7.5	7.5	7.5	7.5	7.5	7.5	7.5	7.5	7.5	7.5	7.5
GP31855	A_23_P77993	C1QL1	7.5	7.5	7.5	7.5	7.5	7.5	7.5	7.5	7.5	7.5	7.5	7.5	7.5	7.5	7.5	7.5	7.5
GP37376	A_23_P50928	C1QL2	7.5	7.5	7.5	7.5	7.5	7.5	7.5	7.5	7.5	7.5	7.5	7.5	7.5	7.5	7.5	7.5	7.5
GP28905	A_23_P1186	C1QL3	7.5	7.5	7.5	7.5	7.5	7.5	7.5	7.5	7.5	7.5	7.5	7.5	7.5	7.5	7.5	7.5	7.5
GP24594	A_24_P73862	C1QTNF1	7.5	7.5	7.5	7.5	7.5	7.5	7.5	7.5	7.5	7.5	7.5	7.5	7.5	7.5	7.5	7.5	7.5
GP36851	A_23_P3956	C1QTNF1	7.5	7.5	7.5	7.5	7.5	7.5	7.5	7.5	7.5	7.5	7.5	7.5	7.5	7.5	7.5	7.5	7.5
GP4051	A_23_P92903	C1QTNF2	7.5	7.5	7.5	7.5	7.5	7.5	7.5	7.5	7.5	7.5	7.5	7.5	7.5	7.5	7.5	7.5	7.5
GP26812	A_24_P228978	C1QTNF3	7.5	7.5	7.5	7.5	7.5	7.5	7.5	7.5	7.5	7.5	7.5	7.5	7.5	7.5	7.5	7.5	7.5
GP27346	A_23_P122068	C1QTNF3	7.5	7.5	7.5	7.5	7.5	7.5	7.5	7.5	7.5	7.5	7.5	7.5	7.5	7.5	7.5	7.5	7.5
GP27349	A_23_P122067	C1QTNF3	7.5	7.5	7.5	7.5	7.5	7.5	7.5	7.5	7.5	7.5	7.5	7.5	7.5	7.5	7.5	7.5	7.5
GP2999	A_23_P259292	C1QTNF5	7.5	7.5	7.5	7.5	7.5	7.5	7.5	7.5	7.5	7.5	7.5	7.5	7.5	7.5	7.5	7.5	7.5
GP16271	A_32_P190769	C1QTNF7	7.5	7.5	7.5	7.5	7.5	7.5	7.5	7.5	7.5	7.5	7.5	7.5	7.5	7.5	7.5	7.5	7.5
GP34134	A_23_P167237	C1QTNF7	7.5	7.5	7.5	7.5	7.5	7.5	7.5	7.5	7.5	7.5	7.5	7.5	7.5	7.5	7.5	7.5	7.5
GP8578	A_23_P400505	C1QTNF9	7.5	7.5	7.5	7.5	7.5	7.5	7.5	7.5	7.5	7.5	7.5	7.5	7.5	7.5	7.5	7.5	7.5
GP38635	A_23_P105886	C1QTNF9B	7.5	7.5	7.5	7.5	7.5	7.5	7.5	7.5	7.5	7.5	7.5	7.5	7.5	7.5	7.5	7.5	7.5
GP20364	A_23_P363968	C1RL	7.5	7.5	7.5	7.5	7.5	7.5	7.5	7.5	7.5	7.5	7.5	7.5	7.5	7.5	7.5	7.5	7.5
GP8847	A_23_P133916	C2	7.5	7.5	7.5	7.5	7.5	7.5	7.5	7.5	7.5	7.5	7.5	7.5	7.5	7.5	7.5	7.5	7.5
GP10867	A_23_P433865	C2	7.5	7.5	7.5	7.5	7.5	7.5	7.5	7.5	7.5	7.5	7.5	7.5	7.5	7.5	7.5	7.5	7.5
GP13658	A_32_P162183	C2	7.5	7.5	7.5	7.5	7.5	7.5	7.5	7.5	7.5	7.5	7.5	7.5	7.5	7.5	7.5	7.5	7.5
GP655	A_24_P305533	C20ORF107	7.5	7.5	7.5	7.5	7.5	7.5	7.5	7.5	7.5	7.5	7.5	7.5	7.5	7.5	7.5	7.5	7.5
GP5940	A_24_P118938	C20ORF112	7.5	7.5	7.5	7.5	7.5	7.5	7.5	7.5	7.5	7.5	7.5	7.5	7.5	7.5	7.5	7.5	7.5
GP25548	A_23_P303548	C20ORF112	7.5	7.5	7.5	7.5	7.5	7.5	7.5	7.5	7.5	7.5	7.5	7.5	7.5	7.5	7.5	7.5	7.5
GP27369	A_23_P91423	C20ORF112	7.5	7.5	7.5	7.5	7.5	7.5	7.5	7.5	7.5	7.5	7.5	7.5	7.5	7.5	7.5	7.5	7.5
GP12362	A_23_P154784	C20ORF114	7.5	7.5	7.5	7.5	7.5	7.5	7.5	7.5	7.5	7.5	7.5	7.5	7.5	7.5	7.5	7.5	7.5
GP11356	A_23_P5936	C20ORF117	7.5	7.5	7.5	7.5	7.5	7.5	7.5	7.5	7.5	7.5	7.5	7.5	7.5	7.5	7.5	7.5	7.5
GP11362	A_23_P5938	C20ORF117	7.5	7.5	7.5	7.5	7.5	7.5	7.5	7.5	7.5	7.5	7.5	7.5	7.5	7.5	7.5	7.5	7.5
GP11650	A_23_P5934	C20ORF117	7.5	7.5	7.5	7.5	7.5	7.5	7.5	7.5	7.5	7.5	7.5	7.5	7.5	7.5	7.5	7.5	7.5
GP19061	A_24_P920922	C20ORF117	7.5	7.5	7.5	7.5	7.5	7.5	7.5	7.5	7.5	7.5	7.5	7.5	7.5	7.5	7.5	7.5	7.5
GP29133	A_24_P315739	C20ORF12	7.5	7.5	7.5	7.5	7.5	7.5	7.5	7.5	7.5	7.5	7.5	7.5	7.5	7.5	7.5	7.5	7.5
GP24136	A_23_P348767	C20ORF132	7.5	7.5	7.5	7.5	7.5	7.5	7.5	7.5	7.5	7.5	7.5	7.5	7.5	7.5	7.5	7.5	7.5
GP24424	A_23_P421811	C20ORF132	7.5	7.5	7.5	7.5	7.5	7.5	7.5	7.5	7.5	7.5	7.5	7.5	7.5	7.5	7.5	7.5	7.5
GP40912	A_23_P321052	C20ORF132	7.5	7.5	7.5	7.5	7.5	7.5	7.5	7.5	7.5	7.5	7.5	7.5	7.5	7.5	7.5	7.5	7.5
GP38529	A_32_P331052	C20ORF151	7.5	7.5	7.5	7.5	7.5	7.5	7.5	7.5	7.5	7.5	7.5	7.5	7.5	7.5	7.5	7.5	7.5
GP5461	A_23_P132041	C20ORF152	7.5	7.5	7.5	7.5	7.5	7.5	7.5	7.5	7.5	7.5	7.5	7.5	7.5	7.5	7.5	7.5	7.5
GP36222	A_23_P154595	C20ORF165	7.5	7.5	7.5	7.5	7.5	7.5	7.5	7.5	7.5	7.5	7.5	7.5	7.5	7.5	7.5	7.5	7.5
GP8278	A_23_P316637	C20ORF166	7.5	7.5	7.5	7.5	7.5	7.5	7.5	7.5	7.5	7.5	7.5	7.5	7.5	7.5	7.5	7.5	7.5
GP19308	A_23_P57248	C20ORF173	7.5	7.5	7.5	7.5	7.5	7.5	7.5	7.5	7.5	7.5	7.5	7.5	7.5	7.5	7.5	7.5	7.5
GP33950	A_24_P6428	C20ORF177	7.5	7.5	7.5	7.5	7.5	7.5	7.5	7.5	7.5	7.5	7.5	7.5	7.5	7.5	7.5	7.5	7.5
GP19230	A_23_P57222	C20ORF185	7.5	7.5	7.5	7.5	7.5	7.5	7.5	7.5	7.5	7.5	7.5	7.5	7.5	7.5	7.5	7.5	7.5
GP4679	A_23_P80027	C20ORF186	7.5	7.5	7.5	7.5	7.5	7.5	7.5	7.5	7.5	7.5	7.5	7.5	7.5	7.5	7.5	7.5	7.5
GP21376	A_23_P431430	C20ORF187	7.5	7.5	7.5	7.5	7.5	7.5	7.5	7.5	7.5	7.5	7.5	7.5	7.5	7.5	7.5	7.5	7.5
GP32183	A_32_P339640	C20ORF197	7.5	7.5	7.5	7.5	7.5	7.5	7.5	7.5	7.5	7.5	7.5	7.5	7.5	7.5	7.5	7.5	7.5
GP37014	A_24_P322655	C20ORF197	7.5	7.5	7.5	7.5	7.5	7.5	7.5	7.5	7.5	7.5	7.5	7.5	7.5	7.5	7.5	7.5	7.5
GP20225	A_23_P432506	C20ORF200	7.5	7.5	7.5	7.5	7.5	7.5	7.5	7.5	7.5	7.5	7.5	7.5	7.5	7.5	7.5	7.5	7.5
GP17424	A_32_P213881	C20ORF202	7.5	7.5	7.5	7.5	7.5	7.5	7.5	7.5	7.5	7.5	7.5	7.5	7.5	7.5	7.5	7.5	7.5
GP13459	A_32_P509677	C20ORF203	7.5	7.5	7.5	7.5	7.5	7.5	7.5	7.5	7.5	7.5	7.5	7.5	7.5	7.5	7.5	7.5	7.5
GP32186	A_32_P4262	C20ORF26	7.5	7.5	7.5	7.5	7.5	7.5	7.5	7.5	7.5	7.5	7.5	7.5	7.5	7.5	7.5	7.5	7.5
GP39177	A_23_P355776	C20ORF69	7.5	7.5	7.5	7.5	7.5	7.5	7.5	7.5	7.5	7.5	7.5	7.5	7.5	7.5	7.5	7.5	7.5
GP5413	A_23_P132004	C20ORF71	7.5	7.5	7.5	7.5	7.5	7.5	7.5	7.5	7.5	7.5	7.5	7.5	7.5	7.5	7.5	7.5	7.5
GP25818	A_23_P28920	C20ORF79	7.5	7.5	7.5	7.5	7.5	7.5	7.5	7.5	7.5	7.5	7.5	7.5	7.5	7.5	7.5	7.5	7.5
GP15729	A_23_P314835	C20ORF85	7.5	7.5	7.5	7.5	7.5	7.5	7.5	7.5	7.5	7.5	7.5	7.5	7.5	7.5	7.5	7.5	7.5
GP40071	A_32_P233688	C20ORF85	7.5	7.5	7.5	7.5	7.5	7.5	7.5	7.5	7.5	7.5	7.5	7.5	7.5	7.5	7.5	7.5	7.5
GP8404	A_23_P328034	C20ORF96	7.5	7.5	7.5	7.5	7.5	7.5	7.5	7.5	7.5	7.5	7.5	7.5	7.5	7.5	7.5	7.5	7.5
GP15252	A_32_P186832	C21ORF116	7.5	7.5	7.5	7.5	7.5	7.5	7.5	7.5	7.5	7.5	7.5	7.5	7.5	7.5	7.5	7.5	7.5
GP11173	A_32_P723414	C21ORF117	7.5	7.5	7.5	7.5	7.5	7.5	7.5	7.5	7.5	7.5	7.5	7.5	7.5	7.5	7.5	7.5	7.5
GP7063	A_23_P29029	C21ORF119	7.5	7.5	7.5	7.5	7.5	7.5	7.5	7.5	7.5	7.5	7.5	7.5	7.5	7.5	7.5	7.5	7.5
GP368	A_32_P15958	C21ORF121	7.5	7.5	7.5	7.5	7.5	7.5	7.5	7.5	7.5	7.5	7.5	7.5	7.5	7.5	7.5	7.5	7.5
GP27807	A_23_P143514	C21ORF122	7.5	7.5	7.5	7.5	7.5	7.5	7.5	7.5	7.5	7.5	7.5	7.5	7.5	7.5	7.5	7.5	7.5
GP13065	A_32_P214178	C21ORF125	7.5	7.5	7.5	7.5	7.5	7.5	7.5	7.5	7.5	7.5	7.5	7.5	7.5	7.5	7.5	7.5	7.5
GP17864	A_23_P377860	C21ORF128	7.5	7.5	7.5	7.5	7.5	7.5	7.5	7.5	7.5	7.5	7.5	7.5	7.5	7.5	7.5	7.5	7.5
GP31204	A_32_P26464	C21ORF128	7.5	7.5	7.5	7.5	7.5	7.5	7.5	7.5	7.5	7.5	7.5	7.5	7.5	7.5	7.5	7.5	7.5
GP37343	A_32_P129214	C21ORF131	7.5	7.5	7.5	7.5	7.5	7.5	7.5	7.5	7.5	7.5	7.5	7.5	7.5	7.5	7.5	7.5	7.5
GP27969	A_32_P405902	C21ORF15	7.5	7.5	7.5	7.5	7.5	7.5	7.5	7.5	7.5	7.5	7.5	7.5	7.5	7.5	7.5	7.5	7.5
GP28831	A_23_P154818	C21ORF15	7.5	7.5	7.5	7.5	7.5	7.5	7.5	7.5	7.5	7.5	7.5	7.5	7.5	7.5	7.5	7.5	7.5
GP35207	A_23_P211167	C21ORF2	7.5	7.5	7.5	7.5	7.5	7.5	7.5	7.5	7.5	7.5	7.5	7.5	7.5	7.5	7.5	7.5	7.5
GP5765	A_32_P7581	C21ORF29	7.5	7.5	7.5	7.5	7.5	7.5	7.5	7.5	7.5	7.5	7.5	7.5	7.5	7.5	7.5	7.5	7.5
GP32990	A_23_P394972	C21ORF29	7.5	7.5	7.5	7.5	7.5	7.5	7.5	7.5	7.5	7.5	7.5	7.5	7.5	7.5	7.5	7.5	7.5
GP15094	A_24_P229536	C21ORF34	7.5	7.5	7.5	7.5	7.5	7.5	7.5	7.5	7.5	7.5	7.5	7.5	7.5	7.5	7.5	7.5	7.5
GP29418	A_32_P188953	C21ORF34	7.5	7.5	7.5	7.5	7.5	7.5	7.5	7.5	7.5	7.5	7.5	7.5	7.5	7.5	7.5	7.5	7.5
GP40061	A_23_P413043	C21ORF41	7.5	7.5	7.5	7.5	7.5	7.5	7.5	7.5	7.5	7.5	7.5	7.5	7.5	7.5	7.5	7.5	7.5
GP27538	A_24_P359322	C21ORF49	7.5	7.5	7.5	7.5	7.5	7.5	7.5	7.5	7.5	7.5	7.5	7.5	7.5	7.5	7.5	7.5	7.5
GP31180	A_32_P26401	C21ORF54	7.5	7.5	7.5	7.5	7.5	7.5	7.5	7.5	7.5	7.5	7.5	7.5	7.5	7.5	7.5	7.5	7.5
GP5467	A_23_P132079	C21ORF62	7.5	7.5	7.5	7.5	7.5	7.5	7.5	7.5	7.5	7.5	7.5	7.5	7.5	7.5	7.5	7.5	7.5
GP37170	A_32_P16918	C21ORF62	7.5	7.5	7.5	7.5	7.5	7.5	7.5	7.5	7.5	7.5	7.5	7.5	7.5	7.5	7.5	7.5	7.5
GP11320	A_23_P40433	C21ORF63	7.5	7.5	7.5	7.5	7.5	7.5	7.5	7.5	7.5	7.5	7.5	7.5	7.5	7.5	7.5	7.5	7.5
GP24928	A_23_P309198	C21ORF67	7.5	7.5	7.5	7.5	7.5	7.5	7.5	7.5	7.5	7.5	7.5	7.5	7.5	7.5	7.5	7.5	7.5
GP35024	A_23_P211196	C21ORF67	7.5	7.5	7.5	7.5	7.5	7.5	7.5	7.5	7.5	7.5	7.5	7.5	7.5	7.5	7.5	7.5	7.5
GP19323	A_23_P57277	C21ORF7	7.5	7.5	7.5	7.5	7.5	7.5	7.5	7.5	7.5	7.5	7.5	7.5	7.5	7.5	7.5	7.5	7.5
GP19927	A_32_P149060	C21ORF71	7.5	7.5	7.5	7.5	7.5	7.5	7.5	7.5	7.5	7.5	7.5	7.5	7.5	7.5	7.5	7.5	7.5
GP31196	A_32_P761454	C21ORF74	7.5	7.5	7.5	7.5	7.5	7.5	7.5	7.5	7.5	7.5	7.5	7.5	7.5	7.5	7.5	7.5	7.5
GP32127	A_32_P68942	C21ORF81	7.5	7.5	7.5	7.5	7.5	7.5	7.5	7.5	7.5	7.5	7.5	7.5	7.5	7.5	7.5	7.5	7.5
GP39455	A_23_P392529	C21ORF81	7.5	7.5	7.5	7.5	7.5	7.5	7.5	7.5	7.5	7.5	7.5	7.5	7.5	7.5	7.5	7.5	7.5
GP29536	A_24_P924296	C21ORF82	7.5	7.5	7.5	7.5	7.5	7.5	7.5	7.5	7.5	7.5	7.5	7.5	7.5	7.5	7.5	7.5	7.5
GP36207	A_32_P737256	C21ORF82	7.5	7.5	7.5	7.5	7.5	7.5	7.5	7.5	7.5	7.5	7.5	7.5	7.5	7.5	7.5	7.5	7.5
GP1617	A_23_P381489	C21ORF84	7.5	7.5	7.5	7.5	7.5	7.5	7.5	7.5	7.5	7.5	7.5	7.5	7.5	7.5	7.5	7.5	7.5
GP40703	A_24_P83075	C21ORF86	7.5	7.5	7.5	7.5	7.5	7.5	7.5	7.5	7.5	7.5	7.5	7.5	7.5	7.5	7.5	7.5	7.5
GP38574	A_23_P319557	C21ORF89	7.5	7.5	7.5	7.5	7.5	7.5	7.5	7.5	7.5	7.5	7.5	7.5	7.5	7.5	7.5	7.5	7.5
GP1189	A_23_P352990	C21ORF94	7.5	7.5	7.5	7.5	7.5	7.5	7.5	7.5	7.5	7.5	7.5	7.5	7.5	7.5	7.5	7.5	7.5
GP9865	A_24_P65941	C21ORF96	7.5	7.5	7.5	7.5	7.5	7.5	7.5	7.5	7.5	7.5	7.5	7.5	7.5	7.5	7.5	7.5	7.5
GP29246	A_24_P917819	C21ORF99	7.5	7.5	7.5	7.5	7.5	7.5	7.5	7.5	7.5	7.5	7.5	7.5	7.5	7.5	7.5	7.5	7.5
GP37430	A_23_P321496	C21ORF99	7.5	7.5	7.5	7.5	7.5	7.5	7.5	7.5	7.5	7.5	7.5	7.5	7.5	7.5	7.5	7.5	7.5
GP3728	A_24_P331373	C22ORF13	7.5	7.5	7.5	7.5	7.5	7.5	7.5	7.5	7.5	7.5	7.5	7.5	7.5	7.5	7.5	7.5	7.5
GP5876	A_23_P132308	C22ORF23	7.5	7.5	7.5	7.5	7.5	7.5	7.5	7.5	7.5	7.5	7.5	7.5	7.5	7.5	7.5	7.5	7.5
GP21363	A_24_P941407	C22ORF23	7.5	7.5	7.5	7.5	7.5	7.5	7.5	7.5	7.5	7.5	7.5	7.5	7.5	7.5	7.5	7.5	7.5
GP21561	A_24_P336137	C22ORF23	7.5	7.5	7.5	7.5	7.5	7.5	7.5	7.5	7.5	7.5	7.5	7.5	7.5	7.5	7.5	7.5	7.5
GP21570	A_23_P166431	C22ORF24	7.5	7.5	7.5	7.5	7.5	7.5	7.5	7.5	7.5	7.5	7.5	7.5	7.5	7.5	7.5	7.5	7.5
GP27665	A_24_P357056	C22ORF25	7.5	7.5	7.5	7.5	7.5	7.5	7.5	7.5	7.5	7.5	7.5	7.5	7.5	7.5	7.5	7.5	7.5
GP26152	A_23_P10458	C22ORF26	7.5	7.5	7.5	7.5	7.5	7.5	7.5	7.5	7.5	7.5	7.5	7.5	7.5	7.5	7.5	7.5	7.5
GP32063	A_23_P388301	C22ORF30	7.5	7.5	7.5	7.5	7.5	7.5	7.5	7.5	7.5	7.5	7.5	7.5	7.5	7.5	7.5	7.5	7.5
GP4496	A_23_P132237	C22ORF31	7.5	7.5	7.5	7.5	7.5	7.5	7.5	7.5	7.5	7.5	7.5	7.5	7.5	7.5	7.5	7.5	7.5
GP9563	A_23_P211584	C22ORF32	7.5	7.5	7.5	7.5	7.5	7.5	7.5	7.5	7.5	7.5	7.5	7.5	7.5	7.5	7.5	7.5	7.5
GP10848	A_23_P353149	C22ORF33	7.5	7.5	7.5	7.5	7.5	7.5	7.5	7.5	7.5	7.5	7.5	7.5	7.5	7.5	7.5	7.5	7.5
GP40189	A_32_P93419	C22ORF33	7.5	7.5	7.5	7.5	7.5	7.5	7.5	7.5	7.5	7.5	7.5	7.5	7.5	7.5	7.5	7.5	7.5
GP6228	A_32_P225536	C22ORF45	7.5	7.5	7.5	7.5	7.5	7.5	7.5	7.5	7.5	7.5	7.5	7.5	7.5	7.5	7.5	7.5	7.5
GP40018	A_32_P18931	C22ORF45	7.5	7.5	7.5	7.5	7.5	7.5	7.5	7.5	7.5	7.5	7.5	7.5	7.5	7.5	7.5	7.5	7.5
GP19047	A_24_P293358	C2CD2	7.5	7.5	7.5	7.5	7.5	7.5	7.5	7.5	7.5	7.5	7.5	7.5	7.5	7.5	7.5	7.5	7.5
GP5954	A_24_P927325	C2CD3	7.5	7.5	7.5	7.5	7.5	7.5	7.5	7.5	7.5	7.5	7.5	7.5	7.5	7.5	7.5	7.5	7.5
GP36962	A_24_P238215	C2CD3	7.5	7.5	7.5	7.5	7.5	7.5	7.5	7.5	7.5	7.5	7.5	7.5	7.5	7.5	7.5	7.5	7.5
GP14493	A_24_P788878	C2CD4B	7.5	7.5	7.5	7.5	7.5	7.5	7.5	7.5	7.5	7.5	7.5	7.5	7.5	7.5	7.5	7.5	7.5
GP15983	A_23_P39881	C2ORF14	7.5	7.5	7.5	7.5	7.5	7.5	7.5	7.5	7.5	7.5	7.5	7.5	7.5	7.5	7.5	7.5	7.5
GP17277	A_24_P222890	C2ORF16	7.5	7.5	7.5	7.5	7.5	7.5	7.5	7.5	7.5	7.5	7.5	7.5	7.5	7.5	7.5	7.5	7.5
GP13331	A_23_P102494	C2ORF18	7.5	7.5	7.5	7.5	7.5	7.5	7.5	7.5	7.5	7.5	7.5	7.5	7.5	7.5	7.5	7.5	7.5
GP19375	A_24_P941006	C2ORF19	7.5	7.5	7.5	7.5	7.5	7.5	7.5	7.5	7.5	7.5	7.5	7.5	7.5	7.5	7.5	7.5	7.5
GP20043	A_24_P8888	C2ORF27A	7.5	7.5	7.5	7.5	7.5	7.5	7.5	7.5	7.5	7.5	7.5	7.5	7.5	7.5	7.5	7.5	7.5
GP21406	A_32_P45974	C2ORF27A	7.5	7.5	7.5	7.5	7.5	7.5	7.5	7.5	7.5	7.5	7.5	7.5	7.5	7.5	7.5	7.5	7.5
GP9467	A_23_P153941	C2ORF34	7.5	7.5	7.5	7.5	7.5	7.5	7.5	7.5	7.5	7.5	7.5	7.5	7.5	7.5	7.5	7.5	7.5
GP39875	A_24_P926285	C2ORF34	7.5	7.5	7.5	7.5	7.5	7.5	7.5	7.5	7.5	7.5	7.5	7.5	7.5	7.5	7.5	7.5	7.5
GP11546	A_23_P308722	C2ORF39	7.5	7.5	7.5	7.5	7.5	7.5	7.5	7.5	7.5	7.5	7.5	7.5	7.5	7.5	7.5	7.5	7.5
GP33436	A_24_P6764	C2ORF48	7.5	7.5	7.5	7.5	7.5	7.5	7.5	7.5	7.5	7.5	7.5	7.5	7.5	7.5	7.5	7.5	7.5
GP29015	A_24_P297526	C2ORF50	7.5	7.5	7.5	7.5	7.5	7.5	7.5	7.5	7.5	7.5	7.5	7.5	7.5	7.5	7.5	7.5	7.5
GP21694	A_23_P432005	C2ORF51	7.5	7.5	7.5	7.5	7.5	7.5	7.5	7.5	7.5	7.5	7.5	7.5	7.5	7.5	7.5	7.5	7.5
GP39370	A_32_P377032	C2ORF52	7.5	7.5	7.5	7.5	7.5	7.5	7.5	7.5	7.5	7.5	7.5	7.5	7.5	7.5	7.5	7.5	7.5
GP20274	A_23_P351328	C2ORF53	7.5	7.5	7.5	7.5	7.5	7.5	7.5	7.5	7.5	7.5	7.5	7.5	7.5	7.5	7.5	7.5	7.5
GP751	A_23_P60990	C2ORF54	7.5	7.5	7.5	7.5	7.5	7.5	7.5	7.5	7.5	7.5	7.5	7.5	7.5	7.5	7.5	7.5	7.5
GP16683	A_24_P272313	C2ORF55	7.5	7.5	7.5	7.5	7.5	7.5	7.5	7.5	7.5	7.5	7.5	7.5	7.5	7.5	7.5	7.5	7.5
GP6679	A_23_P324419	C2ORF57	7.5	7.5	7.5	7.5	7.5	7.5	7.5	7.5	7.5	7.5	7.5	7.5	7.5	7.5	7.5	7.5	7.5
GP4936	A_32_P361884	C2ORF58	7.5	7.5	7.5	7.5	7.5	7.5	7.5	7.5	7.5	7.5	7.5	7.5	7.5	7.5	7.5	7.5	7.5
GP13802	A_23_P314691	C2ORF60	7.5	7.5	7.5	7.5	7.5	7.5	7.5	7.5	7.5	7.5	7.5	7.5	7.5	7.5	7.5	7.5	7.5
GP37208	A_32_P776863	C2ORF61	7.5	7.5	7.5	7.5	7.5	7.5	7.5	7.5	7.5	7.5	7.5	7.5	7.5	7.5	7.5	7.5	7.5
GP19519	A_23_P257417	C2ORF63	7.5	7.5	7.5	7.5	7.5	7.5	7.5	7.5	7.5	7.5	7.5	7.5	7.5	7.5	7.5	7.5	7.5
GP36405	A_23_P427747	C2ORF65	7.5	7.5	7.5	7.5	7.5	7.5	7.5	7.5	7.5	7.5	7.5	7.5	7.5	7.5	7.5	7.5	7.5
GP35199	A_32_P223464	C2ORF66	7.5	7.5	7.5	7.5	7.5	7.5	7.5	7.5	7.5	7.5	7.5	7.5	7.5	7.5	7.5	7.5	7.5
GP40596	A_24_P32342	C2ORF67	7.5	7.5	7.5	7.5	7.5	7.5	7.5	7.5	7.5	7.5	7.5	7.5	7.5	7.5	7.5	7.5	7.5
GP14324	A_24_P358591	C2ORF70	7.5	7.5	7.5	7.5	7.5	7.5	7.5	7.5	7.5	7.5	7.5	7.5	7.5	7.5	7.5	7.5	7.5
GP10758	A_24_P623734	C2ORF72	7.5	7.5	7.5	7.5	7.5	7.5	7.5	7.5	7.5	7.5	7.5	7.5	7.5	7.5	7.5	7.5	7.5
GP16212	A_32_P111587	C2ORF72	7.5	7.5	7.5	7.5	7.5	7.5	7.5	7.5	7.5	7.5	7.5	7.5	7.5	7.5	7.5	7.5	7.5
GP40820	A_24_P58488	C2ORF73	7.5	7.5	7.5	7.5	7.5	7.5	7.5	7.5	7.5	7.5	7.5	7.5	7.5	7.5	7.5	7.5	7.5
GP23240	A_24_P349145	C2ORF77	7.5	7.5	7.5	7.5	7.5	7.5	7.5	7.5	7.5	7.5	7.5	7.5	7.5	7.5	7.5	7.5	7.5
GP31285	A_24_P170403	C2ORF78	7.5	7.5	7.5	7.5	7.5	7.5	7.5	7.5	7.5	7.5	7.5	7.5	7.5	7.5	7.5	7.5	7.5
GP32929	A_32_P199462	C2ORF80	7.5	7.5	7.5	7.5	7.5	7.5	7.5	7.5	7.5	7.5	7.5	7.5	7.5	7.5	7.5	7.5	7.5
GP25676	A_23_P131449	C2ORF81	7.5	7.5	7.5	7.5	7.5	7.5	7.5	7.5	7.5	7.5	7.5	7.5	7.5	7.5	7.5	7.5	7.5
GP8291	A_23_P258748	C2ORF83	7.5	7.5	7.5	7.5	7.5	7.5	7.5	7.5	7.5	7.5	7.5	7.5	7.5	7.5	7.5	7.5	7.5
GP31777	A_32_P140742	C2ORF84	7.5	7.5	7.5	7.5	7.5	7.5	7.5	7.5	7.5	7.5	7.5	7.5	7.5	7.5	7.5	7.5	7.5
GP36713	A_24_P169386	C2ORF84	7.5	7.5	7.5	7.5	7.5	7.5	7.5	7.5	7.5	7.5	7.5	7.5	7.5	7.5	7.5	7.5	7.5
GP475	A_24_P197284	C2ORF85	7.5	7.5	7.5	7.5	7.5	7.5	7.5	7.5	7.5	7.5	7.5	7.5	7.5	7.5	7.5	7.5	7.5
GP10479	A_23_P17130	C2ORF88	7.5	7.5	7.5	7.5	7.5	7.5	7.5	7.5	7.5	7.5	7.5	7.5	7.5	7.5	7.5	7.5	7.5
GP40555	A_23_P210060	C2ORF88	7.5	7.5	7.5	7.5	7.5	7.5	7.5	7.5	7.5	7.5	7.5	7.5	7.5	7.5	7.5	7.5	7.5
GP18805	A_23_P255896	C2ORF89	7.5	7.5	7.5	7.5	7.5	7.5	7.5	7.5	7.5	7.5	7.5	7.5	7.5	7.5	7.5	7.5	7.5
GP707	A_32_P153244	C3ORF14	7.5	7.5	7.5	7.5	7.5	7.5	7.5	7.5	7.5	7.5	7.5	7.5	7.5	7.5	7.5	7.5	7.5
GP10277	A_32_P55871	C3ORF15	7.5	7.5	7.5	7.5	7.5	7.5	7.5	7.5	7.5	7.5	7.5	7.5	7.5	7.5	7.5	7.5	7.5
GP22410	A_24_P160696	C3ORF15	7.5	7.5	7.5	7.5	7.5	7.5	7.5	7.5	7.5	7.5	7.5	7.5	7.5	7.5	7.5	7.5	7.5
GP23097	A_24_P340954	C3ORF16	7.5	7.5	7.5	7.5	7.5	7.5	7.5	7.5	7.5	7.5	7.5	7.5	7.5	7.5	7.5	7.5	7.5
GP14974	A_23_P361333	C3ORF20	7.5	7.5	7.5	7.5	7.5	7.5	7.5	7.5	7.5	7.5	7.5	7.5	7.5	7.5	7.5	7.5	7.5
GP40199	A_23_P319874	C3ORF23	7.5	7.5	7.5	7.5	7.5	7.5	7.5	7.5	7.5	7.5	7.5	7.5	7.5	7.5	7.5	7.5	7.5
GP34676	A_23_P318989	C3ORF24	7.5	7.5	7.5	7.5	7.5	7.5	7.5	7.5	7.5	7.5	7.5	7.5	7.5	7.5	7.5	7.5	7.5
GP14387	A_23_P166969	C3ORF27	7.5	7.5	7.5	7.5	7.5	7.5	7.5	7.5	7.5	7.5	7.5	7.5	7.5	7.5	7.5	7.5	7.5
GP28807	A_24_P214552	C3ORF27	7.5	7.5	7.5	7.5	7.5	7.5	7.5	7.5	7.5	7.5	7.5	7.5	7.5	7.5	7.5	7.5	7.5
GP4144	A_32_P72492	C3ORF30	7.5	7.5	7.5	7.5	7.5	7.5	7.5	7.5	7.5	7.5	7.5	7.5	7.5	7.5	7.5	7.5	7.5
GP22922	A_32_P212058	C3ORF34	7.5	7.5	7.5	7.5	7.5	7.5	7.5	7.5	7.5	7.5	7.5	7.5	7.5	7.5	7.5	7.5	7.5
GP11640	A_32_P430695	C3ORF35	7.5	7.5	7.5	7.5	7.5	7.5	7.5	7.5	7.5	7.5	7.5	7.5	7.5	7.5	7.5	7.5	7.5
GP33908	A_23_P341503	C3ORF35	7.5	7.5	7.5	7.5	7.5	7.5	7.5	7.5	7.5	7.5	7.5	7.5	7.5	7.5	7.5	7.5	7.5
GP219	A_23_P92176	C3ORF36	7.5	7.5	7.5	7.5	7.5	7.5	7.5	7.5	7.5	7.5	7.5	7.5	7.5	7.5	7.5	7.5	7.5
GP6155	A_23_P80551	C3ORF41	7.5	7.5	7.5	7.5	7.5	7.5	7.5	7.5	7.5	7.5	7.5	7.5	7.5	7.5	7.5	7.5	7.5
GP9987	A_23_P251268	C3ORF42	7.5	7.5	7.5	7.5	7.5	7.5	7.5	7.5	7.5	7.5	7.5	7.5	7.5	7.5	7.5	7.5	7.5
GP35568	A_32_P466877	C3ORF45	7.5	7.5	7.5	7.5	7.5	7.5	7.5	7.5	7.5	7.5	7.5	7.5	7.5	7.5	7.5	7.5	7.5
GP30921	A_32_P375062	C3ORF46	7.5	7.5	7.5	7.5	7.5	7.5	7.5	7.5	7.5	7.5	7.5	7.5	7.5	7.5	7.5	7.5	7.5
GP18118	A_23_P325572	C3ORF48	7.5	7.5	7.5	7.5	7.5	7.5	7.5	7.5	7.5	7.5	7.5	7.5	7.5	7.5	7.5	7.5	7.5
GP24673	A_23_P362810	C3ORF49	7.5	7.5	7.5	7.5	7.5	7.5	7.5	7.5	7.5	7.5	7.5	7.5	7.5	7.5	7.5	7.5	7.5
GP31005	A_24_P68183	C3ORF50	7.5	7.5	7.5	7.5	7.5	7.5	7.5	7.5	7.5	7.5	7.5	7.5	7.5	7.5	7.5	7.5	7.5
GP33953	A_24_P294343	C3ORF52	7.5	7.5	7.5	7.5	7.5	7.5	7.5	7.5	7.5	7.5	7.5	7.5	7.5	7.5	7.5	7.5	7.5
GP23818	A_32_P516818	C3ORF55	7.5	7.5	7.5	7.5	7.5	7.5	7.5	7.5	7.5	7.5	7.5	7.5	7.5	7.5	7.5	7.5	7.5
GP31582	A_32_P199551	C3ORF57	7.5	7.5	7.5	7.5	7.5	7.5	7.5	7.5	7.5	7.5	7.5	7.5	7.5	7.5	7.5	7.5	7.5
GP1785	A_32_P831725	C3ORF62	7.5	7.5	7.5	7.5	7.5	7.5	7.5	7.5	7.5	7.5	7.5	7.5	7.5	7.5	7.5	7.5	7.5
GP18630	A_24_P63290	C3ORF62	7.5	7.5	7.5	7.5	7.5	7.5	7.5	7.5	7.5	7.5	7.5	7.5	7.5	7.5	7.5	7.5	7.5
GP1238	A_24_P400507	C3ORF64	7.5	7.5	7.5	7.5	7.5	7.5	7.5	7.5	7.5	7.5	7.5	7.5	7.5	7.5	7.5	7.5	7.5
GP18045	A_32_P128174	C3ORF70	7.5	7.5	7.5	7.5	7.5	7.5	7.5	7.5	7.5	7.5	7.5	7.5	7.5	7.5	7.5	7.5	7.5
GP4732	A_24_P76018	C3ORF71	7.5	7.5	7.5	7.5	7.5	7.5	7.5	7.5	7.5	7.5	7.5	7.5	7.5	7.5	7.5	7.5	7.5
GP14170	A_23_P391894	C3ORF75	7.5	7.5	7.5	7.5	7.5	7.5	7.5	7.5	7.5	7.5	7.5	7.5	7.5	7.5	7.5	7.5	7.5
GP22610	A_23_P42282	C4B	7.5	7.5	7.5	7.5	7.5	7.5	7.5	7.5	7.5	7.5	7.5	7.5	7.5	7.5	7.5	7.5	7.5
GP16458	A_23_P97541	C4BPA	7.5	7.5	7.5	7.5	7.5	7.5	7.5	7.5	7.5	7.5	7.5	7.5	7.5	7.5	7.5	7.5	7.5
GP29503	A_23_P319598	C4BPB	7.5	7.5	7.5	7.5	7.5	7.5	7.5	7.5	7.5	7.5	7.5	7.5	7.5	7.5	7.5	7.5	7.5
GP18831	A_24_P42539	C4ORF10	7.5	7.5	7.5	7.5	7.5	7.5	7.5	7.5	7.5	7.5	7.5	7.5	7.5	7.5	7.5	7.5	7.5
GP33982	A_23_P167298	C4ORF17	7.5	7.5	7.5	7.5	7.5	7.5	7.5	7.5	7.5	7.5	7.5	7.5	7.5	7.5	7.5	7.5	7.5
GP9663	A_23_P29975	C4ORF19	7.5	7.5	7.5	7.5	7.5	7.5	7.5	7.5	7.5	7.5	7.5	7.5	7.5	7.5	7.5	7.5	7.5
GP40541	A_32_P6139	C4ORF19	7.5	7.5	7.5	7.5	7.5	7.5	7.5	7.5	7.5	7.5	7.5	7.5	7.5	7.5	7.5	7.5	7.5
GP25634	A_23_P312999	C4ORF22	7.5	7.5	7.5	7.5	7.5	7.5	7.5	7.5	7.5	7.5	7.5	7.5	7.5	7.5	7.5	7.5	7.5
GP10709	A_24_P337286	C4ORF23	7.5	7.5	7.5	7.5	7.5	7.5	7.5	7.5	7.5	7.5	7.5	7.5	7.5	7.5	7.5	7.5	7.5
GP39950	A_23_P386268	C4ORF26	7.5	7.5	7.5	7.5	7.5	7.5	7.5	7.5	7.5	7.5	7.5	7.5	7.5	7.5	7.5	7.5	7.5
GP21205	A_23_P110266	C4ORF31	7.5	7.5	7.5	7.5	7.5	7.5	7.5	7.5	7.5	7.5	7.5	7.5	7.5	7.5	7.5	7.5	7.5
GP33276	A_23_P58390	C4ORF32	7.5	7.5	7.5	7.5	7.5	7.5	7.5	7.5	7.5	7.5	7.5	7.5	7.5	7.5	7.5	7.5	7.5
GP27877	A_24_P388662	C4ORF35	7.5	7.5	7.5	7.5	7.5	7.5	7.5	7.5	7.5	7.5	7.5	7.5	7.5	7.5	7.5	7.5	7.5
GP12934	A_23_P377339	C4ORF36	7.5	7.5	7.5	7.5	7.5	7.5	7.5	7.5	7.5	7.5	7.5	7.5	7.5	7.5	7.5	7.5	7.5
GP25649	A_24_P220822	C4ORF37	7.5	7.5	7.5	7.5	7.5	7.5	7.5	7.5	7.5	7.5	7.5	7.5	7.5	7.5	7.5	7.5	7.5
GP1774	A_24_P354496	C4ORF38	7.5	7.5	7.5	7.5	7.5	7.5	7.5	7.5	7.5	7.5	7.5	7.5	7.5	7.5	7.5	7.5	7.5
GP40255	A_32_P193583	C4ORF39	7.5	7.5	7.5	7.5	7.5	7.5	7.5	7.5	7.5	7.5	7.5	7.5	7.5	7.5	7.5	7.5	7.5
GP2271	A_23_P386964	C4ORF45	7.5	7.5	7.5	7.5	7.5	7.5	7.5	7.5	7.5	7.5	7.5	7.5	7.5	7.5	7.5	7.5	7.5
GP18210	A_23_P54720	C4ORF46	7.5	7.5	7.5	7.5	7.5	7.5	7.5	7.5	7.5	7.5	7.5	7.5	7.5	7.5	7.5	7.5	7.5
GP33771	A_32_P193770	C4ORF47	7.5	7.5	7.5	7.5	7.5	7.5	7.5	7.5	7.5	7.5	7.5	7.5	7.5	7.5	7.5	7.5	7.5
GP25072	A_23_P7048	C4ORF6	7.5	7.5	7.5	7.5	7.5	7.5	7.5	7.5	7.5	7.5	7.5	7.5	7.5	7.5	7.5	7.5	7.5
GP8439	A_23_P362694	C4ORF7	7.5	7.5	7.5	7.5	7.5	7.5	7.5	7.5	7.5	7.5	7.5	7.5	7.5	7.5	7.5	7.5	7.5
GP11599	A_23_P153562	C5AR1	7.5	7.5	7.5	7.5	7.5	7.5	7.5	7.5	7.5	7.5	7.5	7.5	7.5	7.5	7.5	7.5	7.5
GP24144	A_23_P303058	C5AR1	7.5	7.5	7.5	7.5	7.5	7.5	7.5	7.5	7.5	7.5	7.5	7.5	7.5	7.5	7.5	7.5	7.5
GP10898	A_24_P123516	C5ORF20	7.5	7.5	7.5	7.5	7.5	7.5	7.5	7.5	7.5	7.5	7.5	7.5	7.5	7.5	7.5	7.5	7.5
GP32440	A_23_P81441	C5ORF20	7.5	7.5	7.5	7.5	7.5	7.5	7.5	7.5	7.5	7.5	7.5	7.5	7.5	7.5	7.5	7.5	7.5
GP19877	A_23_P58676	C5ORF23	7.5	7.5	7.5	7.5	7.5	7.5	7.5	7.5	7.5	7.5	7.5	7.5	7.5	7.5	7.5	7.5	7.5
GP10932	A_23_P433829	C5ORF24	7.5	7.5	7.5	7.5	7.5	7.5	7.5	7.5	7.5	7.5	7.5	7.5	7.5	7.5	7.5	7.5	7.5
GP33712	A_24_P930169	C5ORF25	7.5	7.5	7.5	7.5	7.5	7.5	7.5	7.5	7.5	7.5	7.5	7.5	7.5	7.5	7.5	7.5	7.5
GP2353	A_23_P408323	C5ORF27	7.5	7.5	7.5	7.5	7.5	7.5	7.5	7.5	7.5	7.5	7.5	7.5	7.5	7.5	7.5	7.5	7.5
GP3097	A_32_P128209	C5ORF27	7.5	7.5	7.5	7.5	7.5	7.5	7.5	7.5	7.5	7.5	7.5	7.5	7.5	7.5	7.5	7.5	7.5
GP19603	A_32_P138833	C5ORF36	7.5	7.5	7.5	7.5	7.5	7.5	7.5	7.5	7.5	7.5	7.5	7.5	7.5	7.5	7.5	7.5	7.5
GP26663	A_23_P409663	C5ORF36	7.5	7.5	7.5	7.5	7.5	7.5	7.5	7.5	7.5	7.5	7.5	7.5	7.5	7.5	7.5	7.5	7.5
GP34361	A_23_P422245	C5ORF36	7.5	7.5	7.5	7.5	7.5	7.5	7.5	7.5	7.5	7.5	7.5	7.5	7.5	7.5	7.5	7.5	7.5
GP37906	A_23_P331235	C5ORF38	7.5	7.5	7.5	7.5	7.5	7.5	7.5	7.5	7.5	7.5	7.5	7.5	7.5	7.5	7.5	7.5	7.5
GP30937	A_23_P306489	C5ORF40	7.5	7.5	7.5	7.5	7.5	7.5	7.5	7.5	7.5	7.5	7.5	7.5	7.5	7.5	7.5	7.5	7.5
GP9369	A_32_P226009	C5ORF42	7.5	7.5	7.5	7.5	7.5	7.5	7.5	7.5	7.5	7.5	7.5	7.5	7.5	7.5	7.5	7.5	7.5
GP14857	A_24_P410721	C5ORF47	7.5	7.5	7.5	7.5	7.5	7.5	7.5	7.5	7.5	7.5	7.5	7.5	7.5	7.5	7.5	7.5	7.5
GP36104	A_32_P178855	C5ORF47	7.5	7.5	7.5	7.5	7.5	7.5	7.5	7.5	7.5	7.5	7.5	7.5	7.5	7.5	7.5	7.5	7.5
GP10154	A_24_P110354	C5ORF50	7.5	7.5	7.5	7.5	7.5	7.5	7.5	7.5	7.5	7.5	7.5	7.5	7.5	7.5	7.5	7.5	7.5
GP12804	A_32_P227930	C5ORF52	7.5	7.5	7.5	7.5	7.5	7.5	7.5	7.5	7.5	7.5	7.5	7.5	7.5	7.5	7.5	7.5	7.5
GP7293	A_24_P110558	C5ORF53	7.5	7.5	7.5	7.5	7.5	7.5	7.5	7.5	7.5	7.5	7.5	7.5	7.5	7.5	7.5	7.5	7.5
GP8481	A_24_P247316	C5ORF55	7.5	7.5	7.5	7.5	7.5	7.5	7.5	7.5	7.5	7.5	7.5	7.5	7.5	7.5	7.5	7.5	7.5
GP30806	A_24_P941866	C5ORF56	7.5	7.5	7.5	7.5	7.5	7.5	7.5	7.5	7.5	7.5	7.5	7.5	7.5	7.5	7.5	7.5	7.5
GP37511	A_24_P829156	C5ORF56	7.5	7.5	7.5	7.5	7.5	7.5	7.5	7.5	7.5	7.5	7.5	7.5	7.5	7.5	7.5	7.5	7.5
GP4073	A_23_P92928	C6	7.5	7.5	7.5	7.5	7.5	7.5	7.5	7.5	7.5	7.5	7.5	7.5	7.5	7.5	7.5	7.5	7.5
GP28200	A_23_P136734	C6ORF10	7.5	7.5	7.5	7.5	7.5	7.5	7.5	7.5	7.5	7.5	7.5	7.5	7.5	7.5	7.5	7.5	7.5
GP29560	A_32_P221907	C6ORF10	7.5	7.5	7.5	7.5	7.5	7.5	7.5	7.5	7.5	7.5	7.5	7.5	7.5	7.5	7.5	7.5	7.5
GP30563	A_24_P331675	C6ORF10	7.5	7.5	7.5	7.5	7.5	7.5	7.5	7.5	7.5	7.5	7.5	7.5	7.5	7.5	7.5	7.5	7.5
GP31722	A_23_P70643	C6ORF103	7.5	7.5	7.5	7.5	7.5	7.5	7.5	7.5	7.5	7.5	7.5	7.5	7.5	7.5	7.5	7.5	7.5
GP19118	A_23_P156826	C6ORF105	7.5	7.5	7.5	7.5	7.5	7.5	7.5	7.5	7.5	7.5	7.5	7.5	7.5	7.5	7.5	7.5	7.5
GP21509	A_24_P701030	C6ORF112	7.5	7.5	7.5	7.5	7.5	7.5	7.5	7.5	7.5	7.5	7.5	7.5	7.5	7.5	7.5	7.5	7.5
GP38051	A_23_P134058	C6ORF114	7.5	7.5	7.5	7.5	7.5	7.5	7.5	7.5	7.5	7.5	7.5	7.5	7.5	7.5	7.5	7.5	7.5
GP23980	A_32_P85106	C6ORF118	7.5	7.5	7.5	7.5	7.5	7.5	7.5	7.5	7.5	7.5	7.5	7.5	7.5	7.5	7.5	7.5	7.5
GP28673	A_23_P70814	C6ORF123	7.5	7.5	7.5	7.5	7.5	7.5	7.5	7.5	7.5	7.5	7.5	7.5	7.5	7.5	7.5	7.5	7.5
GP28675	A_23_P70813	C6ORF123	7.5	7.5	7.5	7.5	7.5	7.5	7.5	7.5	7.5	7.5	7.5	7.5	7.5	7.5	7.5	7.5	7.5
GP28361	A_23_P122600	C6ORF126	7.5	7.5	7.5	7.5	7.5	7.5	7.5	7.5	7.5	7.5	7.5	7.5	7.5	7.5	7.5	7.5	7.5
GP17810	A_24_P290130	C6ORF134	7.5	7.5	7.5	7.5	7.5	7.5	7.5	7.5	7.5	7.5	7.5	7.5	7.5	7.5	7.5	7.5	7.5
GP31130	A_23_P70509	C6ORF134	7.5	7.5	7.5	7.5	7.5	7.5	7.5	7.5	7.5	7.5	7.5	7.5	7.5	7.5	7.5	7.5	7.5
GP12105	A_23_P145555	C6ORF142	7.5	7.5	7.5	7.5	7.5	7.5	7.5	7.5	7.5	7.5	7.5	7.5	7.5	7.5	7.5	7.5	7.5
GP15638	A_23_P317760	C6ORF146	7.5	7.5	7.5	7.5	7.5	7.5	7.5	7.5	7.5	7.5	7.5	7.5	7.5	7.5	7.5	7.5	7.5
GP23318	A_24_P72364	C6ORF15	7.5	7.5	7.5	7.5	7.5	7.5	7.5	7.5	7.5	7.5	7.5	7.5	7.5	7.5	7.5	7.5	7.5
GP2150	A_24_P737939	C6ORF154	7.5	7.5	7.5	7.5	7.5	7.5	7.5	7.5	7.5	7.5	7.5	7.5	7.5	7.5	7.5	7.5	7.5
GP24941	A_23_P156408	C6ORF155	7.5	7.5	7.5	7.5	7.5	7.5	7.5	7.5	7.5	7.5	7.5	7.5	7.5	7.5	7.5	7.5	7.5
GP29316	A_23_P418431	C6ORF164	7.5	7.5	7.5	7.5	7.5	7.5	7.5	7.5	7.5	7.5	7.5	7.5	7.5	7.5	7.5	7.5	7.5
GP27096	A_23_P385980	C6ORF165	7.5	7.5	7.5	7.5	7.5	7.5	7.5	7.5	7.5	7.5	7.5	7.5	7.5	7.5	7.5	7.5	7.5
GP28479	A_23_P421054	C6ORF165	7.5	7.5	7.5	7.5	7.5	7.5	7.5	7.5	7.5	7.5	7.5	7.5	7.5	7.5	7.5	7.5	7.5
GP3807	A_32_P208136	C6ORF167	7.5	7.5	7.5	7.5	7.5	7.5	7.5	7.5	7.5	7.5	7.5	7.5	7.5	7.5	7.5	7.5	7.5
GP26313	A_32_P74964	C6ORF168	7.5	7.5	7.5	7.5	7.5	7.5	7.5	7.5	7.5	7.5	7.5	7.5	7.5	7.5	7.5	7.5	7.5
GP33203	A_24_P496683	C6ORF168	7.5	7.5	7.5	7.5	7.5	7.5	7.5	7.5	7.5	7.5	7.5	7.5	7.5	7.5	7.5	7.5	7.5
GP16608	A_23_P326325	C6ORF170	7.5	7.5	7.5	7.5	7.5	7.5	7.5	7.5	7.5	7.5	7.5	7.5	7.5	7.5	7.5	7.5	7.5
GP27829	A_24_P363446	C6ORF170	7.5	7.5	7.5	7.5	7.5	7.5	7.5	7.5	7.5	7.5	7.5	7.5	7.5	7.5	7.5	7.5	7.5
GP2391	A_32_P27795	C6ORF174	7.5	7.5	7.5	7.5	7.5	7.5	7.5	7.5	7.5	7.5	7.5	7.5	7.5	7.5	7.5	7.5	7.5
GP5117	A_32_P8546	C6ORF176	7.5	7.5	7.5	7.5	7.5	7.5	7.5	7.5	7.5	7.5	7.5	7.5	7.5	7.5	7.5	7.5	7.5
GP14183	A_24_P636301	C6ORF176	7.5	7.5	7.5	7.5	7.5	7.5	7.5	7.5	7.5	7.5	7.5	7.5	7.5	7.5	7.5	7.5	7.5
GP10141	A_23_P308042	C6ORF195	7.5	7.5	7.5	7.5	7.5	7.5	7.5	7.5	7.5	7.5	7.5	7.5	7.5	7.5	7.5	7.5	7.5
GP12334	A_24_P350303	C6ORF201	7.5	7.5	7.5	7.5	7.5	7.5	7.5	7.5	7.5	7.5	7.5	7.5	7.5	7.5	7.5	7.5	7.5
GP11500	A_24_P136387	C6ORF204	7.5	7.5	7.5	7.5	7.5	7.5	7.5	7.5	7.5	7.5	7.5	7.5	7.5	7.5	7.5	7.5	7.5
GP22565	A_32_P49832	C6ORF204	7.5	7.5	7.5	7.5	7.5	7.5	7.5	7.5	7.5	7.5	7.5	7.5	7.5	7.5	7.5	7.5	7.5
GP2519	A_23_P168165	C6ORF208	7.5	7.5	7.5	7.5	7.5	7.5	7.5	7.5	7.5	7.5	7.5	7.5	7.5	7.5	7.5	7.5	7.5
GP9287	A_23_P302595	C6ORF218	7.5	7.5	7.5	7.5	7.5	7.5	7.5	7.5	7.5	7.5	7.5	7.5	7.5	7.5	7.5	7.5	7.5
GP1675	A_24_P115096	C6ORF223	7.5	7.5	7.5	7.5	7.5	7.5	7.5	7.5	7.5	7.5	7.5	7.5	7.5	7.5	7.5	7.5	7.5
GP25217	A_23_P348183	C6ORF223	7.5	7.5	7.5	7.5	7.5	7.5	7.5	7.5	7.5	7.5	7.5	7.5	7.5	7.5	7.5	7.5	7.5
GP4260	A_23_P81934	C6ORF25	7.5	7.5	7.5	7.5	7.5	7.5	7.5	7.5	7.5	7.5	7.5	7.5	7.5	7.5	7.5	7.5	7.5
GP20008	A_32_P168342	C6ORF25	7.5	7.5	7.5	7.5	7.5	7.5	7.5	7.5	7.5	7.5	7.5	7.5	7.5	7.5	7.5	7.5	7.5
GP20011	A_32_P168349	C6ORF25	7.5	7.5	7.5	7.5	7.5	7.5	7.5	7.5	7.5	7.5	7.5	7.5	7.5	7.5	7.5	7.5	7.5
GP33041	A_23_P81930	C6ORF25	7.5	7.5	7.5	7.5	7.5	7.5	7.5	7.5	7.5	7.5	7.5	7.5	7.5	7.5	7.5	7.5	7.5
GP14612	A_24_P113636	C6ORF35	7.5	7.5	7.5	7.5	7.5	7.5	7.5	7.5	7.5	7.5	7.5	7.5	7.5	7.5	7.5	7.5	7.5
GP2608	A_32_P10886	C6ORF52	7.5	7.5	7.5	7.5	7.5	7.5	7.5	7.5	7.5	7.5	7.5	7.5	7.5	7.5	7.5	7.5	7.5
GP37571	A_23_P410224	C6ORF52	7.5	7.5	7.5	7.5	7.5	7.5	7.5	7.5	7.5	7.5	7.5	7.5	7.5	7.5	7.5	7.5	7.5
GP36824	A_23_P93602	C6ORF58	7.5	7.5	7.5	7.5	7.5	7.5	7.5	7.5	7.5	7.5	7.5	7.5	7.5	7.5	7.5	7.5	7.5
GP37422	A_23_P93599	C6ORF58	7.5	7.5	7.5	7.5	7.5	7.5	7.5	7.5	7.5	7.5	7.5	7.5	7.5	7.5	7.5	7.5	7.5
GP32836	A_32_P146113	C6ORF81	7.5	7.5	7.5	7.5	7.5	7.5	7.5	7.5	7.5	7.5	7.5	7.5	7.5	7.5	7.5	7.5	7.5
GP574	A_32_P33937	C6ORF89	7.5	7.5	7.5	7.5	7.5	7.5	7.5	7.5	7.5	7.5	7.5	7.5	7.5	7.5	7.5	7.5	7.5
GP8410	A_24_P612446	C6ORF89	7.5	7.5	7.5	7.5	7.5	7.5	7.5	7.5	7.5	7.5	7.5	7.5	7.5	7.5	7.5	7.5	7.5
GP31869	A_23_P93514	C6ORF97	7.5	7.5	7.5	7.5	7.5	7.5	7.5	7.5	7.5	7.5	7.5	7.5	7.5	7.5	7.5	7.5	7.5
GP21196	A_23_P213857	C7	7.5	7.5	7.5	7.5	7.5	7.5	7.5	7.5	7.5	7.5	7.5	7.5	7.5	7.5	7.5	7.5	7.5
GP23832	A_32_P384246	C7	7.5	7.5	7.5	7.5	7.5	7.5	7.5	7.5	7.5	7.5	7.5	7.5	7.5	7.5	7.5	7.5	7.5
GP11172	A_23_P145711	C7ORF10	7.5	7.5	7.5	7.5	7.5	7.5	7.5	7.5	7.5	7.5	7.5	7.5	7.5	7.5	7.5	7.5	7.5
GP10194	A_23_P31218	C7ORF13	7.5	7.5	7.5	7.5	7.5	7.5	7.5	7.5	7.5	7.5	7.5	7.5	7.5	7.5	7.5	7.5	7.5
GP1040	A_23_P405161	C7ORF33	7.5	7.5	7.5	7.5	7.5	7.5	7.5	7.5	7.5	7.5	7.5	7.5	7.5	7.5	7.5	7.5	7.5
GP7781	A_24_P16740	C7ORF34	7.5	7.5	7.5	7.5	7.5	7.5	7.5	7.5	7.5	7.5	7.5	7.5	7.5	7.5	7.5	7.5	7.5
GP27784	A_23_P157316	C7ORF34	7.5	7.5	7.5	7.5	7.5	7.5	7.5	7.5	7.5	7.5	7.5	7.5	7.5	7.5	7.5	7.5	7.5
GP32430	A_24_P16702	C7ORF41	7.5	7.5	7.5	7.5	7.5	7.5	7.5	7.5	7.5	7.5	7.5	7.5	7.5	7.5	7.5	7.5	7.5
GP34184	A_32_P223210	C7ORF45	7.5	7.5	7.5	7.5	7.5	7.5	7.5	7.5	7.5	7.5	7.5	7.5	7.5	7.5	7.5	7.5	7.5
GP23881	A_23_P407654	C7ORF51	7.5	7.5	7.5	7.5	7.5	7.5	7.5	7.5	7.5	7.5	7.5	7.5	7.5	7.5	7.5	7.5	7.5
GP20570	A_24_P380679	C7ORF53	7.5	7.5	7.5	7.5	7.5	7.5	7.5	7.5	7.5	7.5	7.5	7.5	7.5	7.5	7.5	7.5	7.5
GP36494	A_24_P389285	C7ORF54	7.5	7.5	7.5	7.5	7.5	7.5	7.5	7.5	7.5	7.5	7.5	7.5	7.5	7.5	7.5	7.5	7.5
GP20833	A_32_P3955	C7ORF57	7.5	7.5	7.5	7.5	7.5	7.5	7.5	7.5	7.5	7.5	7.5	7.5	7.5	7.5	7.5	7.5	7.5
GP13717	A_24_P187799	C7ORF58	7.5	7.5	7.5	7.5	7.5	7.5	7.5	7.5	7.5	7.5	7.5	7.5	7.5	7.5	7.5	7.5	7.5
GP38683	A_24_P943781	C7ORF58	7.5	7.5	7.5	7.5	7.5	7.5	7.5	7.5	7.5	7.5	7.5	7.5	7.5	7.5	7.5	7.5	7.5
GP39263	A_24_P163590	C7ORF60	7.5	7.5	7.5	7.5	7.5	7.5	7.5	7.5	7.5	7.5	7.5	7.5	7.5	7.5	7.5	7.5	7.5
GP32865	A_23_P93704	C7ORF61	7.5	7.5	7.5	7.5	7.5	7.5	7.5	7.5	7.5	7.5	7.5	7.5	7.5	7.5	7.5	7.5	7.5
GP17781	A_23_P42855	C7ORF62	7.5	7.5	7.5	7.5	7.5	7.5	7.5	7.5	7.5	7.5	7.5	7.5	7.5	7.5	7.5	7.5	7.5
GP1637	A_23_P8653	C7ORF63	7.5	7.5	7.5	7.5	7.5	7.5	7.5	7.5	7.5	7.5	7.5	7.5	7.5	7.5	7.5	7.5	7.5
GP26534	A_23_P71111	C7ORF64	7.5	7.5	7.5	7.5	7.5	7.5	7.5	7.5	7.5	7.5	7.5	7.5	7.5	7.5	7.5	7.5	7.5
GP3450	A_23_P168368	C7ORF69	7.5	7.5	7.5	7.5	7.5	7.5	7.5	7.5	7.5	7.5	7.5	7.5	7.5	7.5	7.5	7.5	7.5
GP592	A_23_P46639	C8A	7.5	7.5	7.5	7.5	7.5	7.5	7.5	7.5	7.5	7.5	7.5	7.5	7.5	7.5	7.5	7.5	7.5
GP901	A_23_P35252	C8B	7.5	7.5	7.5	7.5	7.5	7.5	7.5	7.5	7.5	7.5	7.5	7.5	7.5	7.5	7.5	7.5	7.5
GP32096	A_23_P20713	C8G	7.5	7.5	7.5	7.5	7.5	7.5	7.5	7.5	7.5	7.5	7.5	7.5	7.5	7.5	7.5	7.5	7.5
GP20877	A_23_P256965	C8ORF12	7.5	7.5	7.5	7.5	7.5	7.5	7.5	7.5	7.5	7.5	7.5	7.5	7.5	7.5	7.5	7.5	7.5
GP214	A_23_P123362	C8ORF17	7.5	7.5	7.5	7.5	7.5	7.5	7.5	7.5	7.5	7.5	7.5	7.5	7.5	7.5	7.5	7.5	7.5
GP28805	A_24_P64036	C8ORF17	7.5	7.5	7.5	7.5	7.5	7.5	7.5	7.5	7.5	7.5	7.5	7.5	7.5	7.5	7.5	7.5	7.5
GP1972	A_32_P80741	C8ORF22	7.5	7.5	7.5	7.5	7.5	7.5	7.5	7.5	7.5	7.5	7.5	7.5	7.5	7.5	7.5	7.5	7.5
GP15356	A_23_P382128	C8ORF31	7.5	7.5	7.5	7.5	7.5	7.5	7.5	7.5	7.5	7.5	7.5	7.5	7.5	7.5	7.5	7.5	7.5
GP26118	A_32_P934840	C8ORF34	7.5	7.5	7.5	7.5	7.5	7.5	7.5	7.5	7.5	7.5	7.5	7.5	7.5	7.5	7.5	7.5	7.5
GP30994	A_24_P16678	C8ORF34	7.5	7.5	7.5	7.5	7.5	7.5	7.5	7.5	7.5	7.5	7.5	7.5	7.5	7.5	7.5	7.5	7.5
GP28104	A_23_P327907	C8ORF37	7.5	7.5	7.5	7.5	7.5	7.5	7.5	7.5	7.5	7.5	7.5	7.5	7.5	7.5	7.5	7.5	7.5
GP36756	A_24_P237566	C8ORF37	7.5	7.5	7.5	7.5	7.5	7.5	7.5	7.5	7.5	7.5	7.5	7.5	7.5	7.5	7.5	7.5	7.5
GP11974	A_23_P31681	C8ORF38	7.5	7.5	7.5	7.5	7.5	7.5	7.5	7.5	7.5	7.5	7.5	7.5	7.5	7.5	7.5	7.5	7.5
GP38510	A_23_P134729	C8ORF39	7.5	7.5	7.5	7.5	7.5	7.5	7.5	7.5	7.5	7.5	7.5	7.5	7.5	7.5	7.5	7.5	7.5
GP1022	A_23_P253345	C8ORF4	7.5	7.5	7.5	7.5	7.5	7.5	7.5	7.5	7.5	7.5	7.5	7.5	7.5	7.5	7.5	7.5	7.5
GP1034	A_23_P253350	C8ORF4	7.5	7.5	7.5	7.5	7.5	7.5	7.5	7.5	7.5	7.5	7.5	7.5	7.5	7.5	7.5	7.5	7.5
GP7797	A_23_P390755	C8ORF45	7.5	7.5	7.5	7.5	7.5	7.5	7.5	7.5	7.5	7.5	7.5	7.5	7.5	7.5	7.5	7.5	7.5
GP22443	A_24_P29859	C8ORF46	7.5	7.5	7.5	7.5	7.5	7.5	7.5	7.5	7.5	7.5	7.5	7.5	7.5	7.5	7.5	7.5	7.5
GP29301	A_23_P353614	C8ORF46	7.5	7.5	7.5	7.5	7.5	7.5	7.5	7.5	7.5	7.5	7.5	7.5	7.5	7.5	7.5	7.5	7.5
GP28417	A_23_P301984	C8ORF48	7.5	7.5	7.5	7.5	7.5	7.5	7.5	7.5	7.5	7.5	7.5	7.5	7.5	7.5	7.5	7.5	7.5
GP25098	A_23_P71503	C8ORF51	7.5	7.5	7.5	7.5	7.5	7.5	7.5	7.5	7.5	7.5	7.5	7.5	7.5	7.5	7.5	7.5	7.5
GP27204	A_23_P322013	C8ORF54	7.5	7.5	7.5	7.5	7.5	7.5	7.5	7.5	7.5	7.5	7.5	7.5	7.5	7.5	7.5	7.5	7.5
GP24014	A_24_P7228	C8ORF56	7.5	7.5	7.5	7.5	7.5	7.5	7.5	7.5	7.5	7.5	7.5	7.5	7.5	7.5	7.5	7.5	7.5
GP18762	A_24_P920904	C8ORF59	7.5	7.5	7.5	7.5	7.5	7.5	7.5	7.5	7.5	7.5	7.5	7.5	7.5	7.5	7.5	7.5	7.5
GP11269	A_24_P59387	C8ORF60	7.5	7.5	7.5	7.5	7.5	7.5	7.5	7.5	7.5	7.5	7.5	7.5	7.5	7.5	7.5	7.5	7.5
GP6932	A_24_P247269	C8ORF66	7.5	7.5	7.5	7.5	7.5	7.5	7.5	7.5	7.5	7.5	7.5	7.5	7.5	7.5	7.5	7.5	7.5
GP39717	A_32_P930375	C8ORF68	7.5	7.5	7.5	7.5	7.5	7.5	7.5	7.5	7.5	7.5	7.5	7.5	7.5	7.5	7.5	7.5	7.5
GP5995	A_23_P252566	C8ORF71	7.5	7.5	7.5	7.5	7.5	7.5	7.5	7.5	7.5	7.5	7.5	7.5	7.5	7.5	7.5	7.5	7.5
GP33508	A_24_P333532	C8ORF75	7.5	7.5	7.5	7.5	7.5	7.5	7.5	7.5	7.5	7.5	7.5	7.5	7.5	7.5	7.5	7.5	7.5
GP9414	A_32_P935906	C8ORF77	7.5	7.5	7.5	7.5	7.5	7.5	7.5	7.5	7.5	7.5	7.5	7.5	7.5	7.5	7.5	7.5	7.5
GP17443	A_24_P306022	C8ORF78	7.5	7.5	7.5	7.5	7.5	7.5	7.5	7.5	7.5	7.5	7.5	7.5	7.5	7.5	7.5	7.5	7.5
GP7488	A_24_P59643	C8ORF79	7.5	7.5	7.5	7.5	7.5	7.5	7.5	7.5	7.5	7.5	7.5	7.5	7.5	7.5	7.5	7.5	7.5
GP13372	A_24_P920025	C8ORF79	7.5	7.5	7.5	7.5	7.5	7.5	7.5	7.5	7.5	7.5	7.5	7.5	7.5	7.5	7.5	7.5	7.5
GP23470	A_24_P57809	C8ORF79	7.5	7.5	7.5	7.5	7.5	7.5	7.5	7.5	7.5	7.5	7.5	7.5	7.5	7.5	7.5	7.5	7.5
GP25485	A_32_P159234	C8ORF79	7.5	7.5	7.5	7.5	7.5	7.5	7.5	7.5	7.5	7.5	7.5	7.5	7.5	7.5	7.5	7.5	7.5
GP24334	A_24_P916091	C8ORF8	7.5	7.5	7.5	7.5	7.5	7.5	7.5	7.5	7.5	7.5	7.5	7.5	7.5	7.5	7.5	7.5	7.5
GP11981	A_24_P215069	C8ORF84	7.5	7.5	7.5	7.5	7.5	7.5	7.5	7.5	7.5	7.5	7.5	7.5	7.5	7.5	7.5	7.5	7.5
GP22945	A_24_P298587	C8ORFK29	7.5	7.5	7.5	7.5	7.5	7.5	7.5	7.5	7.5	7.5	7.5	7.5	7.5	7.5	7.5	7.5	7.5
GP21108	A_32_P203917	C9	7.5	7.5	7.5	7.5	7.5	7.5	7.5	7.5	7.5	7.5	7.5	7.5	7.5	7.5	7.5	7.5	7.5
GP29042	A_24_P100650	C9ORF11	7.5	7.5	7.5	7.5	7.5	7.5	7.5	7.5	7.5	7.5	7.5	7.5	7.5	7.5	7.5	7.5	7.5
GP20226	A_24_P229638	C9ORF117	7.5	7.5	7.5	7.5	7.5	7.5	7.5	7.5	7.5	7.5	7.5	7.5	7.5	7.5	7.5	7.5	7.5
GP11720	A_23_P305877	C9ORF123	7.5	7.5	7.5	7.5	7.5	7.5	7.5	7.5	7.5	7.5	7.5	7.5	7.5	7.5	7.5	7.5	7.5
GP13751	A_24_P751492	C9ORF128	7.5	7.5	7.5	7.5	7.5	7.5	7.5	7.5	7.5	7.5	7.5	7.5	7.5	7.5	7.5	7.5	7.5
GP30368	A_24_P918888	C9ORF130	7.5	7.5	7.5	7.5	7.5	7.5	7.5	7.5	7.5	7.5	7.5	7.5	7.5	7.5	7.5	7.5	7.5
GP40233	A_32_P104518	C9ORF130	7.5	7.5	7.5	7.5	7.5	7.5	7.5	7.5	7.5	7.5	7.5	7.5	7.5	7.5	7.5	7.5	7.5
GP9160	A_24_P204976	C9ORF131	7.5	7.5	7.5	7.5	7.5	7.5	7.5	7.5	7.5	7.5	7.5	7.5	7.5	7.5	7.5	7.5	7.5
GP18629	A_32_P171942	C9ORF131	7.5	7.5	7.5	7.5	7.5	7.5	7.5	7.5	7.5	7.5	7.5	7.5	7.5	7.5	7.5	7.5	7.5
GP37356	A_24_P144082	C9ORF131	7.5	7.5	7.5	7.5	7.5	7.5	7.5	7.5	7.5	7.5	7.5	7.5	7.5	7.5	7.5	7.5	7.5
GP29237	A_24_P401870	C9ORF139	7.5	7.5	7.5	7.5	7.5	7.5	7.5	7.5	7.5	7.5	7.5	7.5	7.5	7.5	7.5	7.5	7.5
GP16320	A_32_P29241	C9ORF144B	7.5	7.5	7.5	7.5	7.5	7.5	7.5	7.5	7.5	7.5	7.5	7.5	7.5	7.5	7.5	7.5	7.5
GP17960	A_32_P29239	C9ORF144B	7.5	7.5	7.5	7.5	7.5	7.5	7.5	7.5	7.5	7.5	7.5	7.5	7.5	7.5	7.5	7.5	7.5
GP38977	A_23_P83007	C9ORF150	7.5	7.5	7.5	7.5	7.5	7.5	7.5	7.5	7.5	7.5	7.5	7.5	7.5	7.5	7.5	7.5	7.5
GP17722	A_24_P855508	C9ORF153	7.5	7.5	7.5	7.5	7.5	7.5	7.5	7.5	7.5	7.5	7.5	7.5	7.5	7.5	7.5	7.5	7.5
GP2079	A_23_P123704	C9ORF27	7.5	7.5	7.5	7.5	7.5	7.5	7.5	7.5	7.5	7.5	7.5	7.5	7.5	7.5	7.5	7.5	7.5
GP29591	A_24_P201258	C9ORF27	7.5	7.5	7.5	7.5	7.5	7.5	7.5	7.5	7.5	7.5	7.5	7.5	7.5	7.5	7.5	7.5	7.5
GP3583	A_23_P367663	C9ORF31	7.5	7.5	7.5	7.5	7.5	7.5	7.5	7.5	7.5	7.5	7.5	7.5	7.5	7.5	7.5	7.5	7.5
GP12402	A_23_P94656	C9ORF31	7.5	7.5	7.5	7.5	7.5	7.5	7.5	7.5	7.5	7.5	7.5	7.5	7.5	7.5	7.5	7.5	7.5
GP39169	A_23_P134991	C9ORF38	7.5	7.5	7.5	7.5	7.5	7.5	7.5	7.5	7.5	7.5	7.5	7.5	7.5	7.5	7.5	7.5	7.5
GP3845	A_23_P135031	C9ORF4	7.5	7.5	7.5	7.5	7.5	7.5	7.5	7.5	7.5	7.5	7.5	7.5	7.5	7.5	7.5	7.5	7.5
GP30544	A_23_P306346	C9ORF41	7.5	7.5	7.5	7.5	7.5	7.5	7.5	7.5	7.5	7.5	7.5	7.5	7.5	7.5	7.5	7.5	7.5
GP21566	A_23_P320862	C9ORF43	7.5	7.5	7.5	7.5	7.5	7.5	7.5	7.5	7.5	7.5	7.5	7.5	7.5	7.5	7.5	7.5	7.5
GP18174	A_24_P702912	C9ORF44	7.5	7.5	7.5	7.5	7.5	7.5	7.5	7.5	7.5	7.5	7.5	7.5	7.5	7.5	7.5	7.5	7.5
GP853	A_24_P316601	C9ORF47	7.5	7.5	7.5	7.5	7.5	7.5	7.5	7.5	7.5	7.5	7.5	7.5	7.5	7.5	7.5	7.5	7.5
GP15192	A_24_P83462	C9ORF47	7.5	7.5	7.5	7.5	7.5	7.5	7.5	7.5	7.5	7.5	7.5	7.5	7.5	7.5	7.5	7.5	7.5
GP4996	A_32_P10116	C9ORF5	7.5	7.5	7.5	7.5	7.5	7.5	7.5	7.5	7.5	7.5	7.5	7.5	7.5	7.5	7.5	7.5	7.5
GP38800	A_23_P406785	C9ORF50	7.5	7.5	7.5	7.5	7.5	7.5	7.5	7.5	7.5	7.5	7.5	7.5	7.5	7.5	7.5	7.5	7.5
GP4764	A_23_P307502	C9ORF53	7.5	7.5	7.5	7.5	7.5	7.5	7.5	7.5	7.5	7.5	7.5	7.5	7.5	7.5	7.5	7.5	7.5
GP666	A_24_P734268	C9ORF57	7.5	7.5	7.5	7.5	7.5	7.5	7.5	7.5	7.5	7.5	7.5	7.5	7.5	7.5	7.5	7.5	7.5
GP39036	A_32_P115220	C9ORF66	7.5	7.5	7.5	7.5	7.5	7.5	7.5	7.5	7.5	7.5	7.5	7.5	7.5	7.5	7.5	7.5	7.5
GP33348	A_23_P157766	C9ORF68	7.5	7.5	7.5	7.5	7.5	7.5	7.5	7.5	7.5	7.5	7.5	7.5	7.5	7.5	7.5	7.5	7.5
GP24045	A_23_P312837	C9ORF70	7.5	7.5	7.5	7.5	7.5	7.5	7.5	7.5	7.5	7.5	7.5	7.5	7.5	7.5	7.5	7.5	7.5
GP26347	A_24_P132633	C9ORF71	7.5	7.5	7.5	7.5	7.5	7.5	7.5	7.5	7.5	7.5	7.5	7.5	7.5	7.5	7.5	7.5	7.5
GP39582	A_23_P405873	C9ORF72	7.5	7.5	7.5	7.5	7.5	7.5	7.5	7.5	7.5	7.5	7.5	7.5	7.5	7.5	7.5	7.5	7.5
GP35393	A_23_P427180	C9ORF79	7.5	7.5	7.5	7.5	7.5	7.5	7.5	7.5	7.5	7.5	7.5	7.5	7.5	7.5	7.5	7.5	7.5
GP40414	A_24_P203244	C9ORF79	7.5	7.5	7.5	7.5	7.5	7.5	7.5	7.5	7.5	7.5	7.5	7.5	7.5	7.5	7.5	7.5	7.5
GP32052	A_24_P119535	C9ORF80	7.5	7.5	7.5	7.5	7.5	7.5	7.5	7.5	7.5	7.5	7.5	7.5	7.5	7.5	7.5	7.5	7.5
GP40653	A_32_P341615	C9ORF84	7.5	7.5	7.5	7.5	7.5	7.5	7.5	7.5	7.5	7.5	7.5	7.5	7.5	7.5	7.5	7.5	7.5
GP30450	A_24_P359514	C9ORF86	7.5	7.5	7.5	7.5	7.5	7.5	7.5	7.5	7.5	7.5	7.5	7.5	7.5	7.5	7.5	7.5	7.5
GP24615	A_23_P32135	C9ORF9	7.5	7.5	7.5	7.5	7.5	7.5	7.5	7.5	7.5	7.5	7.5	7.5	7.5	7.5	7.5	7.5	7.5
GP20065	A_32_P65706	C9ORF92	7.5	7.5	7.5	7.5	7.5	7.5	7.5	7.5	7.5	7.5	7.5	7.5	7.5	7.5	7.5	7.5	7.5
GP13326	A_32_P450587	C9ORF93	7.5	7.5	7.5	7.5	7.5	7.5	7.5	7.5	7.5	7.5	7.5	7.5	7.5	7.5	7.5	7.5	7.5
GP16429	A_24_P195081	C9ORF93	7.5	7.5	7.5	7.5	7.5	7.5	7.5	7.5	7.5	7.5	7.5	7.5	7.5	7.5	7.5	7.5	7.5
GP28169	A_23_P350658	C9ORF93	7.5	7.5	7.5	7.5	7.5	7.5	7.5	7.5	7.5	7.5	7.5	7.5	7.5	7.5	7.5	7.5	7.5
GP9566	A_24_P931097	C9ORF98	7.5	7.5	7.5	7.5	7.5	7.5	7.5	7.5	7.5	7.5	7.5	7.5	7.5	7.5	7.5	7.5	7.5
GP39958	A_23_P83200	C9ORF98	7.5	7.5	7.5	7.5	7.5	7.5	7.5	7.5	7.5	7.5	7.5	7.5	7.5	7.5	7.5	7.5	7.5
GP6538	A_23_P168916	CA1	7.5	7.5	7.5	7.5	7.5	7.5	7.5	7.5	7.5	7.5	7.5	7.5	7.5	7.5	7.5	7.5	7.5
GP3753	A_23_P207461	CA10	7.5	7.5	7.5	7.5	7.5	7.5	7.5	7.5	7.5	7.5	7.5	7.5	7.5	7.5	7.5	7.5	7.5
GP16646	A_23_P163338	CA12	7.5	7.5	7.5	7.5	7.5	7.5	7.5	7.5	7.5	7.5	7.5	7.5	7.5	7.5	7.5	7.5	7.5
GP16648	A_23_P163336	CA12	7.5	7.5	7.5	7.5	7.5	7.5	7.5	7.5	7.5	7.5	7.5	7.5	7.5	7.5	7.5	7.5	7.5
GP25616	A_24_P330518	CA12	7.5	7.5	7.5	7.5	7.5	7.5	7.5	7.5	7.5	7.5	7.5	7.5	7.5	7.5	7.5	7.5	7.5
GP26709	A_23_P136619	CA13	7.5	7.5	7.5	7.5	7.5	7.5	7.5	7.5	7.5	7.5	7.5	7.5	7.5	7.5	7.5	7.5	7.5
GP20450	A_23_P20316	CA3	7.5	7.5	7.5	7.5	7.5	7.5	7.5	7.5	7.5	7.5	7.5	7.5	7.5	7.5	7.5	7.5	7.5
GP5556	A_23_P95683	CA5A	7.5	7.5	7.5	7.5	7.5	7.5	7.5	7.5	7.5	7.5	7.5	7.5	7.5	7.5	7.5	7.5	7.5
GP34077	A_24_P540057	CA5A	7.5	7.5	7.5	7.5	7.5	7.5	7.5	7.5	7.5	7.5	7.5	7.5	7.5	7.5	7.5	7.5	7.5
GP19722	A_23_P96451	CA5B	7.5	7.5	7.5	7.5	7.5	7.5	7.5	7.5	7.5	7.5	7.5	7.5	7.5	7.5	7.5	7.5	7.5
GP15656	A_23_P407905	CA6	7.5	7.5	7.5	7.5	7.5	7.5	7.5	7.5	7.5	7.5	7.5	7.5	7.5	7.5	7.5	7.5	7.5
GP23793	A_24_P376760	CA6	7.5	7.5	7.5	7.5	7.5	7.5	7.5	7.5	7.5	7.5	7.5	7.5	7.5	7.5	7.5	7.5	7.5
GP34729	A_23_P106656	CA7	7.5	7.5	7.5	7.5	7.5	7.5	7.5	7.5	7.5	7.5	7.5	7.5	7.5	7.5	7.5	7.5	7.5
GP14285	A_24_P282227	CA8	7.5	7.5	7.5	7.5	7.5	7.5	7.5	7.5	7.5	7.5	7.5	7.5	7.5	7.5	7.5	7.5	7.5
GP33292	A_23_P157793	CA9	7.5	7.5	7.5	7.5	7.5	7.5	7.5	7.5	7.5	7.5	7.5	7.5	7.5	7.5	7.5	7.5	7.5
GP31816	A_24_P56363	CAB39L	7.5	7.5	7.5	7.5	7.5	7.5	7.5	7.5	7.5	7.5	7.5	7.5	7.5	7.5	7.5	7.5	7.5
GP30280	A_23_P411761	CABP1	7.5	7.5	7.5	7.5	7.5	7.5	7.5	7.5	7.5	7.5	7.5	7.5	7.5	7.5	7.5	7.5	7.5
GP14627	A_24_P241057	CABP2	7.5	7.5	7.5	7.5	7.5	7.5	7.5	7.5	7.5	7.5	7.5	7.5	7.5	7.5	7.5	7.5	7.5
GP15591	A_24_P130559	CACNA1A	7.5	7.5	7.5	7.5	7.5	7.5	7.5	7.5	7.5	7.5	7.5	7.5	7.5	7.5	7.5	7.5	7.5
GP35701	A_23_P373028	CACNA1C	7.5	7.5	7.5	7.5	7.5	7.5	7.5	7.5	7.5	7.5	7.5	7.5	7.5	7.5	7.5	7.5	7.5
GP33881	A_23_P365767	CACNA1D	7.5	7.5	7.5	7.5	7.5	7.5	7.5	7.5	7.5	7.5	7.5	7.5	7.5	7.5	7.5	7.5	7.5
GP9886	A_23_P148327	CACNA1F	7.5	7.5	7.5	7.5	7.5	7.5	7.5	7.5	7.5	7.5	7.5	7.5	7.5	7.5	7.5	7.5	7.5
GP35852	A_24_P401686	CACNA1G	7.5	7.5	7.5	7.5	7.5	7.5	7.5	7.5	7.5	7.5	7.5	7.5	7.5	7.5	7.5	7.5	7.5
GP4544	A_24_P945096	CACNA1I	7.5	7.5	7.5	7.5	7.5	7.5	7.5	7.5	7.5	7.5	7.5	7.5	7.5	7.5	7.5	7.5	7.5
GP9232	A_23_P85765	CACNA1S	7.5	7.5	7.5	7.5	7.5	7.5	7.5	7.5	7.5	7.5	7.5	7.5	7.5	7.5	7.5	7.5	7.5
GP13801	A_23_P82379	CACNA2D1	7.5	7.5	7.5	7.5	7.5	7.5	7.5	7.5	7.5	7.5	7.5	7.5	7.5	7.5	7.5	7.5	7.5
GP10416	A_23_P353014	CACNA2D4	7.5	7.5	7.5	7.5	7.5	7.5	7.5	7.5	7.5	7.5	7.5	7.5	7.5	7.5	7.5	7.5	7.5
GP19713	A_24_P91165	CACNB1	7.5	7.5	7.5	7.5	7.5	7.5	7.5	7.5	7.5	7.5	7.5	7.5	7.5	7.5	7.5	7.5	7.5
GP13158	A_23_P326852	CACNB2	7.5	7.5	7.5	7.5	7.5	7.5	7.5	7.5	7.5	7.5	7.5	7.5	7.5	7.5	7.5	7.5	7.5
GP33914	A_32_P146309	CACNB2	7.5	7.5	7.5	7.5	7.5	7.5	7.5	7.5	7.5	7.5	7.5	7.5	7.5	7.5	7.5	7.5	7.5
GP32456	A_23_P209227	CACNB4	7.5	7.5	7.5	7.5	7.5	7.5	7.5	7.5	7.5	7.5	7.5	7.5	7.5	7.5	7.5	7.5	7.5
GP35329	A_23_P89302	CACNG1	7.5	7.5	7.5	7.5	7.5	7.5	7.5	7.5	7.5	7.5	7.5	7.5	7.5	7.5	7.5	7.5	7.5
GP28975	A_23_P84000	CACNG2	7.5	7.5	7.5	7.5	7.5	7.5	7.5	7.5	7.5	7.5	7.5	7.5	7.5	7.5	7.5	7.5	7.5
GP12997	A_23_P66180	CACNG3	7.5	7.5	7.5	7.5	7.5	7.5	7.5	7.5	7.5	7.5	7.5	7.5	7.5	7.5	7.5	7.5	7.5
GP14596	A_24_P70303	CACNG4	7.5	7.5	7.5	7.5	7.5	7.5	7.5	7.5	7.5	7.5	7.5	7.5	7.5	7.5	7.5	7.5	7.5
GP13943	A_23_P414328	CACNG5	7.5	7.5	7.5	7.5	7.5	7.5	7.5	7.5	7.5	7.5	7.5	7.5	7.5	7.5	7.5	7.5	7.5
GP15409	A_23_P66497	CACNG5	7.5	7.5	7.5	7.5	7.5	7.5	7.5	7.5	7.5	7.5	7.5	7.5	7.5	7.5	7.5	7.5	7.5
GP28639	A_23_P4782	CACNG7	7.5	7.5	7.5	7.5	7.5	7.5	7.5	7.5	7.5	7.5	7.5	7.5	7.5	7.5	7.5	7.5	7.5
GP3690	A_23_P420218	CACNG8	7.5	7.5	7.5	7.5	7.5	7.5	7.5	7.5	7.5	7.5	7.5	7.5	7.5	7.5	7.5	7.5	7.5
GP25498	A_24_P45379	CACYBP	7.5	7.5	7.5	7.5	7.5	7.5	7.5	7.5	7.5	7.5	7.5	7.5	7.5	7.5	7.5	7.5	7.5
GP37296	A_32_P129200	CADM2	7.5	7.5	7.5	7.5	7.5	7.5	7.5	7.5	7.5	7.5	7.5	7.5	7.5	7.5	7.5	7.5	7.5
GP16673	A_23_P5064	CADM4	7.5	7.5	7.5	7.5	7.5	7.5	7.5	7.5	7.5	7.5	7.5	7.5	7.5	7.5	7.5	7.5	7.5
GP16915	A_24_P912167	CADPS	7.5	7.5	7.5	7.5	7.5	7.5	7.5	7.5	7.5	7.5	7.5	7.5	7.5	7.5	7.5	7.5	7.5
GP14023	A_23_P361509	CAGE1	7.5	7.5	7.5	7.5	7.5	7.5	7.5	7.5	7.5	7.5	7.5	7.5	7.5	7.5	7.5	7.5	7.5
GP28825	A_23_P301846	CALCA	7.5	7.5	7.5	7.5	7.5	7.5	7.5	7.5	7.5	7.5	7.5	7.5	7.5	7.5	7.5	7.5	7.5
GP26743	A_24_P330773	CALCOCO2	7.5	7.5	7.5	7.5	7.5	7.5	7.5	7.5	7.5	7.5	7.5	7.5	7.5	7.5	7.5	7.5	7.5
GP5768	A_23_P39898	CALCRL	7.5	7.5	7.5	7.5	7.5	7.5	7.5	7.5	7.5	7.5	7.5	7.5	7.5	7.5	7.5	7.5	7.5
GP29033	A_24_P936884	CALD1	7.5	7.5	7.5	7.5	7.5	7.5	7.5	7.5	7.5	7.5	7.5	7.5	7.5	7.5	7.5	7.5	7.5
GP1735	A_32_P812268	CALHM1	7.5	7.5	7.5	7.5	7.5	7.5	7.5	7.5	7.5	7.5	7.5	7.5	7.5	7.5	7.5	7.5	7.5
GP1278	A_24_P263297	CALHM3	7.5	7.5	7.5	7.5	7.5	7.5	7.5	7.5	7.5	7.5	7.5	7.5	7.5	7.5	7.5	7.5	7.5
GP18720	A_23_P124095	CALML5	7.5	7.5	7.5	7.5	7.5	7.5	7.5	7.5	7.5	7.5	7.5	7.5	7.5	7.5	7.5	7.5	7.5
GP35208	A_23_P62588	CALML6	7.5	7.5	7.5	7.5	7.5	7.5	7.5	7.5	7.5	7.5	7.5	7.5	7.5	7.5	7.5	7.5	7.5
GP22906	A_24_P380567	CALN1	7.5	7.5	7.5	7.5	7.5	7.5	7.5	7.5	7.5	7.5	7.5	7.5	7.5	7.5	7.5	7.5	7.5
GP26533	A_23_P27538	CALR3	7.5	7.5	7.5	7.5	7.5	7.5	7.5	7.5	7.5	7.5	7.5	7.5	7.5	7.5	7.5	7.5	7.5
GP35098	A_23_P86561	CALY	7.5	7.5	7.5	7.5	7.5	7.5	7.5	7.5	7.5	7.5	7.5	7.5	7.5	7.5	7.5	7.5	7.5
GP19745	A_23_P124252	CAMK1D	7.5	7.5	7.5	7.5	7.5	7.5	7.5	7.5	7.5	7.5	7.5	7.5	7.5	7.5	7.5	7.5	7.5
GP14999	A_23_P97402	CAMK1G	7.5	7.5	7.5	7.5	7.5	7.5	7.5	7.5	7.5	7.5	7.5	7.5	7.5	7.5	7.5	7.5	7.5
GP19893	A_23_P364428	CAMK1G	7.5	7.5	7.5	7.5	7.5	7.5	7.5	7.5	7.5	7.5	7.5	7.5	7.5	7.5	7.5	7.5	7.5
GP24429	A_24_P380311	CAMK2A	7.5	7.5	7.5	7.5	7.5	7.5	7.5	7.5	7.5	7.5	7.5	7.5	7.5	7.5	7.5	7.5	7.5
GP17967	A_23_P42882	CAMK2B	7.5	7.5	7.5	7.5	7.5	7.5	7.5	7.5	7.5	7.5	7.5	7.5	7.5	7.5	7.5	7.5	7.5
GP30125	A_32_P47988	CAMK2D	7.5	7.5	7.5	7.5	7.5	7.5	7.5	7.5	7.5	7.5	7.5	7.5	7.5	7.5	7.5	7.5	7.5
GP7367	A_32_P57146	CAMK2N1	7.5	7.5	7.5	7.5	7.5	7.5	7.5	7.5	7.5	7.5	7.5	7.5	7.5	7.5	7.5	7.5	7.5
GP17324	A_23_P250347	CAMK4	7.5	7.5	7.5	7.5	7.5	7.5	7.5	7.5	7.5	7.5	7.5	7.5	7.5	7.5	7.5	7.5	7.5
GP10419	A_23_P207648	CAMKK1	7.5	7.5	7.5	7.5	7.5	7.5	7.5	7.5	7.5	7.5	7.5	7.5	7.5	7.5	7.5	7.5	7.5
GP30403	A_24_P292929	CAMKK1	7.5	7.5	7.5	7.5	7.5	7.5	7.5	7.5	7.5	7.5	7.5	7.5	7.5	7.5	7.5	7.5	7.5
GP37289	A_24_P234856	CAMLG	7.5	7.5	7.5	7.5	7.5	7.5	7.5	7.5	7.5	7.5	7.5	7.5	7.5	7.5	7.5	7.5	7.5
GP40089	A_23_P253791	CAMP	7.5	7.5	7.5	7.5	7.5	7.5	7.5	7.5	7.5	7.5	7.5	7.5	7.5	7.5	7.5	7.5	7.5
GP34625	A_24_P220921	CAMTA1	7.5	7.5	7.5	7.5	7.5	7.5	7.5	7.5	7.5	7.5	7.5	7.5	7.5	7.5	7.5	7.5	7.5
GP32789	A_23_P365189	CAMTA2	7.5	7.5	7.5	7.5	7.5	7.5	7.5	7.5	7.5	7.5	7.5	7.5	7.5	7.5	7.5	7.5	7.5
GP8819	A_24_P93656	CAND1	7.5	7.5	7.5	7.5	7.5	7.5	7.5	7.5	7.5	7.5	7.5	7.5	7.5	7.5	7.5	7.5	7.5
GP34245	A_24_P116669	CANT1	7.5	7.5	7.5	7.5	7.5	7.5	7.5	7.5	7.5	7.5	7.5	7.5	7.5	7.5	7.5	7.5	7.5
GP17288	A_23_P305550	CAPN10	7.5	7.5	7.5	7.5	7.5	7.5	7.5	7.5	7.5	7.5	7.5	7.5	7.5	7.5	7.5	7.5	7.5
GP21138	A_23_P7853	CAPN11	7.5	7.5	7.5	7.5	7.5	7.5	7.5	7.5	7.5	7.5	7.5	7.5	7.5	7.5	7.5	7.5	7.5
GP10282	A_23_P345068	CAPN13	7.5	7.5	7.5	7.5	7.5	7.5	7.5	7.5	7.5	7.5	7.5	7.5	7.5	7.5	7.5	7.5	7.5
GP27588	A_32_P167076	CAPN14	7.5	7.5	7.5	7.5	7.5	7.5	7.5	7.5	7.5	7.5	7.5	7.5	7.5	7.5	7.5	7.5	7.5
GP33880	A_23_P218190	CAPN3	7.5	7.5	7.5	7.5	7.5	7.5	7.5	7.5	7.5	7.5	7.5	7.5	7.5	7.5	7.5	7.5	7.5
GP13011	A_23_P94782	CAPN8	7.5	7.5	7.5	7.5	7.5	7.5	7.5	7.5	7.5	7.5	7.5	7.5	7.5	7.5	7.5	7.5	7.5
GP21954	A_24_P921086	CAPN8	7.5	7.5	7.5	7.5	7.5	7.5	7.5	7.5	7.5	7.5	7.5	7.5	7.5	7.5	7.5	7.5	7.5
GP31364	A_23_P83381	CAPN8	7.5	7.5	7.5	7.5	7.5	7.5	7.5	7.5	7.5	7.5	7.5	7.5	7.5	7.5	7.5	7.5	7.5
GP25546	A_23_P149427	CAPN9	7.5	7.5	7.5	7.5	7.5	7.5	7.5	7.5	7.5	7.5	7.5	7.5	7.5	7.5	7.5	7.5	7.5
GP26588	A_23_P78958	CAPS	7.5	7.5	7.5	7.5	7.5	7.5	7.5	7.5	7.5	7.5	7.5	7.5	7.5	7.5	7.5	7.5	7.5
GP35360	A_24_P313993	CAPS	7.5	7.5	7.5	7.5	7.5	7.5	7.5	7.5	7.5	7.5	7.5	7.5	7.5	7.5	7.5	7.5	7.5
GP21878	A_32_P209208	CAPS2	7.5	7.5	7.5	7.5	7.5	7.5	7.5	7.5	7.5	7.5	7.5	7.5	7.5	7.5	7.5	7.5	7.5
GP24786	A_23_P380379	CAPS2	7.5	7.5	7.5	7.5	7.5	7.5	7.5	7.5	7.5	7.5	7.5	7.5	7.5	7.5	7.5	7.5	7.5
GP14770	A_23_P133536	CAPSL	7.5	7.5	7.5	7.5	7.5	7.5	7.5	7.5	7.5	7.5	7.5	7.5	7.5	7.5	7.5	7.5	7.5
GP19522	A_23_P87727	CAPZA3	7.5	7.5	7.5	7.5	7.5	7.5	7.5	7.5	7.5	7.5	7.5	7.5	7.5	7.5	7.5	7.5	7.5
GP20394	A_24_P945262	CARD11	7.5	7.5	7.5	7.5	7.5	7.5	7.5	7.5	7.5	7.5	7.5	7.5	7.5	7.5	7.5	7.5	7.5
GP9286	A_23_P207879	CARD14	7.5	7.5	7.5	7.5	7.5	7.5	7.5	7.5	7.5	7.5	7.5	7.5	7.5	7.5	7.5	7.5	7.5
GP25538	A_23_P320070	CARD14	7.5	7.5	7.5	7.5	7.5	7.5	7.5	7.5	7.5	7.5	7.5	7.5	7.5	7.5	7.5	7.5	7.5
GP21494	A_23_P64173	CARD16	7.5	7.5	7.5	7.5	7.5	7.5	7.5	7.5	7.5	7.5	7.5	7.5	7.5	7.5	7.5	7.5	7.5
GP31862	A_24_P419220	CARD16	7.5	7.5	7.5	7.5	7.5	7.5	7.5	7.5	7.5	7.5	7.5	7.5	7.5	7.5	7.5	7.5	7.5
GP14134	A_24_P192805	CARD17	7.5	7.5	7.5	7.5	7.5	7.5	7.5	7.5	7.5	7.5	7.5	7.5	7.5	7.5	7.5	7.5	7.5
GP40750	A_23_P86975	CARD18	7.5	7.5	7.5	7.5	7.5	7.5	7.5	7.5	7.5	7.5	7.5	7.5	7.5	7.5	7.5	7.5	7.5
GP35163	A_23_P41854	CARD6	7.5	7.5	7.5	7.5	7.5	7.5	7.5	7.5	7.5	7.5	7.5	7.5	7.5	7.5	7.5	7.5	7.5
GP25465	A_23_P27721	CARD8	7.5	7.5	7.5	7.5	7.5	7.5	7.5	7.5	7.5	7.5	7.5	7.5	7.5	7.5	7.5	7.5	7.5
GP13395	A_23_P500433	CARD9	7.5	7.5	7.5	7.5	7.5	7.5	7.5	7.5	7.5	7.5	7.5	7.5	7.5	7.5	7.5	7.5	7.5
GP37407	A_24_P401709	CARKD	7.5	7.5	7.5	7.5	7.5	7.5	7.5	7.5	7.5	7.5	7.5	7.5	7.5	7.5	7.5	7.5	7.5
GP5842	A_23_P344884	CARNS1	7.5	7.5	7.5	7.5	7.5	7.5	7.5	7.5	7.5	7.5	7.5	7.5	7.5	7.5	7.5	7.5	7.5
GP36894	A_23_P167493	CARTPT	7.5	7.5	7.5	7.5	7.5	7.5	7.5	7.5	7.5	7.5	7.5	7.5	7.5	7.5	7.5	7.5	7.5
GP7551	A_23_P95231	CASC1	7.5	7.5	7.5	7.5	7.5	7.5	7.5	7.5	7.5	7.5	7.5	7.5	7.5	7.5	7.5	7.5	7.5
GP26989	A_32_P61480	CASC2	7.5	7.5	7.5	7.5	7.5	7.5	7.5	7.5	7.5	7.5	7.5	7.5	7.5	7.5	7.5	7.5	7.5
GP35723	A_24_P400180	CASC2	7.5	7.5	7.5	7.5	7.5	7.5	7.5	7.5	7.5	7.5	7.5	7.5	7.5	7.5	7.5	7.5	7.5
GP38445	A_32_P170621	CASC2	7.5	7.5	7.5	7.5	7.5	7.5	7.5	7.5	7.5	7.5	7.5	7.5	7.5	7.5	7.5	7.5	7.5
GP17549	A_23_P140469	CASC4	7.5	7.5	7.5	7.5	7.5	7.5	7.5	7.5	7.5	7.5	7.5	7.5	7.5	7.5	7.5	7.5	7.5
GP37100	A_24_P284213	CASC4	7.5	7.5	7.5	7.5	7.5	7.5	7.5	7.5	7.5	7.5	7.5	7.5	7.5	7.5	7.5	7.5	7.5
GP4791	A_24_P378331	CASC5	7.5	7.5	7.5	7.5	7.5	7.5	7.5	7.5	7.5	7.5	7.5	7.5	7.5	7.5	7.5	7.5	7.5
GP14102	A_24_P940678	CASC5	7.5	7.5	7.5	7.5	7.5	7.5	7.5	7.5	7.5	7.5	7.5	7.5	7.5	7.5	7.5	7.5	7.5
GP28981	A_23_P44363	CASKIN2	7.5	7.5	7.5	7.5	7.5	7.5	7.5	7.5	7.5	7.5	7.5	7.5	7.5	7.5	7.5	7.5	7.5
GP93	A_23_P202978	CASP1	7.5	7.5	7.5	7.5	7.5	7.5	7.5	7.5	7.5	7.5	7.5	7.5	7.5	7.5	7.5	7.5	7.5
GP8081	A_24_P3045	CASP10	7.5	7.5	7.5	7.5	7.5	7.5	7.5	7.5	7.5	7.5	7.5	7.5	7.5	7.5	7.5	7.5	7.5
GP27376	A_23_P13102	CASP12	7.5	7.5	7.5	7.5	7.5	7.5	7.5	7.5	7.5	7.5	7.5	7.5	7.5	7.5	7.5	7.5	7.5
GP34318	A_23_P90407	CASP14	7.5	7.5	7.5	7.5	7.5	7.5	7.5	7.5	7.5	7.5	7.5	7.5	7.5	7.5	7.5	7.5	7.5
GP17121	A_23_P215701	CASP2	7.5	7.5	7.5	7.5	7.5	7.5	7.5	7.5	7.5	7.5	7.5	7.5	7.5	7.5	7.5	7.5	7.5
GP30862	A_23_P35912	CASP4	7.5	7.5	7.5	7.5	7.5	7.5	7.5	7.5	7.5	7.5	7.5	7.5	7.5	7.5	7.5	7.5	7.5
GP28641	A_23_P47304	CASP5	7.5	7.5	7.5	7.5	7.5	7.5	7.5	7.5	7.5	7.5	7.5	7.5	7.5	7.5	7.5	7.5	7.5
GP8230	A_24_P148499	CASP8	7.5	7.5	7.5	7.5	7.5	7.5	7.5	7.5	7.5	7.5	7.5	7.5	7.5	7.5	7.5	7.5	7.5
GP24888	A_24_P157087	CASP8	7.5	7.5	7.5	7.5	7.5	7.5	7.5	7.5	7.5	7.5	7.5	7.5	7.5	7.5	7.5	7.5	7.5
GP37822	A_23_P173	CASQ1	7.5	7.5	7.5	7.5	7.5	7.5	7.5	7.5	7.5	7.5	7.5	7.5	7.5	7.5	7.5	7.5	7.5
GP6839	A_23_P126582	CASQ2	7.5	7.5	7.5	7.5	7.5	7.5	7.5	7.5	7.5	7.5	7.5	7.5	7.5	7.5	7.5	7.5	7.5
GP8587	A_23_P29719	CASR	7.5	7.5	7.5	7.5	7.5	7.5	7.5	7.5	7.5	7.5	7.5	7.5	7.5	7.5	7.5	7.5	7.5
GP24428	A_23_P91283	CASS4	7.5	7.5	7.5	7.5	7.5	7.5	7.5	7.5	7.5	7.5	7.5	7.5	7.5	7.5	7.5	7.5	7.5
GP10171	A_24_P935951	CASZ1	7.5	7.5	7.5	7.5	7.5	7.5	7.5	7.5	7.5	7.5	7.5	7.5	7.5	7.5	7.5	7.5	7.5
GP39610	A_23_P201295	CASZ1	7.5	7.5	7.5	7.5	7.5	7.5	7.5	7.5	7.5	7.5	7.5	7.5	7.5	7.5	7.5	7.5	7.5
GP24552	A_24_P316619	CATR1	7.5	7.5	7.5	7.5	7.5	7.5	7.5	7.5	7.5	7.5	7.5	7.5	7.5	7.5	7.5	7.5	7.5
GP7253	A_23_P52676	CATSPER1	7.5	7.5	7.5	7.5	7.5	7.5	7.5	7.5	7.5	7.5	7.5	7.5	7.5	7.5	7.5	7.5	7.5
GP13911	A_23_P88489	CATSPER2	7.5	7.5	7.5	7.5	7.5	7.5	7.5	7.5	7.5	7.5	7.5	7.5	7.5	7.5	7.5	7.5	7.5
GP3235	A_23_P393749	CATSPER3	7.5	7.5	7.5	7.5	7.5	7.5	7.5	7.5	7.5	7.5	7.5	7.5	7.5	7.5	7.5	7.5	7.5
GP5104	A_24_P786388	CATSPER4	7.5	7.5	7.5	7.5	7.5	7.5	7.5	7.5	7.5	7.5	7.5	7.5	7.5	7.5	7.5	7.5	7.5
GP34301	A_23_P77043	CATSPERB	7.5	7.5	7.5	7.5	7.5	7.5	7.5	7.5	7.5	7.5	7.5	7.5	7.5	7.5	7.5	7.5	7.5
GP15654	A_24_P229084	CATSPERG	7.5	7.5	7.5	7.5	7.5	7.5	7.5	7.5	7.5	7.5	7.5	7.5	7.5	7.5	7.5	7.5	7.5
GP37255	A_24_P925040	CAV2	7.5	7.5	7.5	7.5	7.5	7.5	7.5	7.5	7.5	7.5	7.5	7.5	7.5	7.5	7.5	7.5	7.5
GP7776	A_24_P319989	CAV3	7.5	7.5	7.5	7.5	7.5	7.5	7.5	7.5	7.5	7.5	7.5	7.5	7.5	7.5	7.5	7.5	7.5
GP32721	A_24_P918157	CBFA2T2	7.5	7.5	7.5	7.5	7.5	7.5	7.5	7.5	7.5	7.5	7.5	7.5	7.5	7.5	7.5	7.5	7.5
GP10986	A_23_P500741	CBFA2T3	7.5	7.5	7.5	7.5	7.5	7.5	7.5	7.5	7.5	7.5	7.5	7.5	7.5	7.5	7.5	7.5	7.5
GP2322	A_23_P53226	CBL	7.5	7.5	7.5	7.5	7.5	7.5	7.5	7.5	7.5	7.5	7.5	7.5	7.5	7.5	7.5	7.5	7.5
GP11013	A_23_P29830	CBLB	7.5	7.5	7.5	7.5	7.5	7.5	7.5	7.5	7.5	7.5	7.5	7.5	7.5	7.5	7.5	7.5	7.5
GP37755	A_23_P15889	CBLN2	7.5	7.5	7.5	7.5	7.5	7.5	7.5	7.5	7.5	7.5	7.5	7.5	7.5	7.5	7.5	7.5	7.5
GP40752	A_23_P3159	CBLN3	7.5	7.5	7.5	7.5	7.5	7.5	7.5	7.5	7.5	7.5	7.5	7.5	7.5	7.5	7.5	7.5	7.5
GP36914	A_23_P313428	CBLN4	7.5	7.5	7.5	7.5	7.5	7.5	7.5	7.5	7.5	7.5	7.5	7.5	7.5	7.5	7.5	7.5	7.5
GP12988	A_24_P934477	CBR3	7.5	7.5	7.5	7.5	7.5	7.5	7.5	7.5	7.5	7.5	7.5	7.5	7.5	7.5	7.5	7.5	7.5
GP32246	A_24_P351521	CBR4	7.5	7.5	7.5	7.5	7.5	7.5	7.5	7.5	7.5	7.5	7.5	7.5	7.5	7.5	7.5	7.5	7.5
GP3244	A_24_P145035	CBWD5	7.5	7.5	7.5	7.5	7.5	7.5	7.5	7.5	7.5	7.5	7.5	7.5	7.5	7.5	7.5	7.5	7.5
GP8979	A_23_P353567	CBX2	7.5	7.5	7.5	7.5	7.5	7.5	7.5	7.5	7.5	7.5	7.5	7.5	7.5	7.5	7.5	7.5	7.5
GP11772	A_23_P55421	CBX8	7.5	7.5	7.5	7.5	7.5	7.5	7.5	7.5	7.5	7.5	7.5	7.5	7.5	7.5	7.5	7.5	7.5
GP3128	A_32_P107282	CBY3	7.5	7.5	7.5	7.5	7.5	7.5	7.5	7.5	7.5	7.5	7.5	7.5	7.5	7.5	7.5	7.5	7.5
GP1548	A_24_P41371	CC2D1A	7.5	7.5	7.5	7.5	7.5	7.5	7.5	7.5	7.5	7.5	7.5	7.5	7.5	7.5	7.5	7.5	7.5
GP32143	A_23_P383031	CC2D1B	7.5	7.5	7.5	7.5	7.5	7.5	7.5	7.5	7.5	7.5	7.5	7.5	7.5	7.5	7.5	7.5	7.5
GP13239	A_23_P55544	CCBE1	7.5	7.5	7.5	7.5	7.5	7.5	7.5	7.5	7.5	7.5	7.5	7.5	7.5	7.5	7.5	7.5	7.5
GP30916	A_23_P91954	CCBP2	7.5	7.5	7.5	7.5	7.5	7.5	7.5	7.5	7.5	7.5	7.5	7.5	7.5	7.5	7.5	7.5	7.5
GP27168	A_23_P388914	CCDC101	7.5	7.5	7.5	7.5	7.5	7.5	7.5	7.5	7.5	7.5	7.5	7.5	7.5	7.5	7.5	7.5	7.5
GP8122	A_24_P59799	CCDC102B	7.5	7.5	7.5	7.5	7.5	7.5	7.5	7.5	7.5	7.5	7.5	7.5	7.5	7.5	7.5	7.5	7.5
GP32209	A_23_P44466	CCDC102B	7.5	7.5	7.5	7.5	7.5	7.5	7.5	7.5	7.5	7.5	7.5	7.5	7.5	7.5	7.5	7.5	7.5
GP16178	A_23_P16197	CCDC106	7.5	7.5	7.5	7.5	7.5	7.5	7.5	7.5	7.5	7.5	7.5	7.5	7.5	7.5	7.5	7.5	7.5
GP32415	A_23_P337278	CCDC108	7.5	7.5	7.5	7.5	7.5	7.5	7.5	7.5	7.5	7.5	7.5	7.5	7.5	7.5	7.5	7.5	7.5
GP39528	A_32_P81216	CCDC108	7.5	7.5	7.5	7.5	7.5	7.5	7.5	7.5	7.5	7.5	7.5	7.5	7.5	7.5	7.5	7.5	7.5
GP38259	A_23_P384532	CCDC11	7.5	7.5	7.5	7.5	7.5	7.5	7.5	7.5	7.5	7.5	7.5	7.5	7.5	7.5	7.5	7.5	7.5
GP30768	A_23_P383325	CCDC110	7.5	7.5	7.5	7.5	7.5	7.5	7.5	7.5	7.5	7.5	7.5	7.5	7.5	7.5	7.5	7.5	7.5
GP37633	A_24_P264154	CCDC113	7.5	7.5	7.5	7.5	7.5	7.5	7.5	7.5	7.5	7.5	7.5	7.5	7.5	7.5	7.5	7.5	7.5
GP1953	A_32_P24125	CCDC114	7.5	7.5	7.5	7.5	7.5	7.5	7.5	7.5	7.5	7.5	7.5	7.5	7.5	7.5	7.5	7.5	7.5
GP11598	A_23_P342108	CCDC116	7.5	7.5	7.5	7.5	7.5	7.5	7.5	7.5	7.5	7.5	7.5	7.5	7.5	7.5	7.5	7.5	7.5
GP33767	A_24_P23190	CCDC117	7.5	7.5	7.5	7.5	7.5	7.5	7.5	7.5	7.5	7.5	7.5	7.5	7.5	7.5	7.5	7.5	7.5
GP1553	A_24_P319684	CCDC121	7.5	7.5	7.5	7.5	7.5	7.5	7.5	7.5	7.5	7.5	7.5	7.5	7.5	7.5	7.5	7.5	7.5
GP8887	A_23_P302078	CCDC122	7.5	7.5	7.5	7.5	7.5	7.5	7.5	7.5	7.5	7.5	7.5	7.5	7.5	7.5	7.5	7.5	7.5
GP39178	A_24_P263384	CCDC123	7.5	7.5	7.5	7.5	7.5	7.5	7.5	7.5	7.5	7.5	7.5	7.5	7.5	7.5	7.5	7.5	7.5
GP714	A_23_P168587	CCDC126	7.5	7.5	7.5	7.5	7.5	7.5	7.5	7.5	7.5	7.5	7.5	7.5	7.5	7.5	7.5	7.5	7.5
GP18435	A_23_P364597	CCDC13	7.5	7.5	7.5	7.5	7.5	7.5	7.5	7.5	7.5	7.5	7.5	7.5	7.5	7.5	7.5	7.5	7.5
GP8083	A_24_P77941	CCDC132	7.5	7.5	7.5	7.5	7.5	7.5	7.5	7.5	7.5	7.5	7.5	7.5	7.5	7.5	7.5	7.5	7.5
GP8084	A_24_P77947	CCDC132	7.5	7.5	7.5	7.5	7.5	7.5	7.5	7.5	7.5	7.5	7.5	7.5	7.5	7.5	7.5	7.5	7.5
GP15728	A_23_P215614	CCDC132	7.5	7.5	7.5	7.5	7.5	7.5	7.5	7.5	7.5	7.5	7.5	7.5	7.5	7.5	7.5	7.5	7.5
GP2551	A_24_P194420	CCDC134	7.5	7.5	7.5	7.5	7.5	7.5	7.5	7.5	7.5	7.5	7.5	7.5	7.5	7.5	7.5	7.5	7.5
GP3345	A_23_P129367	CCDC135	7.5	7.5	7.5	7.5	7.5	7.5	7.5	7.5	7.5	7.5	7.5	7.5	7.5	7.5	7.5	7.5	7.5
GP30480	A_24_P879711	CCDC138	7.5	7.5	7.5	7.5	7.5	7.5	7.5	7.5	7.5	7.5	7.5	7.5	7.5	7.5	7.5	7.5	7.5
GP19329	A_23_P429478	CCDC140	7.5	7.5	7.5	7.5	7.5	7.5	7.5	7.5	7.5	7.5	7.5	7.5	7.5	7.5	7.5	7.5	7.5
GP37807	A_23_P427696	CCDC141	7.5	7.5	7.5	7.5	7.5	7.5	7.5	7.5	7.5	7.5	7.5	7.5	7.5	7.5	7.5	7.5	7.5
GP8571	A_32_P755377	CCDC144A	7.5	7.5	7.5	7.5	7.5	7.5	7.5	7.5	7.5	7.5	7.5	7.5	7.5	7.5	7.5	7.5	7.5
GP19051	A_24_P332161	CCDC144A	7.5	7.5	7.5	7.5	7.5	7.5	7.5	7.5	7.5	7.5	7.5	7.5	7.5	7.5	7.5	7.5	7.5
GP37799	A_24_P49647	CCDC144A	7.5	7.5	7.5	7.5	7.5	7.5	7.5	7.5	7.5	7.5	7.5	7.5	7.5	7.5	7.5	7.5	7.5
GP8539	A_24_P288915	CCDC144B	7.5	7.5	7.5	7.5	7.5	7.5	7.5	7.5	7.5	7.5	7.5	7.5	7.5	7.5	7.5	7.5	7.5
GP40700	A_24_P75917	CCDC144B	7.5	7.5	7.5	7.5	7.5	7.5	7.5	7.5	7.5	7.5	7.5	7.5	7.5	7.5	7.5	7.5	7.5
GP2550	A_32_P109214	CCDC144NL	7.5	7.5	7.5	7.5	7.5	7.5	7.5	7.5	7.5	7.5	7.5	7.5	7.5	7.5	7.5	7.5	7.5
GP1629	A_23_P168771	CCDC146	7.5	7.5	7.5	7.5	7.5	7.5	7.5	7.5	7.5	7.5	7.5	7.5	7.5	7.5	7.5	7.5	7.5
GP27706	A_23_P411825	CCDC148	7.5	7.5	7.5	7.5	7.5	7.5	7.5	7.5	7.5	7.5	7.5	7.5	7.5	7.5	7.5	7.5	7.5
GP22913	A_23_P419764	CCDC149	7.5	7.5	7.5	7.5	7.5	7.5	7.5	7.5	7.5	7.5	7.5	7.5	7.5	7.5	7.5	7.5	7.5
GP24149	A_23_P431284	CCDC155	7.5	7.5	7.5	7.5	7.5	7.5	7.5	7.5	7.5	7.5	7.5	7.5	7.5	7.5	7.5	7.5	7.5
GP31406	A_24_P401185	CCDC158	7.5	7.5	7.5	7.5	7.5	7.5	7.5	7.5	7.5	7.5	7.5	7.5	7.5	7.5	7.5	7.5	7.5
GP34520	A_32_P60716	CCDC158	7.5	7.5	7.5	7.5	7.5	7.5	7.5	7.5	7.5	7.5	7.5	7.5	7.5	7.5	7.5	7.5	7.5
GP3279	A_24_P75920	CCDC159	7.5	7.5	7.5	7.5	7.5	7.5	7.5	7.5	7.5	7.5	7.5	7.5	7.5	7.5	7.5	7.5	7.5
GP26271	A_23_P430800	CCDC17	7.5	7.5	7.5	7.5	7.5	7.5	7.5	7.5	7.5	7.5	7.5	7.5	7.5	7.5	7.5	7.5	7.5
GP34868	A_23_P62642	CCDC19	7.5	7.5	7.5	7.5	7.5	7.5	7.5	7.5	7.5	7.5	7.5	7.5	7.5	7.5	7.5	7.5	7.5
GP19072	A_24_P379353	CCDC24	7.5	7.5	7.5	7.5	7.5	7.5	7.5	7.5	7.5	7.5	7.5	7.5	7.5	7.5	7.5	7.5	7.5
GP8779	A_32_P67143	CCDC26	7.5	7.5	7.5	7.5	7.5	7.5	7.5	7.5	7.5	7.5	7.5	7.5	7.5	7.5	7.5	7.5	7.5
GP19807	A_23_P364487	CCDC26	7.5	7.5	7.5	7.5	7.5	7.5	7.5	7.5	7.5	7.5	7.5	7.5	7.5	7.5	7.5	7.5	7.5
GP33419	A_23_P381478	CCDC27	7.5	7.5	7.5	7.5	7.5	7.5	7.5	7.5	7.5	7.5	7.5	7.5	7.5	7.5	7.5	7.5	7.5
GP1311	A_24_P28430	CCDC30	7.5	7.5	7.5	7.5	7.5	7.5	7.5	7.5	7.5	7.5	7.5	7.5	7.5	7.5	7.5	7.5	7.5
GP22541	A_23_P366890	CCDC30	7.5	7.5	7.5	7.5	7.5	7.5	7.5	7.5	7.5	7.5	7.5	7.5	7.5	7.5	7.5	7.5	7.5
GP40259	A_24_P349196	CCDC30	7.5	7.5	7.5	7.5	7.5	7.5	7.5	7.5	7.5	7.5	7.5	7.5	7.5	7.5	7.5	7.5	7.5
GP29832	A_23_P203773	CCDC34	7.5	7.5	7.5	7.5	7.5	7.5	7.5	7.5	7.5	7.5	7.5	7.5	7.5	7.5	7.5	7.5	7.5
GP7152	A_23_P362770	CCDC36	7.5	7.5	7.5	7.5	7.5	7.5	7.5	7.5	7.5	7.5	7.5	7.5	7.5	7.5	7.5	7.5	7.5
GP35375	A_24_P134765	CCDC36	7.5	7.5	7.5	7.5	7.5	7.5	7.5	7.5	7.5	7.5	7.5	7.5	7.5	7.5	7.5	7.5	7.5
GP7277	A_23_P426153	CCDC37	7.5	7.5	7.5	7.5	7.5	7.5	7.5	7.5	7.5	7.5	7.5	7.5	7.5	7.5	7.5	7.5	7.5
GP39929	A_32_P54037	CCDC38	7.5	7.5	7.5	7.5	7.5	7.5	7.5	7.5	7.5	7.5	7.5	7.5	7.5	7.5	7.5	7.5	7.5
GP27936	A_32_P404549	CCDC39	7.5	7.5	7.5	7.5	7.5	7.5	7.5	7.5	7.5	7.5	7.5	7.5	7.5	7.5	7.5	7.5	7.5
GP22364	A_24_P160680	CCDC40	7.5	7.5	7.5	7.5	7.5	7.5	7.5	7.5	7.5	7.5	7.5	7.5	7.5	7.5	7.5	7.5	7.5
GP18926	A_23_P402176	CCDC42	7.5	7.5	7.5	7.5	7.5	7.5	7.5	7.5	7.5	7.5	7.5	7.5	7.5	7.5	7.5	7.5	7.5
GP527	A_23_P83976	CCDC46	7.5	7.5	7.5	7.5	7.5	7.5	7.5	7.5	7.5	7.5	7.5	7.5	7.5	7.5	7.5	7.5	7.5
GP38793	A_32_P391586	CCDC46	7.5	7.5	7.5	7.5	7.5	7.5	7.5	7.5	7.5	7.5	7.5	7.5	7.5	7.5	7.5	7.5	7.5
GP20074	A_23_P166566	CCDC48	7.5	7.5	7.5	7.5	7.5	7.5	7.5	7.5	7.5	7.5	7.5	7.5	7.5	7.5	7.5	7.5	7.5
GP14645	A_23_P109964	CCDC54	7.5	7.5	7.5	7.5	7.5	7.5	7.5	7.5	7.5	7.5	7.5	7.5	7.5	7.5	7.5	7.5	7.5
GP3575	A_23_P337327	CCDC57	7.5	7.5	7.5	7.5	7.5	7.5	7.5	7.5	7.5	7.5	7.5	7.5	7.5	7.5	7.5	7.5	7.5
GP10160	A_24_P390623	CCDC57	7.5	7.5	7.5	7.5	7.5	7.5	7.5	7.5	7.5	7.5	7.5	7.5	7.5	7.5	7.5	7.5	7.5
GP17989	A_23_P356965	CCDC57	7.5	7.5	7.5	7.5	7.5	7.5	7.5	7.5	7.5	7.5	7.5	7.5	7.5	7.5	7.5	7.5	7.5
GP32856	A_23_P365119	CCDC57	7.5	7.5	7.5	7.5	7.5	7.5	7.5	7.5	7.5	7.5	7.5	7.5	7.5	7.5	7.5	7.5	7.5
GP20482	A_23_P325737	CCDC60	7.5	7.5	7.5	7.5	7.5	7.5	7.5	7.5	7.5	7.5	7.5	7.5	7.5	7.5	7.5	7.5	7.5
GP17430	A_23_P2258	CCDC62	7.5	7.5	7.5	7.5	7.5	7.5	7.5	7.5	7.5	7.5	7.5	7.5	7.5	7.5	7.5	7.5	7.5
GP18543	A_24_P338585	CCDC62	7.5	7.5	7.5	7.5	7.5	7.5	7.5	7.5	7.5	7.5	7.5	7.5	7.5	7.5	7.5	7.5	7.5
GP24540	A_23_P345175	CCDC63	7.5	7.5	7.5	7.5	7.5	7.5	7.5	7.5	7.5	7.5	7.5	7.5	7.5	7.5	7.5	7.5	7.5
GP17971	A_23_P47904	CCDC65	7.5	7.5	7.5	7.5	7.5	7.5	7.5	7.5	7.5	7.5	7.5	7.5	7.5	7.5	7.5	7.5	7.5
GP30414	A_24_P935804	CCDC66	7.5	7.5	7.5	7.5	7.5	7.5	7.5	7.5	7.5	7.5	7.5	7.5	7.5	7.5	7.5	7.5	7.5
GP24250	A_32_P113047	CCDC67	7.5	7.5	7.5	7.5	7.5	7.5	7.5	7.5	7.5	7.5	7.5	7.5	7.5	7.5	7.5	7.5	7.5
GP35454	A_32_P153954	CCDC67	7.5	7.5	7.5	7.5	7.5	7.5	7.5	7.5	7.5	7.5	7.5	7.5	7.5	7.5	7.5	7.5	7.5
GP35967	A_24_P305993	CCDC67	7.5	7.5	7.5	7.5	7.5	7.5	7.5	7.5	7.5	7.5	7.5	7.5	7.5	7.5	7.5	7.5	7.5
GP4474	A_23_P363255	CCDC68	7.5	7.5	7.5	7.5	7.5	7.5	7.5	7.5	7.5	7.5	7.5	7.5	7.5	7.5	7.5	7.5	7.5
GP7643	A_24_P97825	CCDC69	7.5	7.5	7.5	7.5	7.5	7.5	7.5	7.5	7.5	7.5	7.5	7.5	7.5	7.5	7.5	7.5	7.5
GP21136	A_23_P213810	CCDC69	7.5	7.5	7.5	7.5	7.5	7.5	7.5	7.5	7.5	7.5	7.5	7.5	7.5	7.5	7.5	7.5	7.5
GP36165	A_23_P374294	CCDC7	7.5	7.5	7.5	7.5	7.5	7.5	7.5	7.5	7.5	7.5	7.5	7.5	7.5	7.5	7.5	7.5	7.5
GP12508	A_23_P2857	CCDC70	7.5	7.5	7.5	7.5	7.5	7.5	7.5	7.5	7.5	7.5	7.5	7.5	7.5	7.5	7.5	7.5	7.5
GP21435	A_23_P61308	CCDC71	7.5	7.5	7.5	7.5	7.5	7.5	7.5	7.5	7.5	7.5	7.5	7.5	7.5	7.5	7.5	7.5	7.5
GP34444	A_24_P680657	CCDC73	7.5	7.5	7.5	7.5	7.5	7.5	7.5	7.5	7.5	7.5	7.5	7.5	7.5	7.5	7.5	7.5	7.5
GP5500	A_24_P358425	CCDC75	7.5	7.5	7.5	7.5	7.5	7.5	7.5	7.5	7.5	7.5	7.5	7.5	7.5	7.5	7.5	7.5	7.5
GP2921	A_23_P408280	CCDC79	7.5	7.5	7.5	7.5	7.5	7.5	7.5	7.5	7.5	7.5	7.5	7.5	7.5	7.5	7.5	7.5	7.5
GP16712	A_24_P8116	CCDC80	7.5	7.5	7.5	7.5	7.5	7.5	7.5	7.5	7.5	7.5	7.5	7.5	7.5	7.5	7.5	7.5	7.5
GP28599	A_23_P128008	CCDC81	7.5	7.5	7.5	7.5	7.5	7.5	7.5	7.5	7.5	7.5	7.5	7.5	7.5	7.5	7.5	7.5	7.5
GP5568	A_23_P217972	CCDC82	7.5	7.5	7.5	7.5	7.5	7.5	7.5	7.5	7.5	7.5	7.5	7.5	7.5	7.5	7.5	7.5	7.5
GP21356	A_23_P356667	CCDC83	7.5	7.5	7.5	7.5	7.5	7.5	7.5	7.5	7.5	7.5	7.5	7.5	7.5	7.5	7.5	7.5	7.5
GP39644	A_23_P349566	CCDC85A	7.5	7.5	7.5	7.5	7.5	7.5	7.5	7.5	7.5	7.5	7.5	7.5	7.5	7.5	7.5	7.5	7.5
GP23530	A_23_P127484	CCDC87	7.5	7.5	7.5	7.5	7.5	7.5	7.5	7.5	7.5	7.5	7.5	7.5	7.5	7.5	7.5	7.5	7.5
GP2500	A_24_P50950	CCDC88B	7.5	7.5	7.5	7.5	7.5	7.5	7.5	7.5	7.5	7.5	7.5	7.5	7.5	7.5	7.5	7.5	7.5
GP247	A_24_P911663	CCDC88C	7.5	7.5	7.5	7.5	7.5	7.5	7.5	7.5	7.5	7.5	7.5	7.5	7.5	7.5	7.5	7.5	7.5
GP6508	A_24_P289170	CCDC88C	7.5	7.5	7.5	7.5	7.5	7.5	7.5	7.5	7.5	7.5	7.5	7.5	7.5	7.5	7.5	7.5	7.5
GP35516	A_32_P170811	CCDC88C	7.5	7.5	7.5	7.5	7.5	7.5	7.5	7.5	7.5	7.5	7.5	7.5	7.5	7.5	7.5	7.5	7.5
GP12502	A_24_P192988	CCDC89	7.5	7.5	7.5	7.5	7.5	7.5	7.5	7.5	7.5	7.5	7.5	7.5	7.5	7.5	7.5	7.5	7.5
GP25343	A_23_P91062	CCDC93	7.5	7.5	7.5	7.5	7.5	7.5	7.5	7.5	7.5	7.5	7.5	7.5	7.5	7.5	7.5	7.5	7.5
GP36584	A_23_P41395	CCKAR	7.5	7.5	7.5	7.5	7.5	7.5	7.5	7.5	7.5	7.5	7.5	7.5	7.5	7.5	7.5	7.5	7.5
GP27604	A_23_P49759	CCL1	7.5	7.5	7.5	7.5	7.5	7.5	7.5	7.5	7.5	7.5	7.5	7.5	7.5	7.5	7.5	7.5	7.5
GP14593	A_23_P66635	CCL11	7.5	7.5	7.5	7.5	7.5	7.5	7.5	7.5	7.5	7.5	7.5	7.5	7.5	7.5	7.5	7.5	7.5
GP20316	A_24_P125335	CCL13	7.5	7.5	7.5	7.5	7.5	7.5	7.5	7.5	7.5	7.5	7.5	7.5	7.5	7.5	7.5	7.5	7.5
GP40737	A_23_P26965	CCL13	7.5	7.5	7.5	7.5	7.5	7.5	7.5	7.5	7.5	7.5	7.5	7.5	7.5	7.5	7.5	7.5	7.5
GP34815	A_23_P218369	CCL14	7.5	7.5	7.5	7.5	7.5	7.5	7.5	7.5	7.5	7.5	7.5	7.5	7.5	7.5	7.5	7.5	7.5
GP6425	A_24_P301501	CCL15	7.5	7.5	7.5	7.5	7.5	7.5	7.5	7.5	7.5	7.5	7.5	7.5	7.5	7.5	7.5	7.5	7.5
GP9763	A_23_P207582	CCL16	7.5	7.5	7.5	7.5	7.5	7.5	7.5	7.5	7.5	7.5	7.5	7.5	7.5	7.5	7.5	7.5	7.5
GP2787	A_23_P26325	CCL17	7.5	7.5	7.5	7.5	7.5	7.5	7.5	7.5	7.5	7.5	7.5	7.5	7.5	7.5	7.5	7.5	7.5
GP9004	A_23_P55270	CCL18	7.5	7.5	7.5	7.5	7.5	7.5	7.5	7.5	7.5	7.5	7.5	7.5	7.5	7.5	7.5	7.5	7.5
GP38746	A_23_P123853	CCL19	7.5	7.5	7.5	7.5	7.5	7.5	7.5	7.5	7.5	7.5	7.5	7.5	7.5	7.5	7.5	7.5	7.5
GP8965	A_23_P17065	CCL20	7.5	7.5	7.5	7.5	7.5	7.5	7.5	7.5	7.5	7.5	7.5	7.5	7.5	7.5	7.5	7.5	7.5
GP32682	A_23_P112470	CCL21	7.5	7.5	7.5	7.5	7.5	7.5	7.5	7.5	7.5	7.5	7.5	7.5	7.5	7.5	7.5	7.5	7.5
GP18094	A_24_P313418	CCL22	7.5	7.5	7.5	7.5	7.5	7.5	7.5	7.5	7.5	7.5	7.5	7.5	7.5	7.5	7.5	7.5	7.5
GP4475	A_24_P319088	CCL23	7.5	7.5	7.5	7.5	7.5	7.5	7.5	7.5	7.5	7.5	7.5	7.5	7.5	7.5	7.5	7.5	7.5
GP38298	A_24_P133905	CCL23	7.5	7.5	7.5	7.5	7.5	7.5	7.5	7.5	7.5	7.5	7.5	7.5	7.5	7.5	7.5	7.5	7.5
GP5827	A_23_P55828	CCL25	7.5	7.5	7.5	7.5	7.5	7.5	7.5	7.5	7.5	7.5	7.5	7.5	7.5	7.5	7.5	7.5	7.5
GP4748	A_23_P135248	CCL27	7.5	7.5	7.5	7.5	7.5	7.5	7.5	7.5	7.5	7.5	7.5	7.5	7.5	7.5	7.5	7.5	7.5
GP39133	A_23_P503072	CCL28	7.5	7.5	7.5	7.5	7.5	7.5	7.5	7.5	7.5	7.5	7.5	7.5	7.5	7.5	7.5	7.5	7.5
GP35634	A_23_P373017	CCL3	7.5	7.5	7.5	7.5	7.5	7.5	7.5	7.5	7.5	7.5	7.5	7.5	7.5	7.5	7.5	7.5	7.5
GP25338	A_23_P321920	CCL3L3	7.5	7.5	7.5	7.5	7.5	7.5	7.5	7.5	7.5	7.5	7.5	7.5	7.5	7.5	7.5	7.5	7.5
GP31752	A_24_P228130	CCL3L3	7.5	7.5	7.5	7.5	7.5	7.5	7.5	7.5	7.5	7.5	7.5	7.5	7.5	7.5	7.5	7.5	7.5
GP9925	A_23_P207564	CCL4	7.5	7.5	7.5	7.5	7.5	7.5	7.5	7.5	7.5	7.5	7.5	7.5	7.5	7.5	7.5	7.5	7.5
GP2253	A_23_P152838	CCL5	7.5	7.5	7.5	7.5	7.5	7.5	7.5	7.5	7.5	7.5	7.5	7.5	7.5	7.5	7.5	7.5	7.5
GP25267	A_23_P78037	CCL7	7.5	7.5	7.5	7.5	7.5	7.5	7.5	7.5	7.5	7.5	7.5	7.5	7.5	7.5	7.5	7.5	7.5
GP11386	A_23_P207456	CCL8	7.5	7.5	7.5	7.5	7.5	7.5	7.5	7.5	7.5	7.5	7.5	7.5	7.5	7.5	7.5	7.5	7.5
GP2268	A_32_P72822	CCNB2	7.5	7.5	7.5	7.5	7.5	7.5	7.5	7.5	7.5	7.5	7.5	7.5	7.5	7.5	7.5	7.5	7.5
GP37820	A_23_P171107	CCNB3	7.5	7.5	7.5	7.5	7.5	7.5	7.5	7.5	7.5	7.5	7.5	7.5	7.5	7.5	7.5	7.5	7.5
GP21581	A_23_P214464	CCND3	7.5	7.5	7.5	7.5	7.5	7.5	7.5	7.5	7.5	7.5	7.5	7.5	7.5	7.5	7.5	7.5	7.5
GP29808	A_23_P215976	CCNE2	7.5	7.5	7.5	7.5	7.5	7.5	7.5	7.5	7.5	7.5	7.5	7.5	7.5	7.5	7.5	7.5	7.5
GP12976	A_24_P12065	CCNG2	7.5	7.5	7.5	7.5	7.5	7.5	7.5	7.5	7.5	7.5	7.5	7.5	7.5	7.5	7.5	7.5	7.5
GP27426	A_24_P80532	CCNG2	7.5	7.5	7.5	7.5	7.5	7.5	7.5	7.5	7.5	7.5	7.5	7.5	7.5	7.5	7.5	7.5	7.5
GP16229	A_24_P140621	CCNJL	7.5	7.5	7.5	7.5	7.5	7.5	7.5	7.5	7.5	7.5	7.5	7.5	7.5	7.5	7.5	7.5	7.5
GP3697	A_23_P92860	CCNO	7.5	7.5	7.5	7.5	7.5	7.5	7.5	7.5	7.5	7.5	7.5	7.5	7.5	7.5	7.5	7.5	7.5
GP31243	A_24_P246397	CCNO	7.5	7.5	7.5	7.5	7.5	7.5	7.5	7.5	7.5	7.5	7.5	7.5	7.5	7.5	7.5	7.5	7.5
GP18729	A_23_P87575	CCNT1	7.5	7.5	7.5	7.5	7.5	7.5	7.5	7.5	7.5	7.5	7.5	7.5	7.5	7.5	7.5	7.5	7.5
GP16364	A_23_P209316	CCNT2	7.5	7.5	7.5	7.5	7.5	7.5	7.5	7.5	7.5	7.5	7.5	7.5	7.5	7.5	7.5	7.5	7.5
GP1246	A_23_P346006	CCPG1	7.5	7.5	7.5	7.5	7.5	7.5	7.5	7.5	7.5	7.5	7.5	7.5	7.5	7.5	7.5	7.5	7.5
GP10513	A_24_P148717	CCR1	7.5	7.5	7.5	7.5	7.5	7.5	7.5	7.5	7.5	7.5	7.5	7.5	7.5	7.5	7.5	7.5	7.5
GP36580	A_23_P6849	CCR1	7.5	7.5	7.5	7.5	7.5	7.5	7.5	7.5	7.5	7.5	7.5	7.5	7.5	7.5	7.5	7.5	7.5
GP4763	A_23_P324885	CCR2	7.5	7.5	7.5	7.5	7.5	7.5	7.5	7.5	7.5	7.5	7.5	7.5	7.5	7.5	7.5	7.5	7.5
GP6599	A_23_P212354	CCR2	7.5	7.5	7.5	7.5	7.5	7.5	7.5	7.5	7.5	7.5	7.5	7.5	7.5	7.5	7.5	7.5	7.5
GP24353	A_24_P11825	CCR2	7.5	7.5	7.5	7.5	7.5	7.5	7.5	7.5	7.5	7.5	7.5	7.5	7.5	7.5	7.5	7.5	7.5
GP8882	A_24_P367473	CCR3	7.5	7.5	7.5	7.5	7.5	7.5	7.5	7.5	7.5	7.5	7.5	7.5	7.5	7.5	7.5	7.5	7.5
GP11143	A_24_P367481	CCR3	7.5	7.5	7.5	7.5	7.5	7.5	7.5	7.5	7.5	7.5	7.5	7.5	7.5	7.5	7.5	7.5	7.5
GP17392	A_23_P250302	CCR3	7.5	7.5	7.5	7.5	7.5	7.5	7.5	7.5	7.5	7.5	7.5	7.5	7.5	7.5	7.5	7.5	7.5
GP20664	A_23_P72989	CCR4	7.5	7.5	7.5	7.5	7.5	7.5	7.5	7.5	7.5	7.5	7.5	7.5	7.5	7.5	7.5	7.5	7.5
GP7334	A_23_P412321	CCR5	7.5	7.5	7.5	7.5	7.5	7.5	7.5	7.5	7.5	7.5	7.5	7.5	7.5	7.5	7.5	7.5	7.5
GP14702	A_24_P234921	CCR6	7.5	7.5	7.5	7.5	7.5	7.5	7.5	7.5	7.5	7.5	7.5	7.5	7.5	7.5	7.5	7.5	7.5
GP23508	A_23_P69012	CCR8	7.5	7.5	7.5	7.5	7.5	7.5	7.5	7.5	7.5	7.5	7.5	7.5	7.5	7.5	7.5	7.5	7.5
GP36503	A_23_P211699	CCR8	7.5	7.5	7.5	7.5	7.5	7.5	7.5	7.5	7.5	7.5	7.5	7.5	7.5	7.5	7.5	7.5	7.5
GP31645	A_23_P212360	CCR9	7.5	7.5	7.5	7.5	7.5	7.5	7.5	7.5	7.5	7.5	7.5	7.5	7.5	7.5	7.5	7.5	7.5
GP36164	A_23_P6909	CCRL1	7.5	7.5	7.5	7.5	7.5	7.5	7.5	7.5	7.5	7.5	7.5	7.5	7.5	7.5	7.5	7.5	7.5
GP5640	A_24_P97405	CCRL2	7.5	7.5	7.5	7.5	7.5	7.5	7.5	7.5	7.5	7.5	7.5	7.5	7.5	7.5	7.5	7.5	7.5
GP23064	A_23_P69310	CCRL2	7.5	7.5	7.5	7.5	7.5	7.5	7.5	7.5	7.5	7.5	7.5	7.5	7.5	7.5	7.5	7.5	7.5
GP19451	A_23_P144337	CCRN4L	7.5	7.5	7.5	7.5	7.5	7.5	7.5	7.5	7.5	7.5	7.5	7.5	7.5	7.5	7.5	7.5	7.5
GP33631	A_24_P936671	CCT8	7.5	7.5	7.5	7.5	7.5	7.5	7.5	7.5	7.5	7.5	7.5	7.5	7.5	7.5	7.5	7.5	7.5
GP5549	A_23_P29110	CCT8L2	7.5	7.5	7.5	7.5	7.5	7.5	7.5	7.5	7.5	7.5	7.5	7.5	7.5	7.5	7.5	7.5	7.5
GP34227	A_24_P131066	CD101	7.5	7.5	7.5	7.5	7.5	7.5	7.5	7.5	7.5	7.5	7.5	7.5	7.5	7.5	7.5	7.5	7.5
GP35828	A_24_P55092	CD109	7.5	7.5	7.5	7.5	7.5	7.5	7.5	7.5	7.5	7.5	7.5	7.5	7.5	7.5	7.5	7.5	7.5
GP23435	A_24_P283189	CD14	7.5	7.5	7.5	7.5	7.5	7.5	7.5	7.5	7.5	7.5	7.5	7.5	7.5	7.5	7.5	7.5	7.5
GP31499	A_23_P354341	CD160	7.5	7.5	7.5	7.5	7.5	7.5	7.5	7.5	7.5	7.5	7.5	7.5	7.5	7.5	7.5	7.5	7.5
GP3156	A_23_P33723	CD163	7.5	7.5	7.5	7.5	7.5	7.5	7.5	7.5	7.5	7.5	7.5	7.5	7.5	7.5	7.5	7.5	7.5
GP19974	A_23_P61466	CD163L1	7.5	7.5	7.5	7.5	7.5	7.5	7.5	7.5	7.5	7.5	7.5	7.5	7.5	7.5	7.5	7.5	7.5
GP13695	A_23_P257815	CD180	7.5	7.5	7.5	7.5	7.5	7.5	7.5	7.5	7.5	7.5	7.5	7.5	7.5	7.5	7.5	7.5	7.5
GP18502	A_23_P402670	CD1A	7.5	7.5	7.5	7.5	7.5	7.5	7.5	7.5	7.5	7.5	7.5	7.5	7.5	7.5	7.5	7.5	7.5
GP20708	A_23_P63167	CD1A	7.5	7.5	7.5	7.5	7.5	7.5	7.5	7.5	7.5	7.5	7.5	7.5	7.5	7.5	7.5	7.5	7.5
GP14923	A_23_P351844	CD1B	7.5	7.5	7.5	7.5	7.5	7.5	7.5	7.5	7.5	7.5	7.5	7.5	7.5	7.5	7.5	7.5	7.5
GP32605	A_23_P51767	CD1C	7.5	7.5	7.5	7.5	7.5	7.5	7.5	7.5	7.5	7.5	7.5	7.5	7.5	7.5	7.5	7.5	7.5
GP37348	A_23_P201160	CD1E	7.5	7.5	7.5	7.5	7.5	7.5	7.5	7.5	7.5	7.5	7.5	7.5	7.5	7.5	7.5	7.5	7.5
GP38568	A_23_P310410	CD1E	7.5	7.5	7.5	7.5	7.5	7.5	7.5	7.5	7.5	7.5	7.5	7.5	7.5	7.5	7.5	7.5	7.5
GP26555	A_23_P161076	CD2	7.5	7.5	7.5	7.5	7.5	7.5	7.5	7.5	7.5	7.5	7.5	7.5	7.5	7.5	7.5	7.5	7.5
GP23348	A_23_P325155	CD200R1	7.5	7.5	7.5	7.5	7.5	7.5	7.5	7.5	7.5	7.5	7.5	7.5	7.5	7.5	7.5	7.5	7.5
GP38129	A_23_P41217	CD200R1	7.5	7.5	7.5	7.5	7.5	7.5	7.5	7.5	7.5	7.5	7.5	7.5	7.5	7.5	7.5	7.5	7.5
GP6465	A_23_P39790	CD207	7.5	7.5	7.5	7.5	7.5	7.5	7.5	7.5	7.5	7.5	7.5	7.5	7.5	7.5	7.5	7.5	7.5
GP8639	A_24_P186539	CD209	7.5	7.5	7.5	7.5	7.5	7.5	7.5	7.5	7.5	7.5	7.5	7.5	7.5	7.5	7.5	7.5	7.5
GP38886	A_24_P305345	CD209	7.5	7.5	7.5	7.5	7.5	7.5	7.5	7.5	7.5	7.5	7.5	7.5	7.5	7.5	7.5	7.5	7.5
GP17509	A_24_P254106	CD22	7.5	7.5	7.5	7.5	7.5	7.5	7.5	7.5	7.5	7.5	7.5	7.5	7.5	7.5	7.5	7.5	7.5
GP19743	A_23_P351286	CD22	7.5	7.5	7.5	7.5	7.5	7.5	7.5	7.5	7.5	7.5	7.5	7.5	7.5	7.5	7.5	7.5	7.5
GP31601	A_23_P209055	CD22	7.5	7.5	7.5	7.5	7.5	7.5	7.5	7.5	7.5	7.5	7.5	7.5	7.5	7.5	7.5	7.5	7.5
GP23454	A_23_P78330	CD226	7.5	7.5	7.5	7.5	7.5	7.5	7.5	7.5	7.5	7.5	7.5	7.5	7.5	7.5	7.5	7.5	7.5
GP14064	A_24_P105332	CD244	7.5	7.5	7.5	7.5	7.5	7.5	7.5	7.5	7.5	7.5	7.5	7.5	7.5	7.5	7.5	7.5	7.5
GP25857	A_23_P85453	CD244	7.5	7.5	7.5	7.5	7.5	7.5	7.5	7.5	7.5	7.5	7.5	7.5	7.5	7.5	7.5	7.5	7.5
GP39208	A_23_P34676	CD247	7.5	7.5	7.5	7.5	7.5	7.5	7.5	7.5	7.5	7.5	7.5	7.5	7.5	7.5	7.5	7.5	7.5
GP6237	A_23_P48088	CD27	7.5	7.5	7.5	7.5	7.5	7.5	7.5	7.5	7.5	7.5	7.5	7.5	7.5	7.5	7.5	7.5	7.5
GP25484	A_23_P256487	CD274	7.5	7.5	7.5	7.5	7.5	7.5	7.5	7.5	7.5	7.5	7.5	7.5	7.5	7.5	7.5	7.5	7.5
GP39551	A_23_P338479	CD274	7.5	7.5	7.5	7.5	7.5	7.5	7.5	7.5	7.5	7.5	7.5	7.5	7.5	7.5	7.5	7.5	7.5
GP29994	A_23_P393598	CD276	7.5	7.5	7.5	7.5	7.5	7.5	7.5	7.5	7.5	7.5	7.5	7.5	7.5	7.5	7.5	7.5	7.5
GP25473	A_23_P91095	CD28	7.5	7.5	7.5	7.5	7.5	7.5	7.5	7.5	7.5	7.5	7.5	7.5	7.5	7.5	7.5	7.5	7.5
GP4141	A_24_P159434	CD300A	7.5	7.5	7.5	7.5	7.5	7.5	7.5	7.5	7.5	7.5	7.5	7.5	7.5	7.5	7.5	7.5	7.5
GP847	A_23_P26771	CD300C	7.5	7.5	7.5	7.5	7.5	7.5	7.5	7.5	7.5	7.5	7.5	7.5	7.5	7.5	7.5	7.5	7.5
GP18844	A_32_P201564	CD300E	7.5	7.5	7.5	7.5	7.5	7.5	7.5	7.5	7.5	7.5	7.5	7.5	7.5	7.5	7.5	7.5	7.5
GP9734	A_23_P15369	CD300LB	7.5	7.5	7.5	7.5	7.5	7.5	7.5	7.5	7.5	7.5	7.5	7.5	7.5	7.5	7.5	7.5	7.5
GP37664	A_24_P930975	CD300LD	7.5	7.5	7.5	7.5	7.5	7.5	7.5	7.5	7.5	7.5	7.5	7.5	7.5	7.5	7.5	7.5	7.5
GP3595	A_24_P279307	CD300LF	7.5	7.5	7.5	7.5	7.5	7.5	7.5	7.5	7.5	7.5	7.5	7.5	7.5	7.5	7.5	7.5	7.5
GP9821	A_23_P55020	CD300LF	7.5	7.5	7.5	7.5	7.5	7.5	7.5	7.5	7.5	7.5	7.5	7.5	7.5	7.5	7.5	7.5	7.5
GP10280	A_23_P38304	CD300LG	7.5	7.5	7.5	7.5	7.5	7.5	7.5	7.5	7.5	7.5	7.5	7.5	7.5	7.5	7.5	7.5	7.5
GP39358	A_24_P305050	CD300LG	7.5	7.5	7.5	7.5	7.5	7.5	7.5	7.5	7.5	7.5	7.5	7.5	7.5	7.5	7.5	7.5	7.5
GP22682	A_23_P131435	CD302	7.5	7.5	7.5	7.5	7.5	7.5	7.5	7.5	7.5	7.5	7.5	7.5	7.5	7.5	7.5	7.5	7.5
GP31197	A_24_P396702	CD302	7.5	7.5	7.5	7.5	7.5	7.5	7.5	7.5	7.5	7.5	7.5	7.5	7.5	7.5	7.5	7.5	7.5
GP11988	A_23_P331748	CD33	7.5	7.5	7.5	7.5	7.5	7.5	7.5	7.5	7.5	7.5	7.5	7.5	7.5	7.5	7.5	7.5	7.5
GP19409	A_24_P301655	CD33	7.5	7.5	7.5	7.5	7.5	7.5	7.5	7.5	7.5	7.5	7.5	7.5	7.5	7.5	7.5	7.5	7.5
GP1787	A_23_P23829	CD34	7.5	7.5	7.5	7.5	7.5	7.5	7.5	7.5	7.5	7.5	7.5	7.5	7.5	7.5	7.5	7.5	7.5
GP39635	A_24_P925505	CD36	7.5	7.5	7.5	7.5	7.5	7.5	7.5	7.5	7.5	7.5	7.5	7.5	7.5	7.5	7.5	7.5	7.5
GP10639	A_24_P82749	CD37	7.5	7.5	7.5	7.5	7.5	7.5	7.5	7.5	7.5	7.5	7.5	7.5	7.5	7.5	7.5	7.5	7.5
GP33657	A_23_P167328	CD38	7.5	7.5	7.5	7.5	7.5	7.5	7.5	7.5	7.5	7.5	7.5	7.5	7.5	7.5	7.5	7.5	7.5
GP11949	A_23_P138985	CD3D	7.5	7.5	7.5	7.5	7.5	7.5	7.5	7.5	7.5	7.5	7.5	7.5	7.5	7.5	7.5	7.5	7.5
GP26174	A_23_P416747	CD3E	7.5	7.5	7.5	7.5	7.5	7.5	7.5	7.5	7.5	7.5	7.5	7.5	7.5	7.5	7.5	7.5	7.5
GP376	A_23_P98410	CD3G	7.5	7.5	7.5	7.5	7.5	7.5	7.5	7.5	7.5	7.5	7.5	7.5	7.5	7.5	7.5	7.5	7.5
GP36741	A_23_P62220	CD40LG	7.5	7.5	7.5	7.5	7.5	7.5	7.5	7.5	7.5	7.5	7.5	7.5	7.5	7.5	7.5	7.5	7.5
GP29651	A_24_P943792	CD47	7.5	7.5	7.5	7.5	7.5	7.5	7.5	7.5	7.5	7.5	7.5	7.5	7.5	7.5	7.5	7.5	7.5
GP35729	A_32_P175934	CD48	7.5	7.5	7.5	7.5	7.5	7.5	7.5	7.5	7.5	7.5	7.5	7.5	7.5	7.5	7.5	7.5	7.5
GP15785	A_24_P364221	CD5	7.5	7.5	7.5	7.5	7.5	7.5	7.5	7.5	7.5	7.5	7.5	7.5	7.5	7.5	7.5	7.5	7.5
GP10833	A_23_P74547	CD53	7.5	7.5	7.5	7.5	7.5	7.5	7.5	7.5	7.5	7.5	7.5	7.5	7.5	7.5	7.5	7.5	7.5
GP28132	A_23_P312008	CD55	7.5	7.5	7.5	7.5	7.5	7.5	7.5	7.5	7.5	7.5	7.5	7.5	7.5	7.5	7.5	7.5	7.5
GP33876	A_24_P784765	CD59	7.5	7.5	7.5	7.5	7.5	7.5	7.5	7.5	7.5	7.5	7.5	7.5	7.5	7.5	7.5	7.5	7.5
GP6844	A_23_P126584	CD5L	7.5	7.5	7.5	7.5	7.5	7.5	7.5	7.5	7.5	7.5	7.5	7.5	7.5	7.5	7.5	7.5	7.5
GP14196	A_23_P139162	CD6	7.5	7.5	7.5	7.5	7.5	7.5	7.5	7.5	7.5	7.5	7.5	7.5	7.5	7.5	7.5	7.5	7.5
GP39540	A_23_P311875	CD6	7.5	7.5	7.5	7.5	7.5	7.5	7.5	7.5	7.5	7.5	7.5	7.5	7.5	7.5	7.5	7.5	7.5
GP883	A_23_P15394	CD68	7.5	7.5	7.5	7.5	7.5	7.5	7.5	7.5	7.5	7.5	7.5	7.5	7.5	7.5	7.5	7.5	7.5
GP25900	A_23_P87879	CD69	7.5	7.5	7.5	7.5	7.5	7.5	7.5	7.5	7.5	7.5	7.5	7.5	7.5	7.5	7.5	7.5	7.5
GP25296	A_23_P431815	CD7	7.5	7.5	7.5	7.5	7.5	7.5	7.5	7.5	7.5	7.5	7.5	7.5	7.5	7.5	7.5	7.5	7.5
GP16887	A_23_P250245	CD72	7.5	7.5	7.5	7.5	7.5	7.5	7.5	7.5	7.5	7.5	7.5	7.5	7.5	7.5	7.5	7.5	7.5
GP32459	A_23_P70095	CD74	7.5	7.5	7.5	7.5	7.5	7.5	7.5	7.5	7.5	7.5	7.5	7.5	7.5	7.5	7.5	7.5	7.5
GP30752	A_23_P207201	CD79B	7.5	7.5	7.5	7.5	7.5	7.5	7.5	7.5	7.5	7.5	7.5	7.5	7.5	7.5	7.5	7.5	7.5
GP7311	A_24_P320033	CD80	7.5	7.5	7.5	7.5	7.5	7.5	7.5	7.5	7.5	7.5	7.5	7.5	7.5	7.5	7.5	7.5	7.5
GP22367	A_23_P155632	CD80	7.5	7.5	7.5	7.5	7.5	7.5	7.5	7.5	7.5	7.5	7.5	7.5	7.5	7.5	7.5	7.5	7.5
GP11910	A_23_P361940	CD84	7.5	7.5	7.5	7.5	7.5	7.5	7.5	7.5	7.5	7.5	7.5	7.5	7.5	7.5	7.5	7.5	7.5
GP14839	A_32_P58215	CD84	7.5	7.5	7.5	7.5	7.5	7.5	7.5	7.5	7.5	7.5	7.5	7.5	7.5	7.5	7.5	7.5	7.5
GP18806	A_24_P362193	CD84	7.5	7.5	7.5	7.5	7.5	7.5	7.5	7.5	7.5	7.5	7.5	7.5	7.5	7.5	7.5	7.5	7.5
GP13420	A_23_P109988	CD86	7.5	7.5	7.5	7.5	7.5	7.5	7.5	7.5	7.5	7.5	7.5	7.5	7.5	7.5	7.5	7.5	7.5
GP9490	A_32_P163247	CD8A	7.5	7.5	7.5	7.5	7.5	7.5	7.5	7.5	7.5	7.5	7.5	7.5	7.5	7.5	7.5	7.5	7.5
GP23445	A_23_P357881	CD8B	7.5	7.5	7.5	7.5	7.5	7.5	7.5	7.5	7.5	7.5	7.5	7.5	7.5	7.5	7.5	7.5	7.5
GP37887	A_23_P159335	CD8B	7.5	7.5	7.5	7.5	7.5	7.5	7.5	7.5	7.5	7.5	7.5	7.5	7.5	7.5	7.5	7.5	7.5
GP33074	A_32_P56001	CD93	7.5	7.5	7.5	7.5	7.5	7.5	7.5	7.5	7.5	7.5	7.5	7.5	7.5	7.5	7.5	7.5	7.5
GP36498	A_23_P210811	CD93	7.5	7.5	7.5	7.5	7.5	7.5	7.5	7.5	7.5	7.5	7.5	7.5	7.5	7.5	7.5	7.5	7.5
GP5892	A_32_P7502	CD96	7.5	7.5	7.5	7.5	7.5	7.5	7.5	7.5	7.5	7.5	7.5	7.5	7.5	7.5	7.5	7.5	7.5
GP29886	A_23_P44154	CD96	7.5	7.5	7.5	7.5	7.5	7.5	7.5	7.5	7.5	7.5	7.5	7.5	7.5	7.5	7.5	7.5	7.5
GP29887	A_23_P44155	CD96	7.5	7.5	7.5	7.5	7.5	7.5	7.5	7.5	7.5	7.5	7.5	7.5	7.5	7.5	7.5	7.5	7.5
GP23301	A_23_P502314	CD97	7.5	7.5	7.5	7.5	7.5	7.5	7.5	7.5	7.5	7.5	7.5	7.5	7.5	7.5	7.5	7.5	7.5
GP1055	A_24_P194524	CD99L2	7.5	7.5	7.5	7.5	7.5	7.5	7.5	7.5	7.5	7.5	7.5	7.5	7.5	7.5	7.5	7.5	7.5
GP5208	A_23_P48295	CDADC1	7.5	7.5	7.5	7.5	7.5	7.5	7.5	7.5	7.5	7.5	7.5	7.5	7.5	7.5	7.5	7.5	7.5
GP11161	A_23_P405110	CDC14A	7.5	7.5	7.5	7.5	7.5	7.5	7.5	7.5	7.5	7.5	7.5	7.5	7.5	7.5	7.5	7.5	7.5
GP21498	A_23_P424472	CDC14A	7.5	7.5	7.5	7.5	7.5	7.5	7.5	7.5	7.5	7.5	7.5	7.5	7.5	7.5	7.5	7.5	7.5
[truncated: 28,585 more rows]

## Sheet: Baseline expression
GeneProbe	AgilentID	GeneSymbol	NIH-i1 p12 undiff	NIH-i1 p16 undiff	NIH-i4 p10 undiff	NIH-i4 p14 undiff	NIH-i12 p10 undiff	NIH-i12 p14 undiff	NIH-i7 p17 undiff	NIH-i7 p21 undiff	NIH-i11 p21 undiff	NIH-i11 p25 undiff	NIH-i5 p17 undiff	NIH-i5 p21 undiff	NIH-i13 p11 undiff	NIH-i13 p15 undiff	NIH-i2 p19 undiff	NIH-i2 p23 undiff	Average
GP11536	A_23_P153524	C19ORF73	7.5	7.5	7.5	7.5	7.5	7.5	7.5	7.5	7.5	7.5	7.5	7.5	7.5083	7.5	7.5	7.5	7.50052
GP35966	A_24_P83944	ZNF586	7.5	7.5	7.5	7.5	7.5	7.50851	7.50073	7.5	7.5	7.5	7.5	7.5	7.5	7.5	7.5	7.5	7.50058
GP10689	A_32_P187704	LOC100127998	7.5	7.5	7.5	7.5	7.5	7.5	7.5	7.5	7.5	7.5	7.5	7.5	7.51016	7.5	7.5	7.5	7.50063
GP32984	A_32_P124708	ONECUT2	7.5	7.5	7.5	7.5	7.5	7.5	7.5	7.5	7.5	7.5	7.5	7.5	7.5	7.5	7.51016	7.5	7.50063
GP22776	A_23_P71480	DEFB1	7.5	7.5	7.5	7.5	7.5	7.5	7.5	7.5	7.5	7.5	7.51036	7.5	7.5	7.5	7.5	7.5	7.50065
GP27582	A_23_P206293	GPR114	7.5	7.5	7.5	7.5	7.5	7.5	7.5	7.5	7.5	7.5	7.5	7.5	7.5	7.5	7.51039	7.5	7.50065
GP24075	A_23_P111360	HSF2	7.5	7.5	7.5	7.5	7.5	7.5	7.5	7.5	7.51083	7.5	7.5	7.5	7.5	7.5	7.5	7.5	7.50068
GP20429	A_24_P945215	USP6NL	7.5	7.5	7.5	7.5	7.5	7.5	7.5	7.5	7.51091	7.5	7.5	7.5	7.5	7.5	7.5	7.5	7.50068
GP29641	A_24_P626981	LOC152195	7.5	7.5	7.5	7.5	7.5	7.5	7.51119	7.5	7.5	7.5	7.5	7.5	7.5	7.5	7.5	7.5	7.5007
GP34924	A_24_P910262	STYX	7.5	7.5	7.5	7.5	7.5	7.5	7.5	7.51119	7.5	7.5	7.5	7.5	7.5	7.5	7.5	7.5	7.5007
GP39602	A_23_P371266	DNM3	7.5	7.5	7.5	7.5	7.5	7.5	7.5	7.5	7.5	7.5	7.5	7.5	7.51123	7.5	7.5	7.5	7.5007
GP26789	A_23_P380754	PRSS1	7.5	7.5	7.5	7.5	7.5	7.5	7.5	7.5	7.5	7.5	7.5	7.5	7.5	7.51123	7.5	7.5	7.5007
GP21465	A_24_P239988	ITSN2	7.5	7.5	7.5	7.5	7.51141	7.5	7.5	7.5	7.5	7.5	7.5	7.5	7.5	7.5	7.5	7.5	7.50071
GP39928	A_24_P160088	PDXK	7.51267	7.5	7.5	7.5	7.5	7.5	7.5	7.5	7.5	7.5	7.5	7.5	7.5	7.5	7.5	7.5	7.50079
GP35275	A_24_P339416	ARSG	7.5	7.5	7.5	7.5	7.5	7.5	7.5	7.5	7.5	7.5	7.5	7.5	7.5	7.5	7.51318	7.5	7.50082
GP9032	A_23_P57482	FLJ20464	7.5	7.5	7.5	7.5	7.5	7.5	7.5	7.5	7.5	7.5	7.51318	7.5	7.5	7.5	7.5	7.5	7.50082
GP24386	A_23_P91230	SLPI	7.5	7.5	7.5	7.5	7.5	7.5	7.5	7.5	7.5	7.5	7.5	7.5	7.5	7.51318	7.5	7.5	7.50082
GP29089	A_24_P16249	ZNF479	7.5	7.5	7.5	7.5	7.5	7.5	7.5	7.5	7.51318	7.5	7.5	7.5	7.5	7.5	7.5	7.5	7.50082
GP33422	A_23_P354705	ST8SIA1	7.5	7.5	7.5	7.5	7.5	7.5	7.5	7.5	7.5	7.5	7.5	7.5	7.5	7.51337	7.5	7.5	7.50084
GP5112	A_23_P15844	BRIP1	7.5	7.5	7.5	7.5	7.5	7.5	7.5	7.5	7.51396	7.5	7.5	7.5	7.5	7.5	7.5	7.5	7.50087
GP29742	A_23_P20068	GRM3	7.5	7.5	7.5	7.5	7.5	7.5	7.5	7.5	7.5	7.51503	7.5	7.5	7.5	7.5	7.5	7.5	7.50094
GP35262	A_24_P298013	GTPBP2	7.5	7.5	7.5	7.5	7.5	7.5	7.5	7.5	7.51503	7.5	7.5	7.5	7.5	7.5	7.5	7.5	7.50094
GP22536	A_24_P942163	FAM63A	7.5	7.5	7.5	7.5	7.5	7.5	7.5	7.5	7.5	7.5	7.5	7.5	7.51607	7.5	7.5	7.5	7.501
GP4052	A_32_P95949	ZDHHC17	7.5	7.5	7.5	7.5	7.5	7.5	7.5	7.5	7.5	7.51673	7.5	7.5	7.5	7.5	7.5	7.5	7.50105
GP23055	A_23_P156061	LNPEP	7.5	7.5	7.5	7.5	7.5	7.5	7.5	7.5	7.5	7.5172	7.5	7.5	7.5	7.5	7.5	7.5	7.50108
GP15579	A_32_P19608	GNPDA2	7.5	7.5	7.5	7.5	7.5	7.5	7.5	7.5	7.5	7.51778	7.5	7.5	7.5	7.5	7.5	7.5	7.50111
GP14590	A_24_P70183	MYH11	7.5	7.5	7.5	7.5	7.5	7.5	7.5	7.5	7.5	7.5178	7.5	7.5	7.5	7.5	7.5	7.5	7.50111
GP5159	A_24_P927432	TARP	7.5	7.5	7.5	7.5	7.5	7.5	7.5	7.5	7.5	7.5	7.5	7.5178	7.5	7.5	7.5	7.5	7.50111
GP4498	A_24_P721699	NCRNA00181	7.5	7.5	7.5	7.5	7.5	7.5	7.5	7.5	7.5	7.51836	7.5	7.5	7.5	7.5	7.5	7.5	7.50115
GP25139	A_23_P149562	ARHGAP29	7.5	7.5	7.5	7.5	7.5	7.5	7.5	7.5	7.5	7.5	7.5	7.5	7.5	7.5	7.5	7.51881	7.50118
GP3836	A_24_P188085	ARHGEF10	7.5	7.5	7.5	7.5	7.5	7.5	7.5	7.51919	7.5	7.5	7.5	7.5	7.5	7.5	7.5	7.5	7.5012
GP9069	A_23_P316487	H2AFV	7.5	7.5	7.5	7.5	7.5	7.5	7.5	7.5	7.51938	7.5	7.5	7.5	7.5	7.5	7.5	7.5	7.50121
GP25539	A_23_P7253	LARP1B	7.5	7.5	7.5	7.5	7.5	7.51938	7.5	7.5	7.5	7.5	7.5	7.5	7.5	7.5	7.5	7.5	7.50121
GP463	A_23_P23941	ZNF37A	7.5	7.5	7.5	7.5	7.5	7.51964	7.5	7.5	7.5	7.5	7.5	7.5	7.5	7.5	7.5	7.5	7.50123
GP19412	A_23_P328687	SIX5	7.5	7.5	7.5	7.5	7.5	7.5	7.5	7.5	7.5	7.5	7.5	7.5	7.5	7.5	7.51964	7.5	7.50123
GP33709	A_24_P353964	HADHA	7.5	7.5	7.5	7.5	7.5	7.5	7.5	7.5	7.52	7.5	7.5	7.5	7.5	7.5	7.5	7.5	7.50125
GP1373	A_23_P330999	MED23	7.5	7.5	7.5	7.5	7.5	7.5	7.5	7.5	7.52062	7.5	7.5	7.5	7.5	7.5	7.5	7.5	7.50129
GP24369	A_32_P160563	OPCML	7.5	7.5	7.5	7.5	7.5	7.5	7.5	7.5	7.5	7.52062	7.5	7.5	7.5	7.5	7.5	7.5	7.50129
GP8460	A_23_P107744	S1PR5	7.5	7.5	7.5	7.5	7.5	7.5	7.52136	7.5	7.5	7.5	7.5	7.5	7.5	7.5	7.5	7.5	7.50134
GP15994	A_23_P423853	ERBB4	7.5	7.5	7.5	7.5	7.5	7.5	7.5	7.5	7.5	7.5	7.52168	7.5	7.5	7.5	7.5	7.5	7.50135
GP29512	A_32_P123106	PAPOLG	7.5	7.5	7.5	7.5	7.5	7.5	7.5	7.5	7.52186	7.5	7.5	7.5	7.5	7.5	7.5	7.5	7.50137
GP16361	A_23_P205900	NTRK3	7.5	7.5	7.5	7.5	7.5	7.5	7.5	7.5	7.5	7.52258	7.5	7.5	7.5	7.5	7.5	7.5	7.50141
GP36729	A_23_P92042	ITPR1	7.52335	7.5	7.5	7.5	7.5	7.5	7.5	7.5	7.5	7.5	7.5	7.5	7.5	7.5	7.5	7.5	7.50146
GP38218	A_23_P3819	ZNF747	7.5	7.5	7.5	7.5	7.5	7.5	7.5	7.5	7.5	7.5	7.5	7.5	7.5	7.5	7.5	7.5236	7.50148
GP26579	A_23_P213126	BMP2K	7.5	7.5	7.5	7.5	7.5	7.5	7.5	7.5	7.52397	7.5	7.5	7.5	7.5	7.5	7.5	7.5	7.5015
GP670	A_24_P930415	SPRN	7.5	7.5	7.5	7.5	7.5	7.5	7.5	7.5	7.5	7.5	7.5	7.5	7.52397	7.5	7.5	7.5	7.5015
GP19864	A_23_P11729	ZBTB7B	7.5	7.5	7.5	7.5	7.5	7.5	7.5	7.5	7.5	7.5	7.52397	7.5	7.5	7.5	7.5	7.5	7.5015
GP30670	A_32_P59116	GOLGA8F	7.5	7.5	7.52442	7.5	7.5	7.5	7.5	7.5	7.5	7.5	7.5	7.5	7.5	7.5	7.5	7.5	7.50153
GP40003	A_23_P98173	PTPRCAP	7.52525	7.5	7.5	7.5	7.5	7.5	7.5	7.5	7.5	7.5	7.5	7.5	7.5	7.5	7.5	7.5	7.50158
GP34619	A_23_P322562	NEURL	7.5	7.5	7.5	7.5	7.5	7.5	7.5	7.5	7.5	7.5	7.5	7.5	7.52525	7.5	7.5	7.5	7.50158
GP23408	A_23_P256244	OXR1	7.5	7.5	7.5	7.5	7.5	7.5	7.5	7.5	7.52525	7.5	7.5	7.5	7.5	7.5	7.5	7.5	7.50158
GP1177	A_32_P61339	PHIP	7.5	7.5	7.5	7.5	7.5	7.5	7.5	7.5	7.52583	7.5	7.5	7.5	7.5	7.5	7.5	7.5	7.50161
GP8939	A_23_P353514	MSL3	7.5	7.5	7.5	7.5	7.5	7.5	7.5	7.5	7.5	7.5	7.5	7.5	7.5269	7.5	7.5	7.5	7.50168
GP5074	A_23_P251855	SLC12A7	7.5	7.5	7.5	7.5	7.5	7.5	7.5	7.5	7.5	7.5	7.5	7.5	7.5	7.5	7.5269	7.5	7.50168
GP30195	A_24_P318002	ZNF215	7.5	7.5	7.5	7.5	7.5	7.5	7.5	7.5	7.52706	7.5	7.5	7.5	7.5	7.5	7.5	7.5	7.50169
GP30725	A_23_P501010	COL17A1	7.5	7.5	7.5	7.5	7.5	7.5	7.5	7.5	7.5	7.5	7.5	7.5	7.5	7.5	7.52776	7.5	7.50173
GP9220	A_23_P385067	CLIC6	7.5	7.5	7.5	7.5	7.5	7.5	7.5	7.5	7.5	7.5	7.5	7.5	7.52807	7.5	7.5	7.5	7.50175
GP17511	A_23_P155807	ZCCHC4	7.5	7.5	7.5	7.5	7.5	7.5	7.5	7.5	7.5	7.52807	7.5	7.5	7.5	7.5	7.5	7.5	7.50175
GP5325	A_23_P132932	DGKQ	7.52819	7.5	7.5	7.5	7.5	7.5	7.5	7.5	7.5	7.5	7.5	7.5	7.5	7.5	7.5	7.5	7.50176
GP28420	A_23_P419850	TAF1L	7.5	7.5	7.5	7.5	7.5	7.5	7.5	7.5	7.5	7.5	7.5	7.5	7.52819	7.5	7.5	7.5	7.50176
GP23146	A_24_P392910	LOC100290397	7.5	7.5	7.5	7.5	7.5	7.5	7.5	7.5	7.5	7.5	7.5	7.52917	7.5	7.5	7.5	7.5	7.50182
GP26526	A_23_P354953	TNPO2	7.5	7.5	7.5	7.5	7.5	7.5	7.5	7.5	7.5	7.5	7.5	7.5	7.52917	7.5	7.5	7.5	7.50182
GP32222	A_23_P373927	ERP44	7.5	7.5	7.5	7.5	7.5	7.5	7.5	7.5	7.52997	7.5	7.5	7.5	7.5	7.5	7.5	7.5	7.50187
GP13519	A_23_P31798	NAT2	7.5	7.5	7.5	7.5	7.5	7.52999	7.5	7.5	7.5	7.5	7.5	7.5	7.5	7.5	7.5	7.5	7.50187
GP8738	A_23_P83347	RNF183	7.5	7.5	7.5	7.5	7.5	7.5	7.5	7.5	7.5	7.5	7.5	7.5	7.53116	7.5	7.5	7.5	7.50195
GP26673	A_23_P103084	TOM1	7.5	7.5	7.5	7.5	7.5	7.5	7.5	7.5	7.53132	7.5	7.5	7.5	7.5	7.5	7.5	7.5	7.50196
GP35985	A_23_P25706	CLMN	7.5	7.5	7.5	7.5	7.5	7.5	7.5	7.5	7.5	7.5	7.53235	7.5	7.5	7.5	7.5	7.5	7.50202
GP5502	A_23_P252462	GALNT9	7.5	7.5	7.5	7.5	7.53235	7.5	7.5	7.5	7.5	7.5	7.5	7.5	7.5	7.5	7.5	7.5	7.50202
GP34433	A_23_P254363	PRRG1	7.5	7.5	7.5	7.5	7.5	7.5324	7.5	7.5	7.5	7.5	7.5	7.5	7.5	7.5	7.5	7.5	7.50202
GP29107	A_24_P219094	SIPA1L1	7.5	7.5	7.5	7.5	7.5	7.5	7.5	7.5	7.5	7.53273	7.5	7.5	7.5	7.5	7.5	7.5	7.50205
GP34055	A_23_P212400	NAT6	7.5	7.5	7.5	7.5	7.5	7.5	7.5	7.5	7.5	7.5	7.5	7.5	7.5332	7.5	7.5	7.5	7.50207
GP504	A_24_P244800	NDRG2	7.5	7.5	7.5	7.5	7.5	7.5	7.5	7.5	7.5	7.5332	7.5	7.5	7.5	7.5	7.5	7.5	7.50207
GP8546	A_23_P87279	TRPM5	7.53326	7.5	7.5	7.5	7.5	7.5	7.5	7.5	7.5	7.5	7.5	7.5	7.5	7.5	7.5	7.5	7.50208
GP3314	A_24_P281908	CUX2	7.5	7.5	7.5	7.5	7.5	7.5	7.5	7.5	7.5	7.5	7.5	7.5	7.53437	7.5	7.5	7.5	7.50215
GP32539	A_24_P396662	GSTM4	7.5	7.5	7.5	7.5	7.5	7.5	7.5	7.5	7.53471	7.5	7.5	7.5	7.5	7.5	7.5	7.5	7.50217
GP10734	A_23_P24424	DKFZP761E198	7.5	7.5	7.5	7.5	7.5	7.5	7.5	7.5	7.5	7.5	7.53539	7.5	7.5	7.5	7.5	7.5	7.50221
GP20527	A_32_P116481	FLJ10120	7.5	7.5	7.5	7.5	7.5	7.5	7.5	7.5	7.5	7.53567	7.5	7.5	7.5	7.5	7.5	7.5	7.50223
GP11268	A_32_P128310	CDKAL1	7.5	7.53604	7.5	7.5	7.5	7.5	7.5	7.5	7.5	7.5	7.5	7.5	7.5	7.5	7.5	7.5	7.50225
GP22170	A_23_P131308	CYP27A1	7.5	7.5	7.5	7.5	7.5	7.5	7.5	7.5	7.5	7.5	7.53604	7.5	7.5	7.5	7.5	7.5	7.50225
GP8342	A_24_P205137	HDAC6	7.5	7.5	7.5	7.5	7.5	7.5	7.5	7.5	7.5	7.53729	7.5	7.5	7.5	7.5	7.5	7.5	7.50233
GP39675	A_23_P436618	GABRA5	7.5	7.51778	7.5	7.5	7.5	7.52	7.5	7.5	7.5	7.5	7.5	7.5	7.5	7.5	7.5	7.5	7.50236
GP32716	A_23_P301021	ASTN1	7.5	7.5	7.5	7.5	7.5	7.5	7.5	7.5	7.5	7.5	7.5	7.5	7.5	7.5	7.53793	7.5	7.50237
GP27597	A_23_P149064	PTPRU	7.5385	7.5	7.5	7.5	7.5	7.5	7.5	7.5	7.5	7.5	7.5	7.5	7.5	7.5	7.5	7.5	7.50241
GP25391	A_23_P9209	NIPSNAP3B	7.5	7.5	7.5	7.5	7.5	7.5	7.5	7.5	7.53865	7.5	7.5	7.5	7.5	7.5	7.5	7.5	7.50242
GP3936	A_23_P202138	SFXN3	7.5	7.5	7.5	7.5	7.5	7.5	7.5	7.5	7.5	7.5	7.5	7.5	7.5	7.53896	7.5	7.5	7.50243
GP28818	A_23_P309996	BCL2L11	7.5	7.5	7.5	7.5	7.5	7.5	7.5	7.5	7.53326	7.5	7.5	7.5	7.5	7.50602	7.5	7.5	7.50245
GP9188	A_24_P417596	FLYWCH2	7.5	7.5336	7.5	7.5	7.5	7.5	7.5	7.5	7.5	7.5	7.50602	7.5	7.5	7.5	7.5	7.5	7.50248
GP37752	A_23_P218977	AFF4	7.5	7.50186	7.53875	7.5	7.5	7.5	7.5	7.5	7.5	7.5	7.5	7.5	7.5	7.5	7.5	7.5	7.50254
GP25380	A_24_P174257	CCDC93	7.5	7.5	7.5	7.5	7.5	7.5	7.54068	7.5	7.5	7.5	7.5	7.5	7.5	7.5	7.5	7.5	7.50254
GP20832	A_23_P144202	EEFSEC	7.5	7.5	7.5	7.5	7.5	7.5	7.5	7.5	7.53883	7.5	7.5	7.5	7.5	7.5	7.50222	7.5	7.50257
GP4968	A_23_P74943	KCNH1	7.5	7.5	7.5	7.5	7.5	7.5	7.5	7.5	7.5	7.54144	7.5	7.5	7.5	7.5	7.5	7.5	7.50259
GP22429	A_24_P333341	SCAMP4	7.5	7.5	7.5	7.5	7.5	7.5	7.5	7.5	7.5	7.5	7.5	7.5	7.5	7.5	7.54144	7.5	7.50259
GP36162	A_23_P319013	ZNF383	7.5	7.5	7.5	7.5	7.5	7.5	7.5	7.5	7.5	7.5417	7.5	7.5	7.5	7.5	7.5	7.5	7.50261
GP22857	A_24_P404033	C15ORF38	7.5	7.5	7.5	7.5	7.5	7.5	7.5	7.5	7.5	7.54176	7.5	7.5	7.5	7.5	7.5	7.5	7.50261
GP6619	A_24_P119519	LIG3	7.5	7.5	7.54278	7.5	7.5	7.5	7.5	7.5	7.5	7.5	7.5	7.5	7.5	7.5	7.5	7.5	7.50267
GP39023	A_32_P54242	LCORL	7.5	7.5	7.5	7.5	7.5	7.5	7.5	7.5	7.54316	7.5	7.5	7.5	7.5	7.5	7.5	7.5	7.5027
GP27242	A_23_P310949	KIF1A	7.5	7.5	7.5	7.5	7.5	7.5	7.5	7.5	7.5	7.5	7.5	7.5	7.5	7.5	7.54349	7.5	7.50272
GP11612	A_23_P359043	AKAP2	7.5	7.5	7.5	7.51141	7.5	7.5	7.5	7.5	7.53274	7.5	7.5	7.5	7.5	7.5	7.5	7.5	7.50276
GP20235	A_23_P69573	GUCY1A3	7.5	7.5	7.5	7.54454	7.5	7.5	7.5	7.5	7.5	7.5	7.5	7.5	7.5	7.5	7.5	7.5	7.50278
GP15021	A_24_P290770	OGDH	7.5	7.5	7.5	7.5	7.5	7.5	7.5	7.5	7.5	7.5	7.5	7.5	7.5	7.5	7.5	7.54454	7.50278
GP28543	A_23_P340922	ZNF414	7.50241	7.5	7.5	7.5	7.5	7.5	7.5	7.5	7.54203	7.5	7.5	7.50047	7.5	7.5	7.5	7.5	7.50281
GP36840	A_24_P74508	SLC25A18	7.5	7.5	7.5	7.5	7.5	7.5	7.5	7.5	7.5	7.5	7.5	7.5	7.5	7.5	7.5	7.54496	7.50281
GP24102	A_23_P119573	KCNN1	7.5	7.5	7.5	7.5	7.54584	7.5	7.5	7.5	7.5	7.5	7.5	7.5	7.5	7.5	7.5	7.5	7.50286
GP9224	A_23_P258124	ZNF346	7.5	7.5	7.5	7.5	7.5	7.5	7.5	7.5	7.5	7.5	7.5	7.5	7.5	7.5	7.54584	7.5	7.50286
GP7336	A_23_P43283	GPR124	7.5	7.5	7.5	7.5	7.5	7.5	7.5	7.5467	7.5	7.5	7.5	7.5	7.5	7.5	7.5	7.5	7.50292
GP24834	A_23_P96285	REEP1	7.5	7.5	7.5	7.5	7.5	7.5	7.5	7.5	7.5	7.5	7.5	7.5	7.5	7.5467	7.5	7.5	7.50292
GP24863	A_23_P85682	NFIA	7.51213	7.53471	7.5	7.5	7.5	7.5	7.5	7.5	7.5	7.5	7.5	7.5	7.5	7.5	7.5	7.5	7.50293
GP14403	A_23_P500271	IRF5	7.54687	7.5	7.5	7.5	7.5	7.5	7.5	7.5	7.5	7.5	7.5	7.5	7.5	7.5	7.5	7.5	7.50293
GP29829	A_24_P30034	C9ORF100	7.5	7.5	7.5	7.5	7.5	7.5	7.5	7.5	7.5	7.5	7.5	7.5	7.5	7.5	7.5	7.54687	7.50293
GP694	A_24_P932451	BAZ2B	7.5	7.5	7.5	7.5	7.5	7.5	7.5	7.5	7.5	7.54706	7.5	7.5	7.5	7.5	7.5	7.5	7.50294
GP7232	A_23_P217277	SLITRK2	7.5	7.5	7.5	7.5	7.5	7.5	7.5	7.5	7.5	7.5	7.5	7.5	7.5	7.5	7.5	7.54706	7.50294
GP2790	A_23_P165390	SLC30A6	7.5	7.5	7.5	7.5	7.5	7.5	7.5	7.5	7.54711	7.5	7.5	7.5	7.5	7.5	7.5	7.5	7.50294
GP9815	A_32_P169406	LOC400043	7.5	7.5	7.5	7.54801	7.5	7.5	7.5	7.5	7.5	7.5	7.5	7.5	7.5	7.5	7.5	7.5	7.503
GP23809	A_24_P256583	TMEM65	7.5	7.5	7.5	7.5	7.5	7.5	7.5	7.5	7.54801	7.5	7.5	7.5	7.5	7.5	7.5	7.5	7.503
GP10503	A_24_P398210	ZNF488	7.5	7.5	7.5	7.5	7.5	7.5	7.5	7.5	7.5	7.54851	7.5	7.5	7.5	7.5	7.5	7.5	7.50303
GP2496	A_32_P82111	LRFN2	7.5	7.5	7.5	7.5	7.5	7.5	7.5	7.5	7.5	7.5	7.5	7.5	7.5	7.5	7.54932	7.5	7.50308
GP8501	A_24_P937790	LOC100130274	7.5	7.5	7.5	7.5	7.5	7.5	7.5	7.5	7.5	7.5	7.5	7.54144	7.5	7.5	7.5	7.5083	7.50311
GP30798	A_24_P918518	P4HTM	7.5	7.5	7.5	7.5	7.5	7.5	7.5	7.5	7.55009	7.5	7.5	7.5	7.5	7.5	7.5	7.5	7.50313
GP3459	A_23_P123454	NUDT18	7.5	7.5	7.5	7.5	7.5	7.5	7.5	7.5	7.5	7.5	7.55082	7.5	7.5	7.5	7.5	7.5	7.50318
GP12009	A_23_P331770	USP49	7.5	7.5	7.5	7.5	7.5	7.5	7.5	7.5	7.5	7.5	7.5	7.5	7.5	7.5	7.55082	7.5	7.50318
GP26961	A_23_P78392	ST8SIA3	7.5	7.5	7.5	7.5	7.5	7.5	7.5	7.5	7.5	7.5	7.5	7.5	7.55082	7.5	7.5	7.5	7.50318
GP17584	A_23_P347632	MTSS1	7.5	7.5	7.5	7.5	7.5	7.5	7.5	7.5	7.5	7.5	7.55136	7.5	7.5	7.5	7.5	7.5	7.50321
GP35661	A_23_P218555	FOSL2	7.5	7.5	7.5	7.5	7.5	7.5	7.5	7.5	7.5	7.5	7.5	7.5	7.5	7.5517	7.5	7.5	7.50323
GP4390	A_23_P129587	ZNF75A	7.5	7.5517	7.5	7.5	7.5	7.5	7.5	7.5	7.5	7.5	7.5	7.5	7.5	7.5	7.5	7.5	7.50323
GP35257	A_23_P254594	GNRH1	7.5	7.5	7.5	7.5	7.5	7.5	7.5	7.5	7.5	7.5	7.5	7.5	7.5	7.5293	7.52249	7.5	7.50324
GP32358	A_23_P401709	C20ORF196	7.5	7.5	7.5	7.5	7.5	7.5	7.5	7.5	7.55128	7.50158	7.5	7.5	7.5	7.5	7.5	7.5	7.5033
GP7593	A_23_P308021	CABP4	7.55322	7.5	7.5	7.5	7.5	7.5	7.5	7.5	7.5	7.5	7.5	7.5	7.5	7.5	7.5	7.5	7.50333
GP20033	A_23_P78429	ZNF397OS	7.5	7.5	7.5	7.5	7.5	7.55386	7.5	7.5	7.5	7.5	7.5	7.5	7.5	7.5	7.5	7.5	7.50337
GP26489	A_24_P17909	MRPL2	7.5	7.5	7.5	7.5	7.5	7.5	7.5	7.5	7.51881	7.53555	7.5	7.5	7.5	7.5	7.5	7.5	7.5034
GP12970	A_32_P168326	ANKRD20A2	7.5	7.5	7.5	7.55452	7.5	7.5	7.5	7.5	7.5	7.5	7.5	7.5	7.5	7.5	7.5	7.5	7.50341
GP27977	A_23_P84202	WDR25	7.5	7.5	7.5	7.5	7.5	7.5	7.5	7.5	7.55452	7.5	7.5	7.5	7.5	7.5	7.5	7.5	7.50341
GP5091	A_23_P48217	APOLD1	7.5	7.5	7.5	7.5	7.5	7.5	7.5	7.5	7.5	7.5	7.55481	7.5	7.5	7.5	7.5	7.5	7.50343
GP2991	A_24_P230282	VCX2	7.5	7.5	7.5	7.5	7.5	7.5	7.5	7.5	7.5	7.5	7.5	7.5	7.5	7.55518	7.5	7.5	7.50345
GP1799	A_24_P153680	ZNF395	7.55543	7.5	7.5	7.5	7.5	7.5	7.5	7.5	7.5	7.5	7.5	7.5	7.5	7.5	7.5	7.5	7.50346
GP8643	A_24_P685241	RFX3	7.5	7.5	7.5	7.5	7.5	7.55562	7.5	7.5	7.5	7.5	7.5	7.5	7.5	7.5	7.5	7.5	7.50348
GP12242	A_23_P107775	TMEM190	7.5225	7.5	7.5	7.5	7.5	7.5	7.5332	7.5	7.5	7.5	7.5	7.5	7.5	7.5	7.5	7.5	7.50348
GP30213	A_23_P164415	CCDC40	7.5	7.5	7.5	7.5	7.5	7.5	7.5	7.5	7.5	7.5559	7.5	7.5	7.5	7.5	7.5	7.5	7.50349
GP6718	A_23_P23646	USF1	7.5	7.5	7.5	7.5	7.55679	7.5	7.5	7.5	7.5	7.5	7.5	7.5	7.5	7.5	7.5	7.5	7.50355
GP32569	A_23_P137806	MPL	7.5	7.5	7.5	7.5	7.5	7.5	7.5	7.5	7.5	7.5	7.5	7.51881	7.5	7.5	7.53865	7.5	7.50359
GP6753	A_23_P129801	RAB40B	7.5	7.5	7.5	7.5	7.51964	7.5	7.5	7.5	7.5	7.53883	7.5	7.5	7.5	7.5	7.5	7.5	7.50365
GP19946	A_32_P29615	ZNF468	7.5	7.5	7.5	7.5	7.5	7.5	7.5	7.5	7.55863	7.5	7.5	7.5	7.5	7.5	7.5	7.5	7.50366
GP11878	A_23_P40334	NPBWR2	7.5	7.5	7.5	7.51115	7.5	7.5	7.5	7.5	7.5	7.5	7.5	7.5	7.5	7.5	7.54815	7.5	7.50371
GP2410	A_23_P100795	STAT3	7.5	7.5	7.5	7.5	7.55933	7.5	7.5	7.5	7.5	7.5	7.5	7.5	7.5	7.5	7.5	7.5	7.50371
GP25459	A_23_P142738	TMEM178	7.5	7.5	7.5	7.5	7.5	7.5	7.5	7.5	7.55933	7.5	7.5	7.5	7.5	7.5	7.5	7.5	7.50371
GP35352	A_24_P178273	TWF1	7.5	7.5	7.5	7.5	7.5	7.50047	7.5	7.5	7.55682	7.50212	7.5	7.5	7.5	7.5	7.5	7.5	7.50371
GP14487	A_23_P139471	RPS26	7.5	7.55947	7.5	7.5	7.5	7.5	7.5	7.5	7.5	7.5	7.5	7.5	7.5	7.5	7.5	7.5	7.50372
GP3634	A_24_P159548	SLC46A1	7.5	7.5	7.5	7.5	7.5	7.5	7.5	7.5	7.5	7.5	7.5	7.5	7.5	7.5	7.5	7.56102	7.50381
GP2015	A_23_P3221	SQRDL	7.5	7.5	7.5	7.56106	7.5	7.5	7.5	7.5	7.5	7.5	7.5	7.5	7.5	7.5	7.5	7.5	7.50382
GP23942	A_23_P397455	ACVR1C	7.5	7.562	7.5	7.5	7.5	7.5	7.5	7.5	7.5	7.5	7.5	7.5	7.5	7.5	7.5	7.5	7.50388
GP6999	A_24_P291814	COL12A1	7.5	7.5	7.5	7.5	7.5	7.5	7.5	7.5	7.56256	7.5	7.5	7.5	7.5	7.5	7.5	7.5	7.50391
GP334	A_23_P8142	CLPS	7.5	7.5	7.5	7.5	7.5	7.5	7.5	7.5	7.5	7.5	7.5	7.56298	7.5	7.5	7.5	7.5	7.50394
GP25615	A_23_P431388	SPOCD1	7.5	7.5	7.5	7.53412	7.5	7.5	7.5	7.5	7.5	7.5	7.5	7.5	7.5	7.51928	7.51044	7.5	7.50399
GP21808	A_23_P122937	ELMO1	7.5	7.5	7.5	7.5	7.5	7.5	7.5	7.5	7.56418	7.5	7.5	7.5	7.5	7.5	7.5	7.5	7.50401
GP27777	A_23_P103226	FAAH	7.5	7.5	7.5	7.5	7.5	7.5	7.5	7.5	7.5	7.5	7.5	7.5	7.5	7.5	7.56422	7.5	7.50401
GP40188	A_24_P762886	KIAA0485	7.5	7.56452	7.5	7.5	7.5	7.5	7.5	7.5	7.5	7.5	7.5	7.5	7.5	7.5	7.5	7.5	7.50403
GP24915	A_23_P334664	PML	7.5	7.5	7.5	7.5	7.5	7.5	7.5	7.5	7.5	7.5	7.5	7.5646	7.5	7.5	7.5	7.5	7.50404
GP37777	A_24_P191884	PHAX	7.5	7.5	7.5	7.5	7.5	7.5	7.5	7.5	7.5	7.5	7.5	7.5	7.56496	7.5	7.5	7.5	7.50406
GP25264	A_23_P363313	SLC16A11	7.56496	7.5	7.5	7.5	7.5	7.5	7.5	7.5	7.5	7.5	7.5	7.5	7.5	7.5	7.5	7.5	7.50406
GP13646	A_23_P66050	B3GNT9	7.5	7.5	7.5	7.5	7.5	7.5	7.5	7.5	7.5	7.5653	7.5	7.5	7.5	7.5	7.5	7.5	7.50408
GP36705	A_23_P92025	CIDEC	7.5	7.5	7.5	7.5	7.5	7.5	7.5	7.5	7.5	7.56537	7.5	7.5	7.5	7.5	7.5	7.5	7.50409
GP3473	A_32_P202759	FAM171B	7.5	7.5	7.5	7.5	7.5	7.5	7.56537	7.5	7.5	7.5	7.5	7.5	7.5	7.5	7.5	7.5	7.50409
GP5677	A_23_P29199	NF2	7.5	7.5	7.5	7.5	7.5	7.5	7.5	7.5	7.5	7.5	7.5	7.5	7.56537	7.5	7.5	7.5	7.50409
GP18495	A_23_P130619	STXBP2	7.5	7.5	7.5	7.5	7.5	7.5	7.5	7.5	7.56537	7.5	7.5	7.5	7.5	7.5	7.5	7.5	7.50409
GP18508	A_32_P176018	ACTL8	7.5	7.5	7.5	7.5	7.5	7.5	7.5	7.5	7.5	7.5	7.5	7.5	7.56578	7.5	7.5	7.5	7.50411
GP21889	A_23_P117363	SERPINA6	7.5	7.5	7.5	7.5	7.5	7.5	7.5	7.5	7.5	7.5	7.55386	7.51314	7.5	7.5	7.5	7.5	7.50419
GP28983	A_24_P303420	LOC221442	7.5	7.5	7.5	7.5	7.5	7.5	7.5	7.5	7.55481	7.5	7.5	7.5	7.5	7.5	7.51314	7.5	7.50425
GP871	A_23_P162449	SRGAP1	7.56807	7.5	7.5	7.5	7.5	7.5	7.5	7.5	7.5	7.5	7.5	7.5	7.5	7.5	7.5	7.5	7.50425
GP23342	A_23_P155425	DUSP7	7.5	7.5	7.5	7.5	7.56818	7.5	7.5	7.5	7.5	7.5	7.5	7.5	7.5	7.5	7.5	7.5	7.50426
GP13749	A_32_P97192	PMS2L2	7.5	7.5	7.5684	7.5	7.5	7.5	7.5	7.5	7.5	7.5	7.5	7.5	7.5	7.5	7.5	7.5	7.50427
GP36406	A_23_P159424	ACYP2	7.5	7.5	7.5	7.5	7.5	7.5	7.5	7.5	7.56902	7.5	7.5	7.5	7.5	7.5	7.5	7.5	7.50431
GP12876	A_24_P207907	R3HDM2	7.5	7.5	7.5	7.5	7.5	7.5	7.5	7.5	7.5	7.5	7.5	7.5	7.56902	7.5	7.5	7.5	7.50431
GP12465	A_24_P12521	C7ORF31	7.5	7.5	7.5	7.5	7.5	7.5	7.5	7.5	7.57012	7.5	7.5	7.5	7.5	7.5	7.5	7.5	7.50438
GP25312	A_23_P256632	PGGT1B	7.5	7.5	7.5	7.5	7.5	7.5	7.5	7.5	7.57046	7.5	7.5	7.5	7.5	7.5	7.5	7.5	7.5044
GP3654	A_32_P128391	LOC728431	7.5	7.5	7.5	7.5	7.5	7.5	7.5	7.5	7.5	7.5	7.5	7.5	7.5	7.57082	7.5	7.5	7.50443
GP14291	A_23_P48414	CCNA1	7.5	7.5	7.5	7.5	7.56295	7.508	7.5	7.5	7.5	7.5	7.5	7.5	7.5	7.5	7.5	7.5	7.50443
GP20661	A_23_P11598	ZNF684	7.5	7.5	7.5	7.5	7.5	7.57106	7.5	7.5	7.5	7.5	7.5	7.5	7.5	7.5	7.5	7.5	7.50444
GP35074	A_23_P144134	C3ORF58	7.5	7.5	7.5	7.5	7.5	7.5	7.5	7.5	7.57128	7.5	7.5	7.5	7.5	7.5	7.5	7.5	7.50446
GP12188	A_24_P848714	KLHL5	7.5	7.5	7.5	7.5	7.5	7.5	7.5	7.5	7.5	7.5	7.5	7.5	7.57128	7.5	7.5	7.5	7.50446
GP13425	A_24_P830025	FNTA	7.5	7.5	7.5	7.5	7.5	7.5	7.5	7.57137	7.5	7.5	7.5	7.5	7.5	7.5	7.5	7.5	7.50446
GP33036	A_23_P51202	ZNF436	7.5	7.5	7.5	7.5	7.5	7.5	7.5	7.5	7.5	7.5	7.5	7.5	7.5	7.5	7.5	7.57137	7.50446
GP22620	A_24_P316270	UBA6	7.5	7.5	7.5	7.5	7.5	7.5	7.5	7.57217	7.5	7.5	7.5	7.5	7.5	7.5	7.5	7.5	7.50451
GP25455	A_32_P221694	ADAL	7.5	7.5	7.5	7.5	7.5	7.5	7.5	7.57256	7.5	7.5	7.5	7.5	7.5	7.5	7.5	7.5	7.50453
GP37323	A_24_P401768	AMOTL1	7.5	7.5	7.5	7.5	7.5	7.5	7.5	7.5	7.5	7.5	7.57256	7.5	7.5	7.5	7.5	7.5	7.50453
GP20251	A_23_P169233	ZNF510	7.5	7.5	7.5	7.5	7.5	7.5	7.5	7.5	7.57327	7.5	7.5	7.5	7.5	7.5	7.5	7.5	7.50458
GP22242	A_24_P753454	LOC100132273	7.5	7.5	7.5	7.5	7.5	7.5	7.5	7.5	7.5	7.5	7.5	7.5	7.5	7.57339	7.5	7.5	7.50459
GP3650	A_24_P323425	C20ORF12	7.5	7.5	7.5	7.5	7.5	7.57439	7.5	7.5	7.5	7.5	7.5	7.5	7.5	7.5	7.5	7.5	7.50465
GP2024	A_24_P112087	ASF1A	7.5	7.5	7.5	7.5	7.5	7.57488	7.5	7.5	7.5	7.5	7.5	7.5	7.5	7.5	7.5	7.5	7.50468
GP25260	A_23_P363316	HOXB5	7.5	7.5	7.5	7.5	7.5	7.5	7.5	7.57501	7.5	7.5	7.5	7.5	7.5	7.5	7.5	7.5	7.50469
GP75	A_24_P118560	POM121L1	7.57502	7.5	7.5	7.5	7.5	7.5	7.5	7.5	7.5	7.5	7.5	7.5	7.5	7.5	7.5	7.5	7.50469
GP40824	A_23_P8240	FAM50B	7.5	7.55082	7.5	7.5	7.5	7.5	7.5	7.5	7.5	7.5	7.5	7.52447	7.5	7.5	7.5	7.5	7.50471
GP5349	A_23_P43690	BNC2	7.5	7.5	7.5	7.5757	7.5	7.5	7.5	7.5	7.5	7.5	7.5	7.5	7.5	7.5	7.5	7.5	7.50473
GP22093	A_23_P110022	GATA2	7.5	7.5	7.5	7.5	7.5	7.5	7.5	7.5	7.5	7.5	7.5	7.5	7.5	7.5757	7.5	7.5	7.50473
GP27452	A_24_P402825	CACNA2D3	7.5	7.5	7.5	7.5	7.5	7.5	7.5	7.5	7.5	7.5	7.5	7.5	7.57582	7.5	7.5	7.5	7.50474
GP21114	A_24_P86968	CD3E	7.52447	7.5	7.5	7.5	7.5	7.5	7.5	7.5	7.5	7.5	7.5	7.5	7.5	7.5	7.55136	7.5	7.50474
GP13220	A_23_P55564	ZCCHC2	7.5	7.5	7.5	7.5	7.5	7.5	7.5	7.5	7.57599	7.5	7.5	7.5	7.5	7.5	7.5	7.5	7.50475
GP23024	A_23_P315991	OR10A5	7.57648	7.5	7.5	7.5	7.5	7.5	7.5	7.5	7.5	7.5	7.5	7.5	7.5	7.5	7.5	7.5	7.50478
GP31124	A_23_P167812	RBM24	7.5	7.5	7.5	7.5	7.5	7.5	7.5	7.5	7.5	7.5	7.57733	7.5	7.5	7.5	7.5	7.5	7.50483
GP33886	A_23_P212497	ACAD11	7.5	7.5	7.5	7.5	7.5	7.5	7.5	7.57777	7.5	7.5	7.5	7.5	7.5	7.5	7.5	7.5	7.50486
GP35805	A_24_P129417	BMP1	7.5	7.5	7.5	7.5	7.5	7.5	7.5	7.5	7.5	7.5	7.5	7.5	7.5	7.5	7.5	7.57792	7.50487
GP38026	A_23_P392435	KBTBD6	7.5	7.5	7.5	7.5	7.5	7.5	7.5	7.5	7.5	7.5	7.5	7.5	7.57797	7.5	7.5	7.5	7.50487
GP14411	A_24_P42803	WDR26	7.5	7.5	7.5	7.5	7.5	7.5	7.5	7.5	7.57797	7.5	7.5	7.5	7.5	7.5	7.5	7.5	7.50487
GP11848	A_24_P282597	CD46	7.5	7.5	7.5	7.5	7.5	7.5	7.5	7.5	7.5	7.5	7.5	7.5	7.57798	7.5	7.5	7.5	7.50487
GP23259	A_23_P37718	CNGB1	7.5	7.5	7.5	7.5	7.5	7.5	7.5	7.5	7.5	7.5	7.5	7.57805	7.5	7.5	7.5	7.5	7.50488
GP7247	A_23_P412389	FGF18	7.5	7.5	7.5	7.5	7.5	7.5	7.5	7.5	7.5	7.5	7.5	7.5	7.5	7.57824	7.5	7.5	7.50489
GP32109	A_24_P162412	WDR20	7.5	7.5	7.5	7.5	7.5	7.5	7.5	7.5	7.5	7.5	7.5	7.5	7.57864	7.5	7.5	7.5	7.50491
GP26119	A_24_P114142	CNTN2	7.5	7.5	7.5	7.5	7.55987	7.5	7.5	7.5	7.5	7.5	7.5	7.5	7.52015	7.5	7.5	7.5	7.505
GP35019	A_23_P99785	FAM164C	7.5	7.57314	7.5	7.5	7.5	7.50542	7.5	7.5	7.5	7.50207	7.5	7.5	7.5	7.5	7.5	7.5	7.50504
GP9104	A_24_P179363	GAS2	7.5	7.5	7.5	7.5	7.51044	7.5	7.5	7.5	7.51119	7.5	7.5	7.5	7.55933	7.5	7.5	7.5	7.50506
GP2753	A_24_P197537	PDE8B	7.5	7.5	7.5	7.5	7.5	7.5	7.5	7.5	7.5	7.5	7.5	7.5	7.5	7.5	7.58115	7.5	7.50507
GP38761	A_23_P67748	RAB11B	7.5	7.5	7.5	7.5	7.5	7.5	7.5	7.5	7.5821	7.5	7.5	7.5	7.5	7.5	7.5	7.5	7.50513
GP33751	A_23_P208259	ZNF347	7.5	7.5	7.5	7.5	7.5	7.5273	7.5	7.55518	7.5	7.5	7.5	7.5	7.5	7.5	7.5	7.5	7.50515
GP1388	A_23_P100189	PRM1	7.5	7.5	7.5	7.5	7.5	7.5	7.5	7.5	7.5828	7.5	7.5	7.5	7.5	7.5	7.5	7.5	7.50518
GP2588	A_32_P150876	LOC339290	7.5	7.5	7.5	7.5	7.5	7.5	7.5	7.5	7.5	7.5	7.5	7.5	7.5	7.58293	7.5	7.5	7.50518
GP39522	A_32_P497742	GPR161	7.5	7.5	7.5	7.5	7.5	7.5	7.5	7.5	7.5	7.5	7.5	7.5	7.5	7.5	7.58293	7.5	7.50518
GP17040	A_23_P163251	PAQR5	7.5	7.5	7.5	7.5	7.5	7.5	7.5	7.5	7.5	7.5	7.58293	7.5	7.5	7.5	7.5	7.5	7.50518
GP23774	A_24_P373562	ADAP2	7.5	7.5	7.5	7.5	7.5	7.5	7.5	7.5	7.5	7.5	7.58295	7.5	7.5	7.5	7.5	7.5	7.50518
GP5989	A_24_P927304	TNNT2	7.5	7.5	7.5	7.5	7.5	7.5	7.5	7.5	7.58295	7.5	7.5	7.5	7.5	7.5	7.5	7.5	7.50518
GP32899	A_24_P176484	ZCCHC14	7.5	7.5	7.58329	7.5	7.5	7.5	7.5	7.5	7.5	7.5	7.5	7.5	7.5	7.5	7.5	7.5	7.50521
GP22605	A_23_P205273	PPP1R13B	7.5	7.5	7.5	7.5	7.5	7.5	7.5	7.58471	7.5	7.5	7.5	7.5	7.5	7.5	7.5	7.5	7.50529
GP2871	A_24_P153448	C19ORF28	7.5	7.5	7.50186	7.5	7.5	7.5	7.5	7.5	7.5	7.58293	7.5	7.5	7.5	7.5	7.5	7.5	7.5053
GP39709	A_24_P798709	NIPAL2	7.5	7.5	7.5	7.5	7.5	7.5	7.5	7.5	7.5	7.5	7.5	7.5	7.5	7.58482	7.5	7.5	7.5053
GP27461	A_23_P404129	SPATA5	7.5	7.5	7.5	7.5	7.5	7.58584	7.5	7.5	7.5	7.5	7.5	7.5	7.5	7.5	7.5	7.5	7.50536
GP30630	A_24_P413669	PFKFB2	7.5	7.5	7.5	7.5	7.5	7.5	7.5	7.5	7.58615	7.5	7.5	7.5	7.5	7.5	7.5	7.5	7.50538
GP4265	A_23_P21063	SCN5A	7.5	7.5	7.5	7.5	7.5	7.5	7.5	7.5	7.5	7.5	7.5	7.5	7.5	7.5	7.58615	7.5	7.50538
GP12684	A_23_P378588	ARL5B	7.5	7.5	7.5	7.5	7.5	7.5	7.5	7.5	7.5864	7.5	7.5	7.5	7.5	7.5	7.5	7.5	7.5054
GP4453	A_32_P128572	MIER1	7.5	7.5	7.5	7.5	7.5	7.5	7.5	7.5	7.5	7.58677	7.5	7.5	7.5	7.5	7.5	7.5	7.50542
GP10320	A_24_P519817	HSD3B7	7.5	7.58712	7.5	7.5	7.5	7.5	7.5	7.5	7.5	7.5	7.5	7.5	7.5	7.5	7.5	7.5	7.50544
GP27873	A_23_P357101	APOBEC3F	7.5	7.5	7.5	7.5	7.5	7.5	7.5	7.5	7.5	7.5	7.5	7.5	7.5	7.58765	7.5	7.5	7.50548
GP8069	A_23_P32165	LHX2	7.5	7.5	7.5	7.5	7.5	7.5	7.5	7.5	7.5	7.5	7.5	7.5	7.5	7.5	7.58766	7.5	7.50548
GP2091	A_23_P168449	RASA4	7.58875	7.5	7.5	7.5	7.5	7.5	7.5	7.5	7.5	7.5	7.5	7.5	7.5	7.5	7.5	7.5	7.50555
GP18505	A_23_P364504	FAM132B	7.5	7.5	7.5	7.5	7.5078	7.5	7.5	7.5	7.5	7.5	7.5	7.5	7.5	7.5	7.58131	7.5	7.50557
GP2658	A_24_P159312	SLC7A6	7.5	7.5	7.5	7.5	7.5	7.5	7.5	7.5	7.58936	7.5	7.5	7.5	7.5	7.5	7.5	7.5	7.50559
GP11826	A_23_P207154	CSH2	7.5	7.5	7.5	7.5	7.5	7.5	7.5	7.5	7.5	7.5	7.5	7.5	7.58584	7.50381	7.5	7.5	7.5056
GP23412	A_23_P64539	HBG1	7.5	7.5	7.5	7.58991	7.5	7.5	7.5	7.5	7.5	7.5	7.5	7.5	7.5	7.5	7.5	7.5	7.50562
GP11602	A_23_P216900	NR6A1	7.5	7.5	7.58991	7.5	7.5	7.5	7.5	7.5	7.5	7.5	7.5	7.5	7.5	7.5	7.5	7.5	7.50562
GP34983	A_24_P294191	RALB	7.5	7.5	7.5	7.5	7.5	7.5	7.5	7.5	7.5	7.5	7.58996	7.5	7.5	7.5	7.5	7.5	7.50562
GP32212	A_32_P140475	KIAA1377	7.5	7.5	7.5	7.5	7.5	7.5	7.5	7.5	7.58293	7.50855	7.5	7.5	7.5	7.5	7.5	7.5	7.50572
GP4384	A_23_P52888	MPPED2	7.5	7.5	7.5	7.5	7.59149	7.5	7.5	7.5	7.5	7.5	7.5	7.5	7.5	7.5	7.5	7.5	7.50572
GP26130	A_24_P66312	KRTAP12-1	7.5	7.5	7.5	7.5	7.5	7.5	7.5	7.5	7.5	7.5	7.5915	7.5	7.5	7.5	7.5	7.5	7.50572
GP570	A_24_P389415	PNMA2	7.5	7.5	7.59176	7.5	7.5	7.5	7.5	7.5	7.5	7.5	7.5	7.5	7.5	7.5	7.5	7.5	7.50574
GP18436	A_24_P913666	MRPS11	7.5	7.5	7.5	7.5	7.5	7.5	7.5	7.5	7.5	7.5	7.5	7.5	7.59236	7.5	7.5	7.5	7.50577
GP35442	A_23_P127793	EML3	7.52776	7.5	7.5	7.5	7.5	7.5	7.5	7.5	7.5646	7.5	7.5	7.5	7.5	7.5	7.5	7.5	7.50577
GP22920	A_24_P243044	GSK3B	7.5	7.5	7.5	7.5	7.5	7.5	7.5	7.5	7.59274	7.5	7.5	7.5	7.5	7.5	7.5	7.5	7.5058
GP486	A_23_P34375	TCEA3	7.5	7.5	7.5	7.5	7.5	7.5	7.5	7.5	7.5	7.5	7.59274	7.5	7.5	7.5	7.5	7.5	7.5058
GP31751	A_23_P44569	ABCC2	7.5	7.5	7.5	7.5	7.5	7.59282	7.5	7.5	7.5	7.5	7.5	7.5	7.5	7.5	7.5	7.5	7.5058
GP29427	A_24_P11208	CD1D	7.5	7.5	7.5	7.5	7.5	7.5	7.5	7.5	7.5	7.5	7.5	7.5	7.5	7.5	7.5	7.59369	7.50586
GP16148	A_23_P215505	RAPGEF5	7.5	7.5	7.5	7.5	7.5	7.59369	7.5	7.5	7.5	7.5	7.5	7.5	7.5	7.5	7.5	7.5	7.50586
GP22495	A_23_P142974	ARHGAP25	7.5	7.5	7.5	7.5	7.5	7.5	7.52917	7.5646	7.5	7.5	7.5	7.5	7.5	7.5	7.5	7.5	7.50586
GP2042	A_23_P165162	HAMP	7.5	7.5	7.5	7.5	7.5	7.5	7.5	7.5	7.5	7.5	7.5	7.5	7.5	7.5	7.5	7.59386	7.50587
GP8666	A_23_P251574	KLHL24	7.5	7.5	7.5	7.5	7.5	7.5	7.5	7.56126	7.5	7.5	7.5	7.5	7.53274	7.5	7.5	7.5	7.50587
GP31056	A_24_P176805	ZNF264	7.59404	7.5	7.5	7.5	7.5	7.5	7.5	7.5	7.5	7.5	7.5	7.5	7.5	7.5	7.5	7.5	7.50588
GP4251	A_32_P65391	PRTG	7.5	7.5	7.5	7.59539	7.5	7.5	7.5	7.5	7.5	7.5	7.5	7.5	7.5	7.5	7.5	7.5	7.50596
GP23948	A_32_P171043	CCBE1	7.5	7.5	7.5	7.54159	7.5	7.5	7.5	7.55386	7.5	7.5	7.5	7.5	7.5	7.5	7.5	7.5	7.50597
GP2139	A_24_P112032	KCNK17	7.5	7.5	7.5	7.5	7.5	7.5	7.5	7.5	7.5	7.5	7.5	7.5	7.59621	7.5	7.5	7.5	7.50601
GP6462	A_23_P202408	HERC4	7.5	7.5	7.5	7.5	7.5	7.5	7.5	7.5	7.59648	7.5	7.5	7.5	7.5	7.5	7.5	7.5	7.50603
GP2875	A_23_P53137	HBG1	7.5	7.5	7.5	7.59774	7.5	7.5	7.5	7.5	7.5	7.5	7.5	7.5	7.5	7.5	7.5	7.5	7.50611
GP23978	A_32_P171061	ASCL2	7.59775	7.5	7.5	7.5	7.5	7.5	7.5	7.5	7.5	7.5	7.5	7.5	7.5	7.5	7.5	7.5	7.50611
GP19620	A_23_P407112	SPATA18	7.5	7.5	7.5	7.5	7.5	7.5	7.5	7.59779	7.5	7.5	7.5	7.5	7.5	7.5	7.5	7.5	7.50611
GP37473	A_23_P44057	ARHGAP1	7.5	7.5	7.5	7.5	7.5	7.5	7.5	7.5	7.5	7.5	7.5	7.5	7.5	7.59787	7.5	7.5	7.50612
GP22247	A_24_P221575	RUFY3	7.5	7.5	7.5	7.5	7.5	7.5	7.5	7.5	7.5	7.5	7.59841	7.5	7.5	7.5	7.5	7.5	7.50615
GP11010	A_24_P79153	SCAMP4	7.5	7.5	7.5	7.5	7.5	7.5	7.5	7.5	7.59841	7.5	7.5	7.5	7.5	7.5	7.5	7.5	7.50615
GP3492	A_23_P123424	CHRNB3	7.5	7.5	7.5	7.5	7.5	7.5	7.5	7.5	7.5	7.5	7.5	7.59921	7.5	7.5	7.5	7.5	7.5062
GP21672	A_23_P320897	DENND1B	7.5	7.5	7.5	7.5	7.5	7.5	7.5	7.5	7.59942	7.5	7.5	7.5	7.5	7.5	7.5	7.5	7.50621
GP7212	A_32_P225345	C11ORF88	7.5	7.5	7.5	7.5	7.5	7.5	7.5	7.5	7.59953	7.5	7.5	7.5	7.5	7.5	7.5	7.5	7.50622
GP24021	A_24_P298360	LTBP3	7.59953	7.5	7.5	7.5	7.5	7.5	7.5	7.5	7.5	7.5	7.5	7.5	7.5	7.5	7.5	7.5	7.50622
GP27791	A_32_P396186	TRIM66	7.5	7.5	7.5	7.5	7.5	7.5	7.5	7.5	7.5	7.5	7.5	7.5	7.59953	7.5	7.5	7.5	7.50622
GP35530	A_24_P238131	SUSD5	7.5	7.5	7.5	7.5	7.5	7.5	7.5	7.5	7.5	7.5	7.5	7.5	7.59971	7.5	7.5	7.5	7.50623
GP20094	A_23_P314755	STC1	7.5	7.5	7.5	7.5	7.5	7.5	7.5	7.5	7.5	7.5	7.59978	7.5	7.5	7.5	7.5	7.5	7.50624
GP20859	A_23_P407090	NFXL1	7.5	7.5	7.5	7.5	7.5	7.5	7.5	7.5	7.60026	7.5	7.5	7.5	7.5	7.5	7.5	7.5	7.50627
GP35252	A_24_P361457	FLJ35220	7.5	7.5	7.5	7.5	7.5	7.5	7.5	7.5	7.5	7.5	7.5078	7.5653	7.5	7.5	7.5273	7.5	7.50627
GP3177	A_24_P817209	ARL10	7.5	7.5	7.5	7.5	7.5	7.5	7.5	7.5	7.5	7.5	7.5	7.5	7.60054	7.5	7.5	7.5	7.50628
GP33452	A_23_P141335	ARHGAP27	7.5	7.5	7.5	7.5	7.5	7.5	7.5	7.5	7.5	7.5	7.5	7.5	7.60097	7.5	7.5	7.5	7.50631
GP40008	A_32_P5040	NOTCH2NL	7.5	7.5	7.5	7.5	7.5	7.5	7.5	7.60121	7.5	7.5	7.5	7.5	7.5	7.5	7.5	7.5	7.50633
GP24391	A_23_P320290	ZNF827	7.5	7.5	7.5	7.5	7.5	7.5	7.5	7.5	7.60163	7.5	7.5	7.5	7.5	7.5	7.5	7.5	7.50635
GP16469	A_23_P139648	IAPP	7.5	7.5	7.5	7.5	7.5	7.5	7.5	7.5	7.5	7.5	7.508	7.59404	7.5	7.5	7.5	7.5	7.50638
GP139	A_24_P322191	CALCOCO2	7.5	7.5	7.5	7.5	7.5	7.53303	7.56496	7.5	7.5	7.5	7.50469	7.5	7.5	7.5	7.5	7.5	7.50642
GP37280	A_23_P355311	PTCH2	7.60309	7.5	7.5	7.5	7.5	7.5	7.5	7.5	7.5	7.5	7.5	7.5	7.5	7.5	7.5	7.5	7.50644
GP12539	A_23_P66211	PAQR4	7.5	7.5	7.5	7.5	7.5	7.5	7.5	7.5	7.5	7.60309	7.5	7.5	7.5	7.5	7.5	7.5	7.50644
GP9272	A_23_P74299	ADORA1	7.5	7.5	7.5	7.5	7.5	7.5	7.5	7.5	7.5	7.5	7.5	7.5	7.5	7.60355	7.5	7.5	7.50647
GP17903	A_23_P328729	KLHL8	7.5	7.5	7.5	7.5	7.5	7.5	7.5	7.5	7.6036	7.5	7.5	7.5	7.5	7.5	7.5	7.5	7.50648
GP21633	A_32_P116606	LIX1	7.5	7.5	7.5	7.5	7.5	7.5	7.5	7.5	7.5	7.5	7.5	7.5	7.5	7.60423	7.5	7.5	7.50651
GP25248	A_24_P256692	MIA3	7.5	7.5	7.5	7.5	7.5	7.5	7.5	7.5	7.60423	7.5	7.5	7.5	7.5	7.5	7.5	7.5	7.50651
GP31915	A_24_P6030	FAM165B	7.5	7.5	7.5	7.5	7.5	7.5	7.5	7.5	7.5	7.60441	7.5	7.5	7.5	7.5	7.5	7.5	7.50653
GP33830	A_23_P90722	PTPRN	7.5	7.5	7.5	7.5	7.5	7.5	7.5	7.5	7.5	7.5	7.5	7.60459	7.5	7.5	7.5	7.5	7.50654
GP31864	A_24_P265111	MLLT6	7.57501	7.5	7.5	7.5	7.5	7.5	7.5	7.5	7.5	7.5	7.5	7.50054	7.5	7.5	7.5	7.5293	7.50655
GP6984	A_23_P434289	GPR62	7.5	7.5	7.5	7.5	7.5	7.5	7.5	7.5	7.5	7.5	7.5	7.5	7.60508	7.5	7.5	7.5	7.50657
GP26282	A_23_P103104	MFNG	7.5	7.5	7.5	7.5	7.5	7.5	7.5	7.5	7.5	7.60564	7.5	7.5	7.5	7.5	7.5	7.5	7.5066
GP11292	A_32_P181638	BVES	7.5	7.5	7.5	7.5	7.50222	7.60423	7.5	7.5	7.5	7.5	7.5	7.5	7.5	7.5	7.5	7.5	7.50665
GP20968	A_23_P155360	HDAC11	7.5	7.5	7.5	7.5	7.5	7.5	7.5	7.5	7.5	7.5	7.50018	7.60629	7.5	7.5	7.5	7.5	7.50665
GP8463	A_23_P415663	TIGD3	7.5	7.5	7.5	7.5	7.5	7.5	7.5	7.5	7.5	7.5	7.5	7.5	7.5	7.5	7.60752	7.5	7.50672
GP11930	A_24_P135483	TSPAN14	7.5	7.5	7.5	7.5	7.5	7.5	7.5	7.5	7.5	7.5	7.5	7.5	7.5	7.5	7.5	7.60761	7.50673
GP10110	A_23_P251216	VPS13D	7.5	7.5	7.5	7.5	7.5	7.5	7.5	7.5	7.5	7.5	7.5	7.5	7.60762	7.5	7.5	7.5	7.50673
GP36862	A_23_P158976	ABCC2	7.5	7.5	7.5	7.5	7.5	7.60767	7.5	7.5	7.5	7.5	7.5	7.5	7.5	7.5	7.5	7.5	7.50673
GP12133	A_32_P114483	C6ORF141	7.5	7.5	7.5	7.5	7.5	7.5	7.5	7.5	7.5	7.6067	7.5	7.5	7.5	7.5	7.50153	7.5	7.50676
GP15658	A_24_P251866	ADAMTS2	7.5	7.5	7.5	7.5	7.5	7.51503	7.5	7.5	7.5	7.5	7.5	7.5	7.5932	7.5	7.5	7.5	7.50676
GP34018	A_24_P333421	ZNF862	7.5	7.5	7.5	7.5	7.5	7.5	7.5	7.5	7.5	7.5	7.5	7.5	7.5	7.5	7.6086	7.5	7.50679
GP11385	A_32_P98927	STAG3L4	7.5	7.5	7.5	7.5	7.5	7.5	7.5	7.5	7.60903	7.5	7.5	7.5	7.5	7.5	7.5	7.5	7.50681
GP38685	A_23_P100912	GIT1	7.57128	7.5	7.5	7.5	7.5	7.5	7.5381	7.5	7.5	7.5	7.5	7.5	7.5	7.5	7.5	7.5	7.50684
GP29595	A_23_P47541	TAF6L	7.5	7.5	7.5	7.5	7.5	7.5	7.5	7.5	7.60948	7.5	7.5	7.5	7.5	7.5	7.5	7.5	7.50684
GP20458	A_23_P356041	SPAG9	7.5	7.5	7.5	7.5	7.5	7.5	7.5	7.5	7.60986	7.5	7.5	7.5	7.5	7.5	7.5	7.5	7.50687
GP39871	A_24_P238855	SETD8	7.5	7.5	7.5	7.5	7.60569	7.5	7.5	7.50421	7.5	7.5	7.5	7.5	7.5	7.5	7.5	7.5	7.50687
GP28764	A_24_P318134	ZC3H10	7.5	7.5	7.5	7.5	7.5	7.54706	7.5	7.5	7.5	7.56295	7.5	7.5	7.5	7.5	7.5	7.5	7.50688
GP314	A_23_P403898	PTPN3	7.5	7.5	7.5	7.5	7.5	7.5	7.5	7.5	7.61006	7.5	7.5	7.5	7.5	7.5	7.5	7.5	7.50688
GP31353	A_24_P89718	TTC26	7.5	7.61008	7.5	7.5	7.5	7.5	7.5	7.5	7.5	7.5	7.5	7.5	7.5	7.5	7.5	7.5	7.50688
GP30743	A_23_P411215	FAM91A1	7.5	7.50047	7.5	7.5	7.5	7.54496	7.5	7.5	7.56466	7.5	7.5	7.5	7.5	7.5	7.5	7.5	7.50688
GP12992	A_32_P177267	MCART2	7.5	7.50241	7.5	7.5	7.5	7.50855	7.5	7.5	7.5	7.5	7.59924	7.5	7.5	7.5	7.5	7.5	7.50689
GP8178	A_32_P305020	GNG4	7.5	7.5	7.5	7.5	7.5	7.5	7.5	7.5	7.5	7.5	7.5	7.5	7.5	7.5	7.61061	7.5	7.50691
GP176	A_24_P932736	HMBOX1	7.5	7.5	7.5	7.5	7.5	7.5	7.61066	7.5	7.5	7.5	7.5	7.5	7.5	7.5	7.5	7.5	7.50692
GP28088	A_24_P158089	SERPINE1	7.5	7.5	7.5	7.5	7.5	7.5	7.5	7.5	7.61066	7.5	7.5	7.5	7.5	7.5	7.5	7.5	7.50692
GP14219	A_23_P163814	ATXN1L	7.5	7.5	7.5	7.5	7.5	7.5	7.5	7.5	7.5	7.5	7.5	7.5559	7.5	7.5	7.5	7.555	7.50693
GP27542	A_32_P82560	MTRF1L	7.5	7.5	7.5	7.5	7.5	7.5	7.5	7.5	7.61153	7.5	7.5	7.5	7.5	7.5	7.5	7.5	7.50697
GP33011	A_23_P411188	CHRNA10	7.5	7.5	7.5	7.5	7.5	7.5	7.5	7.5	7.5	7.5	7.5	7.5	7.5	7.51659	7.59539	7.5	7.507
GP26232	A_23_P37127	FOXA1	7.5	7.5	7.5	7.5	7.5	7.5	7.5	7.5	7.5	7.5	7.61202	7.5	7.5	7.5	7.5	7.5	7.507
GP40970	A_32_P190461	LOC728534	7.5	7.5	7.5	7.5	7.5	7.5	7.5	7.5	7.5	7.5	7.5	7.5	7.61222	7.5	7.5	7.5	7.50701
GP2152	A_23_P168490	HERPUD2	7.5	7.5	7.5	7.5	7.5	7.5	7.5	7.5	7.5	7.5	7.5	7.5	7.5	7.5	7.5	7.61253	7.50703
GP13672	A_24_P314585	ERAS	7.5	7.5	7.5	7.5	7.5	7.5	7.6128	7.5	7.5	7.5	7.5	7.5	7.5	7.5	7.5	7.5	7.50705
GP25682	A_24_P198044	ZNF483	7.55137	7.56244	7.5	7.5	7.5	7.5	7.5	7.5	7.5	7.5	7.5	7.5	7.5	7.5	7.5	7.5	7.50711
GP18545	A_32_P157481	ERCC4	7.5	7.5	7.5	7.5	7.5	7.5	7.61389	7.5	7.5	7.5	7.5	7.5	7.5	7.5	7.5	7.5	7.50712
GP29759	A_23_P1823	PAX6	7.5	7.5	7.5	7.5	7.5	7.5	7.5	7.5	7.5	7.5	7.61389	7.5	7.5	7.5	7.5	7.5	7.50712
GP32335	A_24_P15563	C14ORF118	7.5	7.5	7.5	7.5	7.5	7.5	7.5	7.61484	7.5	7.5	7.5	7.5	7.5	7.5	7.5	7.5	7.50718
GP17878	A_23_P124642	RASGRP1	7.5	7.5	7.5	7.5	7.5	7.5	7.5	7.5	7.5	7.5	7.5	7.5	7.5	7.5	7.61504	7.5	7.50719
GP15228	A_24_P343289	CDK19	7.5	7.5	7.5	7.5	7.5	7.5	7.5	7.5	7.5	7.5	7.5	7.5	7.5	7.5	7.5	7.61535	7.50721
GP24885	A_23_P156443	KPNA5	7.5	7.5	7.5	7.5	7.5	7.5	7.5	7.5	7.61576	7.5	7.5	7.5	7.5	7.5	7.5	7.5	7.50724
GP640	A_23_P3368	FURIN	7.5	7.5	7.5	7.5	7.5	7.5	7.5	7.5	7.5	7.5	7.5	7.5	7.5	7.61602	7.5	7.5	7.50725
GP422	A_23_P76136	TSPAN11	7.5	7.5	7.5	7.5	7.5	7.5	7.5	7.5	7.5	7.5	7.5	7.5	7.5	7.5	7.61602	7.5	7.50725
GP20091	A_24_P945181	RBM15B	7.5	7.5	7.5	7.5	7.53308	7.5	7.5	7.5	7.55137	7.5	7.5	7.5	7.5	7.5	7.5	7.53187	7.50727
GP9595	A_24_P261567	GDPD5	7.5	7.5	7.5	7.5	7.5	7.5	7.5	7.5	7.5	7.5	7.5	7.5	7.5	7.61642	7.5	7.5	7.50728
GP25733	A_32_P3317	UBXN2A	7.5	7.5	7.5	7.5	7.5	7.5	7.5	7.5293	7.5	7.5	7.5	7.5	7.53412	7.55304	7.5	7.5	7.50728
GP14293	A_24_P630490	DFNB59	7.5	7.5	7.5	7.5	7.5	7.5	7.5	7.5	7.5	7.5	7.5	7.5	7.61669	7.5	7.5	7.5	7.50729
GP1786	A_23_P114374	OPN1LW	7.5	7.5	7.5	7.5	7.5	7.5	7.5	7.5	7.5	7.5	7.5	7.61675	7.5	7.5	7.5	7.5	7.5073
GP9280	A_23_P19243	NCRNA00120	7.5	7.5	7.5	7.5	7.5	7.52411	7.5	7.59282	7.5	7.5	7.5	7.5	7.5	7.5	7.5	7.5	7.50731
GP32968	A_23_P25945	ADCK1	7.53896	7.5	7.5	7.5	7.5	7.5	7.5	7.5	7.5	7.5	7.5	7.5	7.5	7.5	7.57805	7.5	7.50731
GP20023	A_24_P116606	WWOX	7.5	7.5	7.5	7.5	7.5	7.5	7.5	7.5	7.61724	7.5	7.5	7.5	7.5	7.5	7.5	7.5	7.50733
GP17087	A_23_P18053	C3ORF51	7.5	7.5	7.5	7.5	7.5	7.5	7.5	7.5	7.5	7.5	7.5	7.5	7.61773	7.5	7.5	7.5	7.50736
GP37286	A_23_P123522	FAM86C	7.5	7.5	7.5	7.5	7.5	7.5	7.5	7.5	7.61773	7.5	7.5	7.5	7.5	7.5	7.5	7.5	7.50736
GP31873	A_23_P354694	WISP1	7.5	7.5	7.5	7.5	7.5	7.5	7.5	7.61781	7.5	7.5	7.5	7.5	7.5	7.5	7.5	7.5	7.50736
GP13003	A_23_P308673	TAOK2	7.51881	7.5	7.59921	7.5	7.5	7.5	7.5	7.5	7.5	7.5	7.5	7.5	7.5	7.5	7.5	7.5	7.50738
GP485	A_23_P349127	CDAN1	7.5	7.5	7.5	7.5	7.5	7.5	7.5	7.5	7.5	7.5	7.5	7.5	7.5	7.5	7.61876	7.5	7.50742
GP35512	A_32_P377880	GDNF	7.5	7.62014	7.5	7.5	7.5	7.5	7.5	7.5	7.5	7.5	7.5	7.5	7.5	7.5	7.5	7.5	7.50751
GP32078	A_23_P388331	BAGE	7.5	7.5	7.5	7.5	7.5	7.5	7.5	7.5	7.62025	7.5	7.5	7.5	7.5	7.5	7.5	7.5	7.50752
GP15134	A_23_P216004	SLC25A37	7.5	7.5	7.5	7.5	7.5	7.5	7.5	7.5	7.5	7.5	7.5	7.5	7.5	7.5	7.62088	7.5	7.50756
GP29624	A_24_P315638	MRGPRE	7.5	7.62136	7.5	7.5	7.5	7.5	7.5	7.5	7.5	7.5	7.5	7.5	7.5	7.5	7.5	7.5	7.50759
GP31663	A_23_P4112	PYY	7.5	7.5	7.5	7.5	7.5	7.5	7.5	7.5	7.5	7.5	7.5	7.5	7.6218	7.5	7.5	7.5	7.50761
GP11814	A_23_P74737	EYA3	7.5	7.5	7.5	7.5	7.5	7.59968	7.5	7.5	7.5	7.5	7.5	7.5	7.52249	7.5	7.5	7.5	7.50764
GP9787	A_23_P208866	GMFG	7.5	7.5	7.5	7.5	7.5	7.5	7.5	7.5	7.5	7.6223	7.5	7.5	7.5	7.5	7.5	7.5	7.50764
GP32278	A_24_P127641	C5ORF56	7.5	7.5	7.5	7.5	7.5	7.5	7.5	7.5	7.5	7.62236	7.5	7.5	7.5	7.5	7.5	7.5	7.50765
GP7600	A_23_P52797	TMPRSS5	7.5	7.5	7.5	7.5	7.5	7.5	7.5	7.5	7.5	7.5	7.5	7.5	7.59924	7.5	7.52359	7.5	7.50768
GP22952	A_23_P321388	RNF19B	7.5	7.5	7.5	7.5	7.5	7.5	7.5	7.5	7.5	7.5	7.5	7.5	7.5	7.5	7.5	7.62377	7.50774
GP29300	A_32_P189592	USHBP1	7.6239	7.5	7.5	7.5	7.5	7.5	7.5	7.5	7.5	7.5	7.5	7.5	7.5	7.5	7.5	7.5	7.50774
GP22950	A_24_P193509	C16ORF63	7.5	7.5	7.5	7.5	7.5	7.6006	7.5	7.5	7.5	7.52447	7.5	7.5	7.5	7.5	7.5	7.5	7.50782
GP20357	A_24_P278273	LOC84989	7.5	7.5	7.5	7.5	7.5	7.5	7.5	7.5	7.5	7.5	7.53273	7.5	7.5	7.5	7.5	7.59262	7.50783
GP17042	A_24_P272290	C6ORF145	7.5	7.5	7.5	7.5	7.5	7.5	7.5	7.5	7.5	7.5	7.5	7.5	7.5	7.62573	7.5	7.5	7.50786
GP28642	A_23_P84189	PITPNC1	7.5	7.5	7.5	7.5	7.5	7.5	7.5	7.5	7.62573	7.5	7.5	7.5	7.5	7.5	7.5	7.5	7.50786
GP15035	A_23_P66540	PIK3R5	7.5	7.5	7.5	7.5	7.5	7.5	7.5	7.5	7.5	7.5	7.5	7.5	7.5	7.62584	7.5	7.5	7.50786
GP24687	A_32_P48244	ZNF100	7.5	7.62651	7.5	7.5	7.5	7.5	7.5	7.5	7.5	7.5	7.5	7.5	7.5	7.5	7.5	7.5	7.50791
GP30542	A_24_P401909	RAB11FIP4	7.5	7.5	7.5	7.5	7.5	7.52076	7.5	7.5	7.5	7.5	7.5	7.5	7.5	7.5	7.588	7.51824	7.50794
GP12813	A_23_P28811	MOCS3	7.5	7.5	7.5	7.5	7.5	7.5	7.5	7.5	7.5	7.5	7.5	7.5	7.62704	7.5	7.5	7.5	7.50794
GP37500	A_23_P360804	CPNE5	7.5	7.5	7.5	7.5	7.62801	7.5	7.5	7.5	7.5	7.5	7.5	7.5	7.5	7.5	7.5	7.5	7.508
GP15756	A_23_P5273	SBNO2	7.62801	7.5	7.5	7.5	7.5	7.5	7.5	7.5	7.5	7.5	7.5	7.5	7.5	7.5	7.5	7.5	7.508
GP10151	A_23_P350451	PRDM1	7.5	7.5	7.5	7.5	7.5	7.5	7.5	7.5	7.5	7.5	7.5	7.5	7.5	7.5	7.5	7.62806	7.508
GP17248	A_23_P2293	HELB	7.5	7.5	7.5	7.5	7.5	7.5	7.61044	7.5	7.5	7.5	7.5	7.5	7.51824	7.5	7.5	7.5	7.50804
GP12251	A_23_P55779	CYP2A13	7.62906	7.5	7.5	7.5	7.5	7.5	7.5	7.5	7.5	7.5	7.5	7.5	7.5	7.5	7.5	7.5	7.50807
GP29803	A_23_P362261	FDXACB1	7.5	7.5	7.5	7.5	7.5	7.5	7.5	7.5	7.53171	7.59779	7.5	7.5	7.5	7.5	7.5	7.5	7.50809
GP16375	A_24_P149713	ZBTB43	7.5	7.5	7.5	7.5	7.5	7.5	7.5	7.6299	7.5	7.5	7.5	7.5	7.5	7.5	7.5	7.5	7.50812
GP17612	A_23_P215275	LMTK2	7.63032	7.5	7.5	7.5	7.5	7.5	7.5	7.5	7.5	7.5	7.5	7.5	7.5	7.5	7.5	7.5	7.50815
GP4150	A_24_P97104	DPP4	7.5	7.5	7.5	7.5	7.5	7.5	7.5	7.5	7.5	7.5	7.63169	7.5	7.5	7.5	7.5	7.5	7.50823
GP9711	A_23_P302681	FIGNL1	7.5	7.5	7.5	7.5	7.5	7.5	7.5	7.5	7.6324	7.5	7.5	7.5	7.5	7.5	7.5	7.5	7.50827
GP12865	A_23_P200096	SPSB1	7.5	7.5	7.5	7.5	7.5	7.5	7.5	7.5	7.5	7.5	7.63257	7.5	7.5	7.5	7.5	7.5	7.50829
GP5725	A_23_P259868	CD177	7.5	7.5	7.5	7.5	7.5	7.5	7.5	7.5	7.5	7.5	7.5	7.5	7.5	7.63315	7.5	7.5	7.50832
GP26008	A_23_P142447	MYO1F	7.5	7.5	7.5	7.5	7.5	7.5	7.50634	7.54815	7.5	7.5	7.5	7.5	7.57938	7.5	7.5	7.5	7.50837
GP40588	A_23_P6023	RAE1	7.5	7.5	7.5	7.5	7.5	7.5	7.5	7.5	7.58271	7.5	7.5	7.5	7.55128	7.5	7.5	7.5	7.50837
GP34415	A_24_P23034	ZNFX1	7.5	7.5	7.5	7.5	7.5	7.5	7.5	7.55919	7.5	7.5	7.5	7.5	7.5	7.5	7.5	7.57502	7.50839
GP14018	A_23_P171150	KLHL4	7.5	7.5	7.5	7.5	7.52776	7.60682	7.5	7.5	7.5	7.5	7.5	7.5	7.5	7.5	7.5	7.5	7.50841
GP33453	A_32_P743184	DPPA3	7.5	7.5	7.5	7.56382	7.5	7.5	7.5	7.5	7.5	7.5	7.57082	7.5	7.5	7.5	7.5	7.5	7.50841
GP19975	A_23_P208567	PODNL1	7.5	7.5	7.5	7.5	7.5	7.5	7.5	7.5	7.5	7.5	7.5	7.5	7.5	7.5	7.5	7.63473	7.50842
GP2968	A_24_P122940	PTPN4	7.5	7.5	7.5	7.5	7.5	7.63473	7.5	7.5	7.5	7.5	7.5	7.5	7.5	7.5	7.5	7.5	7.50842
GP18515	A_24_P405313	SLC25A12	7.5	7.5	7.5	7.5	7.5	7.5	7.5	7.5	7.5	7.6349	7.5	7.5	7.5	7.5	7.5	7.5	7.50843
GP330	A_23_P98463	TBRG1	7.5	7.5	7.5	7.5	7.5	7.5	7.5	7.63604	7.5	7.5	7.5	7.5	7.5	7.5	7.5	7.5	7.5085
GP31987	A_24_P73730	CCDC113	7.5	7.5	7.5	7.5	7.5	7.5	7.5	7.5	7.58712	7.5	7.5	7.5	7.54932	7.5	7.5	7.5	7.50853
GP371	A_23_P53623	P2RX4	7.5	7.5	7.5	7.5	7.5	7.5	7.5	7.5	7.5	7.5	7.63663	7.5	7.5	7.5	7.5	7.5	7.50854
GP21584	A_32_P332320	NOS1	7.5	7.5	7.5	7.5	7.5	7.5	7.5	7.5	7.5	7.5	7.5	7.5	7.5	7.5	7.63663	7.5	7.50854
GP24984	A_23_P354864	CCDC78	7.5	7.5	7.5	7.5	7.5	7.5	7.5	7.5	7.5	7.5	7.5	7.5	7.63664	7.5	7.5	7.5	7.50854
GP636	A_23_P46604	NIPAL3	7.5	7.5	7.5	7.5	7.5	7.58201	7.5	7.5	7.5	7.5	7.5	7.5	7.55481	7.5	7.5	7.5	7.50855
GP26248	A_23_P334798	LRRC2	7.5	7.5	7.5	7.5	7.5	7.5	7.5	7.6369	7.5	7.5	7.5	7.5	7.5	7.5	7.5	7.5	7.50856
GP16875	A_23_P101321	ARHGEF1	7.5	7.5	7.5	7.5	7.5	7.5	7.5	7.5	7.51511	7.5	7.5	7.50602	7.5	7.61589	7.5	7.5	7.50856
GP2312	A_24_P53215	UNC13D	7.63721	7.5	7.5	7.5	7.5	7.5	7.5	7.5	7.5	7.5	7.5	7.5	7.5	7.5	7.5	7.5	7.50858
GP28855	A_23_P203103	ARCN1	7.5	7.58247	7.5	7.5	7.55481	7.5	7.5	7.5	7.5	7.5	7.5	7.5	7.5	7.5	7.5	7.5	7.50858
GP28369	A_23_P301942	NPPC	7.5	7.5	7.5	7.5	7.5	7.63728	7.5	7.5	7.5	7.5	7.5	7.5	7.5	7.5	7.5	7.5	7.50858
GP3816	A_23_P135015	RGP1	7.5	7.5	7.5	7.5	7.5	7.5	7.54706	7.5	7.5	7.5	7.5	7.5	7.59099	7.5	7.5	7.5	7.50863
GP18177	A_23_P203323	VPS26B	7.5	7.5	7.5	7.5	7.59942	7.5	7.5	7.5	7.5	7.53924	7.5	7.5	7.5	7.5	7.5	7.5	7.50867
GP5487	A_32_P213661	CCDC122	7.5	7.5	7.5	7.5	7.5	7.5	7.53116	7.5	7.5	7.6084	7.5	7.5	7.5	7.5	7.5	7.5	7.50872
GP29310	A_24_P84498	EFCAB10	7.5	7.5	7.5	7.5	7.5	7.5	7.63955	7.5	7.5	7.5	7.5	7.5	7.5	7.5	7.5	7.5	7.50872
GP4170	A_24_P323545	MYH14	7.5	7.5	7.5	7.5	7.5	7.5	7.5	7.5	7.5	7.5	7.5	7.5	7.63955	7.5	7.5	7.5	7.50872
GP23954	A_24_P256526	SP2	7.5	7.5	7.5	7.5	7.5	7.5	7.5	7.5	7.5	7.5	7.5	7.5	7.6396	7.5	7.5	7.5	7.50873
GP32021	A_24_P73702	FBXL8	7.5	7.5	7.5	7.5	7.5	7.5	7.61955	7.5	7.52038	7.5	7.5	7.5	7.5	7.5	7.5	7.5	7.50875
GP39961	A_32_P112623	FAM27E1	7.5	7.5	7.5	7.5	7.5	7.5	7.5	7.5	7.5	7.6408	7.5	7.5	7.5	7.5	7.5	7.5	7.5088
GP19556	A_23_P87700	MFAP5	7.5	7.5	7.5	7.5	7.5	7.5	7.5	7.6408	7.5	7.5	7.5	7.5	7.5	7.5	7.5	7.5	7.5088
GP33316	A_23_P69784	THAP9	7.5	7.5	7.5	7.5	7.5	7.5	7.5	7.5	7.64187	7.5	7.5	7.5	7.5	7.5	7.5	7.5	7.50887
GP30642	A_24_P212860	C9ORF156	7.5	7.5	7.5	7.5	7.5	7.5	7.5	7.5	7.63519	7.50693	7.5	7.5	7.5	7.5	7.5	7.5	7.50888
GP36776	A_32_P143216	ZDHHC21	7.5	7.5	7.5	7.5	7.5	7.5	7.5	7.5	7.5	7.5	7.5	7.5	7.64231	7.5	7.5	7.5	7.50889
GP32701	A_32_P191527	SETD8	7.5	7.5	7.5	7.5	7.5	7.5	7.5	7.5324	7.5	7.5	7.5	7.5	7.6084	7.50222	7.5	7.5	7.50894
GP34937	A_24_P926770	LRP10	7.5	7.5	7.5	7.5	7.5	7.5	7.5	7.5	7.5	7.5	7.61151	7.53216	7.5	7.5	7.5	7.5	7.50898
GP20288	A_24_P102293	SLITRK5	7.5	7.5	7.5	7.5	7.5	7.5	7.5	7.5	7.64396	7.5	7.5	7.5	7.5	7.5	7.5	7.5	7.509
GP2231	A_32_P185317	LOC645249	7.5	7.5	7.5	7.5	7.5	7.5	7.5	7.5	7.5	7.5	7.55987	7.5	7.5	7.5	7.5	7.58423	7.50901
GP15376	A_23_P257043	GEM	7.5	7.5	7.5	7.5	7.5	7.5	7.5	7.5	7.64532	7.5	7.5	7.5	7.5	7.5	7.5	7.5	7.50908
GP20511	A_23_P156928	GPLD1	7.5	7.5	7.5	7.5	7.5	7.5	7.5	7.5	7.64694	7.5	7.5	7.5	7.5	7.5	7.5	7.5	7.50918
GP26274	A_23_P78244	LOC100287525	7.5	7.5	7.5	7.5	7.5	7.5	7.5	7.5	7.5	7.5	7.5	7.5	7.5	7.5	7.5	7.64724	7.5092
GP10403	A_32_P203528	SYCE2	7.5	7.5	7.5	7.5	7.5	7.5	7.5	7.5	7.56557	7.5	7.5	7.5	7.5	7.5	7.58243	7.5	7.50925
GP28941	A_23_P167182	LRAT	7.5	7.5	7.5	7.5	7.5	7.5	7.5	7.6481	7.5	7.5	7.5	7.5	7.5	7.5	7.5	7.5	7.50926
GP26580	A_23_P357147	WWP2	7.5	7.5	7.5	7.5	7.5	7.5	7.5	7.5	7.5	7.5	7.5	7.5	7.5	7.5	7.5	7.64933	7.50933
GP30681	A_23_P368773	ZNF560	7.55987	7.58996	7.5	7.5	7.5	7.5	7.5	7.5	7.5	7.5	7.5	7.5	7.5	7.5	7.5	7.5	7.50936
GP24392	A_24_P256404	LOC100288921	7.5	7.5	7.5	7.5	7.5	7.5	7.5	7.5	7.5	7.5	7.5	7.5	7.5	7.5	7.64994	7.5	7.50937
GP20741	A_24_P221445	OXR1	7.5	7.5	7.5	7.5	7.5	7.5	7.5	7.5	7.61093	7.53996	7.5	7.5	7.5	7.5	7.5	7.5	7.50943
GP955	A_32_P24709	ZNF642	7.5	7.5	7.5	7.5	7.5	7.5	7.5	7.5	7.5273	7.5	7.5	7.5	7.5	7.5	7.62377	7.5	7.50944
GP11512	A_32_P147090	ARHGAP11A	7.5	7.5	7.5	7.5	7.5	7.5	7.5	7.62136	7.5	7.5	7.5	7.5	7.52999	7.5	7.5	7.5	7.50946
GP16472	A_24_P187921	MANEA	7.5	7.5	7.5	7.5	7.5	7.5	7.5	7.5	7.5	7.5	7.65263	7.5	7.5	7.5	7.5	7.5	7.50954
GP36832	A_24_P200250	APEH	7.5	7.5	7.5	7.5	7.5	7.5	7.5	7.5	7.5	7.5	7.5	7.54068	7.5	7.57938	7.5	7.53274	7.50955
GP21538	A_23_P147711	NPR1	7.55481	7.5	7.5	7.5	7.5	7.5	7.5	7.5	7.5	7.5	7.5	7.59867	7.5	7.5	7.5	7.5	7.50959
GP8552	A_23_P342709	FBXO15	7.5	7.5	7.5	7.5	7.5	7.5	7.5	7.5	7.5	7.6536	7.5	7.5	7.5	7.5	7.5	7.5	7.5096
GP9953	A_24_P151305	KLF2	7.5	7.5	7.6536	7.5	7.5	7.5	7.5	7.5	7.5	7.5	7.5	7.5	7.5	7.5	7.5	7.5	7.5096
GP11105	A_23_P109055	TP53RK	7.5	7.5	7.5	7.5	7.5	7.5	7.5	7.5	7.65379	7.5	7.5	7.5	7.5	7.5	7.5	7.5	7.50961
GP23057	A_23_P371835	GATA5	7.5	7.5	7.5	7.5	7.5	7.5	7.5	7.5	7.5	7.5	7.5	7.5	7.5	7.65428	7.5	7.5	7.50964
GP29545	A_24_P419132	CENPI	7.5	7.5	7.5	7.5	7.5	7.5	7.5	7.5	7.65483	7.5	7.5	7.5	7.5	7.5	7.5	7.5	7.50968
GP11008	A_23_P138760	CLCF1	7.5	7.5	7.5	7.5	7.5	7.5	7.5	7.5	7.5	7.5	7.51659	7.5	7.5	7.63955	7.5	7.5	7.50976
GP8190	A_24_P390833	MPPE1	7.59709	7.55919	7.5	7.5	7.5	7.5	7.5	7.5	7.5	7.5	7.5	7.5	7.5	7.5	7.5	7.5	7.50977
GP10996	A_23_P121215	CAMK1	7.5	7.5	7.5	7.5	7.5	7.5	7.5	7.5	7.65646	7.5	7.5	7.5	7.5	7.5	7.5	7.5	7.50978
GP16236	A_23_P39871	SLC19A3	7.54496	7.61168	7.5	7.5	7.5	7.5	7.5	7.5	7.5	7.5	7.5	7.5	7.5	7.5	7.5	7.5	7.50979
GP28109	A_23_P255436	ARSA	7.55128	7.60589	7.5	7.5	7.5	7.5	7.5	7.5	7.5	7.5	7.5	7.5	7.5	7.5	7.5	7.5	7.50982
GP7294	A_23_P15414	SCARF1	7.5	7.54584	7.5	7.5	7.5	7.5	7.5	7.5	7.5	7.5	7.5	7.61143	7.5	7.5	7.5	7.5	7.50983
GP32538	A_24_P396660	GSTM4	7.5	7.5	7.5	7.5	7.5	7.5	7.5	7.5	7.6579	7.5	7.5	7.5	7.5	7.5	7.5	7.5	7.50987
GP33079	A_32_P503113	CCDC105	7.5	7.5	7.5	7.5	7.5	7.5	7.5	7.5	7.65904	7.5	7.5	7.5	7.5	7.5	7.5	7.5	7.50994
GP24685	A_23_P380326	SLC39A9	7.5	7.5	7.5	7.56244	7.5	7.5	7.5	7.5	7.59739	7.5	7.5	7.5	7.5	7.5	7.5	7.5	7.50999
GP12206	A_24_P944541	PREPL	7.5	7.5	7.5	7.5	7.5	7.5	7.5	7.5	7.6599	7.5	7.5	7.5	7.5	7.5	7.5	7.5	7.50999
GP2930	A_23_P140858	A2BP1	7.5	7.5	7.66168	7.5	7.5	7.5	7.5	7.5	7.5	7.5	7.5	7.5	7.5	7.5	7.5	7.5	7.5101
GP24072	A_23_P348728	ALPK3	7.5	7.5	7.5	7.5	7.5	7.5	7.5	7.5	7.66168	7.5	7.5	7.5	7.5	7.5	7.5	7.5	7.5101
GP4906	A_23_P17844	PVALB	7.5	7.5	7.5	7.5	7.5	7.66168	7.5	7.5	7.5	7.5	7.5	7.5	7.5	7.5	7.5	7.5	7.5101
GP36585	A_23_P127525	ETS1	7.5	7.63808	7.5	7.5	7.5	7.5	7.52447	7.5	7.5	7.5	7.5	7.5	7.5	7.5	7.5	7.5	7.51016
GP26096	A_24_P190345	ZNF615	7.5	7.5	7.5	7.5	7.5	7.58504	7.5225	7.5	7.5	7.5	7.5	7.5	7.5	7.5	7.5	7.55562	7.5102
GP20137	A_32_P415151	WDR27	7.5	7.5	7.5	7.5	7.5	7.5	7.5	7.5	7.57159	7.59172	7.5	7.5	7.5	7.5	7.5	7.5	7.51021
GP29846	A_23_P203729	RAB6A	7.5	7.5	7.5642	7.5	7.5	7.5	7.59924	7.5	7.5	7.5	7.5	7.5	7.5	7.5	7.5	7.5	7.51022
GP25497	A_23_P111919	PURG	7.5	7.5	7.5	7.5	7.5	7.51119	7.65249	7.5	7.5	7.5	7.5	7.5	7.5	7.5	7.5	7.5	7.51023
GP31220	A_32_P87697	HLA-DRA	7.5	7.5	7.5	7.5	7.66424	7.5	7.5	7.5	7.5	7.5	7.5	7.5	7.5	7.5	7.5	7.5	7.51026
GP39543	A_23_P321377	C1ORF216	7.5	7.5	7.5	7.5	7.5	7.5	7.5	7.5	7.66429	7.5	7.5	7.5	7.5	7.5	7.5	7.5	7.51027
GP32463	A_23_P10081	ARL13B	7.5	7.5	7.5	7.5	7.5	7.5	7.5	7.5	7.66461	7.5	7.5	7.5	7.5	7.5	7.5	7.5	7.51029
GP1921	A_23_P338912	PHLDA1	7.5	7.5	7.5	7.5	7.5	7.5	7.5	7.5	7.5	7.5	7.5	7.5	7.5	7.66461	7.5	7.5	7.51029
GP21630	A_24_P38290	TAC1	7.5	7.5	7.5	7.5	7.5	7.5	7.5	7.5	7.5	7.5	7.5	7.5	7.66466	7.5	7.5	7.5	7.51029
GP31634	A_23_P149812	RSU1	7.5	7.5	7.5	7.5	7.5	7.5	7.5	7.5	7.5	7.5	7.5	7.5	7.66634	7.5	7.5	7.5	7.5104
GP23398	A_23_P64567	PPME1	7.5	7.5	7.5	7.5	7.5	7.5	7.5	7.5	7.66645	7.5	7.5	7.5	7.5	7.5	7.5	7.5	7.5104
GP37085	A_23_P134627	EMID2	7.5	7.5	7.5	7.5	7.5	7.5	7.5	7.5	7.5	7.5	7.60152	7.56557	7.5	7.5	7.5	7.5	7.51044
GP39860	A_24_P941759	G2E3	7.5	7.5	7.5	7.5	7.5	7.5	7.5	7.5	7.66726	7.5	7.5	7.5	7.5	7.5	7.5	7.5	7.51045
GP11300	A_23_P5976	ZSWIM1	7.5	7.5	7.5	7.5	7.50679	7.66075	7.5	7.5	7.5	7.5	7.5	7.5	7.5	7.5	7.5	7.5	7.51047
GP40078	A_23_P3552	LOC94431	7.5	7.5	7.5	7.5	7.5	7.5	7.5	7.5	7.5	7.52249	7.5	7.5	7.64567	7.5	7.5	7.5	7.51051
GP29188	A_32_P4985	CAMTA1	7.5	7.5	7.5	7.5	7.5	7.5	7.5	7.5	7.5	7.5	7.5	7.5	7.5	7.5	7.66909	7.5	7.51057
GP35620	A_23_P41599	PCDHB8	7.5	7.5	7.5	7.5	7.5	7.5	7.5	7.5	7.5	7.5	7.5	7.5	7.5	7.5	7.59149	7.57797	7.51059
GP30960	A_24_P162287	CEP250	7.5	7.5	7.5	7.5	7.5	7.5	7.5	7.5	7.5	7.59648	7.5	7.5	7.57312	7.5	7.5	7.5	7.5106
GP14524	A_24_P321093	SPOCK2	7.5	7.5	7.5	7.5	7.5	7.5	7.5	7.5	7.5	7.5	7.5	7.5	7.66978	7.5	7.5	7.5	7.51061
GP25008	A_24_P54863	C4ORF32	7.5	7.5	7.5	7.5	7.5	7.5	7.6717	7.5	7.5	7.5	7.5	7.5	7.5	7.5	7.5	7.5	7.51073
GP40969	A_32_P222684	PRDM6	7.5	7.5	7.5	7.5	7.5	7.5	7.5	7.67231	7.5	7.5	7.5	7.5	7.5	7.5	7.5	7.5	7.51077
GP37378	A_23_P406227	MGC23284	7.5	7.5	7.5	7.5	7.5	7.5	7.5	7.5	7.5	7.5	7.5	7.5	7.5	7.5	7.59282	7.58025	7.51082
GP36106	A_24_P101786	THADA	7.5	7.5	7.5	7.5	7.5	7.5	7.5	7.5	7.6732	7.5	7.5	7.5	7.5	7.5	7.5	7.5	7.51083
GP16211	A_23_P18282	DLEC1	7.5	7.5	7.5	7.5	7.5	7.5	7.5	7.5	7.5	7.5	7.5	7.5	7.5	7.67333	7.5	7.5	7.51083
GP12451	A_23_P2814	SMAD9	7.5	7.5	7.5	7.5	7.5	7.5	7.5	7.5	7.5	7.5	7.67429	7.5	7.5	7.5	7.5	7.5	7.51089
GP14656	A_24_P13376	ADIPOR2	7.5	7.5	7.5	7.5	7.52062	7.5	7.5	7.5	7.65428	7.5	7.5	7.5	7.5	7.5	7.5	7.5	7.51093
GP8210	A_32_P155026	NFIA	7.67673	7.5	7.5	7.5	7.5	7.5	7.5	7.5	7.5	7.5	7.5	7.5	7.5	7.5	7.5	7.5	7.51105
GP9050	A_23_P200838	KMO	7.5	7.5	7.5	7.5	7.5	7.5	7.5	7.5	7.5	7.5	7.51849	7.65835	7.5	7.5	7.5	7.5	7.51105
GP24909	A_24_P919899	ATPAF1	7.5	7.5	7.5	7.5	7.5	7.5	7.5	7.5	7.67806	7.5	7.5	7.5	7.5	7.5	7.5	7.5	7.51113
GP13588	A_23_P154294	DDX11L2	7.5	7.5	7.52999	7.5	7.51938	7.5	7.5	7.5	7.5	7.5	7.5	7.52764	7.5	7.55394	7.54718	7.5	7.51113
GP13281	A_23_P317756	ACSM3	7.588	7.5	7.5	7.5	7.5	7.5915	7.5	7.5	7.5	7.5	7.5	7.5	7.5	7.5	7.5	7.5	7.51122
GP11540	A_23_P407718	TRIM59	7.5	7.51555	7.5	7.5	7.66412	7.5	7.5	7.5	7.5	7.5	7.5	7.5	7.5	7.5	7.5	7.5	7.51123
GP5490	A_32_P79190	LOC375010	7.5	7.5	7.57733	7.5	7.5	7.5	7.53274	7.5	7.5	7.5	7.5	7.5	7.57012	7.5	7.5	7.5	7.51126
GP1357	A_23_P210465	PI3	7.5	7.5	7.5	7.5	7.5	7.5	7.5	7.5	7.5	7.5	7.66161	7.51919	7.5	7.5	7.5	7.5	7.5113
GP38066	A_24_P488105	ETNK1	7.5	7.5	7.5	7.5	7.5	7.5	7.5	7.5	7.68115	7.5	7.5	7.5	7.5	7.5	7.5	7.5	7.51132
GP9480	A_23_P400373	C2ORF67	7.5	7.5	7.5	7.5	7.5	7.5	7.5	7.5	7.59282	7.5	7.5	7.5	7.5	7.5	7.5	7.58875	7.51135
GP130	A_23_P381347	CSH1	7.5	7.5	7.5	7.5	7.5	7.5	7.5	7.5	7.5	7.5	7.5	7.5	7.68247	7.5	7.5	7.5	7.5114
GP18190	A_23_P54736	GNG13	7.61721	7.5	7.5	7.5	7.5	7.5	7.5	7.5	7.5	7.5	7.5	7.56537	7.5	7.5	7.5	7.5	7.51141
GP12692	A_24_P192914	AMICA1	7.50153	7.68215	7.5	7.5	7.5	7.5	7.5	7.5	7.5	7.5	7.5	7.5	7.5	7.5	7.5	7.5	7.51148
GP14274	A_23_P133457	IRX1	7.5	7.5	7.5	7.5	7.5	7.5	7.5	7.5	7.5	7.68382	7.5	7.5	7.5	7.5	7.5	7.5	7.51149
GP4674	A_24_P477127	PKD1	7.58765	7.5	7.5	7.5	7.5178	7.5	7.5	7.5734	7.5	7.5	7.5	7.5	7.5	7.5	7.50507	7.5	7.5115
GP39294	A_23_P93912	ANKIB1	7.5	7.5	7.5	7.5	7.5	7.5	7.5	7.5	7.61445	7.57012	7.5	7.5	7.5	7.5	7.5	7.5	7.51154
GP34272	A_24_P43723	GJC3	7.5	7.64384	7.5	7.5	7.5	7.54144	7.5	7.5	7.5	7.5	7.5	7.5	7.5	7.5	7.5	7.5	7.51158
GP24920	A_23_P213085	SLC10A7	7.5	7.5	7.5	7.5	7.5	7.5	7.5	7.5	7.68564	7.5	7.5	7.5	7.5	7.5	7.5	7.5	7.5116
GP9632	A_23_P45955	TEKT2	7.5	7.5	7.5	7.5	7.5	7.5	7.5	7.5	7.5	7.68564	7.5	7.5	7.5	7.5	7.5	7.5	7.5116
GP2035	A_23_P168419	MLL3	7.5	7.5	7.5	7.5	7.5	7.5	7.5	7.68571	7.5	7.5	7.5	7.5	7.5	7.5	7.5	7.5	7.51161
GP31395	A_24_P68214	VIL1	7.5	7.5	7.5	7.5	7.5	7.5	7.5	7.5	7.5	7.5	7.64171	7.5	7.5	7.54454	7.5	7.5	7.51164
GP35051	A_24_P208998	TRIM23	7.5	7.68266	7.5	7.5	7.5	7.50516	7.5	7.5	7.5	7.5	7.5	7.5	7.5	7.5	7.5	7.5	7.51174
GP3452	A_23_P92899	C1QTNF2	7.5	7.5	7.5	7.5	7.5	7.5	7.5	7.5	7.5822	7.5	7.5	7.5083	7.5	7.5	7.59745	7.5	7.51175
GP9937	A_23_P32577	DACH1	7.5	7.5	7.5	7.5	7.5	7.5	7.5	7.5	7.68848	7.5	7.5	7.5	7.5	7.5	7.5	7.5	7.51178
GP29634	A_24_P114438	OLA1	7.5	7.5	7.5	7.5	7.5	7.5	7.5	7.5	7.5	7.5	7.5	7.5	7.68849	7.5	7.5	7.5	7.51178
GP7542	A_24_P165816	CCNT2	7.5	7.5	7.5	7.5	7.5	7.5	7.5	7.5	7.68878	7.5	7.5	7.5	7.5	7.5	7.5	7.5	7.5118
GP10492	A_23_P414842	CRYGB	7.5	7.5	7.5	7.5	7.5	7.5	7.5	7.5	7.5	7.5	7.5	7.5	7.68931	7.5	7.5	7.5	7.51183
GP23786	A_23_P356526	TRIM5	7.68931	7.5	7.5	7.5	7.5	7.5	7.5	7.5	7.5	7.5	7.5	7.5	7.5	7.5	7.5	7.5	7.51183
GP13334	A_23_P207037	CD300A	7.5	7.5	7.5	7.5	7.5	7.5	7.5	7.5	7.5	7.64279	7.5	7.54687	7.5	7.5	7.5	7.5	7.51185
GP3972	A_23_P252913	BBS7	7.5	7.5	7.5	7.5	7.5	7.69089	7.5	7.5	7.5	7.5	7.5	7.5	7.5	7.5	7.5	7.5	7.51193
GP27891	A_23_P315378	ATG16L1	7.5	7.5	7.5	7.5	7.5	7.5	7.5	7.69438	7.5	7.5	7.5	7.5	7.5	7.5	7.5	7.5	7.51215
GP17115	A_23_P163209	BCL2L10	7.5	7.5	7.5	7.5	7.5	7.61268	7.58271	7.5	7.5	7.5	7.5	7.5	7.5	7.5	7.5	7.5	7.51221
GP25045	A_32_P395879	C9ORF93	7.5	7.5	7.5	7.5	7.5	7.5	7.5	7.5	7.62998	7.56557	7.5	7.5	7.5	7.5	7.5	7.5	7.51222
GP34833	A_23_P41765	IRF1	7.5	7.5	7.5	7.5	7.5	7.5	7.5	7.5	7.5	7.5	7.5	7.5	7.5	7.6962	7.5	7.5	7.51226
GP20524	A_23_P78571	COX6B2	7.69625	7.5	7.5	7.5	7.5	7.5	7.5	7.5	7.5	7.5	7.5	7.5	7.5	7.5	7.5	7.5	7.51227
GP31284	A_23_P203601	UCP3	7.5	7.5	7.5	7.5	7.5	7.5	7.5	7.5	7.5	7.5	7.5	7.5	7.5	7.5	7.69661	7.5	7.51229
GP35987	A_23_P406122	C20ORF194	7.5	7.5	7.5	7.5	7.5	7.5	7.5	7.5	7.65936	7.5	7.5	7.5	7.5	7.5	7.5385	7.5	7.51237
GP38371	A_24_P305223	CTAGE1	7.5	7.5	7.5	7.5	7.5	7.5	7.5	7.5	7.6987	7.5	7.5	7.5	7.5	7.5	7.5	7.5	7.51242
GP26960	A_24_P7192	MEGF10	7.61589	7.5	7.5	7.5	7.5	7.58285	7.5	7.5	7.5	7.5	7.5	7.5	7.5	7.5	7.5	7.5	7.51242
GP5627	A_23_P307382	SLC32A1	7.69907	7.5	7.5	7.5	7.5	7.5	7.5	7.5	7.5	7.5	7.5	7.5	7.5	7.5	7.5	7.5	7.51244
GP13907	A_23_P361584	TMEM154	7.5	7.5	7.5	7.5	7.5	7.5	7.5	7.5	7.5	7.5	7.5	7.5	7.5	7.69907	7.5	7.5	7.51244
GP12205	A_24_P367242	KRTAP19-1	7.5	7.5	7.5	7.5	7.5	7.5	7.5	7.5	7.5	7.5	7.5	7.5	7.5	7.5	7.60278	7.59648	7.51245
GP17631	A_23_P257057	C8ORF55	7.5	7.5	7.5	7.5	7.60502	7.5	7.5	7.5	7.5	7.5	7.5	7.5	7.5	7.59454	7.5	7.5	7.51247
GP39057	A_23_P106024	JAG2	7.5	7.5	7.5	7.5	7.70015	7.5	7.5	7.5	7.5	7.5	7.5	7.5	7.5	7.5	7.5	7.5	7.51251
GP14008	A_23_P130027	EPN3	7.5	7.5	7.5	7.5	7.5	7.5	7.5	7.5	7.5	7.5	7.5	7.54399	7.5	7.5	7.65646	7.5	7.51253
GP32936	A_24_P346181	FAM120B	7.5	7.5	7.5	7.5	7.5	7.5	7.5	7.5	7.70063	7.5	7.5	7.5	7.5	7.5	7.5	7.5	7.51254
GP733	A_24_P67096	ABCA5	7.5	7.5	7.62584	7.53303	7.5	7.5	7.5	7.5	7.5	7.5	7.5	7.5	7.5	7.5	7.54176	7.5	7.51254
GP37229	A_24_P66233	TTTY14	7.5	7.50141	7.5	7.5	7.5	7.5	7.5	7.5	7.5	7.5	7.67508	7.52442	7.5	7.5	7.5	7.5	7.51256
GP4464	A_23_P74852	PIGC	7.5	7.5	7.5	7.5	7.5	7.5	7.5	7.5	7.50381	7.69834	7.5	7.5	7.5	7.5	7.5	7.50018	7.51264
GP19531	A_24_P56240	CPNE8	7.5	7.52432	7.5	7.5	7.5	7.5	7.5	7.5	7.6782	7.5	7.5	7.5	7.5	7.5	7.5	7.5	7.51266
GP20492	A_24_P928052	NRP1	7.5	7.5	7.5	7.5	7.5	7.5	7.5	7.5	7.5	7.5	7.59165	7.5	7.5	7.5	7.5	7.61151	7.5127
GP16681	A_24_P272310	MUSTN1	7.5	7.5	7.5	7.70355	7.5	7.5	7.5	7.5	7.5	7.5	7.5	7.5	7.5	7.5	7.5	7.5	7.51272
GP15079	A_32_P161855	KIAA1199	7.5	7.5	7.5	7.5	7.5	7.5	7.5	7.5	7.5	7.5	7.5	7.5	7.70367	7.5	7.5	7.5	7.51273
GP37464	A_24_P941279	SRCAP	7.5	7.5	7.60986	7.5	7.54815	7.5	7.5	7.5	7.5	7.5	7.5	7.50086	7.5	7.51396	7.5324	7.5	7.51283
GP14650	A_23_P305692	ELMOD2	7.5	7.5	7.5	7.5	7.5	7.5	7.52411	7.5	7.5178	7.63423	7.52997	7.5	7.5	7.5	7.5	7.5	7.51288
GP23845	A_24_P231829	BHMT2	7.5	7.5	7.5	7.5	7.5	7.5	7.5	7.55933	7.5	7.5	7.5	7.5	7.64724	7.5	7.5	7.5	7.51291
GP4392	A_24_P33156	AFMID	7.5	7.5	7.5	7.53924	7.5	7.54068	7.5	7.5	7.5	7.5	7.5	7.5	7.62771	7.5	7.5	7.5	7.51298
GP28755	A_23_P164507	YES1	7.5	7.5	7.5	7.5	7.5	7.52447	7.63237	7.55082	7.5	7.5	7.5	7.5	7.5	7.5	7.5	7.5	7.51298
GP24124	A_23_P206920	MYH11	7.5	7.5	7.5	7.5	7.5	7.5	7.5	7.5	7.5	7.70774	7.5	7.5	7.5	7.5	7.5	7.5	7.51298
GP12918	A_23_P215897	RNF19A	7.5	7.5	7.5	7.5	7.5	7.5	7.5	7.5	7.5	7.5	7.5	7.5	7.5	7.70798	7.5	7.5	7.513
GP29029	A_24_P33461	LOC729569	7.50693	7.5	7.5	7.5	7.5	7.5	7.5	7.5	7.5	7.5	7.55394	7.59739	7.5	7.5	7.5	7.54983	7.51301
GP32213	A_23_P136478	IRF2	7.5	7.5	7.5	7.5	7.5	7.5	7.63032	7.5	7.5	7.5	7.5	7.5	7.57792	7.5	7.5	7.5	7.51302
GP14328	A_23_P94255	TRPA1	7.5	7.5	7.5	7.5	7.5	7.5	7.5	7.5	7.5	7.5	7.60716	7.5	7.5	7.5	7.5	7.60121	7.51302
GP183	A_23_P26865	MYH3	7.5	7.5	7.5	7.5	7.5	7.5	7.5	7.60493	7.5	7.5	7.5	7.5	7.5	7.5	7.60446	7.5	7.51309
GP28894	A_23_P44335	ENTPD8	7.5	7.5	7.5	7.5	7.5	7.5	7.5	7.5	7.5	7.5	7.71009	7.5	7.5	7.5	7.5	7.5	7.51313
GP4955	A_23_P43150	ZHX1	7.5	7.5	7.5	7.58278	7.5	7.62806	7.5	7.5	7.5	7.5	7.5	7.5	7.5	7.5	7.5	7.5	7.51318
GP33778	A_23_P90710	DES	7.5	7.5	7.5	7.5	7.5	7.5	7.5	7.71093	7.5	7.5	7.5	7.5	7.5	7.5	7.5	7.5	7.51318
GP30826	A_24_P924329	ZNF234	7.5	7.5	7.5	7.5	7.5	7.5	7.5	7.5	7.5	7.5	7.5	7.5	7.71196	7.5	7.5	7.5	7.51325
GP35819	A_24_P305933	TMCC3	7.5	7.5	7.5	7.5	7.5	7.5	7.5	7.5	7.5	7.5	7.51778	7.65263	7.5	7.5	7.5	7.54159	7.51325
GP32959	A_23_P254079	STBD1	7.5	7.5	7.5	7.5	7.5	7.61834	7.5	7.5	7.5	7.59386	7.5	7.5	7.5	7.5	7.5	7.5	7.51326
GP14010	A_24_P133288	PKP2	7.5	7.5	7.5	7.5	7.5	7.5	7.5	7.5	7.62088	7.5	7.5	7.5	7.5	7.5	7.5	7.59274	7.51335
GP22579	A_23_P110304	CNOT6L	7.5	7.5	7.5	7.5	7.5	7.55009	7.66381	7.5	7.5	7.5	7.5	7.5	7.5	7.5	7.5	7.5	7.51337
GP9909	A_23_P74309	NOS1AP	7.5	7.5	7.5	7.5	7.5	7.5	7.5	7.52525	7.5	7.5	7.5	7.5	7.59282	7.5	7.59621	7.5	7.51339
GP7213	A_23_P259955	GDF5	7.5	7.5	7.5	7.5	7.5	7.5	7.5	7.5	7.5	7.5	7.5	7.71469	7.5	7.5	7.5	7.5	7.51342
GP24640	A_23_P502241	MLL3	7.5	7.5	7.5	7.5	7.5	7.5	7.5	7.5	7.71469	7.5	7.5	7.5	7.5	7.5	7.5	7.5	7.51342
GP14351	A_23_P215980	KIAA1429	7.5	7.5	7.5	7.5	7.5	7.63064	7.5	7.5	7.58471	7.5	7.5	7.5	7.5	7.5	7.5	7.5	7.51346
GP7961	A_23_P107465	KRT31	7.50317	7.5	7.5	7.5	7.5	7.5	7.5	7.5	7.5	7.71261	7.5	7.5	7.5	7.5	7.5	7.5	7.51349
GP18052	A_24_P673968	TTC22	7.5	7.5	7.5	7.5	7.5	7.5	7.5	7.5	7.5	7.5	7.5	7.5	7.71624	7.5	7.5	7.5	7.51352
GP8716	A_23_P80817	TAGLN3	7.5	7.5	7.5	7.5	7.5	7.5	7.5	7.5	7.5	7.70662	7.5	7.5	7.5	7.5098	7.5	7.5	7.51353
GP31969	A_23_P70566	FKBPL	7.5	7.5	7.5	7.5	7.5	7.5	7.5	7.5	7.5	7.61669	7.5	7.59978	7.5	7.5	7.5	7.5	7.51353
GP33102	A_23_P77286	C15ORF29	7.5	7.5	7.5	7.5	7.5	7.5	7.5	7.5	7.71702	7.5	7.5	7.5	7.5	7.5	7.5	7.5	7.51356
GP17479	A_24_P912228	LOC100131053	7.5	7.5	7.5	7.5	7.5	7.5	7.5	7.5	7.5	7.5	7.5	7.5	7.5	7.5	7.71703	7.5	7.51356
GP15449	A_23_P250714	EXOG	7.5	7.5	7.5	7.5	7.5	7.5	7.5	7.5	7.50207	7.51555	7.5	7.5	7.69947	7.5	7.5	7.5	7.51357
GP35540	A_24_P200761	NUP43	7.5	7.71742	7.5	7.5	7.5	7.5	7.5	7.5	7.5	7.5	7.5	7.5	7.5	7.5	7.5	7.5	7.51359
GP17754	A_32_P197942	CDHR3	7.61834	7.5	7.5	7.5	7.5	7.5	7.5	7.55987	7.5	7.5	7.5	7.5	7.54019	7.5	7.5	7.5	7.51365
GP32344	A_23_P1170	ANUBL1	7.5	7.5	7.5	7.5	7.5	7.5864	7.5	7.5	7.63257	7.5	7.5	7.5	7.5	7.5	7.5	7.5	7.51369
GP28173	A_23_P96985	PSEN2	7.5	7.5	7.5	7.5	7.51824	7.5	7.5	7.5	7.5	7.5	7.5	7.5	7.5	7.66931	7.5	7.53171	7.5137
GP7464	A_23_P337778	TDH	7.5	7.5	7.5	7.5	7.5	7.5	7.52997	7.5	7.5	7.5	7.5	7.5	7.68976	7.5	7.5	7.5	7.51373
GP18382	A_23_P57036	CD40	7.5	7.5	7.5	7.5	7.5	7.5	7.5	7.5	7.5	7.72021	7.5	7.5	7.5	7.5	7.5	7.5	7.51376
GP11672	A_23_P344408	CSHL1	7.5	7.5	7.5	7.5	7.5	7.5	7.5	7.5	7.5	7.5	7.5	7.5	7.5	7.51314	7.5	7.7072	7.51377
GP30661	A_24_P363134	TRIM36	7.5	7.5	7.5	7.5	7.5	7.5	7.5	7.5	7.64154	7.58	7.5	7.5	7.5	7.5	7.5	7.5	7.51385
GP2539	A_24_P50988	SRRM2	7.52999	7.5	7.61008	7.5	7.5	7.5	7.5	7.5	7.5	7.5	7.5	7.5	7.5	7.5	7.5821	7.5	7.51389
GP641	A_23_P123242	RBAK	7.5	7.5	7.53793	7.5	7.5	7.5	7.5	7.5	7.68464	7.5	7.5	7.5	7.5	7.5	7.5	7.5	7.51391
GP31175	A_24_P117053	LRFN3	7.5	7.5	7.53996	7.5	7.5	7.5	7.5	7.5	7.5	7.51119	7.5	7.5	7.5	7.5	7.60067	7.57106	7.51393
GP205	A_23_P92140	MYD88	7.5	7.5	7.5	7.5	7.5	7.5	7.5	7.5	7.5	7.63859	7.5	7.5	7.5	7.5	7.5	7.58471	7.51396
GP177	A_24_P263776	PWWP2A	7.5	7.5	7.5	7.5	7.5	7.5	7.5	7.5	7.5	7.5	7.72374	7.5	7.5	7.5	7.5	7.5	7.51398
GP35206	A_32_P48086	MOCOS	7.5	7.5	7.5	7.5	7.5	7.5	7.5	7.5	7.72394	7.5	7.5	7.5	7.5	7.5	7.5	7.5	7.514
GP15693	A_23_P215604	CASD1	7.5	7.5	7.5	7.5	7.5	7.5	7.5	7.5	7.72414	7.5	7.5	7.5	7.5	7.5	7.5	7.5	7.51401
GP25153	A_23_P28676	USP34	7.5	7.5	7.5	7.5	7.5	7.59454	7.5	7.5	7.62971	7.5	7.5	7.5	7.5	7.5	7.5	7.5	7.51402
GP37267	A_23_P218879	TREX1	7.5	7.5	7.5	7.5	7.5	7.5	7.5	7.5	7.62356	7.5	7.5	7.60309	7.5	7.5	7.5	7.5	7.51417
GP18497	A_23_P257668	TTC26	7.5	7.66429	7.5	7.5	7.53793	7.5	7.5	7.5	7.5	7.5	7.5	7.52583	7.5	7.5	7.5	7.5	7.51425
GP29005	A_23_P142239	YIF1B	7.5	7.5	7.5	7.5	7.5	7.5	7.5	7.5	7.5	7.5	7.5	7.5	7.72822	7.5	7.5	7.5	7.51426
GP22118	A_24_P298723	TTTY20	7.5	7.5	7.5	7.5	7.5	7.5	7.5	7.5	7.5	7.5	7.5	7.5	7.72902	7.5	7.5	7.5	7.51431
GP37926	A_23_P33881	SSX4B	7.5	7.5	7.5	7.5	7.5	7.5	7.5	7.5	7.5	7.5	7.72911	7.5	7.5	7.5	7.5	7.5	7.51432
GP38135	A_23_P8541	POM121	7.67685	7.5525	7.5	7.5	7.5	7.5	7.5	7.5	7.5	7.5	7.5	7.5	7.5	7.5	7.5	7.5	7.51433
GP10048	A_24_P141707	INHBE	7.5	7.5	7.5	7.5	7.5	7.5	7.5	7.53216	7.5	7.5	7.5	7.5	7.69735	7.5	7.5	7.5	7.51434
GP23805	A_24_P51683	CDK5R2	7.72953	7.5	7.5	7.5	7.5	7.5	7.5	7.5	7.5	7.5	7.5	7.50158	7.5	7.5	7.5	7.5	7.51444
GP7559	A_23_P362415	UBE2B	7.64359	7.5	7.588	7.5	7.5	7.5	7.5	7.5	7.5	7.5	7.5	7.5	7.5	7.5	7.5	7.5	7.51447
GP23982	A_23_P213298	ARSJ	7.5	7.5	7.5	7.5	7.5	7.5	7.5	7.5	7.61952	7.61222	7.5	7.5	7.5	7.5	7.5	7.5	7.51448
GP34021	A_24_P250227	NR1D1	7.5	7.5	7.5	7.5	7.5	7.5	7.5	7.5	7.5	7.5	7.5	7.5	7.5	7.5	7.5	7.73212	7.51451
GP16947	A_23_P130141	DHX33	7.5	7.5	7.62696	7.5	7.58793	7.5	7.5	7.5	7.5	7.51881	7.5	7.5	7.5	7.5	7.5	7.5	7.51461
GP1165	A_23_P420782	TULP3	7.5	7.5	7.5	7.5	7.5	7.5	7.5	7.5	7.61247	7.62127	7.5	7.5	7.5	7.5	7.5	7.5	7.51461
GP11951	A_24_P179504	WDR66	7.5	7.5	7.5	7.5	7.5	7.5	7.5	7.5	7.5	7.5	7.73447	7.5	7.5	7.5	7.5	7.5	7.51465
GP37357	A_24_P156490	KCNMA1	7.5	7.5	7.5	7.5	7.5	7.5	7.5	7.5	7.53896	7.5	7.5	7.5	7.6962	7.5	7.5	7.5	7.5147
GP26373	A_23_P421493	HPR	7.5	7.5	7.5	7.5	7.5	7.5	7.5	7.5	7.5	7.5	7.63094	7.5	7.5	7.5	7.5	7.60459	7.51472
GP16504	A_23_P11237	TAF1	7.5	7.5	7.5	7.5	7.5	7.5	7.5	7.65009	7.5	7.5	7.5	7.5	7.5855	7.5	7.5	7.5	7.51472
GP13918	A_24_P184305	BBS1	7.5	7.5	7.5	7.5	7.5	7.5	7.5	7.5	7.73644	7.5	7.5	7.5	7.5	7.5	7.5	7.5	7.51478
GP22440	A_24_P256830	EXOC5	7.5	7.5	7.5	7.5	7.5	7.5	7.5	7.5	7.73775	7.5	7.5	7.5	7.5	7.5	7.5	7.5	7.51486
GP14922	A_23_P34460	SLC35A3	7.5	7.5	7.5	7.5	7.5	7.55603	7.68213	7.5	7.5	7.5	7.5	7.5	7.5	7.5	7.5	7.5	7.51488
GP35309	A_23_P401176	LAMA4	7.57183	7.66645	7.5	7.5	7.5	7.5	7.5	7.5	7.5	7.5	7.5	7.5	7.5	7.5	7.5	7.5	7.51489
GP39913	A_24_P400027	FAM133A	7.5	7.5	7.5	7.5	7.5	7.5	7.5	7.5	7.5	7.5	7.5	7.5	7.7388	7.5	7.5	7.5	7.51492
GP22572	A_24_P185487	ZNF507	7.5	7.5	7.5	7.5	7.5	7.5	7.5	7.5	7.5	7.5	7.5	7.5	7.5	7.73897	7.5	7.5	7.51494
GP23383	A_23_P64510	RIC3	7.5	7.5	7.5	7.5	7.5	7.5	7.5	7.5	7.69089	7.55009	7.5	7.5	7.5	7.5	7.5	7.5	7.51506
GP18048	A_23_P79572	MGC16025	7.5	7.5	7.5	7.5	7.5	7.5	7.5	7.5	7.5	7.5	7.5	7.74321	7.5	7.5	7.5	7.5	7.5152
GP7400	A_23_P218863	PBRM1	7.5	7.5	7.5	7.5	7.5	7.5	7.5	7.5	7.74325	7.5	7.5	7.5	7.5	7.5	7.5	7.5	7.5152
GP2441	A_24_P328333	ROCK2	7.5	7.5	7.5	7.5	7.5	7.5	7.5	7.69326	7.55156	7.5	7.5	7.5	7.5	7.5	7.5	7.5	7.5153
GP34560	A_24_P916266	ZNF175	7.5	7.5	7.5	7.5	7.5	7.52565	7.5	7.5	7.5	7.5	7.5	7.5	7.71922	7.5	7.5	7.5	7.5153
GP6270	A_24_P937325	FGD4	7.5	7.5	7.5	7.5	7.5	7.5	7.5	7.5	7.5	7.5	7.5	7.5	7.74566	7.5	7.5	7.5	7.51535
GP39856	A_24_P175427	MRRF	7.5	7.5	7.5	7.5	7.5	7.5	7.5	7.5	7.72162	7.52411	7.5	7.5	7.5	7.5	7.5	7.5	7.51536
GP25127	A_23_P206733	CES1	7.74749	7.5	7.5	7.5	7.5	7.5	7.5	7.5	7.5	7.5	7.5	7.5	7.5	7.5	7.5	7.5	7.51547
GP37194	A_24_P696761	LEMD1	7.5	7.5	7.5	7.5	7.5	7.5	7.5	7.5	7.5	7.51141	7.5	7.5	7.5	7.5	7.73628	7.5	7.51548
GP17697	A_24_P209710	FAM189A2	7.5	7.5	7.5	7.5	7.5	7.5	7.5	7.5	7.5	7.5	7.5	7.5	7.5	7.74773	7.5	7.5	7.51548
GP14240	A_24_P944131	GPR83	7.5	7.5	7.5	7.5	7.5	7.5	7.5	7.5	7.5	7.5	7.74773	7.5	7.5	7.5	7.5	7.5	7.51548
GP998	A_23_P170901	PACRG	7.59262	7.51318	7.5	7.5	7.5	7.5	7.5	7.5	7.5	7.5	7.5	7.61247	7.5	7.5	7.52999	7.5	7.51552
GP28643	A_24_P924462	PRKCZ	7.5	7.5	7.5	7.5	7.5	7.5	7.5	7.5	7.5	7.5	7.5	7.5	7.5	7.5	7.7488	7.5	7.51555
GP30884	A_24_P588897	SLCO3A1	7.5	7.5	7.5	7.5	7.5	7.5	7.5	7.5	7.5	7.5	7.5	7.5	7.74576	7.5	7.5036	7.5	7.51558
GP12550	A_24_P187119	RPAIN	7.5	7.5	7.5	7.5	7.5	7.62814	7.5	7.62127	7.5	7.5	7.5	7.5	7.5	7.5	7.5	7.5	7.51559
GP23536	A_24_P170936	MCPH1	7.5	7.5	7.5	7.5	7.5	7.5	7.5	7.5	7.75014	7.5	7.5	7.5	7.5	7.5	7.5	7.5	7.51563
GP37853	A_24_P276947	ACTR2	7.5	7.5	7.5	7.5	7.5	7.5	7.67146	7.51115	7.5	7.5	7.5684	7.5	7.5	7.5	7.5	7.5	7.51569
GP22658	A_24_P463929	LOC285733	7.5	7.5	7.5	7.75125	7.5	7.5	7.5	7.5	7.5	7.5	7.5	7.5	7.5	7.5	7.5	7.5	7.5157
GP31664	A_24_P162172	SPG11	7.5	7.5	7.5	7.5	7.5	7.60762	7.5	7.5	7.63315	7.51123	7.5	7.5	7.5	7.5	7.5	7.5	7.51575
GP35058	A_24_P117725	CHRD	7.5	7.5	7.5	7.5	7.5	7.5	7.5	7.5	7.5	7.5	7.50693	7.74566	7.5	7.5	7.5	7.5	7.51579
GP14142	A_23_P118254	FOXF1	7.5	7.5	7.5	7.5	7.5	7.5	7.5	7.75287	7.5	7.5	7.5	7.5	7.5	7.5	7.5	7.5	7.5158
GP26235	A_23_P416705	ALS2CL	7.60682	7.5	7.5	7.5	7.5	7.5	7.5	7.5	7.5	7.5	7.59971	7.5467	7.5	7.5	7.5	7.5	7.51583
GP6284	A_23_P252764	SMARCA2	7.5	7.5	7.5	7.5	7.5	7.5	7.62584	7.62773	7.5	7.5	7.5	7.5	7.5	7.5	7.5	7.5	7.51585
GP37964	A_24_P396980	PFN2	7.5	7.5	7.5	7.5	7.5	7.69753	7.55766	7.5	7.5	7.5	7.5	7.5	7.5	7.5	7.5	7.5	7.51595
GP19441	A_32_P44385	PTCD3	7.63332	7.5	7.5	7.57439	7.5	7.54851	7.5	7.5	7.5	7.5	7.5	7.5	7.5	7.5	7.5	7.5	7.51601
GP9679	A_24_P274073	ABCB10	7.5	7.5	7.5	7.5	7.5	7.61143	7.58278	7.56204	7.5	7.5	7.5	7.5	7.5	7.5	7.5	7.5	7.51602
GP33769	A_23_P373475	AKT2	7.5	7.5	7.5	7.5	7.5	7.5	7.5	7.5	7.53567	7.64808	7.5	7.5	7.52357	7.54932	7.5	7.5	7.51604
GP19434	A_23_P402000	ZNF527	7.5	7.5	7.5	7.5	7.5	7.5	7.5	7.65752	7.5	7.5	7.5	7.5	7.59921	7.5	7.5	7.5	7.51605
GP18029	A_23_P399156	IL12RB1	7.57896	7.5	7.5	7.5	7.5	7.5	7.5	7.5	7.5	7.5	7.5	7.5	7.5	7.5	7.5	7.6782	7.51607
GP34755	A_23_P53198	DGAT2	7.5	7.5	7.5	7.5	7.5	7.5	7.5	7.5	7.5	7.5	7.65492	7.5	7.5	7.5	7.52411	7.57856	7.5161
GP9792	A_23_P36166	PIK3C2A	7.5	7.5	7.5	7.5	7.5	7.5	7.5	7.5	7.75786	7.5	7.5	7.5	7.5	7.5	7.5	7.5	7.51612
GP20373	A_23_P363936	HSPA4L	7.5	7.5	7.5	7.5	7.5	7.5	7.5	7.5	7.75848	7.5	7.5	7.5	7.5	7.5	7.5	7.5	7.51616
GP26822	A_24_P409219	CCDC132	7.5	7.5	7.5	7.5	7.5	7.5	7.5	7.5	7.76031	7.5	7.5	7.5	7.5	7.5	7.5	7.5	7.51627
GP35280	A_24_P66679	NAA30	7.5	7.5	7.5	7.5	7.5	7.51396	7.61589	7.5	7.57733	7.5	7.5	7.5	7.55371	7.5	7.5	7.5	7.51631
GP3285	A_23_P165295	NFIX	7.5	7.5	7.5	7.5	7.5	7.5	7.5	7.5	7.5	7.5	7.5	7.5	7.5	7.5	7.5	7.76308	7.51644
GP32090	A_23_P212061	MME	7.5	7.76308	7.5	7.5	7.5	7.5	7.5	7.5	7.5	7.5	7.5	7.5	7.5	7.5	7.5	7.5	7.51644
GP15493	A_24_P300076	SEMA3F	7.5	7.5	7.5	7.5	7.5	7.5	7.5	7.5	7.5	7.5	7.5	7.5	7.616	7.64796	7.5	7.5	7.5165
GP13621	A_24_P260134	NMNAT3	7.70198	7.5	7.5	7.5	7.5	7.5	7.56061	7.5	7.5	7.5	7.5	7.5	7.50158	7.5	7.5	7.5	7.51651
GP35324	A_23_P108082	CREB3L3	7.5	7.5	7.5	7.76538	7.5	7.5	7.5	7.5	7.5	7.5	7.5	7.5	7.5	7.5	7.5	7.5	7.51659
GP35792	A_24_P924957	KRT18	7.58712	7.67878	7.5	7.5	7.5	7.5	7.5	7.5	7.5	7.5	7.5	7.5	7.5	7.5	7.5	7.5	7.51662
GP23651	A_23_P127406	KDM4D	7.5	7.5	7.5	7.5	7.5	7.5	7.5	7.5	7.76624	7.5	7.5	7.5	7.5	7.5	7.5	7.5	7.51664
GP1927	A_23_P352799	NPW	7.76624	7.5	7.5	7.5	7.5	7.5	7.5	7.5	7.5	7.5	7.5	7.5	7.5	7.5	7.5	7.5	7.51664
GP6167	A_32_P107033	LOC100287125	7.6744	7.59262	7.5	7.5	7.5	7.5	7.5	7.5	7.5	7.5	7.5	7.5	7.5	7.5	7.5	7.5	7.51669
GP13487	A_24_P168232	LIMD2	7.5	7.5	7.5	7.5	7.5	7.5	7.5	7.5	7.67356	7.5	7.5	7.5	7.5	7.5	7.5	7.59404	7.51673
GP38974	A_24_P252934	APOA4	7.5	7.5	7.5	7.76811	7.5	7.5	7.5	7.5	7.5	7.5	7.5	7.5	7.5	7.5	7.5	7.5	7.51676
GP3397	A_23_P151297	TENC1	7.5	7.5	7.5	7.5	7.5	7.5	7.5	7.5	7.5	7.5	7.5	7.5	7.5	7.5	7.5	7.7692	7.51682
GP30548	A_23_P42322	COL11A2	7.76961	7.5	7.5	7.5	7.5	7.5	7.5	7.5	7.5	7.5	7.5	7.5	7.5	7.5	7.5	7.5	7.51685
GP10047	A_23_P121037	PODXL2	7.5	7.5	7.5	7.5	7.5	7.5	7.5	7.5	7.76975	7.5	7.5	7.5	7.5	7.5	7.5	7.5	7.51686
GP9680	A_24_P274072	INADL	7.5	7.5	7.5	7.5	7.5	7.5	7.5	7.5	7.5	7.5	7.5	7.5	7.76042	7.51039	7.5	7.5	7.51693
GP3082	A_23_P381945	KRT7	7.5	7.5	7.5	7.77133	7.5	7.5	7.5	7.5	7.5	7.5	7.5	7.5	7.5	7.5	7.5	7.5	7.51696
GP5368	A_24_P156748	SLC30A2	7.76649	7.5	7.5	7.5	7.5	7.5	7.5	7.5	7.5	7.5	7.5	7.5	7.5	7.50507	7.5	7.5	7.51697
GP34234	A_23_P218237	LCAT	7.5	7.5	7.5	7.5	7.5	7.5	7.5	7.64384	7.5	7.5	7.5	7.5	7.5	7.62925	7.5	7.5	7.51707
GP15155	A_24_P234838	PCDH1	7.5	7.5	7.68162	7.5	7.59165	7.5	7.5	7.5	7.5	7.5	7.5	7.5	7.5	7.5	7.5	7.5	7.51708
GP29428	A_24_P535256	INHBA	7.5	7.5	7.5	7.5	7.5	7.5	7.5	7.5	7.5	7.5	7.5	7.5	7.5	7.5	7.5	7.77432	7.51715
GP26388	A_23_P203882	MMP19	7.5	7.5	7.5	7.5	7.5	7.5	7.5	7.5	7.5	7.5	7.77432	7.5	7.5	7.5	7.5	7.5	7.51715
GP13329	A_32_P182609	LOC100287002	7.5	7.57792	7.5	7.5	7.69689	7.5	7.5	7.5	7.5	7.5	7.5	7.5	7.5	7.5	7.5	7.5	7.51718
GP37428	A_23_P134584	XRCC2	7.5	7.5	7.5	7.5	7.5	7.5	7.51213	7.54809	7.5	7.5	7.5	7.5	7.71517	7.5	7.5	7.5	7.51721
GP10042	A_32_P192922	LOC157562	7.5	7.5	7.5	7.5	7.5	7.5	7.5	7.5	7.5	7.5	7.5	7.5	7.5	7.5	7.77541	7.5	7.51721
GP26297	A_24_P944991	SFRS12IP1	7.5	7.5	7.5	7.5	7.5	7.77629	7.5	7.5	7.5	7.5	7.5	7.5	7.5	7.5	7.5	7.5	7.51727
GP34701	A_24_P286935	ARL3	7.5	7.5	7.5	7.5	7.5	7.5	7.5	7.5	7.61484	7.66151	7.5	7.5	7.5	7.5	7.5	7.5	7.51727
GP33907	A_23_P365705	METT10D	7.5	7.5	7.5	7.5	7.5	7.5	7.5	7.5	7.52357	7.75329	7.5	7.5	7.5	7.5	7.5	7.5	7.5173
GP16677	A_23_P22915	SLC30A7	7.5	7.5	7.5	7.5	7.62976	7.63958	7.5	7.5	7.5	7.5	7.5	7.5	7.5	7.5078	7.5	7.5	7.51732
GP18359	A_23_P169619	AFF1	7.5	7.5	7.5	7.5	7.5	7.5	7.5	7.65658	7.5	7.5	7.5	7.5	7.6207	7.5	7.5	7.5	7.51733
GP8986	A_23_P74145	CD48	7.5	7.5	7.5	7.5	7.65492	7.5	7.5	7.5	7.5	7.5	7.5	7.5	7.5	7.62311	7.5	7.5	7.51738
GP1728	A_23_P403745	MTSS1L	7.5	7.5	7.5	7.5	7.5	7.5	7.5	7.5	7.77804	7.5	7.5	7.5	7.5	7.5	7.5	7.5	7.51738
GP27619	A_23_P161209	DLG5	7.5	7.5	7.5	7.5	7.62014	7.5	7.5	7.6579	7.5	7.5	7.5	7.5	7.5	7.5	7.5	7.5	7.51738
GP36917	A_23_P427039	NANP	7.5	7.72086	7.5	7.5	7.5	7.5	7.5	7.5	7.5	7.5	7.5	7.5	7.5	7.5	7.5	7.55749	7.5174
GP4982	A_24_P76675	MFAP3L	7.5	7.5	7.5	7.5	7.5	7.5	7.5	7.5	7.5	7.5	7.5	7.5	7.5	7.77844	7.5	7.5	7.5174
GP39461	A_32_P116989	ZCCHC18	7.5	7.5	7.5	7.5	7.5	7.58115	7.5	7.5	7.5	7.5	7.5	7.5	7.69753	7.5	7.5	7.5	7.51742
GP7180	A_24_P104115	RHOF	7.5	7.5	7.72008	7.5	7.5	7.5	7.5	7.5	7.5	7.5	7.5	7.5	7.5	7.5	7.55961	7.5	7.51748
GP10310	A_23_P107336	ACAP1	7.76422	7.5	7.5	7.5	7.51559	7.5	7.5	7.5	7.5	7.5	7.5	7.5	7.5	7.5	7.5	7.5	7.51749
GP37994	A_24_P941359	FAM65B	7.5	7.5	7.5036	7.68162	7.5	7.5	7.52397	7.57106	7.5	7.5	7.5	7.5	7.5	7.5	7.5	7.5	7.51752
GP21824	A_23_P502464	NOS2	7.5	7.5	7.5	7.5	7.5	7.5	7.5	7.5	7.5	7.5	7.5	7.5	7.5	7.5	7.78481	7.5	7.5178
GP37049	A_23_P410507	PSPN	7.5	7.5	7.5	7.5	7.5	7.5	7.5	7.5	7.5	7.5	7.5385	7.6349	7.5	7.5	7.5	7.61174	7.51782
GP10678	A_23_P145024	ADRB2	7.5	7.5	7.5	7.5	7.5	7.5	7.5	7.5	7.5	7.56422	7.52432	7.5	7.5	7.5	7.5	7.69689	7.51784
GP1620	A_24_P400675	CAPRIN2	7.5	7.5	7.56466	7.5	7.5	7.5	7.5	7.5	7.50317	7.5	7.5	7.5	7.61006	7.60767	7.5	7.5	7.51785
GP38889	A_24_P25872	DEPDC1	7.5	7.5	7.5	7.5	7.5	7.5	7.5	7.5	7.76598	7.51964	7.5	7.5	7.5	7.5	7.5	7.5	7.51785
GP25413	A_23_P213394	FLT4	7.5	7.78569	7.5	7.5	7.5	7.5	7.5	7.5	7.5	7.5	7.5	7.5	7.5	7.5	7.5	7.5	7.51786
GP21150	A_23_P63281	GLTPD1	7.61535	7.5	7.5	7.5	7.5	7.5	7.5	7.5	7.5	7.5	7.5	7.64933	7.5	7.5	7.5	7.52397	7.51804
GP7725	A_32_P718498	MLLT6	7.5	7.5	7.5	7.5	7.5	7.5	7.5	7.5	7.5	7.5	7.5	7.5	7.5	7.62688	7.5	7.66381	7.51817
GP33107	A_23_P395585	C3ORF22	7.5	7.5	7.5	7.5	7.5	7.5	7.5	7.5	7.5	7.5	7.616	7.67508	7.5	7.5	7.5	7.5	7.51819
GP10669	A_23_P138826	SYVN1	7.5	7.5	7.5	7.5	7.5757	7.5	7.5	7.5	7.5	7.58765	7.5	7.5	7.5	7.60309	7.5	7.52565	7.51826
GP26742	A_24_P64407	HMX2	7.5	7.5	7.5	7.5	7.5	7.5	7.5	7.5	7.5	7.5	7.53896	7.64811	7.5	7.5	7.60564	7.5	7.51829
GP27302	A_24_P84099	CCDC42B	7.79287	7.5	7.5	7.5	7.5	7.5	7.5	7.5	7.5	7.5	7.5	7.5	7.5	7.5	7.5	7.5	7.5183
GP36581	A_23_P90997	OTOS	7.5	7.5	7.5	7.5	7.5	7.5	7.5	7.5	7.5	7.5	7.79287	7.5	7.5	7.5	7.5	7.5	7.5183
GP5557	A_23_P330461	TMC4	7.50158	7.5	7.5	7.60982	7.5	7.5	7.5	7.5	7.5	7.5	7.61952	7.5622	7.5	7.5	7.5	7.5	7.51832
GP4551	A_23_P74887	SDC3	7.5	7.5	7.5	7.5	7.62573	7.5	7.5	7.5	7.5	7.5	7.5	7.5	7.5	7.5	7.53674	7.63086	7.51833
GP36053	A_24_P211064	TWSG1	7.5	7.5	7.5	7.5	7.5	7.5	7.5	7.5	7.66313	7.63032	7.5	7.5	7.5	7.5	7.5	7.5	7.51834
GP874	A_32_P199126	LAMA1	7.66978	7.5	7.5	7.5	7.5	7.5	7.5	7.5	7.5	7.5	7.6239	7.5	7.5	7.5	7.5	7.5	7.51836
GP36985	A_23_P211543	MCHR1	7.5	7.5	7.5	7.5	7.5	7.5	7.5	7.5	7.61354	7.68105	7.5	7.5	7.5	7.5	7.5	7.5	7.51841
GP28147	A_23_P4850	ZNF625	7.5	7.5	7.5	7.5	7.5	7.5	7.5	7.5	7.79464	7.5	7.5	7.5	7.5	7.5	7.5	7.5	7.51841
GP15898	A_24_P42316	BDP1	7.5	7.5	7.5	7.5	7.5	7.5	7.7592	7.5	7.5	7.53604	7.5	7.5	7.5	7.5	7.5	7.5	7.51845
GP9113	A_24_P307572	ANKRD13A	7.5	7.5	7.5	7.5	7.5	7.5	7.5	7.5	7.5	7.79627	7.5	7.5	7.5	7.5	7.5	7.5	7.51852
GP12493	A_23_P200109	HS2ST1	7.5	7.5	7.5	7.5	7.5	7.69498	7.5	7.5	7.60304	7.5	7.5	7.5	7.5	7.5	7.5	7.5	7.51863
GP27233	A_32_P21646	FAM120AOS	7.5	7.5	7.5	7.5	7.5	7.5	7.5	7.52186	7.5	7.5	7.5	7.5	7.5	7.59745	7.67878	7.5	7.51863
GP23722	A_23_P356598	SLC6A15	7.5	7.67587	7.5	7.5	7.5	7.5	7.5	7.5	7.5	7.5	7.5	7.5	7.62228	7.5	7.5	7.5	7.51863
GP5657	A_23_P160359	EPB41	7.5	7.5	7.66151	7.5	7.5	7.5	7.5	7.5	7.63552	7.50141	7.5	7.5	7.5	7.5	7.5	7.5	7.51865
GP288	A_32_P213831	FAM40B	7.5	7.54454	7.5	7.5	7.5	7.60982	7.5	7.5	7.64509	7.5	7.5	7.5	7.5	7.5	7.5	7.5	7.51872
GP6255	A_23_P208302	APOC2	7.5	7.5	7.5	7.79957	7.5	7.5	7.5	7.5	7.5	7.5	7.5	7.5	7.5	7.5	7.5	7.5	7.51872
GP29683	A_32_P183367	CELF4	7.5269	7.5	7.5	7.5	7.53274	7.64418	7.59648	7.5	7.5	7.5	7.5	7.5	7.5	7.5	7.5	7.5	7.51877
GP17513	A_24_P37946	SLC30A5	7.5	7.5	7.5	7.5	7.5	7.5	7.5	7.5	7.80044	7.5	7.5	7.5	7.5	7.5	7.5	7.5	7.51878
GP4671	A_24_P252739	KLF6	7.5	7.5	7.5	7.5	7.5	7.5	7.5	7.5	7.5	7.5	7.80115	7.5	7.5	7.5	7.5	7.5	7.51882
GP36847	A_32_P165297	MBNL3	7.5	7.5	7.5	7.5	7.5	7.5	7.5	7.57733	7.5	7.5	7.5	7.5	7.5	7.72385	7.5	7.5	7.51882
GP8006	A_23_P362148	DNER	7.5	7.5	7.5	7.5	7.5	7.5	7.5	7.5	7.5	7.5	7.5	7.5	7.80119	7.5	7.5	7.5	7.51882
GP21741	A_23_P155185	ATP13A3	7.5	7.5	7.79233	7.51119	7.5	7.5	7.5	7.5	7.5	7.5	7.5	7.5	7.5	7.5	7.5	7.5	7.51897
GP23305	A_23_P416169	ALKBH5	7.5	7.5	7.5	7.5	7.5	7.5	7.5	7.5	7.80395	7.5	7.5	7.5	7.5	7.5	7.5	7.5	7.519
GP20801	A_24_P921232	PEX14	7.5	7.5	7.5	7.5	7.5	7.5	7.5	7.5	7.60493	7.69907	7.5	7.5	7.5	7.5	7.5	7.5	7.519
GP8898	A_23_P126120	CENPL	7.5	7.5	7.5	7.5	7.5	7.5	7.5	7.5	7.62704	7.5	7.5	7.5	7.52432	7.5	7.53962	7.61412	7.51907
GP10913	A_23_P353106	FAM105B	7.5	7.5	7.5	7.5	7.5	7.5	7.5	7.5	7.79513	7.5	7.5	7.5	7.5	7.51016	7.5	7.5	7.51908
GP27193	A_23_P213415	SEMA5A	7.5	7.5	7.5	7.5	7.5	7.5	7.5	7.5	7.5	7.5	7.5	7.5	7.5	7.80578	7.5	7.5	7.51911
GP16624	A_23_P332713	ZFR2	7.5	7.5	7.5	7.5	7.5	7.5	7.5	7.5	7.5	7.5	7.5	7.5	7.5	7.5	7.80578	7.5	7.51911
GP20591	A_23_P345973	ZBTB7C	7.67878	7.5	7.5	7.5	7.5	7.5	7.5	7.5	7.5	7.53235	7.5	7.52776	7.51267	7.5	7.5559	7.5	7.51922
GP34014	A_24_P117177	SNX21	7.50516	7.5	7.5	7.5	7.55322	7.5	7.5	7.5	7.5	7.5	7.5	7.6471	7.5	7.5	7.57046	7.53326	7.51933
GP32653	A_24_P193592	CCNF	7.5	7.5	7.5	7.5	7.5	7.5	7.5	7.5	7.5	7.5	7.5	7.5	7.80922	7.5	7.5	7.5	7.51933
GP1065	A_24_P227230	CADM1	7.5	7.5	7.5	7.80922	7.5	7.5	7.5	7.5	7.5	7.5	7.5	7.5	7.5	7.5	7.5	7.5	7.51933
GP16935	A_23_P417200	TERF2	7.5	7.5	7.5	7.5	7.5	7.5	7.5	7.5	7.81147	7.5	7.5	7.5	7.5	7.5	7.5	7.5	7.51947
GP6635	A_24_P59494	PARP11	7.5	7.5	7.5	7.5	7.5	7.5	7.5	7.5	7.54399	7.77096	7.5	7.5	7.5	7.5	7.5	7.5	7.51968
GP8763	A_24_P80152	TEX261	7.5	7.50212	7.5	7.5	7.5	7.5	7.5	7.5	7.5	7.57137	7.58898	7.65249	7.5	7.5	7.5	7.5	7.51968
GP2798	A_23_P53162	STIM1	7.5	7.5	7.5	7.5	7.5	7.5	7.5	7.5	7.57582	7.5	7.5	7.5	7.5	7.73996	7.5	7.5	7.51974
GP10749	A_23_P207387	GHDC	7.5	7.5	7.5	7.5	7.5	7.5	7.5	7.5	7.81785	7.5	7.5	7.5	7.5	7.5	7.5	7.5	7.51987
GP30187	A_23_P20303	DPYS	7.5	7.5	7.5	7.81822	7.5	7.5	7.5	7.5	7.5	7.5	7.5	7.5	7.5	7.5	7.5	7.5	7.51989
GP22248	A_23_P103932	FGR	7.5	7.5	7.5	7.5	7.5	7.60446	7.60304	7.5	7.5	7.5	7.5	7.5	7.61151	7.5	7.5	7.5	7.51994
GP7681	A_24_P385732	OSTALPHA	7.5	7.5	7.5	7.5	7.5	7.5	7.5	7.5	7.5	7.5	7.5	7.5	7.82048	7.5	7.5	7.5	7.52003
GP16946	A_24_P229164	HIP1R	7.70367	7.5	7.5	7.5	7.5	7.5	7.5	7.60564	7.5	7.5	7.5	7.51119	7.5	7.5	7.5	7.5	7.52003
GP18643	A_24_P816384	FLJ43276	7.5	7.5	7.55091	7.5	7.5	7.50186	7.5	7.67429	7.5	7.57599	7.5	7.5	7.5178	7.5	7.5	7.5	7.52005
GP5320	A_24_P62659	TSPAN2	7.5	7.5	7.5	7.5	7.5	7.5	7.5	7.5	7.82151	7.5	7.5	7.5	7.5	7.5	7.5	7.5	7.52009
GP30969	A_24_P569907	ELP2	7.5	7.5	7.5	7.5	7.5	7.5	7.5	7.5	7.77764	7.5	7.5	7.5	7.54399	7.5	7.5	7.5	7.5201
GP6717	A_23_P114105	LDOC1	7.5	7.5	7.5	7.5	7.82361	7.5	7.5	7.5	7.5	7.5	7.5	7.5	7.5	7.5	7.5	7.5	7.52023
GP24774	A_24_P126325	C1ORF63	7.5	7.5	7.5	7.5	7.5	7.5	7.5	7.5	7.82456	7.5	7.5	7.5	7.5	7.5	7.5	7.5	7.52029
GP25684	A_24_P231483	MAP2	7.5	7.5	7.5	7.5	7.5	7.5	7.5	7.5	7.5	7.82517	7.5	7.5	7.5	7.5	7.5	7.5	7.52032
GP36591	A_23_P62298	NLGN3	7.5	7.5	7.5	7.5	7.5	7.5	7.5	7.5	7.5	7.5	7.5	7.5	7.5	7.5	7.82517	7.5	7.52032
GP9533	A_23_P115785	FANK1	7.5	7.5	7.5	7.5	7.5	7.5	7.5	7.5	7.5	7.52731	7.5	7.5	7.5	7.79843	7.5	7.5	7.52036
GP16826	A_24_P56894	CRLF3	7.5	7.5	7.5	7.5	7.5	7.5	7.5	7.82658	7.5	7.5	7.5	7.5	7.5	7.5	7.5	7.5	7.52041
GP39978	A_32_P420563	RNF215	7.5	7.5	7.5	7.5	7.5	7.5	7.5	7.5	7.5	7.5	7.6732	7.62127	7.5	7.5	7.5	7.53241	7.52043
GP18476	A_23_P18751	TMPRSS11E	7.5	7.5	7.5	7.5	7.5	7.5	7.5	7.5	7.63447	7.5	7.5	7.5	7.5	7.69301	7.5	7.5	7.52047
GP38687	A_24_P944154	MCTP2	7.5	7.5	7.5	7.5	7.5	7.5	7.52776	7.63602	7.5	7.5	7.5	7.5	7.66429	7.5	7.5	7.5	7.5205
GP22405	A_24_P10233	DAPK2	7.5	7.5	7.5	7.5	7.5	7.5	7.5	7.5	7.5	7.5	7.5	7.5	7.5	7.5	7.82813	7.5	7.52051
GP18655	A_24_P920994	PGLS	7.5	7.5	7.5	7.5	7.5	7.5	7.5	7.5	7.5	7.5474	7.50851	7.6396	7.5	7.5	7.61412	7.51849	7.52051
GP39564	A_24_P354954	CCDC126	7.5	7.5	7.5	7.5	7.5	7.5	7.5	7.5	7.82853	7.5	7.5	7.5	7.5	7.5	7.5	7.5	7.52053
GP26437	A_24_P935054	MUC5AC	7.5	7.5	7.5	7.5	7.5	7.5	7.5	7.5	7.5	7.5	7.59514	7.73367	7.5	7.5	7.5	7.5	7.52055
GP12024	A_23_P115052	RIT1	7.5	7.5	7.5	7.5	7.5	7.5	7.5	7.5	7.68931	7.63992	7.5	7.5	7.5	7.5	7.5	7.5	7.52058
GP12442	A_23_P250963	SLC1A3	7.5	7.5	7.52186	7.5	7.5	7.5	7.63943	7.5	7.52776	7.64028	7.5	7.5	7.5	7.5	7.5	7.5	7.52058
GP24145	A_23_P436526	SLC25A42	7.6999	7.5	7.5	7.5	7.5	7.5	7.5	7.5	7.5	7.5	7.5	7.5	7.62976	7.5	7.5	7.5	7.5206
GP29047	A_24_P408457	NAGA	7.5	7.5	7.5	7.5	7.57805	7.5	7.5	7.5	7.5837	7.66909	7.5	7.5	7.5	7.5	7.5	7.5	7.52068
GP22611	A_32_P10187	LOC100289210	7.5	7.5	7.5	7.5	7.5	7.5	7.5	7.5	7.71196	7.59539	7.5	7.5	7.5236	7.5	7.5	7.5	7.52068
GP1509	A_24_P354337	ARL6	7.5	7.66634	7.5	7.5	7.5	7.66466	7.5	7.5	7.5	7.5	7.5	7.5	7.5	7.5	7.5	7.5	7.52069
GP19723	A_23_P11787	WNT4	7.5	7.5	7.5	7.5	7.5	7.5	7.5	7.5	7.5	7.5	7.5	7.5	7.5	7.83231	7.5	7.5	7.52077
GP15284	A_32_P84728	LOC100131727	7.5	7.5	7.5	7.5	7.5	7.5	7.5	7.5	7.5	7.7592	7.5	7.5	7.5	7.5	7.57312	7.5	7.52077
GP24947	A_24_P81149	ENY2	7.5	7.5	7.5	7.5	7.5	7.5	7.5	7.5	7.83313	7.5	7.5	7.5	7.5	7.5	7.5	7.5	7.52082
GP7874	A_23_P132760	TRH	7.5	7.5	7.5	7.5	7.5	7.5	7.5	7.5	7.64994	7.5	7.5	7.5	7.5	7.68366	7.5	7.5	7.52085
GP22473	A_23_P433504	FLJ33996	7.5	7.5	7.5	7.5	7.5	7.5	7.5	7.5	7.5	7.70504	7.5	7.5	7.5	7.5	7.6299	7.5	7.52093
GP7914	A_23_P323143	ZNF767	7.5	7.5	7.5	7.5	7.5	7.55128	7.5	7.5	7.5	7.5	7.5	7.5	7.60328	7.68162	7.5	7.5	7.52101
GP33053	A_23_P4014	SMG6	7.5	7.5	7.5	7.5	7.5	7.5	7.5	7.55603	7.5	7.58329	7.5	7.60476	7.51673	7.53216	7.5	7.54349	7.52103
GP18793	A_23_P351055	KPNA1	7.5	7.5	7.5	7.5	7.5	7.5	7.5	7.5	7.64543	7.5	7.58322	7.52997	7.5	7.5	7.5	7.58	7.52116
GP37812	A_23_P159355	POLE	7.5	7.5	7.5	7.5	7.5	7.5	7.5	7.5	7.8083	7.53061	7.5	7.5	7.5	7.5	7.5	7.5	7.52118
GP31230	A_23_P388170	SLC39A3	7.5	7.5	7.5	7.5	7.70312	7.5	7.5	7.5	7.5	7.5	7.5	7.51659	7.62025	7.5	7.5	7.5	7.52125
GP6231	A_23_P160025	IFI16	7.5	7.5	7.5	7.5	7.5	7.5	7.5	7.5	7.8274	7.51396	7.5	7.5	7.5	7.5	7.5	7.5	7.52134
GP21080	A_32_P234184	HES5	7.5	7.5	7.5	7.5	7.5	7.5	7.5	7.5	7.5	7.5	7.5	7.5	7.5	7.8421	7.5	7.5	7.52138
GP20532	A_24_P185044	MLKL	7.5	7.5	7.5	7.5	7.5	7.5	7.5	7.5	7.5	7.5	7.5	7.5	7.8421	7.5	7.5	7.5	7.52138
GP37009	A_23_P86195	SLC44A3	7.5	7.5	7.5	7.5	7.5	7.5	7.5	7.5	7.84253	7.5	7.5	7.5	7.5	7.5	7.5	7.5	7.52141
GP36452	A_23_P422305	SFXN4	7.5	7.5	7.5	7.5	7.5	7.5	7.5	7.5	7.5	7.5	7.5	7.5	7.84379	7.5	7.5	7.5	7.52149
GP5488	A_24_P15391	FOXI3	7.5	7.5	7.56295	7.58293	7.5	7.5	7.5	7.5	7.5	7.5	7.5	7.5	7.5	7.5	7.64808	7.55128	7.52158
GP30640	A_24_P117896	ATP8B2	7.5	7.5	7.5	7.5	7.5	7.5	7.5	7.54706	7.5	7.79821	7.5	7.5	7.5	7.5	7.5	7.5	7.52158
GP12520	A_23_P258891	SNX16	7.5	7.5	7.5	7.5	7.5	7.5	7.60092	7.51938	7.72615	7.5	7.5	7.5	7.5	7.5	7.5	7.5	7.52165
GP34882	A_23_P35131	SF3B4	7.5	7.5	7.5	7.5	7.5	7.5	7.5	7.5	7.8465	7.5	7.5	7.5	7.5	7.5	7.5	7.5	7.52166
GP30126	A_23_P81717	FRMD1	7.5	7.5	7.5	7.5	7.5	7.5	7.5	7.5	7.5	7.5	7.58991	7.75848	7.5	7.5	7.5	7.5	7.52177
GP5604	A_24_P418357	ODZ3	7.53729	7.62283	7.51355	7.52819	7.5	7.5	7.5	7.5	7.5	7.5	7.5	7.5	7.5	7.5	7.64713	7.5	7.52181
GP17191	A_23_P370682	BATF2	7.5	7.5	7.5	7.5	7.5	7.5	7.55394	7.5	7.5	7.5	7.5	7.5	7.66014	7.5	7.63499	7.5	7.52182
GP6309	A_23_P393955	C15ORF55	7.58423	7.71197	7.5	7.5	7.53674	7.5	7.5	7.5	7.5	7.5	7.5	7.5	7.5172	7.5	7.5	7.5	7.52188
GP3290	A_23_P129322	IVD	7.5	7.5	7.5	7.5	7.5	7.5	7.5	7.5	7.5	7.5	7.74115	7.5	7.60966	7.5	7.5	7.5	7.52193
GP39574	A_32_P130788	SAMD13	7.5	7.5	7.5	7.5	7.5	7.5	7.5	7.5	7.55562	7.79642	7.5	7.5	7.5	7.5	7.5	7.5	7.522
GP15972	A_32_P43717	FAM189A2	7.5	7.5	7.5	7.5	7.5	7.5	7.5	7.5	7.5	7.5	7.5	7.5	7.5	7.85368	7.5	7.5	7.5221
GP674	A_23_P33027	MLXIP	7.5	7.5	7.5	7.5	7.54932	7.5	7.5	7.5	7.5	7.5	7.5	7.5	7.66703	7.56102	7.57797	7.5	7.52221
GP8155	A_24_P288890	FAM101A	7.5	7.5	7.50222	7.62088	7.5	7.5	7.5	7.5	7.5	7.5	7.5	7.61669	7.5	7.5	7.616	7.5	7.52224
GP3454	A_23_P60793	NCRNA00105	7.7278	7.5	7.58615	7.5	7.5	7.5	7.5	7.5	7.5	7.5	7.5	7.5	7.5	7.5	7.54203	7.5	7.52225
GP30794	A_24_P918527	TCF4	7.5	7.5	7.5	7.5	7.5	7.5	7.5	7.5	7.71467	7.64275	7.5	7.5	7.5	7.5	7.5	7.5	7.52234
GP37271	A_24_P294419	SEMA3B	7.6369	7.5	7.5	7.5	7.62484	7.5	7.5	7.5864	7.5	7.5	7.5	7.5	7.5	7.51202	7.5	7.5	7.52251
GP28660	A_23_P70849	NOS3	7.58504	7.63257	7.5	7.5	7.55603	7.53061	7.5	7.5	7.5	7.5	7.5	7.55628	7.5	7.5	7.5	7.5	7.52253
GP12441	A_24_P179400	VEGFA	7.5	7.5	7.5	7.5	7.5	7.5	7.5	7.5	7.5	7.5	7.82247	7.5	7.5	7.5	7.5	7.53865	7.52257
GP22189	A_32_P332	MYADML	7.5	7.5	7.5	7.5	7.5	7.5	7.5	7.5	7.5	7.5	7.62976	7.66014	7.5	7.5	7.5	7.57256	7.52265
GP37478	A_23_P68700	DNAJC28	7.5	7.5	7.5	7.5	7.5	7.57256	7.5	7.5	7.64578	7.64424	7.5	7.5	7.5	7.5	7.5	7.5	7.52266
GP16278	A_24_P355626	ABCG4	7.54316	7.5	7.5	7.5	7.5	7.5	7.51267	7.5	7.5	7.5	7.5	7.5	7.5	7.5	7.80736	7.5	7.5227
GP25777	A_32_P11670	THSD7A	7.5	7.5	7.5	7.5	7.5	7.5	7.5	7.5	7.75082	7.61253	7.5	7.5	7.5	7.5	7.5	7.5	7.52271
GP843	A_24_P203328	TPRXL	7.5	7.5	7.5	7.5	7.5	7.5	7.5	7.5	7.5	7.5	7.5	7.5	7.5	7.5	7.5	7.86356	7.52272
GP18904	A_24_P234094	RAB7L1	7.5	7.5	7.5	7.5	7.5	7.5	7.5	7.5	7.5	7.5	7.5	7.5	7.5	7.5	7.86357	7.5	7.52272
GP40916	A_23_P413285	CC2D2A	7.5	7.5	7.5	7.5	7.5	7.5	7.5	7.5	7.86444	7.5	7.5	7.5	7.5	7.5	7.5	7.5	7.52278
GP17951	A_23_P423331	NTNG2	7.64981	7.5	7.5	7.5	7.69189	7.5	7.5	7.5	7.5	7.5	7.5	7.5	7.5	7.5	7.5236	7.5	7.52283
GP20200	A_23_P101427	EVI5L	7.70691	7.5	7.5	7.5	7.5	7.5	7.5	7.5	7.5	7.5	7.5	7.50207	7.5	7.5	7.65731	7.5	7.52289
GP30212	A_23_P394395	JPH2	7.5	7.5	7.5	7.59648	7.5	7.5	7.5	7.5	7.5	7.5	7.5	7.5	7.5	7.77036	7.5	7.5	7.52293
GP18140	A_24_P116233	C13ORF1	7.5	7.5	7.5	7.5	7.5	7.5	7.64171	7.57856	7.64724	7.5	7.5	7.5	7.5	7.5	7.5	7.5	7.52297
GP21023	A_24_P298939	EP400	7.5	7.5	7.51503	7.5	7.5	7.5	7.5	7.8528	7.5	7.5	7.5	7.5	7.5	7.5	7.5	7.5	7.52299
GP5810	A_32_P231568	RASEF	7.8073	7.56159	7.5	7.5	7.5	7.5	7.5	7.5	7.5	7.5	7.5	7.5	7.5	7.5	7.5	7.5	7.52306
GP38399	A_23_P144438	DCAF16	7.5	7.5	7.5	7.5	7.5	7.5	7.5	7.75765	7.5	7.5	7.5	7.5	7.61253	7.5	7.5	7.5	7.52314
GP34656	A_23_P1691	MMP1	7.5	7.5	7.5	7.87068	7.5	7.5	7.5	7.5	7.5	7.5	7.5	7.5	7.5	7.5	7.5	7.5	7.52317
GP1046	A_23_P381505	VWDE	7.5	7.5	7.5	7.5	7.5	7.87097	7.5	7.5	7.5	7.5	7.5	7.5	7.5	7.5	7.5	7.5	7.52319
GP31992	A_24_P134850	PLEKHH1	7.68571	7.68763	7.5	7.5	7.5	7.5	7.5	7.5	7.5	7.5	7.5	7.5	7.5	7.5	7.5	7.5	7.52333
GP35665	A_23_P98898	CDK2	7.5	7.5	7.5	7.5	7.62479	7.75058	7.5	7.5	7.5	7.5	7.5	7.5	7.5	7.5	7.5	7.5	7.52346
GP10801	A_23_P55666	ZNF702	7.5	7.5	7.5	7.5	7.5	7.5	7.5	7.5	7.5	7.5	7.72939	7.5	7.5	7.5	7.5	7.64599	7.52346
GP17233	A_24_P285768	EDEM1	7.5	7.5	7.5	7.5	7.5	7.5	7.5	7.87561	7.5	7.5	7.5	7.5	7.5	7.5	7.5	7.5	7.52348
GP14360	A_23_P5359	TRAF3IP1	7.5	7.5	7.5	7.5	7.5841	7.51044	7.61442	7.66782	7.5	7.5	7.5	7.5	7.5	7.5	7.5	7.5	7.52355
GP29623	A_32_P110390	TMEM171	7.5	7.53865	7.5	7.5	7.5	7.5	7.5	7.61006	7.5	7.5	7.5	7.5	7.51115	7.71715	7.5	7.5	7.52356
GP23115	A_23_P135787	GOLGB1	7.78952	7.5	7.5	7.5	7.5	7.5	7.5	7.5	7.588	7.5	7.5	7.5	7.5	7.5	7.5	7.5	7.52359
GP26912	A_23_P309545	MDM2	7.5	7.55128	7.64509	7.5	7.5	7.5	7.5	7.5	7.5	7.5	7.5816	7.5	7.5	7.5	7.5	7.59971	7.5236
GP40872	A_23_P386030	SNTB1	7.5	7.5	7.5	7.57082	7.5	7.5	7.5	7.5	7.5	7.5	7.5	7.5	7.5	7.5	7.8073	7.5	7.52363
GP25515	A_32_P66908	CXXC4	7.5	7.5	7.5	7.5	7.5	7.5	7.5	7.5	7.87928	7.5	7.5	7.5	7.5	7.5	7.5	7.5	7.52371
GP38089	A_23_P433760	SPN	7.5	7.5734	7.5	7.5	7.5	7.5	7.5	7.5	7.5	7.5	7.70052	7.5	7.5	7.5	7.5	7.60594	7.52374
GP15960	A_24_P803885	LOC149134	7.5	7.5	7.5	7.5	7.5	7.5	7.5	7.5	7.5	7.5	7.5	7.5	7.5	7.5	7.8807	7.5	7.52379
GP2878	A_23_P129075	WDR76	7.5	7.5	7.6084	7.5	7.5	7.5	7.5	7.5	7.5	7.73974	7.5	7.5	7.53389	7.5	7.5	7.5	7.52388
GP33297	A_23_P215283	TAC1	7.5	7.5	7.5	7.5	7.5	7.5	7.6665	7.5	7.5	7.5	7.5	7.5	7.71561	7.5	7.5	7.5	7.52388
GP2424	A_24_P328320	GORASP2	7.5	7.5	7.5	7.5	7.5	7.5	7.5	7.5	7.88224	7.5	7.5	7.5	7.5	7.5	7.5	7.5	7.52389
GP29797	A_32_P375286	ZNF660	7.5	7.5	7.5	7.5	7.5	7.5	7.58936	7.65835	7.55371	7.58293	7.5	7.5	7.5	7.5	7.5	7.5	7.52402
GP18734	A_23_P147121	ZNF136	7.5	7.53539	7.5	7.5	7.5	7.5	7.5	7.58793	7.60094	7.63943	7.5	7.5	7.5	7.5	7.5	7.52168	7.52409
GP30107	A_23_P20337	DPYSL2	7.5	7.5	7.5	7.63958	7.5	7.5	7.5	7.5	7.5	7.63604	7.5	7.5	7.5	7.5	7.61066	7.5	7.52414
GP10970	A_32_P73139	LOC100289602	7.5	7.5	7.5	7.5	7.5	7.76961	7.59739	7.51964	7.5	7.5	7.5	7.5	7.5	7.5	7.5	7.5	7.52416
GP22021	A_24_P403959	RNASE1	7.5	7.5	7.5	7.5	7.5	7.5	7.5	7.5	7.5	7.5	7.5	7.5	7.5	7.88695	7.5	7.5	7.52418
GP21400	A_23_P356624	NEDD1	7.5	7.5	7.5	7.5	7.5	7.5	7.5	7.5	7.88782	7.5	7.5	7.5	7.5	7.5	7.5	7.5	7.52424
GP21641	A_23_P71867	IL11RA	7.5	7.5	7.5	7.5	7.5	7.5	7.5	7.5	7.5	7.88832	7.5	7.5	7.5	7.5	7.5	7.5	7.52427
GP25582	A_24_P416543	MEX3C	7.5	7.5	7.5	7.5	7.62358	7.6218	7.56298	7.5	7.58025	7.5	7.5	7.5	7.5	7.5	7.5	7.5	7.52429
GP30762	A_24_P292849	LOC146429	7.5	7.5	7.53924	7.5	7.5	7.5	7.5	7.5	7.5	7.5	7.5	7.5	7.71657	7.5	7.63332	7.5	7.52432
GP12109	A_23_P115021	ACTN2	7.5	7.5	7.5	7.5	7.5	7.5	7.5	7.5	7.50693	7.56578	7.5	7.5	7.7823	7.5	7.53471	7.5	7.52436
GP25150	A_24_P357536	FBXO11	7.5	7.5	7.50047	7.52764	7.5	7.5	7.5	7.51036	7.83814	7.51337	7.5	7.5	7.5	7.5	7.5	7.5	7.52437
GP13108	A_23_P66174	SBK1	7.70322	7.68706	7.5	7.5	7.5	7.5	7.5	7.5	7.5	7.5	7.5	7.5	7.5	7.5	7.5	7.5	7.52439
GP6414	A_23_P17955	FBXL2	7.5	7.5	7.5	7.5	7.5	7.5	7.5	7.5	7.89051	7.5	7.5	7.5	7.5	7.5	7.5	7.5	7.52441
GP1060	A_32_P10936	CDH12	7.5	7.5	7.5	7.5	7.5	7.5	7.5	7.5	7.5	7.5	7.5	7.5	7.5	7.5	7.5	7.89127	7.52445
GP17469	A_23_P163195	LRFN5	7.5	7.5	7.5	7.5	7.5	7.5	7.5	7.56818	7.75232	7.5	7.5	7.5	7.5	7.57106	7.5	7.5	7.52447
GP4822	A_23_P307544	PLXNA2	7.5	7.5	7.5	7.5	7.5	7.5	7.5	7.5	7.5	7.5	7.5	7.5	7.5	7.89228	7.5	7.5	7.52452
GP25425	A_24_P111106	FGF1	7.5	7.5	7.5	7.5	7.5	7.5	7.5	7.5	7.76042	7.57798	7.5	7.5	7.5	7.55562	7.5	7.5	7.52463
GP21017	A_24_P56310	TNFRSF19	7.5	7.5	7.5	7.5	7.5	7.5	7.5	7.5	7.5	7.5	7.5	7.5	7.5	7.86366	7.5	7.53132	7.52469
GP1918	A_24_P280660	TREML1	7.55518	7.51824	7.5	7.5	7.5	7.5	7.5	7.5	7.5	7.5	7.66151	7.65851	7.5	7.5	7.50158	7.5	7.52469
GP3083	A_23_P39294	PLAC2	7.5	7.5	7.5	7.5	7.5	7.5	7.5	7.5	7.5	7.5	7.5	7.5	7.5	7.5	7.8952	7.5	7.5247
GP18621	A_24_P126873	SUPT6H	7.5	7.5	7.5	7.5	7.51919	7.5	7.5	7.5	7.87602	7.5	7.5	7.5	7.5	7.5	7.5	7.5	7.5247
GP11614	A_23_P405216	ZNF619	7.5	7.5	7.5	7.5	7.5	7.52662	7.5	7.5	7.5	7.5	7.5	7.5	7.86955	7.5	7.5	7.5	7.52476
GP26661	A_23_P170888	DPP6	7.5	7.5	7.5	7.5	7.5	7.5	7.5	7.5	7.76362	7.63663	7.5	7.5	7.5	7.5	7.5	7.5	7.52502
GP10103	A_23_P258367	GLE1	7.5	7.5925	7.5	7.5	7.5915	7.58991	7.5	7.5	7.5	7.5	7.5	7.5	7.5	7.5	7.5	7.62773	7.5251
GP24668	A_23_P127220	DNAJC12	7.5	7.5	7.5	7.5	7.5	7.5	7.5	7.5	7.5	7.80044	7.5	7.5	7.60166	7.5	7.5	7.5	7.52513
GP18610	A_24_P1773	LONP2	7.5	7.5	7.5	7.5	7.5	7.5	7.5	7.5	7.5	7.5	7.5	7.5	7.5	7.90244	7.5	7.5	7.52515
GP39227	A_24_P330822	HNF1B	7.5	7.5	7.5	7.5	7.5	7.5	7.5	7.5	7.5	7.5	7.70168	7.5	7.5	7.5	7.5	7.70091	7.52516
GP9064	A_24_P927976	KATNAL2	7.5	7.5	7.5	7.5	7.5653	7.61669	7.63064	7.5	7.5	7.5	7.5	7.5	7.5324	7.5	7.5583	7.5	7.52521
GP32384	A_24_P139620	USP21	7.5	7.5	7.5	7.5	7.5	7.5	7.5	7.5	7.90343	7.5	7.5	7.5	7.5	7.5	7.5	7.5	7.52521
GP38221	A_24_P49997	PFN3	7.5	7.5	7.5	7.5	7.5	7.73845	7.54718	7.5	7.5	7.5	7.5	7.5	7.61868	7.5	7.5	7.5	7.52527
GP36570	A_23_P259621	LAT2	7.5	7.5	7.5	7.5	7.5	7.5	7.5	7.5	7.5	7.5	7.5	7.5	7.5	7.90467	7.5	7.5	7.52529
GP39754	A_24_P372901	MVK	7.5	7.5	7.5	7.5	7.5	7.7703	7.5	7.5	7.63473	7.5	7.5	7.5	7.5	7.5	7.5	7.5	7.52531
GP28581	A_24_P201936	GTF2A1	7.5	7.65874	7.5	7.5	7.5	7.5	7.6207	7.5	7.5	7.5	7.5	7.5	7.62806	7.5	7.5	7.5	7.52547
GP746	A_23_P53588	WNT5B	7.5	7.5	7.5	7.5	7.5	7.5	7.5	7.54718	7.5	7.5	7.5	7.5	7.5	7.86069	7.5	7.5	7.52549
GP2636	A_23_P434929	CEP120	7.5	7.5	7.5	7.5	7.5	7.5855	7.5	7.5	7.82247	7.5	7.5	7.5	7.5	7.5	7.5	7.5	7.5255
GP15660	A_24_P22562	C17ORF88	7.5	7.5	7.5	7.5	7.5	7.5	7.5	7.5	7.58293	7.77205	7.5	7.5	7.5	7.55322	7.5	7.5	7.52551
GP32560	A_23_P38106	SPHK1	7.5	7.5	7.5	7.5	7.5	7.5	7.5	7.5	7.5	7.5	7.5	7.5	7.5	7.90854	7.5	7.5	7.52553
GP40461	A_23_P162547	MYL2	7.5	7.5	7.5	7.5	7.5	7.5	7.5	7.5	7.5	7.5	7.5	7.5	7.5	7.5	7.5	7.91011	7.52563
GP30410	A_24_P139993	CASP10	7.5	7.5	7.5	7.5	7.5036	7.5	7.5	7.78988	7.5	7.5	7.5	7.5	7.5	7.61724	7.5	7.5	7.52567
GP38156	A_23_P343594	USP40	7.5	7.5	7.5	7.5	7.5	7.5	7.58504	7.64839	7.5	7.5837	7.5	7.5	7.5	7.59386	7.5	7.5	7.52569
GP19883	A_24_P123720	SEC63	7.5	7.5	7.52357	7.5	7.5	7.5	7.5	7.5	7.5	7.5	7.5	7.5	7.77512	7.61253	7.5	7.5	7.5257
GP34865	A_23_P62647	SLAMF1	7.5	7.5	7.5	7.5	7.5	7.5	7.5	7.5	7.5	7.5	7.64187	7.62573	7.5	7.5	7.5	7.64418	7.52574
GP30785	A_23_P58642	PITX1	7.5	7.5	7.5	7.5	7.5	7.5	7.5	7.5	7.5	7.5	7.91322	7.5	7.5	7.5	7.5	7.5	7.52583
GP40927	A_32_P224253	DNAH11	7.5	7.52565	7.5	7.5	7.5	7.5	7.5	7.5	7.52258	7.86551	7.5	7.5	7.5	7.5	7.5	7.5	7.52586
GP34822	A_23_P13946	SH2B3	7.5	7.5	7.5	7.5	7.5	7.5	7.5	7.74194	7.5	7.5	7.5	7.5	7.67231	7.5	7.5	7.5	7.52589
GP31512	A_23_P51926	PTAFR	7.5	7.5	7.5	7.5	7.5	7.5	7.5	7.60594	7.5	7.5	7.5	7.5	7.51338	7.79513	7.5	7.5	7.5259
GP19817	A_23_P9255	SYK	7.5	7.5	7.5	7.5	7.5	7.5	7.5	7.70168	7.5	7.5	7.50186	7.5757	7.5	7.63664	7.5	7.5	7.52599
GP15486	A_24_P373877	SYT5	7.89711	7.5	7.5	7.5	7.51881	7.5	7.5	7.5	7.5	7.5	7.5	7.5	7.5	7.5	7.5	7.5	7.52599
GP22503	A_23_P201940	LMOD1	7.5135	7.5	7.5	7.5	7.5	7.5	7.5	7.5	7.52263	7.61006	7.53389	7.61952	7.5	7.5	7.5	7.61642	7.526
GP33511	A_32_P137966	DEPDC4	7.53962	7.5	7.5	7.5	7.5	7.58293	7.5269	7.5	7.53216	7.73476	7.5	7.5	7.5	7.5	7.5	7.5	7.52602
GP16717	A_24_P104407	SYNM	7.5	7.60026	7.5	7.5	7.5	7.5	7.5	7.5	7.5	7.5	7.52442	7.5	7.5	7.79209	7.5	7.5	7.52605
GP8598	A_24_P186551	HGC6.3	7.81147	7.5675	7.5	7.53793	7.5	7.5	7.5	7.5	7.5	7.5	7.5	7.5	7.5	7.5	7.5	7.5	7.52606
GP35111	A_24_P401432	LOC100128343	7.5	7.5	7.52136	7.5	7.5	7.5	7.5	7.64028	7.5	7.5	7.5	7.5	7.66245	7.50696	7.5864	7.5	7.52609
GP771	A_24_P849467	ZNF585A	7.5	7.62688	7.5	7.54496	7.5	7.5	7.74665	7.5	7.5	7.5	7.5	7.5	7.5	7.5	7.5	7.5	7.52616
GP35511	A_23_P86470	CH25H	7.5	7.5	7.5	7.5	7.5	7.5	7.5	7.5	7.5	7.5	7.5	7.5	7.91856	7.5	7.5	7.5	7.52616
GP6781	A_23_P146631	ZER1	7.5	7.5	7.5	7.5	7.67855	7.52819	7.60529	7.5	7.5	7.5	7.5	7.5	7.5	7.60682	7.5	7.5	7.52618
GP26218	A_23_P96955	FAM167B	7.74154	7.5	7.55643	7.5	7.5	7.5	7.5	7.5	7.5	7.5	7.5	7.5	7.5	7.5	7.62311	7.5	7.52632
GP21695	A_23_P155463	LRRC2	7.5	7.5	7.5	7.5	7.5	7.5	7.6732	7.74908	7.5	7.5	7.5	7.5	7.5	7.5	7.5	7.5	7.52639
GP24794	A_23_P96291	MAGEA1	7.5	7.5	7.5	7.5	7.5	7.5	7.5	7.57648	7.5	7.5	7.5	7.5	7.84588	7.5	7.5	7.5	7.5264
GP10679	A_23_P138819	MRPL49	7.5	7.5	7.5	7.5	7.5	7.5	7.5	7.53187	7.5	7.5	7.5	7.5	7.53112	7.57463	7.5	7.78481	7.5264
GP38369	A_24_P15292	C1ORF124	7.5	7.5	7.5	7.5	7.5	7.5	7.5	7.5	7.65197	7.77133	7.5	7.5	7.5	7.5	7.5	7.5	7.52646
GP38185	A_23_P123916	LRSAM1	7.5	7.5	7.5	7.5	7.5	7.5	7.5	7.59236	7.5	7.5	7.5	7.5	7.83167	7.5	7.5	7.5	7.5265
GP13272	A_24_P282060	LOC100128439	7.5	7.5	7.5	7.5	7.5	7.5	7.5	7.59099	7.5	7.5	7.5	7.5	7.83317	7.5	7.5	7.5	7.52651
GP31155	A_24_P940135	CTBS	7.5	7.5	7.5	7.5	7.5	7.5	7.51559	7.5172	7.5	7.5	7.637	7.53171	7.5	7.5	7.5	7.72352	7.52656
GP40087	A_23_P105545	VAMP1	7.5	7.5	7.5	7.5	7.5	7.5	7.5	7.5	7.92506	7.5	7.5	7.5	7.5	7.5	7.5	7.5	7.52657
GP14499	A_24_P254789	COL14A1	7.5	7.5	7.5	7.5	7.51511	7.63332	7.5	7.5	7.5	7.5	7.5	7.5	7.77663	7.5	7.5	7.5	7.52657
GP39340	A_23_P33947	EFHC2	7.5	7.5	7.5	7.5	7.5	7.82151	7.55386	7.5	7.5	7.5	7.5	7.5	7.55136	7.5	7.5	7.5	7.52667
GP18709	A_23_P166207	ABCC13	7.5	7.5	7.5	7.5	7.5	7.5	7.5	7.5	7.5	7.5	7.5	7.5	7.80842	7.61876	7.5	7.5	7.5267
GP28399	A_23_P167293	SCOC	7.5	7.5	7.5	7.5	7.5	7.59745	7.82989	7.5	7.5	7.5	7.5	7.5	7.5	7.5	7.5	7.5	7.52671
GP32048	A_23_P103588	HMGCS2	7.5	7.5	7.5	7.92783	7.5	7.5	7.5	7.5	7.5	7.5	7.5	7.5	7.5	7.5	7.5	7.5	7.52674
GP24675	A_23_P7301	WHSC1	7.5	7.5	7.5	7.5	7.5	7.5	7.5	7.5	7.69015	7.5	7.5	7.5	7.5	7.5	7.73892	7.5	7.52682
GP13476	A_23_P300867	MIPOL1	7.5	7.5	7.5	7.5	7.5	7.56557	7.5	7.5	7.86366	7.5	7.5	7.5	7.5	7.5	7.5	7.5	7.52683
GP12055	A_23_P2990	CEBPE	7.57864	7.5	7.5	7.5	7.5	7.5	7.57256	7.5	7.5	7.5	7.5	7.5	7.5	7.5	7.5	7.77828	7.52684
GP26585	A_24_P330796	MKS1	7.5	7.5	7.5	7.5	7.5	7.5	7.5	7.5	7.57256	7.85715	7.5	7.5	7.5	7.5	7.5	7.5	7.52686
GP33408	A_23_P428248	TTC21A	7.5	7.5	7.5	7.5	7.5	7.5	7.55947	7.5	7.5	7.5	7.5	7.5	7.5293	7.5	7.84253	7.5	7.52696
GP17582	A_23_P54681	TOX3	7.5	7.5	7.5	7.5	7.5	7.5	7.5	7.5	7.70389	7.5	7.5	7.5	7.5	7.5	7.72746	7.5	7.52696
GP29138	A_23_P4899	NTF4	7.5	7.5	7.5	7.5	7.5	7.5	7.5	7.5	7.54932	7.77764	7.5	7.5	7.5	7.5	7.60476	7.5	7.52698
GP37204	A_24_P226241	LIX1	7.5	7.5	7.5	7.5	7.5	7.5	7.5	7.5	7.5	7.5	7.5	7.5	7.5	7.93208	7.5	7.5	7.527
GP26627	A_23_P348063	SYNGR1	7.61202	7.5	7.5	7.5	7.5	7.5	7.5	7.5	7.5	7.5	7.5	7.5	7.5	7.5	7.8261	7.5	7.52738
GP23114	A_24_P240487	PLG	7.5	7.5	7.5	7.50186	7.5	7.5	7.5	7.5	7.5	7.5	7.57829	7.5401	7.5	7.5	7.72619	7.59254	7.52744
GP38907	A_24_P52189	RSPH9	7.62162	7.71009	7.50018	7.5	7.6084	7.5	7.5	7.5	7.5	7.5	7.5	7.5	7.5	7.5	7.5	7.5	7.52752
GP18596	A_23_P79086	NFKBIB	7.5	7.5	7.5	7.5	7.50542	7.5	7.5	7.5	7.8751	7.52432	7.5	7.5	7.5	7.53674	7.5	7.5	7.5276
GP9058	A_24_P34505	NOL10	7.5	7.72518	7.5	7.5	7.5	7.63955	7.51849	7.5	7.5	7.5	7.5	7.5	7.55961	7.5	7.5	7.5	7.52768
GP9040	A_32_P144208	LOC642826	7.5	7.5	7.5	7.5	7.5	7.5	7.53471	7.60446	7.5474	7.68022	7.5	7.5	7.57856	7.5	7.5	7.5	7.52783
GP20840	A_23_P79302	LYPD6B	7.5	7.5	7.5	7.94618	7.5	7.5	7.5	7.5	7.5	7.5	7.5	7.5	7.5	7.5	7.5	7.5	7.52789
GP11459	A_23_P102037	COQ10B	7.5	7.5	7.5	7.5	7.5	7.5	7.54316	7.85569	7.5	7.5	7.5	7.5	7.51503	7.53274	7.5	7.5	7.52791
GP9547	A_23_P153930	ACVR2A	7.5	7.5	7.5	7.5	7.50158	7.52917	7.5	7.5	7.91695	7.5	7.5	7.5	7.5	7.5	7.5	7.5	7.52798
GP28600	A_24_P943156	MIB1	7.5	7.5	7.5	7.5	7.5	7.58295	7.57777	7.5	7.78719	7.5	7.5	7.5	7.5	7.5	7.5	7.5	7.528
GP27914	A_23_P142096	GPR32	7.5	7.5	7.5	7.5	7.5	7.5	7.5	7.5	7.5	7.5	7.5	7.5	7.5	7.5	7.5	7.94839	7.52802
GP5666	A_23_P217917	GSTM4	7.6067	7.63727	7.5	7.5	7.5	7.5	7.5	7.5	7.51659	7.68921	7.5	7.5	7.5	7.5	7.5	7.5	7.52811
GP25384	A_24_P931476	BOD1L	7.5	7.5	7.5	7.5	7.5	7.5	7.5	7.5	7.5	7.5	7.5	7.5	7.5	7.5	7.65834	7.79324	7.52822
GP32193	A_23_P58579	TRIM52	7.5	7.5	7.5	7.5	7.5	7.5	7.5	7.75571	7.5	7.5	7.5	7.5	7.55177	7.64452	7.5	7.5	7.52825
GP2834	A_32_P123990	PDCD2	7.5	7.5	7.5	7.5	7.5	7.62014	7.5	7.5	7.77369	7.5007	7.5	7.5	7.55766	7.5	7.5	7.5	7.52826
GP34633	A_23_P167129	HHIP	7.5	7.5	7.5	7.94751	7.5	7.5	7.5	7.5	7.5	7.5	7.5	7.5	7.5	7.5	7.50693	7.5	7.5284
GP14980	A_24_P406245	PMS2L2	7.69696	7.51938	7.72439	7.5	7.5	7.5	7.5	7.5	7.5	7.5	7.5	7.5	7.51511	7.5	7.5	7.5	7.52849
GP29384	A_23_P404575	RBM46	7.5	7.5	7.5	7.5	7.5	7.5	7.95807	7.5	7.5	7.5	7.5	7.5	7.5	7.5	7.5	7.5	7.52863
GP18380	A_32_P201417	SGSM1	7.86462	7.5	7.5	7.5	7.5	7.5	7.5	7.5	7.5	7.5	7.5	7.5	7.5	7.5	7.59382	7.5	7.52865
GP27316	A_24_P687	CDH6	7.5	7.5	7.55177	7.86233	7.5	7.5	7.5	7.5	7.5	7.5	7.5	7.5	7.5	7.5	7.54454	7.5	7.52866
GP31933	A_23_P157460	ZNF395	7.61684	7.5	7.5	7.5	7.68597	7.5	7.50855	7.5	7.5	7.59709	7.5	7.5	7.5	7.5	7.55091	7.5	7.52871
GP4629	A_24_P136725	SPIN3	7.5	7.5	7.5	7.5	7.5	7.63519	7.51964	7.5	7.77568	7.5293	7.5	7.5	7.5	7.5	7.5	7.5	7.52874
GP1943	A_32_P217901	BMPR1B	7.5	7.5	7.78841	7.6732	7.5	7.5	7.5	7.5	7.5	7.5	7.5	7.5	7.5	7.5	7.5	7.5	7.52885
GP652	A_23_P123276	FZD6	7.5	7.5	7.5	7.5	7.5	7.5	7.5	7.5	7.96415	7.5	7.5	7.5	7.5	7.5	7.5	7.5	7.52901
GP30012	A_32_P180920	RAB3IP	7.5	7.5	7.57463	7.5	7.5	7.5	7.5	7.5	7.68162	7.5	7.5	7.5	7.5	7.59953	7.58278	7.52662	7.52907
GP2440	A_24_P273738	TTC9	7.5	7.5	7.5	7.5	7.5	7.5	7.5	7.5	7.96584	7.5	7.5	7.5	7.5	7.5	7.5	7.5	7.52912
GP23842	A_24_P38143	AHI1	7.62246	7.82009	7.5	7.5	7.5	7.5	7.5	7.5	7.5	7.5	7.5	7.5	7.52359	7.5	7.5	7.5	7.52913
GP37272	A_23_P171054	ELK1	7.5	7.5	7.5	7.5	7.76362	7.5	7.5401	7.58991	7.5	7.5	7.5	7.5	7.5	7.5	7.57256	7.5	7.52914
GP5686	A_24_P192727	KAZALD1	7.5	7.5	7.5	7.5	7.5	7.5	7.5	7.5	7.5	7.5	7.5	7.5	7.5	7.96739	7.5	7.5	7.52921
GP6509	A_23_P168974	SDCBP	7.5	7.5	7.5	7.5	7.5	7.5	7.5	7.5	7.66412	7.50456	7.68848	7.5	7.5	7.61085	7.5	7.5	7.52925
GP31948	A_24_P162482	MYST4	7.5	7.5	7.5	7.5	7.5	7.5	7.5	7.5	7.5	7.5	7.5	7.5	7.96978	7.5	7.5	7.5	7.52936
GP1903	A_23_P418485	C11ORF65	7.5	7.5	7.5	7.5	7.5	7.5	7.5	7.5	7.5	7.5	7.5	7.5	7.5	7.5	7.97099	7.5	7.52944
GP3132	A_23_P143274	NRSN2	7.5417	7.5	7.5	7.5	7.57012	7.5	7.5	7.5	7.85966	7.5	7.5	7.5	7.5	7.5	7.5	7.5	7.52947
GP40770	A_24_P112377	DDX31	7.5	7.5	7.5	7.5	7.62136	7.5	7.5	7.5	7.5	7.5	7.5	7.5	7.5	7.64933	7.5	7.70524	7.52975
GP22399	A_23_P315843	NCOA5	7.5	7.5	7.5	7.5	7.53962	7.5	7.5	7.5	7.78988	7.5	7.5	7.5	7.5	7.5	7.5	7.64713	7.52979
GP39985	A_24_P331918	COL6A1	7.5	7.5	7.5	7.5	7.5	7.5	7.5	7.5	7.5	7.5	7.83125	7.52258	7.5	7.5841	7.5	7.53917	7.52982
GP24174	A_23_P96165	C11ORF80	7.5	7.5	7.5	7.5	7.5	7.5	7.5	7.5	7.97736	7.5	7.5	7.5	7.5	7.5	7.5	7.5	7.52984
GP12890	A_24_P154914	ZNF107	7.65702	7.74056	7.5	7.5	7.5	7.5	7.54203	7.5	7.5	7.53896	7.5	7.5	7.5	7.5	7.5	7.5	7.52991
GP22069	A_32_P143516	FAM178A	7.5	7.5	7.59539	7.5	7.5	7.5	7.5	7.5	7.5925	7.77739	7.5	7.51347	7.5	7.5	7.5	7.5	7.52992
GP33595	A_24_P155016	TSGA14	7.5	7.5	7.5	7.5	7.5	7.5	7.5	7.5	7.97976	7.5	7.5	7.5	7.5	7.5	7.5	7.5	7.52999
GP3889	A_32_P7974	TDRD10	7.76841	7.5	7.5	7.5	7.66089	7.5	7.5	7.5	7.5	7.5	7.5	7.51938	7.5	7.5	7.53112	7.5	7.52999
GP31191	A_23_P81581	BHMT	7.5	7.5	7.5	7.5	7.75971	7.70305	7.5	7.5	7.5	7.5	7.5	7.5	7.51755	7.5	7.5	7.5	7.53002
GP28356	A_23_P301971	MASP2	7.72008	7.53061	7.53326	7.5	7.5	7.5	7.5	7.5	7.5	7.5	7.57502	7.55766	7.5	7.50655	7.55871	7.5	7.53012
GP8343	A_24_P893239	COX7B	7.5	7.5	7.55679	7.5	7.5	7.5	7.5	7.52357	7.5	7.5	7.5	7.5	7.90244	7.5	7.5	7.5	7.53017
GP34267	A_32_P449517	LOC100132288	7.5	7.5	7.5	7.5	7.5	7.5	7.5	7.5	7.5	7.5	7.5	7.5	7.5	7.98447	7.5	7.5	7.53028
GP35439	A_24_P772103	PITPNC1	7.5	7.5	7.5	7.5	7.5	7.5	7.5	7.5	7.85676	7.62806	7.5	7.5	7.5	7.5	7.5	7.5	7.5303
GP31562	A_23_P414713	ZNF528	7.5	7.5	7.60328	7.5	7.5	7.5	7.5	7.61247	7.5	7.5	7.5	7.5	7.76961	7.5	7.5	7.5	7.53033
GP34691	A_23_P211267	RIPK4	7.51607	7.5	7.5	7.54983	7.5	7.5	7.5	7.5	7.5	7.5	7.62136	7.5	7.5	7.57805	7.5	7.72008	7.53034
GP29265	A_24_P388703	MGC42157	7.5	7.5	7.5	7.5	7.5	7.5	7.5	7.5	7.5	7.5	7.70924	7.77642	7.5	7.5	7.5	7.5	7.53035
GP11753	A_24_P367576	LOC100131993	7.5	7.5	7.5	7.5	7.5	7.5	7.5	7.5	7.98574	7.5	7.5	7.5	7.5	7.5	7.5	7.5	7.53036
GP13146	A_23_P258978	GOLGA1	7.52062	7.5	7.5	7.5	7.5	7.5	7.5	7.5	7.70312	7.66931	7.5	7.5	7.59369	7.5	7.5	7.5	7.53042
GP18004	A_23_P18649	FAT4	7.5	7.5	7.5	7.5	7.5	7.5	7.5	7.84588	7.64171	7.5	7.5	7.5	7.5	7.5	7.5	7.5	7.53047
GP34283	A_24_P194199	JPH2	7.5	7.5	7.5	7.5	7.5	7.5	7.5	7.5	7.5	7.5	7.5	7.5	7.98808	7.5	7.5	7.5	7.5305
GP9947	A_24_P737660	MEG3	7.5	7.5	7.5	7.5	7.63315	7.85562	7.5	7.5	7.5	7.5	7.5	7.5	7.5	7.5	7.5	7.5	7.53055
GP39780	A_23_P67529	KCNN4	7.91375	7.5	7.5	7.5	7.5	7.57599	7.5	7.5	7.5	7.5	7.5	7.5	7.5	7.5	7.5	7.5	7.53061
GP31694	A_23_P58419	KDR	7.66259	7.78887	7.5	7.5	7.53917	7.5	7.5	7.5	7.5	7.5	7.5	7.5	7.5	7.5	7.5	7.5	7.53066
GP22165	A_24_P290856	PTPRS	7.6863	7.65249	7.5	7.5	7.5	7.5	7.5	7.5	7.5	7.62088	7.5	7.5	7.53433	7.5	7.5	7.5	7.53087
GP28809	A_23_P301855	LSAMP	7.5	7.5	7.60903	7.6987	7.54159	7.5	7.5	7.5	7.5	7.54718	7.5	7.5	7.5	7.5	7.59774	7.5	7.53089
GP36131	A_23_P98995	CALCOCO1	7.5	7.5	7.5	7.5	7.5	7.5	7.5	7.5	7.93979	7.55452	7.5	7.5	7.5	7.5	7.5	7.5	7.53089
GP21674	A_23_P37685	TMEM204	7.5	7.5	7.5	7.60097	7.5	7.5	7.5	7.5	7.74154	7.65238	7.5	7.5	7.5	7.5	7.5	7.5	7.53093
GP14726	A_24_P410797	KALRN	7.5	7.5	7.5	7.99505	7.5	7.5	7.5	7.5	7.5	7.5	7.5	7.5	7.5	7.5	7.5	7.5	7.53094
GP29271	A_23_P4640	ZNF548	7.5	7.5	7.5	7.5	7.5	7.5	7.5	7.5	7.72086	7.77608	7.5	7.5	7.5	7.5	7.5	7.5	7.53106
GP999	A_24_P230691	KIF13A	7.5	7.5	7.5	7.5	7.5	7.5	7.5	7.5	7.5	7.5	7.5	7.5	7.8263	7.5	7.67146	7.5	7.53111
GP30601	A_23_P170030	CEND1	7.67068	7.5	7.5	7.5	7.82891	7.5	7.5	7.5	7.5	7.5	7.5	7.5	7.5	7.5	7.5	7.5	7.53122
GP29492	A_23_P254934	NRXN3	7.5	7.52583	7.86366	7.5	7.61153	7.5	7.5	7.5	7.5	7.5	7.5	7.5	7.5	7.5	7.5	7.5	7.53131
GP5475	A_24_P323072	GNRH2	7.6962	7.5	7.5	7.5	7.5	7.5	7.5	7.5	7.5	7.5	7.55371	7.7511	7.5	7.5	7.5	7.5	7.53131
GP31203	A_23_P99226	SIRT4	7.5	7.5	7.5	7.5	7.5	7.5	7.5	7.5	7.61684	7.88485	7.5	7.5	7.5	7.5	7.5	7.5	7.53136
GP16136	A_23_P163408	SCAPER	7.5	7.5	7.5	7.5	7.5	7.5	7.5	7.5	7.8885	7.61412	7.5	7.5	7.5	7.5	7.5	7.5	7.53141
GP23083	A_23_P303210	IKBIP	7.5	7.5	7.5	7.5	7.5	7.5	7.5	7.64187	7.70322	7.5	7.65752	7.5	7.5	7.5	7.5	7.50212	7.53155
GP20685	A_24_P221407	PYROXD1	7.5	7.5	7.5	7.5	7.5	7.5	7.5	7.5	7.91196	7.59369	7.5	7.5	7.5	7.5	7.5	7.5	7.5316
GP31036	A_24_P923381	EPR1	7.5336	7.62998	7.5	7.5	7.5	7.5	7.5	7.5	7.5	7.8421	7.5	7.5	7.5	7.5	7.5	7.5	7.53161
GP16220	A_24_P184388	LRTOMT	7.5	7.5	7.5	7.5	7.53604	7.5	7.5	7.5	7.6396	7.66634	7.5	7.5	7.66424	7.5	7.5	7.5	7.53164
GP293	A_23_P98477	CCDC15	7.5	7.5	7.5	7.5	7.5	7.51778	7.62773	7.5	7.75476	7.60716	7.5	7.5	7.5	7.5	7.5	7.5	7.53171
GP5491	A_24_P323084	C17ORF55	7.5	7.5	7.5	7.5	7.5	7.5	7.5	7.5	7.5	7.5	7.69934	7.66687	7.5	7.5847	7.55679	7.5	7.53173
GP10172	A_23_P430842	HAPLN4	7.5	7.5	7.54932	7.5	7.65249	7.5	7.5	7.5	7.5	7.5	7.5	7.5	7.5	7.5	7.80802	7.5	7.53186
GP5785	A_32_P178503	C16ORF86	7.63859	7.58898	7.5	7.5	7.5	7.5	7.5	7.5	7.5	7.5	7.6192	7.65204	7.5	7.51141	7.5	7.5	7.53189
GP22520	A_24_P7974	SLC26A6	7.5	7.5	7.5	7.5	7.5	7.5	7.5	7.5	7.5	7.5	7.5	7.5	8.01037	7.5	7.5	7.5	7.5319
GP9430	A_32_P352697	YTHDC1	7.5	7.5	7.5	7.5	7.5	7.5	7.5	7.5	7.5	7.5	7.5	7.5	7.5432	7.96731	7.5	7.5	7.53191
GP2521	A_24_P255082	TMEM110	7.51091	7.86214	7.5	7.5	7.5	7.5	7.5	7.5	7.5	7.5	7.5	7.5	7.63808	7.5	7.5	7.5	7.53195
GP34193	A_23_P106174	PSEN1	7.5	7.57805	7.5	7.52	7.57314	7.84068	7.5	7.5	7.5	7.5	7.5	7.5	7.5	7.5	7.5	7.5	7.53199
GP26728	A_24_P399083	TXNL4B	7.5	7.5	7.5	7.5	7.57582	7.5	7.5	7.5	7.5	7.5	7.5	7.5	7.57582	7.78905	7.5	7.57128	7.532
GP27560	A_24_P936999	ZNF462	7.5	7.5	7.5	7.5	7.5	7.55643	7.5	7.5	7.5	7.5	7.5	7.5	7.91196	7.5	7.54496	7.5	7.53208
GP35421	A_24_P49322	SELO	7.78206	7.5	7.5	7.5	7.60682	7.5	7.5	7.5	7.5	7.5	7.5	7.5517	7.5	7.57502	7.5	7.5	7.53223
GP10494	A_23_P251151	NELL1	7.5	7.5	7.5	7.5	7.5	7.5	7.5	7.5	7.62688	7.68308	7.5	7.5	7.5	7.5	7.5	7.70615	7.53226
GP28552	A_24_P89987	EPB41L4B	7.53308	7.5	7.5	7.70947	7.5	7.73476	7.5	7.5	7.53962	7.5	7.5	7.5	7.5	7.5	7.5	7.5	7.53231
GP36364	A_24_P49517	ZNF251	7.5	7.5	7.5	7.5	7.5	7.65238	7.5	7.5	7.66893	7.6006	7.5	7.5	7.5	7.5	7.59514	7.5	7.53232
GP19384	A_24_P802145	IRS1	7.5	7.5	7.5	7.5	7.5	7.5	7.5	7.5	7.83485	7.5	7.5	7.5	7.5	7.5	7.68332	7.5	7.53239
GP5458	A_24_P943205	EPSTI1	7.5	7.5	7.5	7.59236	7.5	7.5	7.5	7.5	7.5	7.5	7.9272	7.5	7.5	7.5	7.5	7.5	7.53247
GP19633	A_23_P147314	PCDH11Y	7.5	7.5	7.5	7.5	7.5	7.5	7.5	7.5	7.7026	7.81703	7.5	7.5	7.5	7.5	7.5	7.5	7.53248
GP16096	A_24_P387321	ZNF44	7.5	7.5	7.5	7.5	7.5	7.5	7.5	7.5	7.7988	7.5	7.5	7.5	7.72162	7.5	7.5	7.5	7.53253
GP21951	A_24_P652609	CNTNAP3B	7.5	7.5	7.5	7.5	7.5	7.8465	7.5	7.5	7.5	7.5	7.5	7.5	7.67475	7.5	7.5	7.5	7.53258
GP5849	A_23_P218584	BCL11A	7.5	7.5	7.5	7.5	7.56466	7.5	7.5	7.61955	7.83788	7.5	7.5	7.5	7.5	7.5	7.5	7.5	7.53263
GP34662	A_23_P301476	C3ORF33	7.5	7.5	7.5	7.5	7.5	7.5	7.61247	7.5	7.5	7.55091	7.5	7.5	7.85897	7.5	7.5	7.5	7.53265
GP16470	A_23_P205986	IGF1R	7.5	7.5	7.5	7.5	7.62997	7.5	7.5	7.72152	7.5	7.5	7.5	7.5	7.67113	7.5	7.5	7.5	7.53266
GP23985	A_24_P7202	KIDINS220	7.5	7.5	7.5	7.5	7.5	7.51559	7.5	7.55137	7.5	7.5	7.5	7.5	7.81459	7.63446	7.5078	7.5	7.53274
GP12213	A_23_P207299	RNFT1	7.5	7.5	7.5	7.5	7.5	7.5	7.5	7.5	7.94392	7.5	7.58025	7.5	7.5	7.5	7.5	7.5	7.53276
GP12174	A_24_P830817	PCDH15	7.5	7.5	7.5	7.5	7.5	7.5	7.5	7.5	7.86551	7.65874	7.5	7.5	7.5	7.5	7.5	7.5	7.53277
GP20835	A_23_P71855	C5	7.5	7.5	7.5	7.5	7.5	7.5	7.5	7.5	7.5	7.5	8.0271	7.5	7.5	7.5	7.5	7.5	7.53294
GP7515	A_23_P328298	ODF2L	7.5	7.5	7.5	7.5	7.5	7.5	7.52015	7.5	7.82191	7.68568	7.5	7.5	7.5	7.5	7.5	7.5	7.53298
GP35642	A_23_P69055	ZNF197	7.5	7.55091	7.5	7.5	7.5	7.5	7.5	7.5	7.52432	7.58504	7.5	7.5	7.64728	7.5	7.72162	7.5	7.53307
GP20313	A_24_P278234	KIAA1984	7.74248	7.5642	7.5	7.59099	7.5	7.5	7.5	7.5	7.5	7.5	7.63174	7.5	7.5	7.5	7.5	7.5	7.53309
GP37355	A_23_P86079	LOC441869	7.5	7.5	7.5	7.5	7.5	7.56244	7.59386	7.5	7.5	7.5	7.5	7.72352	7.5	7.5	7.65009	7.5	7.53312
GP8466	A_32_P192474	PRRT1	7.73845	7.5	7.5	7.5	7.5	7.5	7.5	7.5	7.5	7.5	7.5	7.63602	7.5	7.5	7.65553	7.5	7.53312
GP5164	A_23_P65100	GALNT8	7.5	7.5	7.5	7.5	7.5	7.62925	7.63174	7.53412	7.5	7.5	7.5	7.5	7.68162	7.55603	7.5	7.5	7.5333
GP31460	A_23_P111583	CD36	7.5	7.5	7.5	7.5	7.5	7.5	7.5	7.5	7.70019	7.83283	7.5	7.5	7.5	7.5	7.5	7.5	7.53331
GP30850	A_24_P100277	CYB5R3	7.5	7.5	7.5	7.5	7.5	7.5	7.5	7.5	7.5	8.03404	7.5	7.5	7.5	7.5	7.5	7.5	7.53338
GP16422	A_23_P130352	KCTD1	7.5	7.5	7.5	7.5	7.5	7.5	7.5	7.5	7.51337	7.86366	7.5	7.5	7.5	7.5	7.65835	7.5	7.53346
GP18130	A_23_P320190	CCDC150	7.5	7.5	7.5	7.5	7.5	7.5	7.5	7.5	7.5	7.5	7.5	7.5	7.92106	7.5	7.61781	7.5	7.53368
GP17744	A_24_P687594	LIX1L	7.5	7.5	7.5	7.5	7.5	7.5	7.5	7.5	7.5	7.5	7.57938	7.5	7.5	7.65197	7.5	7.80757	7.53368
GP3841	A_24_P481824	DPY19L4	7.5	7.53171	7.5	7.5	7.5	7.5	7.83231	7.5	7.53917	7.55386	7.5	7.5	7.58278	7.5	7.5	7.5	7.53374
GP8691	A_23_P48513	IFI27	7.5	7.5	7.5	7.5	7.5	7.5	7.5	7.5	7.5	7.61442	7.5	7.5	7.5	7.56106	7.86493	7.5	7.53378
GP20644	A_32_P80850	COL14A1	7.5	7.5	7.5	7.5	7.59524	7.58471	7.5	7.5	7.5	7.5	7.5	7.5	7.5	7.5	7.5	7.86159	7.53385
GP5574	A_23_P95672	IGF2BP2	7.5	7.5	7.5	7.5	7.5	7.5	7.61509	7.86904	7.5	7.5583	7.5	7.5	7.5	7.5	7.5	7.5	7.5339
GP10326	A_23_P344531	SYNPO	7.5	7.5	7.5	7.68706	7.5	7.5	7.5	7.85539	7.5	7.5	7.5	7.5	7.5	7.5	7.5	7.5	7.5339
GP125	A_23_P46740	LYZL1	8.04299	7.5	7.5	7.5	7.5	7.5	7.5	7.5	7.5	7.5	7.5	7.5	7.5	7.5	7.5	7.5	7.53394
GP4696	A_23_P39682	ZAP70	7.5	7.5	7.5	7.5	7.5	7.5	7.5	7.5	7.5	7.5	7.5	7.5	7.5	8.0434	7.5	7.5	7.53396
GP26299	A_23_P122216	LOX	7.5	7.5	7.5	7.5	7.5	7.5	7.5	7.86955	7.5	7.5	7.5	7.5	7.5	7.5	7.5	7.67508	7.53404
GP7387	A_23_P252052	FILIP1L	7.5	7.5	7.5	7.57012	7.5	7.5	7.5	7.5	7.55082	7.5	7.5	7.5	7.5	7.5	7.5	7.92506	7.53412
GP40879	A_23_P15580	ANKRD40	7.57733	7.53612	7.5	7.5	7.5	7.50018	7.5	7.5	7.5	7.5	7.5	7.52525	7.5	7.5	7.5	7.9072	7.53413
GP15317	A_24_P140405	ADAMTS3	7.5	7.5	7.5	7.5	7.5	7.5	7.5	7.5	8.04694	7.5	7.5	7.5	7.5	7.5	7.5	7.5	7.53418
GP11423	A_23_P130919	MOBKL2A	7.5	7.5	7.5	7.5	7.5	7.5	7.5	7.5	8.03994	7.51016	7.5	7.5	7.5	7.5	7.5	7.5	7.53438
GP8765	A_32_P25357	CDH15	7.73306	7.81785	7.5	7.5	7.5	7.5	7.5	7.5	7.5	7.5	7.5	7.5	7.5	7.5	7.5	7.5	7.53443
GP34057	A_24_P346339	SESN1	7.5	7.5	7.5	7.5	7.5	7.72008	7.58793	7.5	7.67878	7.5	7.5	7.5	7.5	7.5	7.5	7.56422	7.53444
GP20898	A_24_P112160	UPK3B	7.65379	7.57766	7.5	7.5172	7.5	7.5	7.5	7.5	7.5	7.5	7.60529	7.63257	7.5	7.5	7.5	7.5646	7.53445
GP36214	A_32_P166480	C9ORF93	7.5	7.5	7.5098	7.5	7.5	7.5	7.5932	7.50693	7.5	7.9424	7.5	7.5	7.5	7.5	7.5	7.5	7.53452
GP35897	A_24_P180423	PCBD2	7.5	7.5	7.6579	7.5	7.5	7.5	7.5	7.5	7.61764	7.5	7.5	7.59953	7.66151	7.5	7.51673	7.5	7.53458
GP8021	A_23_P207981	SOCS6	7.5	7.5	7.5	7.55878	7.5	7.5	7.5	7.5	7.99521	7.5	7.5	7.5	7.5	7.5	7.5	7.5	7.53462
GP16695	A_23_P305210	ZNF680	7.5	7.60404	7.5	7.5	7.5	7.5	7.84839	7.5	7.5	7.52359	7.5	7.57824	7.5	7.5	7.5	7.5	7.53464
GP16392	A_23_P130376	FAM38B	7.5	7.5	7.5	7.5	7.5	7.5	7.5	7.5	7.5	7.5	7.69919	7.5	7.5	7.5	7.5	7.85548	7.53467
GP37159	A_23_P89780	LAMA3	7.5	7.5	7.5	7.5	7.5	7.5	7.5	7.5	7.5	7.5	7.5	7.5	8.05546	7.5	7.5	7.5	7.53472
GP4419	A_24_P372580	CCDC82	7.5	7.5	7.5	7.5	7.5	7.5	7.5	7.5	7.93958	7.61684	7.5	7.5	7.5	7.5	7.5	7.5	7.53478
GP21275	A_23_P429082	SPTY2D1	7.5	7.5	7.5	7.5	7.5	7.5	7.79109	7.57327	7.64479	7.5	7.5	7.5	7.5474	7.5	7.5	7.5	7.53478
GP37877	A_23_P33875	SSX4B	7.5	7.5	7.5	7.5	7.5	7.5	7.5	7.5	7.5	7.5	7.95015	7.60663	7.5	7.5	7.5	7.5	7.5348
GP25503	A_24_P320645	SUN1	7.5	7.53303	7.5	7.5	7.58271	7.59254	7.5	7.5	7.61868	7.73212	7.5	7.5	7.5	7.5	7.5	7.5	7.53494
GP26363	A_23_P372988	PRR22	7.5	7.5	7.81471	7.5	7.5	7.5	7.5	7.5	7.5	7.5	7.5	7.5	7.64396	7.6006	7.5	7.5	7.53495
GP26703	A_23_P149221	HECTD3	7.5	7.5	7.57314	7.5	7.5	7.5	7.5	7.5	7.75971	7.5	7.5	7.57797	7.5	7.57439	7.5	7.57582	7.53506
GP6650	A_23_P326963	C3ORF59	7.5734	7.86557	7.5	7.5	7.58603	7.5	7.5	7.5	7.53612	7.5	7.5	7.5	7.5	7.5	7.5	7.5	7.53507
GP28961	A_23_P89727	CTDP1	7.5622	7.5	7.5	7.5	7.83167	7.56818	7.5	7.5	7.5	7.5	7.5	7.5	7.52731	7.56204	7.5	7.51016	7.5351
GP1672	A_24_P181422	CATSPER2	7.5	7.5	7.5	7.5	7.5	7.5	7.5	7.50047	7.5	7.5	7.5	7.5	7.83458	7.5	7.72752	7.5	7.53516
GP21303	A_24_P71904	HPGD	7.5	7.5	7.5	7.5	7.5	7.5	7.5	7.87777	7.5	7.5	7.5	7.5	7.5	7.68505	7.5	7.5	7.53518
GP38876	A_23_P377957	KCTD12	7.5	7.5	7.5	7.5	7.5	7.5	7.5	8.06303	7.5	7.5	7.5	7.5	7.5	7.5	7.5	7.5	7.53519
GP32295	A_23_P329353	CNRIP1	7.5	7.5	7.5	7.5	7.5	7.614	7.5	7.5	7.5	7.5	7.5	7.5	7.94929	7.5	7.5	7.5	7.53521
GP34450	A_23_P209652	INO80D	7.70957	7.725	7.50086	7.53326	7.56496	7.5	7.5	7.5	7.5	7.5	7.5	7.5	7.5	7.5	7.5	7.52999	7.53523
GP2244	A_32_P88719	RAB40AL	7.5	7.5	7.5	7.5	7.5	7.59236	7.5	7.5	7.5	7.5467	7.6744	7.75058	7.5	7.5	7.5	7.5	7.53525
GP19887	A_23_P121120	GPR87	7.5	7.5	7.5	7.55518	7.5	7.5	7.5	7.5	7.5	7.5	8.0108	7.5	7.5	7.5	7.5	7.5	7.53537
GP7036	A_24_P122137	LIF	7.5	7.5	7.5	7.5	7.5	7.5	7.64694	7.86014	7.5	7.5	7.5	7.5	7.55987	7.5	7.5	7.5	7.53543
GP20115	A_32_P220798	CD34	7.5	7.5	7.5	7.60278	7.5	7.5	7.5	7.5	7.5	7.5	7.96488	7.5	7.5	7.5	7.5	7.5	7.53548
GP6045	A_32_P41471	NUDT13	7.5	7.5	7.5	7.5	7.5	7.66909	7.5	7.5	7.5	7.5	7.5	7.5	7.89875	7.5	7.5	7.5	7.53549
GP27815	A_32_P191860	SCGBL	7.60629	7.5	7.5	7.5	7.5	7.5	7.5	7.5	7.5	7.5	7.6999	7.762	7.5	7.5	7.5	7.50153	7.53561
GP28278	A_23_P36939	NUFIP1	7.5	7.5	7.5	7.5	7.5	7.5	7.5	7.5	7.81025	7.5	7.5	7.5	7.75971	7.5	7.5	7.5	7.53562
GP40931	A_23_P331400	LRRC37A3	7.5	7.5	7.5	7.5	7.5	7.5	7.5	7.5	7.55947	7.60328	7.5	7.5	7.5	7.5	7.9079	7.5	7.53567
GP23294	A_23_P78980	B3GNT3	7.68825	7.5	7.5	7.5	7.51928	7.5	7.5847	7.5	7.5	7.5	7.5	7.56126	7.5	7.5	7.71715	7.5	7.53567
GP14964	A_24_P585747	STAMBP	7.5	7.5	7.5	7.5	7.5	7.5	7.5	7.5	7.86824	7.70274	7.5	7.5	7.5	7.5	7.5	7.5	7.53569
GP28720	A_23_P36689	LRRC23	7.5	7.5	7.5	7.5	7.52432	7.62773	7.63958	7.59165	7.5	7.5	7.5	7.5	7.5	7.68921	7.5	7.5	7.53578
GP33078	A_24_P119702	GPR98	7.5	7.5	7.5	7.5	7.5	7.5	7.5	7.5	7.5	7.5	7.5	7.5	8.07407	7.5	7.5	7.5	7.53588
GP19970	A_24_P945113	ACVRL1	7.5	7.5	7.5	7.5	7.5	7.5	7.5	8.07489	7.5	7.5	7.5	7.5	7.5	7.5	7.5	7.5	7.53593
GP22526	A_32_P103508	KIAA1549	7.5	7.5	7.5	7.5	7.5	7.5	7.5	7.67971	7.64028	7.55562	7.5	7.5	7.59978	7.5	7.60121	7.5	7.53604
GP34603	A_23_P29504	SENP5	7.5	7.5	7.5	7.5	7.5	7.5	7.5	7.5	7.62906	7.68266	7.6461	7.5	7.5	7.5	7.5	7.61955	7.53609
GP13866	A_23_P133739	HUS1B	7.79843	7.66527	7.5	7.5	7.5	7.61442	7.5	7.5	7.5	7.5	7.5	7.5	7.5	7.5	7.5	7.5	7.53613
GP30570	A_32_P199767	ZNF630	7.60663	7.78841	7.68308	7.5	7.5	7.5	7.5	7.5	7.5	7.5	7.5	7.5	7.5	7.5	7.5	7.5	7.53613
GP24613	A_23_P381714	CA13	7.5	7.5	7.5	7.5	7.5	7.5	7.5	7.74785	7.5	7.5	7.56902	7.5	7.54496	7.71657	7.5	7.5	7.53615
GP22800	A_23_P158083	CDK9	7.5	7.5	7.5	7.5	7.71149	7.5	7.52731	7.80114	7.5	7.5	7.5	7.5	7.5	7.5	7.5	7.53962	7.53622
GP14143	A_23_P140928	TMC7	7.5	7.5	7.72037	7.72439	7.5	7.5	7.5	7.5	7.5	7.5	7.63531	7.5	7.5	7.5	7.5	7.5	7.53625
GP33341	A_23_P204885	PCDH20	7.5	7.5	7.5	7.5	7.5	7.5	7.5	7.5	7.97099	7.6128	7.5	7.5	7.5	7.5	7.5	7.5	7.53649
GP10830	A_23_P55601	ZNF236	7.5	7.5	7.5	7.5	7.5	7.5	7.55872	7.60752	7.71715	7.5	7.5	7.5	7.70063	7.5	7.5	7.5	7.5365
GP37792	A_23_P435904	LRCH3	7.5	7.5	7.5	7.5	7.5	7.57463	7.5	7.5	7.57082	7.8023	7.5	7.63767	7.5	7.5	7.5	7.5	7.53659
GP8720	A_24_P110441	SPDYE3	7.5	7.5	7.5	7.5	7.5	7.5	7.5	7.76811	7.5	7.5	7.5	7.5	7.81785	7.5	7.5	7.5	7.53662
GP21867	A_23_P155179	ISY1	7.5	7.5	7.5	7.5	7.5	7.5	7.5	7.5	7.5	7.5	7.5	7.5	7.72374	7.65426	7.70924	7.5	7.5367
GP39899	A_24_P96403	RUNX1	7.5	7.5	7.5	7.5	7.5	7.5	7.5	7.5	7.5	7.5	7.79492	7.5	7.5	7.79233	7.5	7.5	7.5367
GP24722	A_23_P206899	TMEM159	7.5	7.5	7.72939	7.52357	7.5	7.5	7.5	7.5	7.5	7.5	7.5	7.5	7.5	7.5	7.83188	7.50324	7.53675
GP5687	A_24_P251841	SETD7	7.5	7.5	7.5	7.5	7.5	7.5	7.5	7.5	7.5	7.5	7.76106	7.5	7.5	7.82888	7.5	7.5	7.53687
GP28093	A_24_P253003	WNT11	7.5	7.858	7.5	7.73324	7.5	7.5	7.5	7.5	7.5	7.5	7.5	7.5	7.5	7.5	7.5	7.5	7.53695
GP27570	A_23_P409438	IL28A	7.63767	7.5	7.5	7.5	7.5	7.5	7.5	7.5	7.5	7.5	7.6369	7.64728	7.5	7.61061	7.51202	7.54809	7.53704
GP35510	A_23_P159622	CACNA1B	7.84379	7.74884	7.5	7.5	7.5	7.5	7.5	7.5	7.5	7.5	7.5	7.5	7.5	7.5	7.5	7.5	7.53704
GP22058	A_23_P214565	MAS1L	7.94578	7.64694	7.5	7.5	7.5	7.5	7.5	7.5	7.5	7.5	7.5	7.5	7.5	7.5	7.5	7.5	7.53704
GP10430	A_23_P251186	PROSC	7.5	7.5	7.5	7.5	7.5	7.5	7.5	7.5	7.76168	7.83105	7.5	7.5	7.5	7.5	7.5	7.5	7.53705
GP10174	A_24_P97770	ERGIC1	7.5	7.5225	7.5	7.5	7.5	7.5	7.56102	7.5	7.5	7.5432	7.72953	7.58291	7.5	7.50851	7.5	7.64578	7.53709
GP4838	A_23_P100455	MTHFSD	7.5	7.5	7.5	7.5	7.5	7.5	7.5	7.52335	7.87445	7.63169	7.5	7.5	7.5	7.5	7.52	7.54399	7.53709
GP17046	A_23_P82886	DEFA6	7.61764	7.5	7.5	7.5	7.5	7.5	7.62479	7.5	7.5	7.5	7.5	7.5	7.5	7.80604	7.5	7.55177	7.53752
GP21580	A_24_P350686	TIFA	7.5	7.52764	7.5	7.5	7.5	7.5	7.5	7.5	7.81645	7.72439	7.53308	7.5	7.5	7.5	7.5	7.5	7.5376
GP31109	A_23_P149946	CDHR1	7.5	7.5	7.5	7.5	7.5	7.5	7.5	7.5	7.5	7.5	7.5	7.50073	7.5	7.5	7.72691	7.87498	7.53766
GP8972	A_23_P55251	ITGA3	7.5	7.5	7.5	7.5	7.5	7.5	7.5	7.5	7.76943	7.5	7.5	7.52015	7.5	7.81313	7.5	7.5	7.53767
GP18313	A_23_P150343	SLN	7.5	7.5	7.5	8.10284	7.5	7.5	7.5	7.5	7.5	7.5	7.5	7.5	7.5	7.5	7.5	7.5	7.53768
GP3695	A_24_P296254	ARHGAP11A	7.5	7.53433	7.5	7.5	7.5	7.5	7.62014	7.57339	7.84816	7.52917	7.5	7.5	7.5	7.5	7.5	7.5	7.53782
GP38799	A_23_P46025	ETNK2	7.5332	7.53555	7.5	7.5	7.78274	7.5	7.5	7.5	7.68976	7.5	7.5	7.5	7.5	7.56466	7.5	7.5	7.53787
GP27066	A_23_P204436	GIT2	7.5	7.5	7.5	7.5	7.63767	7.86366	7.59514	7.5	7.5	7.5	7.5	7.5	7.5098	7.5	7.5	7.5	7.53789
GP29606	A_23_P42128	KCNK17	7.5	7.5	7.5	7.5	7.5	7.58506	7.5	7.52764	7.5	7.5	7.5	7.5	7.99432	7.5	7.5	7.5	7.53794
GP17473	A_24_P307103	SPDYE3	7.5	7.5	7.5	7.5	7.5	7.5	7.5	7.6253	7.5	7.5	7.5	7.5	7.87539	7.5	7.60982	7.5	7.53816
GP19421	A_24_P945059	MYCT1	7.5	7.62906	7.63401	7.5	7.5	7.5	7.5	7.5	7.50222	7.5	7.82627	7.5	7.5	7.5	7.5	7.51938	7.53818
GP5290	A_24_P867111	LOC283177	7.55961	7.59745	7.5	7.5	7.5	7.5	7.5	7.5	7.5	7.5	7.59766	7.64359	7.5	7.5	7.63663	7.57777	7.53829
GP22840	A_24_P391991	FAM183B	7.5	7.5	7.5	7.5	7.5	7.64359	7.5	7.5	7.5	7.5	7.5	7.5	7.96989	7.5	7.5	7.5	7.53834
GP25690	A_24_P220897	SPATA24	7.5	7.65996	7.5	7.5	7.5	7.5	7.5	7.5	7.58131	7.70367	7.5	7.66892	7.5	7.5	7.5	7.5	7.53837
GP3535	A_24_P247920	KIAA1652	7.5	7.5	7.5	7.5	7.5	7.5	7.58137	8.03279	7.5	7.5	7.5	7.5	7.5	7.5	7.5	7.5	7.53839
GP20892	A_24_P217572	EDNRA	7.5	7.5	7.5	7.5	7.5	7.5	7.5	7.5	7.5	7.5	7.8311	7.56807	7.5	7.5	7.5	7.71561	7.53842
GP25136	A_23_P11629	TMEM61	7.5	7.5	7.5	7.5	7.5	7.5	7.5	7.5	7.5	7.5	7.82549	7.71093	7.5	7.5	7.5	7.58131	7.53861
GP18719	A_23_P101759	FUT5	7.5	7.5	7.5	7.5	7.5	7.5	7.5	7.5	7.5	7.5	7.7998	7.81822	7.5	7.5	7.5	7.5	7.53863
GP40167	A_24_P810697	MXRA7	7.5	7.5	7.5	7.5	7.5	7.5	7.5	7.5	7.5	7.5	7.82245	7.5	7.5	7.5	7.5	7.79627	7.53867
GP13719	A_24_P50248	FAM110C	7.54809	7.51091	7.5	7.5	7.71742	7.75722	7.5	7.5078	7.5	7.5	7.50086	7.57733	7.5	7.5	7.5	7.5	7.53873
GP19645	A_23_P87773	C12ORF48	7.5	7.5	7.5	7.5	7.5	7.5	7.5	7.5	8.08586	7.53471	7.5	7.5	7.5	7.5	7.5	7.5	7.53879
GP32024	A_23_P4082	CCT6B	7.5	7.5	7.5	7.5	7.5	7.5	7.5	7.5	7.70924	7.86286	7.5	7.5	7.54914	7.5	7.5	7.5	7.53883
GP18712	A_32_P152195	STAC2	7.87702	7.5	7.5	7.5	7.67113	7.5	7.5	7.5	7.5	7.5	7.5	7.5	7.5	7.5	7.57327	7.5	7.53884
GP4630	A_24_P418126	MLLT1	7.73772	7.5	7.5	7.5	7.78481	7.5	7.5	7.5	7.5	7.5	7.5	7.5	7.5	7.5	7.59953	7.5	7.53888
GP36417	A_23_P108734	ALLC	7.5	7.5	7.5	7.5	8.12251	7.5	7.5	7.5	7.5	7.5	7.5	7.5	7.5	7.5	7.5	7.5	7.53891
GP40096	A_23_P425954	BCL2L11	7.86557	7.52776	7.5	7.5	7.61038	7.5	7.5	7.5	7.5	7.5	7.5	7.5	7.6192	7.5	7.5	7.5	7.53893
GP25048	A_24_P416645	KLK13	7.77133	7.74557	7.5	7.5	7.5932	7.5	7.5	7.5	7.5	7.5	7.5	7.5	7.51559	7.5	7.5	7.5	7.53911
GP23266	A_23_P312610	DNAJC4	7.5	7.5	7.5	7.5	7.5	7.5	7.5	7.5	7.75451	7.87154	7.5	7.5	7.5	7.5	7.5	7.5	7.53913
GP33144	A_23_P411113	CNTNAP1	7.5	7.5	7.5	7.5	7.5	7.5	7.5	7.5	7.5	7.5	7.5	7.5	7.95272	7.5	7.67685	7.5	7.53935
GP39862	A_23_P310582	ST7L	7.76846	7.83814	7.5	7.5	7.5	7.51123	7.5	7.5	7.51213	7.5	7.5	7.5	7.5	7.5	7.5	7.5	7.53937
GP5197	A_24_P186065	DHFRL1	7.5	7.52062	7.5	7.5	7.60328	7.6192	7.71386	7.5	7.52999	7.64509	7.5	7.5	7.5	7.5	7.5	7.5	7.5395
GP24973	A_32_P180336	C11ORF92	7.5	7.51119	7.5	7.5	7.5	7.61535	7.70141	7.5	7.5	7.5	7.5	7.5	7.80549	7.5	7.5	7.5	7.53959
GP33020	A_24_P916314	HIP1	7.5	7.5	7.5	7.5	7.5	7.5	7.5	7.5	7.5	7.5	7.63519	7.80736	7.5	7.59042	7.5	7.6006	7.5396
GP3330	A_24_P914513	BCKDHB	7.5	7.5	7.5	7.5	7.5	7.51337	7.5	7.5	8.12071	7.5	7.5	7.5	7.5	7.5	7.5	7.5	7.53963
GP27449	A_23_P27392	NCRNA00085	7.62971	7.60278	7.5	7.5	7.5	7.5	7.5	7.5	7.5	7.5	7.61247	7.70355	7.5	7.5	7.5	7.58584	7.53965
GP9979	A_23_P350491	MAP4K5	7.5	7.5	7.5	7.5	7.5	7.67429	7.5	7.5	7.95003	7.51511	7.5	7.5	7.5	7.5	7.5	7.5	7.53996
GP6438	A_23_P202427	HKDC1	7.5	7.5	7.5	8.14048	7.5	7.5	7.5	7.5	7.5	7.5	7.5	7.5	7.5	7.5	7.5	7.5	7.54003
GP22466	A_32_P85279	LOC100290355	7.5	7.5	7.62356	7.5	7.5	7.5	7.5	7.5	7.56812	7.57792	7.5	7.5	7.66645	7.5	7.60682	7.59775	7.54004
GP31080	A_23_P212204	SETD5	7.5	7.5	7.5	7.5	7.5	7.5	7.5	8.00759	7.5	7.5	7.5	7.5	7.60529	7.52819	7.5	7.5	7.54007
GP29841	A_23_P61623	SLCO3A1	7.5	7.5	7.5	7.5	7.5	7.5	7.5	7.5	7.5	7.5	7.5	7.5	7.5	7.5	8.08114	7.56061	7.54011
GP2789	A_23_P210731	ADAM33	7.5	7.5	7.5	7.5	7.5	7.5	7.5	7.5	7.5	7.5	7.69916	7.8919	7.5	7.5	7.5	7.55082	7.54012
GP26985	A_23_P366559	DENND5B	7.5	7.5	7.5	7.5	7.5	7.5	7.5	7.52397	7.5	7.5	7.5	7.5	7.73988	7.5	7.87861	7.5	7.54015
GP32462	A_23_P137856	MUC1	7.5	7.5	7.76538	7.56452	7.5	7.5	7.5	7.5	7.5	7.5	7.5	7.5	7.5	7.5	7.8126	7.5	7.54016
GP32442	A_24_P201171	STXBP1	7.5078	7.5	7.5	7.5	7.66151	7.5	7.50562	7.61044	7.5	7.5	7.5	7.5	7.58293	7.5	7.77432	7.5	7.54016
GP29501	A_23_P35830	GAL3ST3	7.5	7.5	7.5	7.5	7.52411	7.5	7.5	7.5	7.5	7.56485	7.5	7.5	7.96232	7.5	7.59172	7.5	7.54019
GP32302	A_23_P90079	ZNF799	7.5	7.5	7.5	7.5	7.5	7.5	7.5	7.5	7.81703	7.82616	7.5	7.5	7.5	7.5	7.5	7.5	7.5402
GP36763	A_23_P148047	PTGER4	7.5	7.5	7.5	7.5	7.5	7.5	7.5	7.5	8.14602	7.5	7.5	7.5	7.5	7.5	7.5	7.5	7.54038
GP25151	A_24_P35400	SARDH	7.68115	7.5	7.5	7.5	7.5	7.5	7.5	7.5	7.51778	7.61143	7.60752	7.6527	7.5	7.5	7.57733	7.5	7.54049
GP10284	A_24_P151295	MLLT1	7.68791	7.63767	7.5	7.5	7.5	7.60948	7.5	7.5	7.5	7.5	7.5324	7.54815	7.5	7.5	7.5	7.63446	7.54063
GP15861	A_23_P300124	SMCR8	7.5	7.5	7.5	7.5	7.5	7.5	7.5	7.5	7.5	7.5	7.84379	7.80646	7.5	7.5	7.5	7.5	7.54064
GP24744	A_23_P59418	NRF1	7.5	7.5	7.5	7.5	7.5	7.61093	7.5	7.5	7.8952	7.64567	7.5	7.5	7.5	7.5	7.5	7.5	7.54074
GP15031	A_23_P139500	BHLHE41	7.93906	7.5	7.5	7.5	7.51659	7.5	7.5	7.5	7.69834	7.5	7.5	7.5	7.5	7.5	7.5	7.5	7.54087
GP15315	A_23_P48212	CLEC1B	7.5	7.5	7.5	7.5	7.5	7.5	7.5	8.15505	7.5	7.5	7.5	7.5	7.5	7.5	7.5	7.5	7.54094
GP37494	A_24_P160969	TP53I11	7.5	7.5	7.5	7.5	7.61773	7.5	7.5	7.5	7.5	7.5	7.74194	7.5	7.5	7.71303	7.5	7.58293	7.54098
GP40183	A_24_P180363	SNX18	7.5	7.5	7.5	7.5	7.5	7.5	7.5	7.52076	7.83682	7.5	7.5	7.5	7.79912	7.5	7.5	7.5	7.54104
GP31876	A_24_P419239	EPHA8	7.5	7.5	7.5	7.5	7.5	7.5	7.5	7.5	7.5	7.5	7.5	7.70864	7.5	7.5	7.95003	7.5	7.54117
GP7150	A_23_P330537	SPSB3	7.5	7.5	7.5	7.5	7.5	7.5	7.5	7.5	7.5	7.51559	7.5	7.5	7.87249	7.77096	7.5	7.5	7.54119
GP19427	A_24_P102411	BRF1	7.5	7.5	7.5	7.5	7.5	7.5	7.64578	7.52776	7.5	7.54278	7.70491	7.67587	7.5622	7.5	7.5	7.5	7.54121
GP33702	A_24_P131173	C1ORF115	7.5	7.5	7.5	7.72768	7.52662	7.5	7.5	7.5	7.5	7.5	7.5	7.5	7.5	7.5	7.82093	7.58576	7.54131
GP20913	A_23_P155351	BTD	7.5	7.5	7.5	7.5	7.5	7.5	7.5	7.5	7.8294	7.77141	7.5	7.5	7.5	7.5	7.5	7.56106	7.54137
GP39316	A_23_P143857	LRRC3B	7.6577	7.8274	7.5	7.5	7.5	7.6599	7.5	7.5	7.52335	7.5	7.5	7.5	7.5	7.5	7.5	7.5	7.54177
GP29993	A_23_P4953	PNMAL1	7.5	7.5	7.5	7.5	7.5	7.5	7.5	7.5	7.5	7.99009	7.5	7.5	7.5	7.5	7.67855	7.5	7.54179
GP1085	A_23_P155666	NAAA	7.65573	7.73323	7.5	7.5	7.5	7.5	7.5	7.5	7.5	7.5	7.5	7.5	7.77995	7.5	7.5	7.5	7.54181
GP33966	A_23_P67913	GMPPA	7.5	7.5	7.5	7.5	7.5	7.5	7.5	7.5	8.04778	7.5	7.62236	7.5	7.5	7.5	7.5	7.5	7.54188
GP14746	A_23_P148990	HMCN1	7.5	7.5	7.5	7.5	7.5	7.5	7.5	7.5	8.17128	7.5	7.5	7.5	7.5	7.5	7.5	7.5	7.54196
GP25482	A_23_P161624	FOSL1	7.5	7.5	7.5	7.5	7.5	7.5	7.5	7.5	7.5	7.5	7.58291	7.5	7.5	8.0887	7.5	7.5	7.54198
GP24714	A_23_P203920	SSPN	7.5	7.5	7.5	7.5	7.5	7.5	7.5	7.5	7.82549	7.84799	7.5	7.5	7.5	7.5	7.5	7.5	7.54209
GP4220	A_23_P23191	HSPG2	7.5	7.5	7.5	7.50542	7.5	7.5	7.5	7.5	7.5	7.5	8.06446	7.60404	7.5	7.5	7.5	7.5	7.54212
GP5668	A_24_P385326	PEAR1	7.82627	7.7388	7.5	7.5	7.5	7.5	7.5	7.5	7.5	7.5	7.53116	7.57928	7.5	7.5	7.5	7.5	7.54222
GP3205	A_32_P89976	POLR1E	7.5	7.5	7.52249	7.5	7.55766	7.5	7.5	7.5	7.616	7.55603	7.5	7.57582	7.75722	7.5	7.5	7.59149	7.54229
GP5406	A_24_P156757	MYCL1	7.5	7.5	7.5	7.5	7.5	7.5	7.51318	7.5	7.72554	7.50542	7.5	7.5	7.7181	7.5	7.70367	7.51091	7.5423
GP36744	A_24_P129277	NOD1	7.50634	7.59787	7.5	7.5	7.5	7.5	7.5	7.66978	7.61633	7.5828	7.5	7.54718	7.5	7.60508	7.5517	7.5	7.54232
GP23364	A_24_P380022	EIF5A2	7.56298	7.5	7.5	7.5	7.5	7.5	7.53412	7.57824	7.5	7.5	7.52249	7.69425	7.60152	7.5	7.56812	7.61602	7.54236
GP6825	A_32_P25737	CHIC1	7.5	7.5	7.5	7.5	7.5	7.85524	7.62707	7.5	7.69598	7.5	7.5	7.5	7.5	7.5	7.5	7.5	7.54239
GP15621	A_24_P845881	C7ORF50	7.5	7.5	7.5	7.5	7.5	7.5	7.5	7.5	7.67132	7.76757	7.68564	7.55386	7.5	7.5	7.5	7.5	7.5424
GP12295	A_23_P384816	SLC45A4	7.56256	7.5	7.5837	7.5	7.5381	7.5	7.52432	7.5	7.56882	7.5	7.5	7.59775	7.5	7.5	7.8041	7.5	7.54246
GP19068	A_24_P936319	GAB1	7.5	7.5	7.5	7.5	7.5	7.5	7.5	7.5	8.0885	7.55933	7.5	7.5	7.51938	7.5	7.51338	7.5	7.54254
GP25080	A_32_P37867	KIAA1644	7.5	7.5	7.5	7.5	7.5	7.5	7.5	7.5	7.5	7.5	7.5	7.5583	7.5	7.5	7.80244	7.82089	7.5426
GP12889	A_32_P17133	PPP1R2	7.5	7.5	7.5	7.5	7.5	7.5	7.5	7.5	8.02008	7.66161	7.5	7.5	7.5	7.5	7.5	7.5	7.54261
GP11635	A_23_P31376	LRRN3	7.5	7.5	7.5	7.5	7.5	7.5	7.5	7.5	7.74115	7.94162	7.5	7.5	7.5	7.5	7.5	7.5	7.54267
GP6976	A_32_P41254	MRAP2	7.60054	7.5	7.5	7.5	7.61675	7.9657	7.5	7.5	7.5	7.5	7.5	7.5	7.5	7.5	7.5	7.5	7.54269
GP37679	A_23_P120442	NCOA3	7.5	7.5	7.5	7.5	7.5	7.5	7.54399	7.73844	7.83292	7.5684	7.5	7.5	7.5	7.5	7.5	7.5	7.54273
GP3326	A_23_P146325	ASAP1IT1	7.5	7.5	7.5	7.5	7.5	7.5	7.5	7.5	7.5	7.5	7.5	7.5	7.5	8.18494	7.5	7.5	7.54281
GP25970	A_23_P16252	KLK1	7.95069	7.60901	7.5	7.5	7.51036	7.5	7.5	7.5	7.5	7.5	7.5	7.5	7.61633	7.5	7.5	7.5	7.5429
GP12958	A_23_P130974	KIAA1683	7.5	7.5	7.5	7.5	7.5	7.5	7.5	7.5	7.5	7.5	7.5	7.5	7.5	8.18738	7.5	7.5	7.54296
GP32074	A_23_P212050	BCHE	7.5	7.5	7.5	7.5	7.5	7.5	7.5	7.5	7.71009	7.97745	7.5	7.5	7.5	7.5	7.5	7.5	7.54297
GP12690	A_23_P426511	C4ORF21	7.5	7.5	7.5	7.5	7.5	7.5	7.5	7.59924	7.5	7.5	7.5	7.5	8.08877	7.5	7.5	7.5	7.543
GP34931	A_23_P254434	RFPL2	7.5	7.5	7.5	7.5	7.73306	7.5	7.5	7.5	7.5	7.5	7.5	7.5	7.5	7.9551	7.5	7.5	7.54301
GP21248	A_24_P267523	COX6B2	7.5	7.5	7.5	7.5	7.5	7.5	7.5	7.5	7.5	7.5	7.5	7.5	7.5	7.5	8.1882	7.5	7.54301
GP8612	A_23_P65466	RAB2B	7.5	7.5	7.5	7.5	7.5	7.5	7.5	7.5	8.18847	7.5	7.5	7.5	7.5	7.5	7.5	7.5	7.54303
GP33684	A_32_P204048	MBNL3	7.5	7.5	7.5	7.5	7.5	7.5	7.5	7.5	7.5	7.5	7.5	7.5	7.5	8.10176	7.5	7.58898	7.54317
GP29941	A_23_P303149	FGFR2	7.66412	7.5	7.50381	7.52432	7.5	7.5	7.5	7.5	7.5	7.7072	7.5	7.5	7.5	7.5	7.79287	7.5	7.54327
GP37973	A_23_P6596	HES1	7.5	7.5	7.5	7.5	7.5	7.5	7.5	7.5	8.10962	7.5	7.5	7.5	7.5	7.58295	7.5	7.5	7.54329
GP32165	A_24_P286412	CRCP	7.5	7.5	7.5	7.5	7.5	7.5	7.69444	7.7306	7.58576	7.68247	7.5	7.5	7.5	7.5	7.5	7.5	7.54333
GP9910	A_23_P400298	PRSS22	7.85789	7.5	7.5	7.8311	7.5	7.5	7.5	7.5	7.50469	7.5	7.5	7.5	7.5	7.5	7.5	7.5	7.54336
GP31666	A_23_P106874	PMFBP1	7.5	7.5	7.5	7.5	7.5	7.5	7.5	7.5	7.5	7.5	7.8619	7.5	7.5	7.5	7.5	7.83292	7.54343
GP27982	A_23_P142055	C19ORF38	7.74106	7.5	7.5	7.5	7.5	7.5	7.5	7.5	7.5	7.5	7.7592	7.54801	7.5	7.5	7.50186	7.64808	7.54364
GP29059	A_24_P128442	TBX15	7.5	7.5	7.5	7.5	7.5	7.5	7.5	7.5	7.5	7.5	7.5	7.5	7.5	7.5	7.5	8.19849	7.54366
GP14346	A_23_P73604	TRMT2B	7.5	7.5	7.5	7.5	7.5	7.5	7.55137	7.67132	7.61061	7.85014	7.5	7.5	7.5	7.5	7.50207	7.51347	7.54369
GP22654	A_23_P431591	C5ORF39	7.5	7.5	7.5	7.5	7.5	7.5	7.5	7.5	7.5	7.5	7.51141	7.5	7.5	7.75022	7.5	7.94053	7.54389
GP18600	A_23_P54460	SPRED1	7.5	7.5	7.5	7.5	7.60163	7.53389	7.5	7.52662	8.04159	7.5	7.5	7.5	7.5	7.5	7.5	7.5	7.54398
GP29073	A_24_P345209	DYRK3	7.5	7.5	7.5	7.5	7.5	7.5	7.5	7.5	7.8041	7.89965	7.5	7.5	7.5	7.5	7.5	7.5	7.54398
GP20130	A_23_P256988	ACYP2	7.5	7.5	7.5	7.5	7.5	7.5	7.5	7.5	7.91803	7.7879	7.5	7.5	7.5	7.5	7.5	7.5	7.54412
GP22448	A_32_P171181	NBPF10	7.5	7.51337	7.60529	7.5	7.5	7.5	7.5	7.58506	7.5	7.5	7.62998	7.5	7.5	7.75866	7.5	7.61484	7.5442
GP16005	A_23_P429340	TEAD1	7.5	7.5	7.5	7.52662	7.5	7.5	7.5622	7.70052	7.78353	7.63483	7.5	7.5	7.5	7.5	7.5	7.5	7.54423
GP17670	A_23_P117125	RARG	7.91322	7.79513	7.5	7.5	7.5	7.5	7.5	7.5	7.5	7.5	7.5	7.5	7.5	7.5	7.5	7.5	7.54427
GP32236	A_24_P82135	SECISBP2L	7.5	7.5	7.5	7.5	7.5	7.5	7.72939	7.73598	7.6006	7.5	7.5	7.5	7.5	7.64424	7.5	7.5	7.54439
GP14246	A_24_P282237	PRIM2	7.5	7.5	7.5	7.5	7.5	7.5	7.5	7.5	8.21022	7.5	7.5	7.5	7.5	7.5	7.5	7.5	7.54439
GP7237	A_23_P331992	STX6	7.5	7.5	7.5	7.5	7.5	7.5	7.5	7.5	7.68266	7.5	7.5	7.5	7.70305	7.5	7.82549	7.5	7.54445
GP20214	A_23_P370027	GGT7	7.5	7.5	7.67046	7.5	7.5	7.5	7.5	7.5	7.57777	7.5	7.5	7.5	7.5	7.5	7.96317	7.5	7.54446
GP4338	A_24_P390096	GLIPR1	7.5	7.56485	7.5	7.5	7.5	7.5	7.5	7.5	7.94162	7.70524	7.5	7.5	7.5	7.5	7.5	7.5	7.54448
GP27170	A_23_P385911	KIAA1712	7.5	7.5	7.5	7.5	7.64424	7.63446	7.64839	7.5	7.5	7.5	7.5	7.5	7.70524	7.58115	7.5	7.5	7.54459
GP9251	A_23_P145301	NFKBIL1	7.5	7.5	7.5	7.5	7.5	7.5	7.5	7.5	7.5	7.75451	7.72008	7.73892	7.5	7.5	7.5	7.5	7.54459
GP34563	A_24_P532232	CREB5	7.5	7.5	7.5	7.5	7.5	7.5	7.5	7.5	7.50696	7.5	7.5	7.5	7.5	8.20714	7.5	7.5	7.54463
GP12589	A_23_P216712	TRPM6	7.74513	7.68921	7.5	7.5	7.5	7.5	7.66893	7.5	7.5	7.5	7.5	7.5	7.6128	7.5	7.5	7.5	7.54475
GP21537	A_23_P166453	CDC42EP1	7.5	7.5	7.5	7.61168	7.5	7.5	7.5	7.5	7.5	7.5	7.58423	7.5	7.5	8.02187	7.5	7.5	7.54486
GP16327	A_24_P8098	NSD1	7.5	7.5	7.74154	7.5	7.5	7.5	7.5	7.75897	7.5	7.5	7.5	7.5	7.71785	7.5	7.5	7.5	7.5449
GP31878	A_23_P390984	KCNH6	7.77089	7.5	7.5	7.5	7.5	7.5	7.53235	7.5	7.5	7.5	7.5	7.5	7.778	7.5	7.63767	7.5	7.54493
GP35550	A_23_P158817	IGHG1	7.5	7.5	7.5	7.5	7.5	7.5	7.5	7.5	7.58991	7.68976	7.52525	7.5	7.68564	7.72939	7.5	7.5	7.545
GP8216	A_23_P80918	ART3	7.5	7.5	7.5	7.66893	7.5	7.5	7.5	7.5	7.5	7.5	7.5	7.5	7.5	7.5	8.05139	7.5	7.54502
GP39530	A_23_P98002	CYP2E1	7.50855	7.99725	7.5	7.5	7.5	7.5	7.5	7.5	7.5	7.5	7.5	7.5	7.5	7.71553	7.5	7.5	7.54508
GP17639	A_24_P116132	NECAP1	7.7511	7.62484	7.5	7.5	7.5	7.5	7.5	7.5	7.5	7.5	7.61535	7.63237	7.5	7.5	7.5	7.59766	7.54508
GP35073	A_23_P167030	PTH1R	7.5	7.5	7.5	7.5	7.5	7.5	7.5	7.5	7.5	7.5	7.5	7.5	7.5	7.98626	7.5	7.73759	7.54524
GP40613	A_23_P351295	HS3ST5	7.5	7.5	7.53896	7.7116	7.5	7.5	7.5	7.5	7.5	7.5	7.5	7.5	7.5	7.5	7.9751	7.5	7.54535
GP32948	A_23_P254025	ZFP37	7.5	7.5	7.5	7.5	7.5	7.5	7.5	7.5	8.05458	7.67132	7.5	7.5	7.5	7.5	7.5	7.5	7.54537
GP10690	A_23_P85664	UBXN10	7.5	7.66978	7.5	7.5	7.5	7.5	7.5	7.5	7.61168	7.65009	7.57501	7.58936	7.5	7.5	7.5	7.63064	7.54541
GP17270	A_23_P250380	MAN2B2	7.5	7.5	7.5	7.5	7.5	7.5	7.5	7.5	7.5	7.5	7.67356	7.5	7.5	7.82089	7.5	7.73598	7.54565
GP13941	A_23_P19657	LRP11	7.5	7.5	7.5	7.5	7.5	7.83594	7.5	7.5	7.89555	7.5	7.5	7.5	7.5	7.5	7.5	7.5	7.54572
GP7077	A_32_P129968	ZNF284	7.5	7.5	7.5	7.5	7.5	7.5	7.55543	7.64418	7.5	7.5	7.5	7.5	8.03416	7.5	7.5	7.5	7.54586
GP602	A_24_P230734	SMUG1	7.5	7.5	7.65879	7.5	7.5	7.5	7.5	7.64694	7.5	7.5	7.5	7.5	7.77954	7.54399	7.60459	7.5	7.54587
GP10512	A_23_P362207	PIP4K2B	7.5	7.5332	7.60278	7.5	7.5	7.5	7.5	7.5	7.55643	7.54687	7.65904	7.50381	7.5	7.5	7.5	7.83224	7.5459
GP7471	A_32_P178696	NUP153	7.5	7.5	7.5	7.5	7.5	7.5	7.58285	7.62358	7.5	7.5	7.5	7.5	7.93686	7.59149	7.5	7.5	7.54592
GP40638	A_23_P46441	PVRL4	7.5	8.235	7.5	7.5	7.5	7.5	7.5	7.5	7.5	7.5	7.5	7.5	7.5	7.5	7.5	7.5	7.54594
GP40744	A_32_P18440	ARID5B	7.5	7.5	7.5	7.88929	7.5	7.5	7.5	7.5	7.66892	7.5	7.67685	7.5	7.5	7.5	7.5	7.5	7.54594
GP13328	A_23_P433791	C1ORF124	7.5	7.53216	7.5	7.5	7.555	7.64424	7.5	7.5	7.93598	7.56902	7.5	7.5	7.5	7.5	7.5	7.5	7.54602
GP32184	A_24_P242581	SLC5A9	7.5	7.62573	7.5	7.5	7.5	7.5	7.5	7.5	7.5	7.5	8.11134	7.5	7.5	7.5	7.5	7.5	7.54607
GP12171	A_24_P358146	LOC100129478	7.5	7.5	7.5	7.5	7.5	7.858	7.61504	7.5	7.68706	7.57938	7.5	7.5	7.5	7.5	7.5	7.5	7.54622
GP20337	A_24_P125353	CASC3	7.57314	7.5	7.52258	7.5	7.80757	7.5	7.5	7.5	7.5	7.5	7.5	7.5	7.5	7.5	7.6396	7.69703	7.54625
GP35369	A_23_P254507	HOPX	7.5	7.5	7.5	7.5	7.5	7.5	7.5	8.24171	7.5	7.5	7.5	7.5	7.5	7.5	7.5	7.5	7.54636
GP27310	A_24_P93353	TTC37	7.5	7.50207	7.5	7.5	7.5	7.69625	7.52525	7.6577	7.5	7.86187	7.5	7.5	7.5	7.5	7.5	7.5	7.54645
GP13627	A_23_P24269	C10ORF88	7.5	7.5	7.5	7.5	7.5	7.5	7.5	7.5	7.96704	7.77229	7.5	7.5	7.5	7.5	7.50421	7.5	7.54647
GP36879	A_32_P234691	ZNF818	7.5	7.5	7.5	7.52807	7.5	7.5	7.5	7.5	7.8419	7.77642	7.5	7.5	7.5	7.5	7.5401	7.55892	7.54659
GP22661	A_23_P358394	FAM65B	7.5	7.5	7.5	7.97692	7.5	7.5	7.5	7.5	7.5	7.5	7.7692	7.5	7.5	7.5	7.5	7.5	7.54663
GP32851	A_24_P348006	RASD1	7.5	7.5	7.5	7.5	7.5	7.5	7.5	7.5	7.5	7.5	7.94394	7.5	7.5	7.80315	7.5	7.5	7.54669
GP20408	A_23_P356004	KCNIP3	7.5	7.5	7.5	7.5	7.82594	7.78963	7.51607	7.5	7.5	7.5	7.5	7.5	7.61876	7.5	7.5	7.5	7.5469
GP24094	A_23_P385322	STAMBPL1	7.5	7.58522	7.5	7.5	7.5	7.5	7.59953	7.5	7.74785	7.65573	7.5	7.65446	7.50222	7.5	7.5	7.50542	7.5469
GP31286	A_23_P136671	UGT2B7	7.5	7.5	7.5	8.25055	7.5	7.5	7.5	7.5	7.5	7.5	7.5	7.5	7.5	7.5	7.5	7.5	7.54691
GP30802	A_24_P286190	TRIM7	7.63257	7.5	7.5	7.5	7.5	7.5	7.5	7.5	7.5	7.5	7.68568	7.7116	7.5	7.5	7.61802	7.60315	7.54694
GP11735	A_23_P398254	SMURF1	7.82482	7.66412	7.5	7.5	7.5	7.5	7.5	7.63169	7.63602	7.5	7.5	7.5	7.5	7.5	7.5	7.5	7.54729
GP22517	A_24_P379413	IL6R	7.5	7.5	7.5	7.5	7.5	7.5	7.5	8.06917	7.5	7.5	7.54711	7.5	7.62014	7.5	7.5	7.52258	7.54744
GP33208	A_23_P125618	GABRA3	7.5	8.25992	7.5	7.5	7.5	7.5	7.5	7.5	7.5	7.5	7.5	7.5	7.5	7.5	7.5	7.5	7.54749
GP27927	A_24_P231025	BRWD1	7.53875	7.55933	7.5	7.55863	7.5	7.69598	7.52565	7.5	7.64452	7.555	7.5	7.5	7.5	7.5	7.68266	7.5	7.54753
GP17545	A_23_P139825	YAF2	7.5	7.5	7.5	7.5	7.5	7.5	7.5	7.5	7.78547	7.5	7.66089	7.5	7.5	7.74325	7.5	7.57159	7.54758
GP16456	A_32_P31618	GSR	8.15183	7.5	7.5	7.5	7.61044	7.5	7.5	7.5	7.5	7.5	7.5	7.5	7.5	7.5	7.5	7.5	7.54764
GP1829	A_24_P78526	LARP4	7.52662	7.58285	7.5	7.5	7.53539	7.7116	7.68825	7.5	7.67968	7.53793	7.5	7.5	7.5	7.5	7.5	7.5	7.54764
GP2793	A_23_P259270	CDKL2	7.5	7.5	7.5	7.5	7.5	8.0434	7.71922	7.5	7.5	7.5	7.5	7.5	7.5	7.5	7.5	7.5	7.54766
GP953	A_23_P33868	LPAR4	7.5	7.5	7.5	7.5	7.5	7.5	7.5	7.5	8.10555	7.6579	7.5	7.5	7.5	7.5	7.5	7.5	7.54772
GP27276	A_24_P931859	PDE9A	7.5	7.5	7.5	7.5	7.5	7.5	7.5	7.5	7.65354	7.91196	7.54914	7.5	7.5	7.5	7.62573	7.52411	7.54778
GP28640	A_23_P212968	UGT2B11	7.5	7.5	7.5	8.26522	7.5	7.5	7.5	7.5	7.5	7.5	7.5	7.5	7.5	7.5	7.5	7.5	7.54783
GP30769	A_24_P548866	HIGD1A	7.5	7.60097	7.57896	7.5	7.5	7.5	7.50186	7.61666	7.5	7.5	7.5583	7.5	7.62136	7.78876	7.5	7.5	7.54793
GP7503	A_23_P415033	ARL8A	7.55371	7.5	7.5	7.5	7.62246	7.53865	7.60569	7.57896	7.75605	7.58506	7.5	7.5	7.5	7.52807	7.5	7.5	7.54804
GP21014	A_23_P325642	PDIA2	7.5	8.26908	7.5	7.5	7.5	7.5	7.5	7.5	7.5	7.5	7.5	7.5	7.5	7.5	7.5	7.5	7.54807
GP1859	A_23_P83838	CA8	7.88147	7.88776	7.5	7.5	7.5	7.5	7.5	7.5	7.5	7.5	7.5	7.5	7.5	7.5	7.5	7.5	7.54808
GP8489	A_23_P74022	DBT	7.5	7.5	7.5	7.5	7.5	7.5	7.5	7.73849	7.5	7.5	7.5	7.5	8.0325	7.5	7.5	7.5	7.54819
GP2310	A_24_P99090	CKAP2	7.5	7.5	7.5	7.5	7.5	7.56159	7.5	7.5	7.99646	7.71386	7.5	7.5	7.5	7.5	7.5	7.5	7.54824
GP4330	A_24_P33197	RGPD2	7.5	7.62976	7.5	7.5	7.5	7.61247	7.53539	7.5	7.87539	7.6207	7.5	7.5	7.5	7.5	7.5	7.5	7.54836
GP22330	A_23_P392544	CTAGE3	7.5	7.5	7.5	7.5	7.5	7.5	7.5	7.5	7.5	7.5	7.79078	7.70947	7.5	7.5	7.57792	7.69565	7.54836
GP34470	A_24_P382319	CEACAM1	7.5	7.5	7.5	7.5	7.5	7.5	7.5	7.5	7.5	7.5	7.57824	7.5	7.5	8.19586	7.5	7.5	7.54838
GP19270	A_24_P483083	TFDP1	7.5	7.5	7.5	7.5	7.59274	7.5	7.5	7.5	7.84285	7.62484	7.5	7.5	7.5	7.5	7.5	7.71517	7.54847
GP20422	A_24_P332081	JAKMIP3	7.5	7.5	7.5	7.5	7.74812	7.74785	7.5	7.61153	7.5	7.5	7.5	7.5	7.58131	7.5	7.58765	7.5	7.54853
GP1976	A_32_P6172	LOC100128822	7.85897	7.92263	7.5	7.5	7.5	7.5	7.5	7.5	7.5	7.5	7.5	7.5	7.5	7.5	7.5	7.5	7.54885
GP2637	A_23_P49499	ST6GALNAC2	7.5	7.5	7.5	7.5	7.5	7.5	7.5	7.5	7.5	7.5	8.02349	7.5	7.5	7.5	7.5	7.75963	7.54894
GP27074	A_23_P136978	SRPX2	7.5	7.5	7.5	7.5	7.5	7.5	7.5	8.28555	7.5	7.5	7.5	7.5	7.5	7.5	7.5	7.5	7.5491
GP26604	A_23_P9086	ZDHHC2	7.5	7.5	7.5	7.5	7.5	7.5	7.61143	7.5	8.17426	7.5	7.5	7.5	7.5	7.5	7.5	7.5	7.54911
GP39508	A_23_P113462	KIF21A	7.5	7.5	7.5	7.5	7.5	7.72269	7.61061	7.5	7.95287	7.5	7.5	7.5	7.5	7.5	7.5	7.5	7.54914
GP11999	A_24_P920730	GDPD1	7.5	7.5	7.5	7.5	7.5	7.5	7.5	7.5	7.75345	7.88224	7.5	7.5	7.5	7.5	7.65446	7.5	7.54938
GP19417	A_23_P169097	WISP1	7.5	7.5	7.5	7.5	7.5	7.5	7.5	7.5	7.5	7.5	7.5	7.5	7.5	7.5	7.5	8.29155	7.54947
GP30710	A_23_P112004	LRRC6	7.5	7.5	7.5	7.5	7.50317	7.50212	7.75476	7.5236	7.71197	7.58291	7.5	7.5	7.71307	7.5	7.5	7.5	7.54948
GP12472	A_24_P861099	FLJ22536	7.5	7.5	7.60355	7.5	7.5	7.5	7.5	7.5	7.5	7.55371	7.5	7.5	7.87384	7.5	7.65573	7.60508	7.54949
GP30873	A_23_P91964	RASA2	7.5	7.5	7.5	7.5	7.5	7.5	7.51036	7.5	8.0231	7.75961	7.5	7.5	7.5	7.5	7.5	7.5	7.54957
GP34780	A_23_P218302	GLYR1	7.53865	7.6036	7.5	7.5	7.562	7.58243	7.5	7.5	7.51141	7.588	7.5	7.6218	7.5	7.5	7.5	7.78547	7.54959
GP16254	A_24_P140608	HBEGF	7.5	7.5	7.5	7.71581	7.5	7.5	7.5	7.5	7.5	7.5	7.70063	7.5	7.5	7.73684	7.5	7.64171	7.54969
GP35287	A_24_P648176	LYRM5	7.5	7.59924	7.5	7.5	7.5	7.63257	7.77688	7.5	7.65874	7.62771	7.5	7.5	7.5	7.5	7.5	7.5	7.5497
GP597	A_23_P201619	NEK7	7.5	7.5	7.5	7.5	7.5	7.67878	7.61602	7.5	8.00041	7.5	7.5	7.5	7.5	7.5	7.5	7.5	7.5497
GP23569	A_24_P316414	LOC100289058	7.5	7.5	7.5	7.5	7.5	7.5	7.5	7.5	7.5	7.5	7.5	7.5	7.5	7.5	8.29612	7.5	7.54976
GP8192	A_23_P65733	ZNF770	7.61669	7.69829	7.5	7.5	7.58576	7.73759	7.65646	7.50655	7.5	7.5	7.5	7.5	7.5	7.5	7.5	7.5	7.55008
GP5795	A_23_P126782	F3	7.5	7.5	7.5	7.5	7.5	7.5	7.5	7.80395	7.5	7.5	7.5	7.5	7.5	7.99745	7.5	7.5	7.55009
GP10584	A_23_P24485	NFRKB	7.5	7.5	7.5	7.5	7.6717	7.5	7.5	7.5	7.5	7.5	7.5	7.5	7.5	7.5	7.72228	7.90764	7.5501
GP35582	A_24_P935491	COL3A1	7.5	7.5	7.5	7.55136	7.5	7.5	7.5	8.25141	7.5	7.5	7.5	7.5	7.5	7.5	7.5	7.5	7.55017
GP23949	A_24_P174353	NPPC	7.5	7.5	7.5	7.5	7.5	7.70141	7.66011	7.5	7.5	7.5	7.5	7.5	7.94187	7.5	7.5	7.5	7.55021
GP18695	A_32_P57810	RNF157	7.5	7.5	7.5	7.5	7.5	7.5	7.5	7.5	7.5	7.5	7.5	7.52263	7.69139	7.5	8.08963	7.5	7.55023
GP4885	A_23_P14754	HAPLN3	7.5	7.5	7.5	7.5	7.55177	7.5	7.5	7.5	7.5	7.5	7.5	7.5	7.74773	7.5	8.00522	7.5	7.55029
GP32723	A_23_P204937	C13ORF15	7.5	7.5	7.5	7.72779	7.5	7.5	7.5	7.85888	7.5	7.5	7.5	7.5	7.5	7.71879	7.5	7.5	7.55034
GP2280	A_24_P273799	ZNF641	7.5	7.5	7.5	7.5	7.5	7.5	7.5	7.5	7.88907	7.72953	7.58271	7.5036	7.5	7.57829	7.5	7.52357	7.55042
GP20128	A_23_P101476	ZNF442	7.5	7.5	7.5	7.5	7.5	7.5	7.5	7.5	8.30744	7.5	7.5	7.5	7.5	7.5	7.5	7.5	7.55046
GP11691	A_23_P19176	C5ORF46	7.5	7.5	7.5	7.5	7.57824	7.5	7.5	7.5	7.5	7.5	7.5	7.5	7.5	8.23029	7.5	7.5	7.55053
GP22545	A_23_P366895	B3GNT6	7.74115	7.61253	7.5	7.54584	7.5	7.5	7.5	7.5	7.5	7.5	7.62356	7.63943	7.5	7.52447	7.5	7.6218	7.55055
GP30432	A_23_P397937	SAMD3	7.5	7.5	7.5	7.5	7.5	7.5	7.5	7.5	7.9797	7.82983	7.5	7.5	7.5	7.5	7.5	7.5	7.5506
GP19740	A_23_P57110	C20ORF54	7.52263	7.57824	7.5	7.5	7.59774	7.5	7.5	7.5	7.5	7.5	7.5	7.5	7.5401	7.5	7.6218	7.94983	7.55065
GP18662	A_23_P101796	SYDE1	7.6632	7.60752	7.5	7.5	7.5	7.5	7.5	7.5	7.63808	7.65263	7.53767	7.5	7.5	7.5	7.50516	7.70662	7.55068
GP8995	A_32_P450879	LOC100134359	7.87404	7.57217	7.6717	7.63447	7.5	7.5	7.55878	7.5	7.5	7.5	7.5	7.5	7.5	7.5	7.5	7.5	7.5507
GP20726	A_24_P221414	DYNC1I1	7.5	7.5	7.5	7.5	7.5	7.5	7.5	7.5	7.5	7.5	7.85592	7.5	7.5	7.95528	7.5	7.5	7.5507
GP27963	A_24_P919633	C3ORF10	7.68247	7.85368	7.51555	7.5	7.5	7.5	7.5	7.5	7.5	7.75963	7.5	7.5	7.5	7.5	7.5	7.5	7.55071
GP14560	A_23_P216340	SLA	7.5	7.5	7.5	7.5	7.5	7.5	7.5	7.5	7.77105	8.0409	7.5	7.5	7.5	7.5	7.5	7.5	7.55075
GP21041	A_23_P345820	WDFY3	7.5	7.51347	7.53539	7.5	7.90467	7.5	7.6481	7.5828	7.5	7.5	7.51824	7.5	7.5525	7.5583	7.5	7.50141	7.55093
GP386	A_32_P122323	GUSBL2	8.05484	7.5	7.5	7.5	7.5	7.5	7.5	7.5	7.5	7.76031	7.5	7.5	7.5	7.5	7.5	7.5	7.55095
GP9426	A_23_P132138	C21ORF58	7.5	7.5	7.5	7.5	7.5	7.5	7.5	7.5	7.5	7.64154	7.5	7.5	7.5	7.5	8.09887	7.5841	7.55153
GP7364	A_32_P117016	ALDH1L2	7.5	7.5	7.5	7.57777	7.5	7.5	7.5	7.70524	7.5	7.5	7.5	7.52038	8.02292	7.5	7.5	7.5	7.55164
GP6025	A_24_P122746	VWA1	7.5	7.5	7.5	7.5	7.5	7.5	7.5	7.5	7.5	7.5	7.5	7.5	7.5	8.089	7.73851	7.5	7.55172
GP39287	A_23_P33903	NLGN4Y	7.5	7.5	7.5	7.5	7.5	7.5	7.5	7.5	8.11578	7.7178	7.5	7.5	7.5	7.5	7.5	7.5	7.5521
GP26692	A_24_P580698	LOC389895	7.5	7.5	7.5	7.5	7.5	7.79324	7.78055	7.5	7.5	7.5	7.5	7.5	7.76168	7.5	7.5	7.5	7.55222
GP1817	A_24_P306425	CLIP1	7.5	7.5	7.52168	7.5	7.5	7.5	7.54809	7.5	7.66113	7.82108	7.72037	7.5642	7.5	7.5	7.5	7.5	7.55228
GP5470	A_23_P60339	C9ORF64	7.80114	7.79507	7.63531	7.5	7.5	7.5	7.5	7.60508	7.5	7.5	7.5	7.5	7.5	7.5	7.5	7.5	7.55229
GP31407	A_23_P381017	WBSCR27	8.07506	7.76472	7.5	7.5	7.5	7.5	7.5	7.5	7.5	7.5	7.5	7.5	7.5	7.5	7.5	7.5	7.55249
GP11245	A_23_P344719	SYNJ2	7.5	7.5	7.5	7.5	7.5	7.5	7.5	7.5	7.93139	7.50507	7.6579	7.5	7.5	7.74566	7.5	7.5	7.5525
GP24977	A_23_P156425	MAN1A1	7.5	7.5	7.5	7.5	7.5	7.5	7.5	7.5	7.5	7.5	7.57159	7.5	7.5	7.5	7.5	8.26932	7.55256
GP1310	A_23_P26640	C16ORF89	7.5	7.5	7.5	7.5	7.5	7.5	7.5	7.5	8.08629	7.75571	7.5	7.5	7.5	7.5	7.5	7.5	7.55263
GP25129	A_32_P94001	FAM92A3	7.5	7.5	7.5	7.5	7.5	7.55481	7.5	7.5	7.82048	7.85802	7.60938	7.5	7.5	7.5	7.5	7.5	7.55267
GP22500	A_23_P318860	APLNR	7.5	7.5	7.5	7.5	7.5	7.5	7.5	7.5	7.5	7.5	7.5	7.5	7.5	8.34356	7.5	7.5	7.55272
GP32324	A_23_P329375	POU6F1	7.64516	7.54711	7.5	7.5	7.50141	7.5	7.5	7.52038	7.76014	7.53326	7.5	7.5	7.5	7.83722	7.5	7.50047	7.55282
GP38382	A_23_P67278	ZNF443	7.5	7.5	7.5	7.5	7.5	7.5	7.5	7.5	8.30814	7.5	7.53729	7.5	7.5	7.5	7.5	7.5	7.55284
GP13924	A_23_P110557	UNC5A	7.5	7.5	7.52565	7.5	7.5	7.5	7.5	7.5	7.5	7.5	7.5	7.62283	7.5	7.5	8.14342	7.55386	7.55286
GP34054	A_23_P10743	PDE6B	7.58322	7.5	7.5	7.5	7.5	7.5	7.58615	7.82813	7.5	7.5	7.5	7.5	7.79424	7.5	7.55452	7.5	7.55289
GP34192	A_32_P134764	CDH6	7.5	7.5	7.5	8.20009	7.5	7.5	7.5	7.5	7.5	7.5	7.64933	7.5	7.5	7.5	7.5	7.5	7.55309
GP28731	A_23_P203183	APOC3	7.5	7.5	7.5	8.3498	7.5	7.5	7.5	7.5	7.5	7.5	7.5	7.5	7.5	7.5	7.5	7.5	7.55311
GP39082	A_32_P16007	POTEB	7.5	7.5	7.5	7.5	7.5	7.83485	7.5	7.51607	7.5	7.5	7.5	7.5	7.80016	7.5	7.69919	7.5	7.55314
GP36884	A_23_P108054	TMEM86B	7.5	7.5	7.57582	7.51036	7.5	7.5	7.5	7.70924	7.5	7.5	7.65238	7.5	7.61354	7.62906	7.6599	7.5	7.55314
GP1934	A_23_P405794	NAGS	7.71785	7.5	7.5	7.5	7.56557	7.72546	7.60054	7.5	7.5	7.58482	7.5	7.65834	7.5	7.5	7.5	7.5	7.55329
GP40142	A_23_P413021	KIAA1383	7.53996	7.79233	7.5	7.5	7.5	7.55394	7.51115	7.5	7.94751	7.5	7.5	7.5	7.50855	7.5	7.5	7.5	7.55334
GP6965	A_24_P34186	DMD	7.5	7.5	7.5	7.5	7.5	7.5	7.5	8.35429	7.5	7.5	7.5	7.5	7.5	7.5	7.5	7.5	7.55339
GP16275	A_24_P29595	STXBP5	7.5	7.74823	7.5	7.5	7.63519	7.55386	7.59709	7.82443	7.5	7.5	7.5	7.5	7.5	7.5	7.5	7.5	7.55367
GP38543	A_23_P371410	PRKACB	7.5	7.5	7.5	7.5	7.5	7.82456	7.78841	7.5	7.56298	7.5	7.5	7.5	7.62103	7.5	7.56204	7.5	7.55369
GP9264	A_32_P187663	ZNF596	7.5	7.5	7.5	7.5	7.5	7.5	7.5	7.5	8.15951	7.70212	7.5	7.5	7.5	7.5	7.5	7.5	7.55385
GP34712	A_23_P77304	AP3B2	7.54278	7.5	7.5	7.5	7.59174	7.5	7.5	7.5	7.58522	7.5	7.5	7.5	7.5	7.95718	7.5	7.68564	7.55391
GP1907	A_23_P375281	TRPV1	7.5	7.5	7.66113	7.61484	7.5	7.5	7.5	7.53996	7.5	7.5	7.5	7.5	7.71553	7.5	7.83167	7.5	7.55395
GP1324	A_32_P66020	RUNDC2A	7.5	7.5	7.5	7.5	7.5	7.5	7.5	7.59539	7.5	7.62524	7.62696	7.72752	7.57183	7.5269	7.68932	7.5	7.55395
GP6773	A_23_P129835	PPP1R1B	7.5	7.5	7.7692	7.5	7.6067	7.66527	7.5	7.5	7.5	7.5	7.5	7.5	7.5	7.5	7.82245	7.5	7.55398
GP24740	A_23_P59410	KIF25	7.5	7.5	7.5	7.55124	7.5	7.5	7.5	7.5	7.5	7.51213	7.5	7.70389	7.5	7.5	8.09877	7.5	7.55413
GP27869	A_23_P315386	RHPN1	7.63664	7.5	7.5	7.5	7.6461	7.5225	7.5	7.5	7.5	7.5	7.5	7.5	7.83992	7.5	7.72152	7.5	7.55417
GP36607	A_23_P6869	TMEM115	7.5	7.5	7.5	7.5	7.5	7.5	7.5	7.5	7.74513	7.65861	7.55137	7.5	7.50018	7.81631	7.5	7.59539	7.55419
GP14355	A_23_P107307	SLC13A2	7.66011	7.5	7.5	7.5	7.5	7.5	7.5	7.5	7.5	7.5	7.57312	7.81044	7.5	7.5	7.69015	7.63552	7.55433
GP38787	A_23_P171336	NXF3	7.5	7.5	7.5	7.5	7.5	7.5	7.5	7.5	7.5	7.5	7.58765	7.57312	7.5	7.5	7.5	8.21065	7.55446
GP11040	A_24_P259192	SH3BP1	7.83339	7.60938	7.5	7.5	7.68022	7.5	7.5	7.5	7.5	7.5	7.5	7.64599	7.5	7.60459	7.5	7.5	7.5546
GP5010	A_24_P279203	GAS8	7.5	7.5	7.52706	7.5	7.5	7.5	7.70052	7.70797	7.5	7.5	7.5	7.5	7.91938	7.5	7.51919	7.5	7.55463
GP37025	A_24_P150486	SPTLC2	7.5	7.5	7.5	7.5	7.5	7.5	7.5	7.72768	7.66909	7.6471	7.5	7.5	7.76563	7.50153	7.5646	7.5	7.55473
GP25588	A_23_P303523	KIF3C	7.5	7.5	7.5	7.5	7.68505	7.5	7.5	7.5	7.5	7.65197	7.5	7.5	7.5	7.82155	7.50054	7.71703	7.55476
GP1844	A_23_P210538	ELMO2	7.5	7.57488	7.5	7.5	7.58291	7.5	7.5	7.5	7.67685	7.6086	7.5	7.5	7.5	7.5	7.53604	7.89875	7.55488
GP7235	A_23_P258531	PHKA1	7.5	7.5	7.5	7.5	7.5	7.5	7.59149	7.94394	7.5	7.5	7.5	7.5	7.59382	7.75476	7.5	7.5	7.55525
GP14049	A_32_P25972	ZCCHC7	7.5	7.68932	7.5	7.5	7.5	7.88805	7.80682	7.5	7.5	7.5	7.5	7.5	7.5	7.5	7.5	7.5	7.55526
GP7876	A_23_P56433	C2ORF40	7.5	7.5	7.5	7.5	7.5	7.5	7.5	7.5	7.7004	7.5	7.5	7.5	8.18512	7.5	7.5	7.5	7.55534
GP16888	A_23_P124438	ZNF718	7.79627	8.01824	7.5	7.5	7.5	7.5	7.57314	7.5	7.5	7.5	7.5	7.5	7.5	7.5	7.5	7.5	7.55548
GP29215	A_24_P929807	TRA2A	7.5	7.5	7.5	7.5	7.5	7.5	7.5	7.85159	7.5	7.5	7.5	7.5	8.03676	7.5	7.5	7.5	7.55552
GP40417	A_23_P114414	LONRF3	7.88224	7.57106	7.5	7.5	7.5	7.5	7.5	7.5	7.5	7.5	7.5	7.5	7.5	7.5	7.5	7.93581	7.55557
GP6662	A_24_P177585	GEN1	7.5	7.5	7.5	7.5	7.5	7.5	7.5	7.5	8.21094	7.5	7.5	7.5	7.6782	7.5	7.5	7.5	7.55557
GP15872	A_23_P200637	FBXO44	7.78662	7.80016	7.5	7.56159	7.51673	7.60355	7.62127	7.5	7.5	7.5	7.5	7.5	7.5	7.5	7.5	7.5	7.55562
GP6710	A_23_P65041	FKSG42	7.5	7.5	7.5	7.5	7.5	7.86069	7.5	7.5	7.78055	7.74321	7.5	7.5	7.5	7.5	7.5	7.50602	7.55565
GP18360	A_23_P94819	RPH3AL	7.5	7.5	7.5	7.5	7.62814	7.5	7.508	7.68213	7.5	7.5	7.5525	7.5	7.68932	7.8311	7.5	7.50054	7.55573
GP14466	A_23_P377616	CIRBP	7.51123	7.5	7.5	7.5	7.58765	7.5	7.5	7.96025	7.74321	7.5036	7.5	7.5	7.58615	7.5	7.5	7.5	7.55576
GP12932	A_23_P407695	FAM151A	7.5	7.5	7.5	8.34738	7.5	7.5	7.5	7.5	7.5	7.5	7.55009	7.5	7.5	7.5	7.5	7.5	7.55609
GP10573	A_24_P241815	JUNB	7.84493	7.60663	7.5	7.5	7.5	7.5	7.5	7.5	7.5	7.5	7.5	7.5	7.5	7.5	7.5	7.94808	7.55623
GP34665	A_32_P140139	F13A1	7.5	7.5	7.5	7.5	7.5	7.5	7.5	7.5	7.5	7.5	7.5	7.5	7.5	8.04782	7.5	7.85343	7.55633
GP15611	A_24_P184445	MMP19	7.5	7.5	7.5	7.6086	7.56244	7.5	7.5	7.5	7.5	7.5	7.73881	7.8366	7.5	7.5	7.58423	7.57217	7.55643
GP985	A_24_P50801	NRP2	7.5	7.5	7.5	7.5	7.5	7.5	7.5	7.5	7.5841	7.61509	7.56159	7.5	7.5	7.87249	7.5	7.77205	7.55658
GP2077	A_24_P589028	LOC100294469	7.5	7.5	7.5	7.5	7.5	7.5	7.64724	7.82093	7.54983	7.5	7.5	7.5	7.5	7.8885	7.5	7.5	7.55666
GP617	A_23_P33093	ST6GALNAC5	7.5	7.5	7.5	7.5	7.5	7.5	7.5	7.5	7.79752	8.11137	7.5	7.5	7.5	7.5	7.5	7.5	7.55681
GP40723	A_24_P926410	PAH	8.08791	7.82108	7.5	7.5	7.5	7.5	7.5	7.5	7.5	7.5	7.5	7.5	7.5	7.5	7.5	7.5	7.55681
GP2971	A_23_P132915	FAM114A1	7.5	7.5	7.5	7.53996	7.5	7.5	7.56466	7.62236	7.5	7.5	7.56557	7.5	7.5	7.73759	7.5	7.87886	7.55681
GP29357	A_23_P366682	C19ORF20	7.5	7.5	7.5	7.5	7.74818	7.63237	7.5	7.5	7.86493	7.57217	7.5	7.59236	7.5	7.5	7.5	7.5	7.55688
GP15056	A_24_P566764	LOC162632	7.5642	7.5	7.5	7.5	7.5	7.5	7.5	7.5	7.52917	7.5	7.562	7.62246	7.5	7.5	7.8446	7.78952	7.557
GP37766	A_23_P28530	MFSD6	7.5	8.41217	7.5	7.5	7.5	7.5	7.5	7.5	7.5	7.5	7.5	7.5	7.5	7.5	7.5	7.5	7.55701
GP20470	A_24_P380628	FAM115A	7.5	7.5	7.5	7.5	7.5	7.5	7.5	7.5	7.78887	7.90329	7.5	7.5	7.5	7.5	7.60948	7.61061	7.55702
GP13309	A_23_P38959	VAV1	7.72902	7.5	7.5	7.5	7.5	7.5	8.04339	7.64275	7.5	7.5	7.5	7.5	7.5	7.5	7.5	7.5	7.5572
GP23716	A_23_P385084	LUZP1	7.5	7.5	7.5	7.5	7.5	7.5	7.5	8.08137	7.5	7.5	7.5	7.5	7.83502	7.5	7.5	7.5	7.55727
GP30296	A_23_P13772	TBX3	7.5	7.5	7.5	7.5	7.5	7.5	7.5	7.5	7.5	7.5	7.71093	7.5	7.5	8.16551	7.5	7.53996	7.55728
GP30116	A_23_P81721	SLC25A27	7.5	7.5	7.5	7.5	7.5	7.84026	7.5	7.5	7.6192	7.5	7.5	7.5	7.94332	7.5	7.51659	7.5	7.55746
GP8758	A_24_P156267	SOX12	7.55452	7.5	7.5	7.5	7.5	7.5	7.5	7.5	7.54454	7.86462	7.5	7.5	7.58253	7.5	7.87445	7.5	7.55754
GP5762	A_23_P160968	LAMC2	7.5	7.54914	7.5	7.5	7.5	7.5	7.5	7.58247	7.57582	7.5	7.52015	7.5336	7.65936	8.00016	7.5	7.5	7.55754
GP34877	A_23_P201845	ZMYM6	7.5	7.5	7.57928	7.5	7.5675	7.65553	7.5	7.5	7.78175	7.83682	7.5	7.5	7.5	7.5	7.5	7.5	7.55755
GP37375	A_23_P162322	WNT10B	7.5	7.5	7.5	7.5	7.5	7.5	7.5	7.65861	7.5	7.5	7.5	7.5	7.5	8.26244	7.5	7.5	7.55757
GP3621	A_23_P24774	ABCC8	7.5	7.5	7.59787	7.66628	7.5	7.5	7.5	7.5	7.5	7.5	7.5	7.60163	7.5	7.5	8.05622	7.5	7.55762
GP10054	A_32_P192970	ALDH4A1	7.5	7.5	7.5	7.5	7.64396	7.5	7.5	7.5	7.78697	7.67234	7.5	7.5	7.57488	7.74673	7.5	7.5	7.5578
GP34121	A_23_P112564	KCND2	7.72439	7.69141	7.71703	7.60938	7.5	7.5	7.63614	7.52015	7.5	7.5	7.5	7.5	7.52764	7.5	7.5	7.5	7.55788
GP769	A_24_P25234	MTL5	7.5	7.5	7.5	7.5	7.5	7.5	7.5	7.52359	8.22437	7.5	7.5	7.5	7.68022	7.5	7.5	7.5	7.55801
GP12266	A_23_P387630	STARD8	7.5	7.5	7.5	7.5	7.5	7.5	7.51141	7.88224	7.5	7.5	7.5	7.5	7.63552	7.89995	7.5	7.5	7.55807
GP10941	A_23_P415511	C2ORF15	7.5	7.5	7.63728	7.6665	7.5	7.5	7.5	7.5	7.5	7.59165	7.5	7.5	7.76757	7.5	7.76754	7.5	7.55816
GP28858	A_24_P380991	RUFY2	7.5	7.5	7.5	7.5	7.5	7.5	7.70168	7.5	7.72467	8.00455	7.5	7.5	7.5	7.5	7.5	7.5	7.55818
GP39962	A_23_P331638	KIF1B	7.5	7.5	7.64981	7.5	7.5	7.5	7.5	7.96761	7.5	7.69829	7.5	7.5	7.5	7.5	7.61633	7.5	7.55825
GP39734	A_23_P15450	TMEM100	7.5	7.5	7.5	7.5	7.5	7.5	7.5	7.5	7.5	7.5	8.07451	7.5	7.5	7.5	7.5	7.85897	7.55834
GP25284	A_23_P61960	ATP6V0E2	7.70797	7.56295	7.5	7.5	7.93193	7.50141	7.5517	7.5	7.5	7.5	7.5	7.5	7.67806	7.5	7.5	7.5	7.55838
GP3113	A_24_P136094	CCDC88C	7.5	7.53996	7.5847	7.5	7.5	7.5	7.5	7.53567	7.5	7.5	7.5	7.68921	7.5	7.51555	7.60629	7.9628	7.55839
GP36545	A_23_P25475	SOAT2	7.5	7.5	7.5	8.15992	7.5	7.5	7.5	7.5	7.5	7.5	7.77534	7.5	7.5	7.5	7.5	7.5	7.55845
GP17507	A_23_P18123	NLGN1	7.5	7.5	7.5	7.5	7.5	7.5	7.5	7.5	8.08072	7.85562	7.5	7.5	7.5	7.5	7.5	7.5	7.55852
GP10296	A_23_P148422	PCYT1B	7.5	7.5	7.5	7.5	7.87561	7.71386	7.59254	7.5	7.54217	7.52583	7.5	7.5	7.68825	7.5	7.5	7.5	7.55864
GP19328	A_23_P42530	DST	7.5	7.5	7.68213	7.5	7.5	7.5	7.62801	7.87498	7.60529	7.64785	7.5	7.5	7.5	7.5	7.5	7.5	7.55864
GP33116	A_24_P916378	HNRPLL	7.5	7.5	7.5	7.5	7.63721	7.60508	7.53875	7.55679	7.66381	7.60423	7.5	7.5	7.6299	7.7026	7.5	7.5	7.55865
GP6296	A_23_P138492	NEURL	7.55136	7.5	7.5	7.5	7.61268	7.5	7.50212	7.52999	7.5	7.5	7.5	7.5	8.11511	7.62998	7.5	7.5	7.55883
GP32133	A_23_P411379	C6ORF1	7.64509	7.5	7.5	7.5	7.5	7.5	7.64231	7.5	7.5	7.5	7.5653	7.66461	7.5	7.50054	7.5	7.92379	7.55885
GP11686	A_23_P145606	CHRM2	7.5	7.5	7.5	7.5	7.5	7.5	7.5	7.52447	7.5675	7.56418	7.57582	7.76422	7.61202	7.83485	7.5	7.5	7.55894
GP36299	A_23_P336040	GOPC	7.5	7.79065	7.5	7.5	7.5	7.5	7.80685	7.60355	7.59924	7.60304	7.5	7.5	7.5	7.53996	7.5	7.5	7.55896
GP38583	A_23_P53838	IRS2	7.66461	7.5	7.5	7.53061	7.99505	7.56106	7.5	7.69301	7.5	7.5	7.5	7.5	7.5	7.5	7.5	7.5	7.55902
GP24946	A_23_P156402	NME5	7.5	7.5	7.5	7.5	7.60459	7.5	7.53216	7.5	7.70797	7.95807	7.5	7.5	7.5	7.63958	7.5	7.50241	7.55905
GP38178	A_24_P237486	MECP2	7.5	7.5	7.5	7.5	7.5	7.5	7.5	7.5	8.1882	7.5	7.5	7.5	7.5	7.66726	7.59042	7.5	7.55912
GP7091	A_23_P376372	MARVELD3	7.5	7.5	7.5	7.5	7.5	7.5	7.5	7.81822	7.5	7.5	7.5	7.5	8.00574	7.5	7.62479	7.5	7.5593
GP1568	A_24_P225635	HNRPLL	7.5	7.5	7.5	7.5	7.5	7.5	7.61684	7.5	8.20205	7.55892	7.5	7.5	7.57106	7.5	7.5	7.5	7.5593
GP5776	A_24_P27977	TRPM2	7.76943	7.5	7.5	7.5	7.5	7.5	7.5	7.59968	7.5	7.5	7.5	7.5	7.5	8.0811	7.5	7.5	7.55939
GP13244	A_23_P207068	USP22	7.5	7.62997	7.67167	7.5	7.81822	7.5	7.5	7.6207	7.5	7.5	7.5	7.5	7.5	7.63169	7.5	7.57928	7.55947
GP33969	A_23_P388762	GPR107	7.5	7.5401	7.5	7.5	7.61202	7.5	7.53171	7.50153	7.60901	7.71553	7.5	7.5	7.62707	7.81546	7.5	7.5	7.55953
GP40428	A_23_P210015	PTPN18	7.59766	7.5	7.67345	7.5	7.55452	7.5	7.5	7.55878	7.5	7.5	7.5	7.56452	7.72768	7.74898	7.52706	7.5	7.55954
GP24194	A_23_P28450	POLR1A	7.95286	8.00097	7.5	7.5	7.5	7.5	7.5	7.5	7.5	7.5	7.5	7.5	7.5	7.5	7.5	7.5	7.55961
GP11668	A_32_P357301	PPHLN1	7.51036	7.88715	7.5	7.55919	7.57502	7.79209	7.5	7.5	7.63483	7.5	7.5	7.5	7.5	7.5	7.5	7.5	7.55992
GP315	A_24_P100761	BCAS3	7.5	7.5	7.5	7.5	7.5	7.5	7.5	7.5	7.6999	7.85217	7.5	7.5	7.5	7.90789	7.5	7.5	7.56
GP578	A_23_P253074	PIWIL2	8.10176	7.71785	7.5	7.5	7.5	7.5	7.5	7.5	7.5	7.5	7.5	7.5	7.5	7.5	7.64171	7.5	7.56008
GP10143	A_24_P917711	PRKAB2	7.5	7.5	7.5	7.5	7.5	7.69934	7.53604	7.5	7.90779	7.5	7.64808	7.5	7.5	7.5	7.5	7.67234	7.56023
GP25246	A_24_P198355	NEDD1	7.5	7.5	7.5	7.5	7.5	7.5	7.50421	7.5	8.2425	7.71922	7.5	7.5	7.5	7.5	7.5	7.5	7.56037
GP18129	A_24_P313431	CBLN1	7.5	7.5	7.59165	7.51044	7.5	7.5	7.5	7.5	7.5	7.5	7.5	7.5	7.5	7.5	7.52432	8.34198	7.56052
GP14652	A_23_P154006	YIPF4	7.5	7.5	7.5	7.5	7.5	7.5	7.5	7.5	7.5	7.5	7.5	7.5	7.5	7.5	8.47288	7.5	7.56081
GP30612	A_23_P81048	STIM2	7.5	7.5	7.5	7.5	7.5	7.5	7.5	7.5	8.14259	7.7988	7.5	7.5	7.5	7.5	7.5	7.53303	7.5609
GP13270	A_23_P94275	DKK4	7.5	7.5	7.5	7.5	7.5	7.5	7.5	7.5	7.5	8.47524	7.5	7.5	7.5	7.5	7.5	7.5	7.56095
GP36785	A_23_P106933	ACSM1	7.5	7.5	7.5	7.51396	7.5	7.5	7.5	7.5	7.73684	8.22604	7.5	7.5	7.5	7.5	7.5	7.5	7.56105
GP15218	A_23_P5405	UBR3	7.5	7.5	7.5	7.5	7.5	7.5	7.53273	7.5	8.30687	7.60355	7.5	7.53433	7.5	7.5	7.5	7.5	7.56109
GP5759	A_24_P202139	METTL9	7.5	7.5	7.5	7.5	7.5	7.5	7.5	7.5	8.37063	7.60966	7.5	7.5	7.5	7.5	7.5	7.5	7.56127
GP18268	A_23_P94879	F2	7.5	7.5	7.5	8.16061	7.5	7.5	7.5	7.5	7.5	7.5	7.82048	7.5	7.5	7.5	7.5	7.5	7.56132
GP23752	A_23_P334864	FAM126B	7.5	7.5	7.58821	7.5	7.5	7.5583	7.98123	7.85463	7.5	7.5	7.5	7.5	7.5	7.5	7.5	7.5	7.5614
GP11221	A_23_P28733	RBL1	7.60966	7.83292	7.5	7.5	7.64275	7.62573	7.5	7.5	7.5	7.58898	7.614	7.56882	7.5	7.5	7.5	7.5	7.56143
GP39836	A_24_P100627	ATRNL1	7.5	7.60594	7.5	7.5	7.5	7.69968	7.68791	7.63064	7.63992	7.5	7.5	7.5	7.70258	7.5	7.5	7.51964	7.56164
GP10004	A_23_P48868	RASL12	7.5	7.5	7.5	7.5	7.5	7.5	7.5	7.5	7.5	7.5	7.90147	7.65658	7.5	7.64279	7.5	7.78662	7.56172
GP26401	A_24_P302332	NECAP2	7.5	7.5	7.5	7.5	7.5	7.5	7.5	7.5	7.79627	7.78834	7.5	7.5	7.5	7.58522	7.5	7.81822	7.56175
GP1239	A_24_P115183	CLDN4	7.5	7.5	7.5	7.82989	7.5	7.5	7.5	7.5	7.5	7.5	7.60903	7.58285	7.5	7.96796	7.5	7.5	7.56186
GP36722	A_23_P336796	GXYLT1	7.5	7.5	7.5	7.5	7.5	7.5	7.5	7.74513	7.77777	7.63614	7.5	7.5	7.637	7.69425	7.5	7.5	7.56189
GP21042	A_24_P412486	NHLRC3	7.5	7.5	7.5	7.5	7.5	7.5	7.5	7.5	7.5	7.5	7.5	7.5	8.30597	7.5	7.68706	7.5	7.56206
GP2799	A_23_P347040	DTX3L	7.5	7.5	7.5	7.5	7.5	7.5	7.5	7.5	7.5	7.5	8.494	7.5	7.5	7.5	7.5	7.5	7.56212
GP36970	A_24_P116766	ZNF207	7.5	7.5	7.5	7.5	7.5	7.66687	7.5	7.66883	7.91251	7.5	7.5	7.5	7.746	7.5	7.5	7.5	7.56214
GP38417	A_24_P944291	FZR1	7.5	7.5	7.5	7.5	7.67171	7.5	7.5	7.51511	7.5	7.89711	7.5	7.6579	7.5	7.73463	7.51881	7.5	7.5622
GP29771	A_23_P103617	ANXA9	7.5	7.5	7.5	7.95507	7.5	7.98512	7.5	7.5	7.55749	7.5	7.5	7.5	7.5	7.5	7.5	7.5	7.56235
GP1120	A_23_P92300	ZNF501	7.54815	7.71386	7.74517	7.63401	7.5	7.60493	7.58	7.5	7.5	7.5	7.5	7.5	7.5	7.5	7.58875	7.58295	7.56236
GP32759	A_23_P216361	COL14A1	7.5	7.5	7.5	7.63727	7.65835	7.83188	7.5	7.5	7.5	7.5	7.5	7.5	7.87097	7.5	7.5	7.5	7.5624
GP2181	A_23_P152873	NEK8	7.61038	7.60682	7.5	7.5	7.5	7.5	7.5	7.5	7.5	7.5	7.61724	7.73831	7.5	7.60564	7.5	7.8213	7.56248
GP1127	A_23_P143692	SH3BP1	7.88702	7.66912	7.5	7.5	7.63955	7.5	7.5	7.5	7.5	7.5	7.60054	7.60502	7.5	7.59921	7.5	7.5	7.56253
GP27258	A_24_P270345	ZIC5	7.5467	7.5	7.55082	7.58936	7.5	7.5	7.5	7.5	7.5	7.5	7.61669	7.73476	7.5	7.5	7.79424	7.66883	7.56259
GP25180	A_24_P357551	PHF2	7.5	7.5	7.64279	7.5	7.5	7.5	7.5	7.5	7.56061	7.90601	7.63332	7.61044	7.5	7.55137	7.59921	7.5	7.56273
GP23290	A_24_P228228	B4GALT6	7.5	7.5	7.5	7.5	7.5432	7.64808	7.79077	7.89638	7.62703	7.5	7.5	7.5	7.5	7.5	7.5	7.5	7.56284
GP39270	A_24_P328471	PLEKHA3	7.5	7.5	7.5	7.5	7.70924	7.88224	7.63477	7.5	7.77966	7.5	7.5	7.5	7.5	7.5	7.5	7.5	7.56287
GP36	A_23_P360240	MYEOV	7.82443	7.76975	7.5	7.5	7.56485	7.5	7.5	7.5	7.5	7.5	7.58329	7.76969	7.5	7.5	7.5	7.5	7.56325
GP40478	A_24_P683917	FLNB	7.5	7.5	7.5	7.5	7.5	7.5	7.5	7.76522	7.5	7.5	7.5	7.5	8.12488	7.62377	7.5	7.5	7.56337
GP31396	A_24_P89708	IMPDH1	7.5	7.5	7.5	7.5	7.70808	7.5	7.5	7.5	7.76512	7.5	7.62688	7.58522	7.54316	7.5336	7.5925	7.65936	7.56337
GP4135	A_23_P48470	XRCC3	7.62228	7.5	7.55136	7.5	7.5	7.5	7.5	7.5	7.5	7.5	7.62311	7.71196	7.5	7.5	7.77359	7.73214	7.5634
GP31292	A_23_P44674	CRIP1	7.94392	7.67171	7.5	7.5	7.5	7.5	7.5	7.5	7.5	7.5	7.5	7.5	7.5	7.90042	7.5	7.5	7.5635
GP16966	A_23_P379630	SLC38A10	7.5	7.5	7.72783	7.5	7.5	7.5	7.5	7.5	7.67855	7.5	7.69141	7.65379	7.5	7.5	7.5	7.76472	7.56352
GP21389	A_23_P29735	BSN	7.61504	7.5	7.61589	7.5	7.5	7.5	7.5	7.5	7.5	7.5	7.5	7.6128	7.59779	7.5	8.07489	7.5	7.56353
GP10610	A_23_P331072	LRRIQ3	7.5	7.5	7.5	7.5	7.5	7.77764	8.04525	7.5	7.5	7.5	7.5	7.5	7.69425	7.5	7.5	7.5	7.56357
GP1007	A_23_P212508	TF	7.5	7.5	7.5	8.51722	7.5	7.5	7.5	7.5	7.5	7.5	7.5	7.5	7.5	7.5	7.5	7.5	7.56358
GP14647	A_23_P39375	KLHL26	7.60163	7.53875	7.51347	7.55871	7.5	7.5	7.5	7.5	7.5	7.52525	7.60067	7.82135	7.5	7.5	7.70524	7.65238	7.56359
GP8285	A_24_P142503	SLC47A1	7.5	7.5	7.5	7.5	7.5	7.5	7.5	7.69618	7.5	7.5	7.5	7.5	7.5	8.16061	7.5	7.66151	7.56364
GP25986	A_23_P18186	GNB4	7.5	7.75209	7.5	7.5	7.64926	7.59382	7.80768	7.51213	7.60762	7.5	7.52076	7.5	7.5	7.54217	7.5	7.53308	7.56366
GP13116	A_24_P917934	U2AF1	7.5	7.5	7.5	7.5	7.5	7.5	7.5	7.9228	7.5	7.5	7.5	7.5	8.09593	7.5	7.5	7.5	7.56367
GP22560	A_23_P161837	MRVI1	7.5	7.5	7.5	7.5	7.5	7.50562	7.57818	7.52432	7.79642	7.84493	7.5	7.5	7.63737	7.63363	7.5	7.5	7.56378
GP34196	A_24_P728920	LOC286467	7.5	7.5	7.5	7.5	7.5	7.58898	7.5	7.5	7.62246	7.5	7.5	7.5	8.20656	7.60278	7.5	7.5	7.5638
GP5214	A_23_P152655	ICAM2	7.5	7.5	7.5	7.5	7.5	7.5	7.64359	7.562	7.5	7.5	7.5	7.5	7.67345	8.14409	7.5	7.5	7.56395
GP6006	A_24_P44891	TNPO2	7.5	7.5	7.59382	7.51347	7.62906	7.5	7.5	7.96565	7.5	7.5	7.5	7.5	7.69968	7.62246	7.5	7.5	7.56401
GP15411	A_23_P130113	ASGR2	7.5	7.5	7.5	8.27423	7.5	7.5	7.5	7.5	7.5	7.5	7.75618	7.5	7.5	7.5	7.5	7.5	7.5644
GP14202	A_23_P216225	EGR3	7.5	7.5	7.5	7.5	7.5	7.5	7.5	7.84983	7.71922	7.5	7.79746	7.5	7.5	7.66424	7.5	7.5	7.56442
GP23901	A_24_P185709	EPB41L1	7.5	7.5	7.50516	7.53116	7.76754	7.6324	7.59524	7.57159	7.52411	7.5	7.5	7.5	7.57314	7.5	7.83292	7.5	7.56458
GP39720	A_23_P201211	FCRL5	7.97611	7.92671	7.5	7.5	7.63237	7.5	7.5	7.5	7.5	7.5	7.5	7.5	7.5	7.5	7.5	7.5	7.5647
GP759	A_24_P453740	DNAJC21	7.5	7.5	7.6665	7.5	7.5	7.5	7.5	7.5	7.9566	7.50073	7.5	7.5	7.85966	7.5	7.50073	7.5517	7.56475
GP4818	A_23_P116898	A2M	7.5	7.5	7.5	8.53665	7.5	7.5	7.5	7.5	7.5	7.5	7.5	7.5	7.5	7.5	7.5	7.5	7.56479
GP34635	A_32_P26103	AGPAT2	7.5	7.5	7.5	7.5	7.85569	7.5	7.56902	7.51559	7.5	7.5	7.64424	7.6948	7.53924	7.70732	7.5	7.51123	7.56482
GP23676	A_24_P753161	BMPR2	7.5	7.5	7.5	7.5	7.5	7.5	7.5	7.5	7.81822	7.5	7.8427	7.5	7.5	7.66893	7.5	7.70774	7.56485
GP28717	A_23_P409287	HNF1B	7.5	7.5	7.5	7.5	7.5	7.5	7.5	7.5	7.5	7.5	8.02008	7.5	7.5	7.57327	7.5	7.9446	7.56487
GP28928	A_24_P39378	CCPG1	7.5	7.59524	7.5	7.5	7.5	7.5	7.81044	7.61093	7.99942	7.5	7.5	7.5	7.5	7.52263	7.5	7.5	7.56492
GP30177	A_23_P158775	UMOD	7.77689	7.56382	7.55682	7.5	7.5	7.5	7.5	7.5	7.5	7.5	7.6299	7.87777	7.5	7.5	7.57864	7.55679	7.56504
GP31378	A_24_P150665	RUNDC2A	7.5	7.5	7.5	7.5	7.5	7.5	7.5	7.81703	7.51928	7.63531	7.5	7.63447	7.56102	7.7178	7.65658	7.5	7.56509
GP22744	A_24_P243086	FAM131A	7.82549	7.58293	7.5	7.5	7.62584	7.60594	7.5	7.5	7.5	7.5	7.5	7.53793	7.5	7.5	7.73996	7.6253	7.56521
GP31847	A_23_P49041	TMEM62	7.52565	7.72554	7.5	7.5	7.52764	7.79957	7.5	7.5	7.5	7.5	7.588	7.5	7.5	7.71149	7.5	7.66683	7.56529
GP7983	A_23_P168812	FAM200A	7.5	7.5	7.5	7.5	7.5	7.5	7.5	7.5	7.95591	7.71197	7.59382	7.69139	7.59174	7.5	7.5	7.5	7.5653
GP24449	A_23_P397543	NCRNA00174	7.5	7.5	7.56244	7.5	7.5	7.5	7.5	7.66113	7.50186	7.5	7.5	7.5	8.12216	7.67429	7.52525	7.5	7.56545
GP14500	A_23_P66658	TADA2A	7.5	7.5	7.5	7.5	7.5	7.5	7.5	7.5	8.05535	7.96584	7.5	7.5	7.5	7.5	7.5	7.53061	7.56574
GP33318	A_23_P318800	SSTR2	7.5	7.6999	7.66703	7.67356	7.5	7.52706	7.5	7.5	7.5	7.5	7.60663	7.5	7.5	7.5	7.5	7.87876	7.56581
GP40993	A_23_P259462	FRAS1	7.5	7.5	7.5	7.74673	7.5	7.5828	7.5	7.725	7.58482	7.5	7.5	7.5	7.5	7.5	7.91702	7.5	7.56602
GP2237	A_23_P143006	PRLH	7.61351	7.5	7.5	7.5	7.5	7.5	7.5	7.5	7.5	7.58201	7.71879	7.65713	7.5	7.7278	7.60404	7.65379	7.56607
GP14550	A_23_P66664	TADA2A	7.5	7.5	7.5	7.5	7.5	7.5	7.5	7.5	7.95092	8.00501	7.5	7.5	7.5	7.60446	7.5	7.5	7.56627
GP3947	A_23_P75325	SGPL1	7.5	7.5	7.72582	7.5	7.5	7.5	7.5	7.5	7.78945	7.59454	7.5864	7.58247	7.5	7.51213	7.5	7.77036	7.56632
GP10990	A_23_P157758	KIAA2026	7.81642	7.6863	7.5	7.5	7.6665	7.70232	7.5	7.65426	7.53539	7.5	7.5	7.5	7.5	7.5	7.5	7.5	7.56632
GP12501	A_23_P94689	URM1	7.5	7.5	7.5	7.5	7.54454	7.5	7.5	7.5	8.24171	7.62228	7.5	7.5	7.52776	7.62524	7.5	7.5	7.56635
GP12686	A_24_P944054	CXCL12	7.91702	7.86417	7.5	7.5	7.5	7.5	7.57797	7.70367	7.5	7.5	7.5	7.5	7.5	7.5	7.5	7.5	7.56643
GP20477	A_23_P356070	FLT4	7.5	7.5	8.01468	7.5	7.58482	7.5	7.5	7.5	7.57488	7.80768	7.50634	7.52807	7.5	7.5	7.54687	7.5	7.56646
GP29589	A_23_P111126	HCP5	7.5	7.5	7.5	7.5	7.5	7.57327	7.5	7.5	7.95778	7.95069	7.5	7.5	7.57896	7.5	7.50562	7.5	7.56664
GP5516	A_23_P24389	CCDC88B	7.5	7.5	7.5	7.5	7.51836	7.5	7.50241	7.62198	7.5	7.5	7.5	7.5	7.98168	7.5	7.94224	7.5	7.56667
GP39302	A_23_P33914	NUP62CL	7.5	7.5	7.5	7.5	7.78206	8.21342	7.5	7.5	7.5	7.5	7.5	7.5	7.57159	7.5	7.5	7.5	7.56669
GP33445	A_24_P74828	MT1JP	7.57106	7.5	7.5	7.5	8.05139	7.5	7.5	7.5	7.5	7.5	7.5	7.5	7.5	7.94514	7.5	7.5	7.56673
GP19622	A_24_P71373	SLC9A1	7.5	7.5	7.5	7.5	8.35186	7.5	7.5	7.71581	7.5	7.5	7.5	7.5	7.5	7.5	7.5	7.5	7.56673
GP6584	A_24_P262407	THRA	7.5	7.5	7.51511	7.5	7.5	7.5	7.5	7.5	7.5	8.08114	7.5	7.50186	7.5	7.5	7.55947	7.91196	7.56685
GP3652	A_23_P48523	SSTR1	7.5	7.5	7.5	7.5	7.5	7.5	7.5	7.5	7.5	7.5	7.5	7.5	7.5	7.5	7.5	8.57077	7.56692
GP15276	A_23_P65918	ITPKA	7.62806	7.5	7.55987	7.89001	7.5	7.5	7.65492	7.5	7.5	7.5	7.76969	7.53471	7.5	7.5	7.53539	7.5	7.56704
GP35500	A_23_P158851	PCDH10	7.5	7.5	7.5	7.5	7.5	7.5	7.5	7.5	7.96823	7.5	7.5	7.5	7.5	7.89811	7.5	7.70797	7.56714
GP17638	A_24_P391468	ENOX2	7.5	7.5	7.5	7.5	7.5	7.5	7.98613	7.98961	7.5	7.57829	7.5	7.5	7.52038	7.5	7.5	7.5	7.56715
GP33868	A_23_P141248	SRR	7.62358	7.80436	7.5	7.5	7.5401	7.5	7.52258	7.5	7.59514	7.93015	7.5	7.5	7.5	7.5	7.5	7.55947	7.56721
GP29281	A_24_P503710	TLCD2	7.5	7.5	7.5	8.18433	7.5	7.5	7.64599	7.74576	7.5	7.5	7.5	7.5	7.5	7.5	7.5	7.5	7.56726
GP26121	A_24_P152743	TMC6	7.5	7.5	7.5	7.5	7.5	7.5	7.5	8.05956	7.5	7.5	7.5	7.5	7.5	8.01859	7.5	7.5	7.56738
GP24543	A_23_P142560	ZEB2	7.5	7.5	7.5	7.5	7.5	7.5	7.5	7.5	7.9657	8.11368	7.5	7.5	7.5	7.5	7.5	7.5	7.56746
GP7384	A_23_P431179	HIST1H4A	8.08052	7.99984	7.5	7.5	7.5	7.5	7.5	7.5	7.5	7.5	7.5	7.5	7.5	7.5	7.5	7.5	7.56752
GP4807	A_24_P378368	MBTPS1	7.5	7.5	7.5	7.5	7.73214	7.5	7.5	7.52136	7.73721	7.59042	7.5	7.5	7.6239	7.65835	7.5	7.71797	7.56758
GP22035	A_23_P424712	CCDC142	7.5	7.5	7.5	7.5	7.5	7.5	7.5	7.59176	7.5	7.5	7.5	7.5	7.91592	7.88737	7.68791	7.5	7.56769
GP1925	A_24_P244706	SSTR1	7.5	7.5	7.5	7.5	7.5	7.5	7.5	7.5	7.5	7.5	7.5	7.5	7.80802	7.64599	8.13068	7.5	7.56779
GP17657	A_24_P695306	TMEM229A	7.5	7.5	7.58471	7.5	7.5	7.5	7.5	7.5	7.5	7.5	7.5	7.5	7.5	7.83339	7.5	8.16757	7.56785
GP18874	A_23_P78099	VTN	7.5	7.5	7.5	8.13474	7.5	7.5	7.5	7.5	7.5	7.5	7.95148	7.5	7.5	7.5	7.5	7.5	7.56789
GP3366	A_23_P14845	ADAL	7.5	7.5	7.62311	7.5	7.50602	7.6349	7.53567	7.5	7.77739	7.76106	7.5	7.5	7.75125	7.5	7.5	7.5	7.56809
GP3190	A_23_P420348	POTED	7.5	7.5	7.5	7.5	7.63363	8.09328	7.5	7.62704	7.5	7.5	7.5	7.5	7.73709	7.5	7.5	7.5	7.56819
GP21176	A_32_P221966	SFTPF	7.5	7.5	7.5	7.5	7.5	7.5	7.5	7.5	8.49598	7.59766	7.5	7.5	7.5	7.5	7.5	7.5	7.56835
GP1502	A_24_P384588	GOLGA8F	7.5	7.5	7.61268	7.6218	7.5	7.62771	7.5	7.73447	7.77708	7.5	7.5	7.5	7.5	7.5	7.71998	7.5	7.56836
GP21362	A_32_P206899	DNAH2	7.5	7.5	7.5	8.47623	7.5	7.5	7.5	7.60476	7.5	7.5	7.51347	7.5	7.5	7.5	7.5	7.5	7.5684
GP38932	A_24_P144104	NCRNA00167	7.56159	7.80685	8.2271	7.5	7.5	7.5	7.5	7.5	7.5	7.5	7.5	7.5	7.5	7.5	7.5	7.5	7.56847
GP32549	A_23_P112482	AQP3	7.5	7.5	7.54144	8.30997	7.5	7.5	7.55124	7.5	7.5	7.5	7.69498	7.5	7.5	7.5	7.5	7.5	7.5686
GP11398	A_24_P284420	ERBB2	7.5	7.5	7.73628	7.84119	7.58293	7.50634	7.5	7.5	7.5	7.5	7.5	7.55322	7.5	7.5	7.87822	7.5	7.56864
GP19679	A_32_P40744	LOC100131721	7.80612	7.53241	7.58875	7.5	7.64567	7.58278	7.5	7.5	7.5	7.5	7.52583	7.7112	7.5	7.5	7.6006	7.60569	7.56869
GP32763	A_23_P208069	METTL4	7.5	7.5	7.5	7.5	7.5	7.81953	7.76975	7.51314	7.81471	7.68706	7.5	7.5	7.5	7.5	7.5	7.5	7.56901
GP16984	A_23_P140394	NFATC4	7.92943	7.5	7.5	7.51213	7.62773	7.5	7.5	7.5	7.65879	7.81443	7.5	7.5	7.5	7.5	7.56418	7.5	7.56917
GP13344	A_24_P787897	XYLT1	7.5	7.5	7.5	7.5	7.5	7.5	7.58996	7.57797	7.78662	7.5	7.5	7.5	7.74115	7.5	7.91251	7.5	7.56926
GP15566	A_24_P358400	ANKS6	7.60903	7.5	7.5	7.5	7.61876	7.70924	7.5	7.62088	7.5	7.5	7.5	7.5	8.05232	7.5	7.5	7.5	7.56939
GP26770	A_24_P159845	ZNF146	7.5	7.5	7.5	7.5	7.57856	7.68921	7.57046	7.5	7.88396	7.88995	7.5	7.5	7.5	7.5	7.5	7.5	7.56951
GP31062	A_23_P111413	TSGA14	7.5	7.5	7.5	7.5	7.5	7.5	7.5	7.5	7.93767	8.03979	7.55863	7.57798	7.5	7.5	7.5	7.5	7.56963
GP21095	A_23_P72651	ECSCR	7.5	7.5	7.5	7.5	7.5	7.5	7.5	7.5	7.74673	7.82456	7.5821	7.5	7.5	7.96068	7.5	7.5	7.56963
GP16939	A_32_P34920	FOXD1	7.5	7.5	7.5	7.5	7.5	7.5	7.5	8.04551	7.5	7.5	7.5	7.5	7.5	8.06917	7.5	7.5	7.56967
GP11154	A_24_P639629	ZMAT3	7.5	7.5	7.5	7.5	7.5	7.5	7.66466	8.0688	7.5583	7.50222	7.64981	7.5	7.5	7.56256	7.5	7.61066	7.56981
GP1461	A_23_P76731	RAGE	7.5	7.5	7.60092	7.65879	7.5	7.5	7.5	7.5	7.59971	7.5	7.64839	7.5	7.65492	7.95691	7.5	7.5	7.56998
GP16298	A_23_P16116	RAB4B	7.5	7.5	7.5	7.5	7.5	7.5	7.5	7.5	8.0271	7.72609	7.63604	7.55394	7.5	7.63737	7.5	7.54176	7.57014
GP24374	A_23_P345183	NMNAT2	7.5	7.5	7.78547	7.61781	7.5	7.77181	7.58293	7.52249	7.5	7.5	7.5	7.5	7.71469	7.5	7.62806	7.5	7.5702
GP28054	A_23_P421306	SYT12	7.52357	7.5	7.5	7.5	7.5	7.5	7.63519	7.5	7.5	7.5	7.5	7.5	7.79371	7.5	8.17082	7.5	7.57021
GP7976	A_23_P251686	ADRBK2	7.5	7.5	7.58898	7.5622	7.5	7.56452	7.63664	7.56882	8.20304	7.5	7.5	7.5	7.5	7.5	7.5	7.5	7.57026
GP38270	A_24_P17719	KLHL5	7.5	7.5	7.5	7.5	7.5	7.5	7.5	7.5	8.1845	7.9419	7.5	7.5	7.5	7.5	7.5	7.5	7.5704
GP19340	A_23_P169039	SNAI2	7.5	7.5	7.5	7.61442	7.5	7.5	7.5	8.17128	7.5	7.5	7.5	7.5	7.5	7.84506	7.5	7.5	7.57067
GP17528	A_23_P118791	TMEM107	7.71922	7.61066	7.508	7.5	7.52731	7.68931	7.5	7.5	7.60355	7.94187	7.5	7.53273	7.5	7.5	7.5	7.5	7.57079
GP40210	A_23_P201706	S100A2	7.5	7.5	7.5	7.5	7.5	7.5	7.5	7.5	7.5	7.5	8.12531	7.79209	7.5	7.71742	7.5	7.5	7.57093
GP5596	A_24_P53595	GNAS	7.5	7.5	7.63237	7.83938	7.5	7.5	7.5	7.5	7.5	7.5	7.5	7.5	7.5	7.5	8.16551	7.5	7.57108
GP24911	A_23_P214300	GSTA2	7.5	7.5	7.5	8.29112	7.5	7.5	7.5	7.5	7.5	7.5	7.84701	7.5	7.5	7.5	7.5	7.5	7.57113
GP3940	A_23_P92983	BHMT2	7.5	7.5	7.5	7.5	7.5	7.5	7.68115	7.73996	7.5	7.5	7.5	7.5	8.2195	7.5	7.5	7.5	7.57129
GP27753	A_23_P518	VTCN1	7.5	7.5	7.5	8.64143	7.5	7.5	7.5	7.5	7.5	7.5	7.5	7.5	7.5	7.5	7.5	7.5	7.57134
GP16836	A_24_P290373	CXORF56	7.5	7.5	7.5	7.5	7.5324	7.81044	7.94332	7.60097	7.5	7.5517	7.5	7.5	7.60752	7.59514	7.5	7.5	7.57134
GP36103	A_24_P301195	ACOT2	7.51836	7.50421	7.5	7.5	7.55643	7.60166	7.5	7.5	7.89258	8.04299	7.52662	7.5	7.5	7.5	7.5	7.5	7.57143
GP38234	A_23_P413456	CIRBP	7.5	7.5	7.5	7.5	7.58322	7.5	7.5	7.84057	7.68849	7.53433	7.5	7.5	7.99646	7.5	7.5	7.5	7.57144
GP25780	A_24_P399230	WFIKKN2	7.5	7.5	7.5	7.5	7.5	7.5	7.5	7.5	7.816	8.02743	7.5	7.5	7.5	7.5	7.80549	7.5	7.57181
GP2582	A_24_P75344	SMYD4	7.5	7.5	7.5	7.5	7.5	7.5	7.5	7.5	7.5	7.76014	7.76518	7.53389	7.7876	7.5	7.80436	7.5	7.57195
GP8247	A_23_P316612	GLIS1	7.5	7.5	7.58131	7.5	7.5	7.5	7.5	7.5	7.5	7.5	7.67171	7.5	7.5	7.976	7.5	7.9228	7.57199
GP5433	A_23_P60387	NOTCH1	7.5	7.5	7.5	7.5	7.63174	7.5	7.5	7.80016	7.5	7.5	7.5	7.5	7.5864	7.88902	7.74486	7.5	7.57201
GP38291	A_24_P41882	PDLIM7	7.5	7.5	7.5	7.5	7.5	7.5	7.5	7.5	8.21342	7.73709	7.53674	7.5	7.5	7.66645	7.5	7.5	7.57211
GP23053	A_24_P394408	AFF4	7.5	7.5	7.5	7.5	7.5	7.5	7.5	7.69968	7.5	7.5	7.5	7.5	7.93422	8.01998	7.5	7.5	7.57212
GP31617	A_24_P936232	SLIT3	7.5	7.5	7.5	7.5	7.5	7.5	7.5	7.5	7.5	7.5	7.79513	7.84222	7.5	7.5	7.5	8.01708	7.57215
GP27475	A_24_P416177	ADCY7	7.5	7.5	7.5	7.5	7.5	7.5	7.76943	7.66931	7.5	7.5	7.98419	7.5	7.73322	7.5	7.5	7.5	7.57226
GP26254	A_23_P348383	CC2D2A	7.5	7.53767	7.5	7.51503	7.5	7.5	7.52807	7.5	8.10419	7.97327	7.5	7.5	7.5	7.5	7.5	7.5	7.57239
GP23861	A_23_P214156	SENP6	7.5	7.61876	7.5	7.5	7.5	7.53793	7.64981	7.72269	7.82825	7.5	7.5	7.5	7.80736	7.5	7.5	7.5	7.5728
GP5284	A_23_P128541	TRAFD1	7.5	7.61802	7.5	7.5	7.79821	7.67249	7.5	7.5	7.77954	7.73897	7.5	7.5	7.5	7.55766	7.5	7.5	7.57281
GP36280	A_24_P718833	TNRC6C	7.53303	7.62806	7.68931	7.51083	7.5	7.5	7.62703	7.7026	7.5	7.5	7.5	7.61576	7.65996	7.5	7.59924	7.59978	7.57285
GP37798	A_24_P216421	DTNB	7.5	7.5	7.5	7.5	7.5	7.5	7.5	7.5	7.83502	8.06519	7.5	7.5	7.5	7.5	7.73447	7.53112	7.57286
GP16791	A_23_P45488	FAM3A	8.0289	8.00532	7.5	7.5	7.5	7.5	7.5	7.5	7.5	7.51039	7.5	7.62162	7.5	7.5	7.5	7.5	7.57289
GP37561	A_23_P64238	UPK2	7.65428	7.58506	7.55386	7.63663	7.5	7.5	7.5	7.5	7.5	7.5	7.80119	7.76886	7.5	7.5	7.5	7.66864	7.57303
GP23936	A_23_P213288	SCD5	7.5	7.5	7.77133	7.80892	7.5	7.5	7.5	7.5	7.5	7.5	8.08874	7.5	7.5	7.5	7.5	7.5	7.57306
GP38364	A_24_P941459	MED17	7.5	7.5	7.69301	7.5	7.5	7.50222	7.5	7.74818	7.5	7.5	7.5	7.5	8.07346	7.60092	7.55322	7.5	7.57319
GP112	A_23_P214176	CD109	7.5	7.5	7.5	7.5	7.92596	7.86214	7.5	7.67234	7.50507	7.61017	7.5	7.5	7.59787	7.5	7.5	7.5	7.57335
GP38938	A_23_P44533	PLCXD2	8.07644	7.88541	7.5	7.5	7.5	7.5	7.5	7.5	7.5	7.5	7.5	7.65354	7.5	7.5	7.5	7.5583	7.57336
GP25262	A_23_P334955	FAM167A	7.5	7.5	7.5	7.5	7.5	7.5	7.5	7.5	7.5	7.5	7.5	7.5	7.5	8.25992	7.5	7.914	7.57337
GP10485	A_23_P362228	C1ORF213	7.5	7.5	7.5	7.5	7.5	7.5	7.5	7.5	7.59174	7.5	8.14048	7.5	7.5	7.68359	7.5	7.76106	7.57355
GP220	A_23_P50146	SIGLEC15	7.57928	7.61445	7.5	7.5	7.5	7.5	7.5	7.5	7.5	7.5	7.92263	7.85815	7.5	7.5	7.60502	7.59867	7.57364
GP3396	A_24_P320880	SNX16	7.5	7.54349	7.5	7.5	7.60094	7.6579	7.78353	7.80768	7.78555	7.5	7.5	7.5	7.5	7.5	7.5	7.5	7.57369
GP32393	A_23_P84910	ZNF157	7.8083	7.5932	7.52819	7.5	7.5	7.5	7.5	7.5	7.5	7.5	7.78841	7.87445	7.5	7.53303	7.5	7.55394	7.57372
GP32889	A_23_P141429	ABI3	7.6396	7.52706	7.5	7.5	7.55628	7.5	7.5	7.5	7.7388	7.69661	7.5	7.73323	7.69934	7.58936	7.5	7.5	7.57377
GP17377	A_23_P300070	IQCG	7.5	7.54851	7.5	7.5	7.74773	7.86984	7.73214	7.5	7.5	7.78274	7.5	7.5	7.5	7.5	7.5	7.5	7.57381
GP25049	A_23_P131394	SLC16A14	7.5	7.5	7.5	7.5	7.5	7.76563	7.52	7.5	7.73463	8.12673	7.5	7.5	7.5381	7.5	7.5	7.5	7.57407
GP34664	A_23_P99452	BRCA2	7.5	7.5	7.5	7.5	7.5	7.73212	7.5	7.5	7.90284	7.75125	7.63955	7.65936	7.5	7.5	7.5	7.5	7.57407
GP29274	A_24_P409519	PTPN5	7.5	7.5	7.5	7.5	7.5	7.5	7.5	7.5	7.5	7.54068	7.75232	7.74538	7.5	7.5	7.96565	7.68318	7.5742
GP12742	A_23_P5742	CCDC121	7.5	7.58482	7.5	7.5	7.5	7.6987	7.72152	7.5	7.9079	7.76975	7.5	7.50516	7.5	7.5	7.5	7.5	7.57424
GP27444	A_23_P13150	C11ORF71	7.6207	7.93878	7.5	7.5	7.72988	7.67475	7.5078	7.5	7.71597	7.5	7.5	7.5	7.5	7.5	7.5	7.5	7.57424
GP4983	A_23_P24083	PNLIPRP2	7.5	7.5	7.5	7.5	7.5	7.5	7.5	7.5	7.5	7.5	7.96731	7.858	7.5	7.5	7.50086	7.86551	7.57448
GP34389	A_24_P567298	CSAG2	7.5	7.5	7.5	7.5	7.5	7.5	7.5	7.5	7.5	7.5	8.15951	7.73759	7.5	7.79507	7.5	7.5	7.57451
GP8579	A_23_P65442	IRF9	7.58482	7.5	7.5	7.51881	7.5646	7.5	7.5	7.63663	8.11402	7.62773	7.5	7.5	7.5	7.56902	7.58322	7.5	7.57493
GP6938	A_24_P841662	ESD	7.5	7.6396	7.5	7.5	7.5	7.5	7.5	7.5	7.79492	8.17686	7.5	7.58793	7.5	7.5	7.5	7.5	7.57496
GP33912	A_23_P137797	RYR2	7.5	7.5559	7.53612	7.5	7.5	7.5	7.5	7.5	8.01229	7.5	7.79209	7.70322	7.5	7.60166	7.5	7.5	7.57508
GP40460	A_23_P105409	MAP3K12	7.60901	7.5	7.56298	7.72911	7.5	7.5	7.5	7.5	7.5	7.73881	7.5	7.5	7.5	7.5	8.06417	7.5	7.57525
GP16406	A_24_P865	C6ORF204	7.5	7.51044	7.5	7.5	7.5	7.67234	7.73974	7.66893	7.5	7.91961	7.5	7.5	7.69689	7.5	7.5	7.5	7.5755
GP37514	A_23_P58862	FAM135A	7.5	7.5	7.62971	7.67685	7.5	7.5	7.7091	7.63473	7.70232	7.8554	7.5	7.5	7.5	7.5	7.5	7.5	7.57551
GP9283	A_32_P187617	TDRD3	7.5	7.50855	7.5	7.5	7.5	7.59971	7.5	7.5	8.34741	7.71303	7.5	7.5	7.5	7.5	7.5	7.54019	7.57556
GP22634	A_32_P125832	LOC100128893	7.5	7.5	7.5	7.5	7.5	7.5	7.5	7.5	7.5	7.5	7.78889	7.5	7.5	8.27678	7.5	7.6536	7.57621
GP28163	A_23_P206169	TTBK2	7.5	7.5	7.5	7.5	7.5	7.5	7.5	7.5	7.5	7.5	7.5	7.5	7.5	8.72062	7.5	7.5	7.57629
GP6357	A_23_P202484	ZNF503	7.5	7.5	7.5	7.5	7.5	7.5	7.5	7.65904	7.5	7.5	7.5	7.5	7.5	8.5632	7.5	7.5	7.57639
GP13230	A_23_P391637	TBC1D24	7.5	7.5	7.63174	7.5	7.84285	7.61222	7.65835	7.91938	7.5	7.5	7.5	7.5	7.55878	7.5	7.5	7.5	7.57646
GP28962	A_24_P193943	PIGN	7.54914	7.81147	7.5	7.5	7.5	7.5	7.5	7.5	8.23599	7.62696	7.5	7.5	7.5	7.5	7.5	7.5	7.57647
GP11717	A_24_P174346	ATP5G3	7.5	7.6223	7.5	7.5	7.5	7.88776	7.60589	7.5	8.07506	7.53274	7.5	7.5	7.5	7.5	7.5	7.5	7.57648
GP23626	A_23_P416289	DIXDC1	7.52249	7.5	7.5	7.5	7.60166	7.62358	7.5	7.57792	7.83594	7.5	7.5	7.5	7.75082	7.5	7.81459	7.5	7.57669
GP36186	A_23_P254790	TAF9B	7.5	7.57159	7.5	7.5	7.62356	7.82627	7.5432	7.5	7.77015	7.82989	7.5	7.56382	7.5	7.5	7.5	7.5	7.57678
GP20176	A_24_P221968	DKFZP313P036	7.5	7.5	7.5	7.5	7.5	7.5	7.78206	7.5	7.5385	7.80436	7.61509	7.59165	7.5	7.5	7.5	7.89702	7.57679
GP11484	A_24_P215765	ATP10A	7.5	7.5	7.77844	7.5	7.5	7.5	7.5	7.5	7.5	7.5	7.5	7.91191	7.5	7.5	8.03924	7.5	7.57685
GP30812	A_24_P208091	SLC35D1	7.5	7.5	7.5	7.5	7.5	7.52776	7.5	7.5	8.16151	7.60761	7.61168	7.5	7.5	7.8213	7.5	7.5	7.57687
GP13072	A_24_P899928	MIAT	7.5	7.5	7.5	7.5	7.68791	8.04823	7.5	7.62651	7.5	7.5	7.5	7.5	7.75961	7.5	7.61247	7.5	7.57717
GP15573	A_23_P216108	ANK1	7.5828	7.5	7.5	7.5	7.5	7.5	7.57106	7.9045	7.5	7.5	7.5	7.56418	7.5	7.75722	7.5	7.85539	7.5772
GP40041	A_23_P34093	G6PD	7.5	7.5	7.56812	7.50381	7.5	7.5	7.5	7.5	8.0074	7.70762	7.57798	7.71561	7.5	7.5	7.5	7.65702	7.57735
GP283	A_24_P932785	GATA4	7.5	7.5	7.5	7.5	7.5	7.5	7.5	7.5	7.5	7.5	7.71261	7.5	7.5	8.05988	7.5	7.96611	7.57741
GP20718	A_23_P10911	PLBD2	7.76624	7.62971	7.5	7.5	7.5	7.5	7.5	7.5	7.54809	7.54019	7.80736	7.88811	7.5	7.5	7.5	7.562	7.57761
GP7287	A_23_P52657	PYGM	7.87011	7.5	7.5	7.5	7.73324	7.76042	7.59282	7.5	7.5	7.5	7.5	7.5	7.56818	7.5	7.71797	7.5	7.57767
GP1237	A_24_P883629	C2ORF49	7.5	7.5	7.5	7.69852	7.55872	7.74517	7.59779	7.62971	7.83391	7.55766	7.5	7.5	7.5	7.5	7.62127	7.5	7.57767
GP5142	A_32_P78783	ZNF778	7.5	7.5	7.5	7.5	7.59172	7.62127	7.75232	7.5	7.53303	7.63086	7.66011	7.58603	7.63767	7.61952	7.61093	7.5	7.57772
GP4901	A_23_P74900	ESRRG	7.5	7.5	7.5	7.81459	7.5	7.5	7.5	7.5	7.93422	7.5	7.9657	7.5	7.5	7.5	7.5	7.5336	7.57801
GP20931	A_24_P137713	ZNF323	7.5	7.73845	7.5	7.5	7.5	7.97433	7.5	7.5	7.71561	7.58025	7.5	7.5	7.74194	7.5	7.5	7.5	7.57816
GP6885	A_24_P889103	SUZ12P	8.0811	8.14342	7.5	7.5	7.5	7.5	7.51919	7.51044	7.5	7.5	7.5	7.5	7.5	7.5	7.5	7.5	7.57838
GP2844	A_23_P330262	PIP5K1C	7.5	7.5	7.72546	7.5	7.5	7.5	7.5	7.65996	8.05136	7.52776	7.5	7.5	7.62479	7.65354	7.5135	7.5	7.57852
GP1564	A_23_P100177	MMP15	7.58936	7.5	7.56106	7.5	7.64418	7.5	7.51938	7.61509	7.69703	7.5	7.84955	7.61093	7.5	7.67046	7.5	7.5	7.57856
GP21486	A_24_P21985	FOXJ2	7.5	7.5	7.65834	7.57463	7.65446	7.5	7.55091	7.53241	7.65851	7.5	7.67475	7.5	7.5	7.83502	7.5	7.61868	7.57861
GP11764	A_32_P209582	UNQ6228	7.5	7.5	7.5	7.5	7.5	7.5	7.5	7.92114	7.5	7.5	7.5	7.5	8.337	7.5	7.5	7.5	7.57863
GP12854	A_23_P5813	SOCS5	7.5	7.5	7.5	7.5	7.5	7.51115	7.5	7.5	7.9272	8.3233	7.5	7.5	7.5	7.5	7.5	7.5	7.57885
GP14681	A_24_P155791	ASB7	7.73709	7.62696	7.5381	7.5	7.88455	7.59867	7.5	7.63257	7.67046	7.5	7.5	7.5	7.5	7.5	7.5	7.57463	7.57894
GP24945	A_24_P922858	TMEM33	7.5	7.5	8.05398	7.90237	7.50324	7.55091	7.63404	7.54203	7.5	7.5	7.5	7.5	7.5	7.5	7.57648	7.5	7.57894
GP25336	A_23_P397347	MCM9	7.5	7.5	7.5	7.5385	7.5	7.68766	7.5	7.5	8.06035	7.7511	7.55177	7.59454	7.5816	7.5	7.5	7.5	7.5791
GP24432	A_23_P110791	CSF1R	7.5	7.5	7.5	7.72385	7.5	7.5	7.5	7.5	7.5	7.5	8.50441	7.51778	7.5	7.5225	7.5	7.5	7.57928
GP18810	A_23_P328545	GABRP	7.57599	7.5	7.5	8.69399	7.5	7.5	7.5	7.5	7.5	7.5	7.5	7.5	7.5	7.5	7.5	7.5	7.57937
GP18310	A_23_P63870	SAMD8	7.5	7.5	7.5	7.50073	7.5	7.57938	7.59621	7.5	7.64811	7.6717	7.813	7.71879	7.5	7.55481	7.5	7.68766	7.5794
GP12363	A_23_P133068	ANK2	7.5	7.5	7.5	7.5	7.5	7.5	7.5	7.5	7.79001	8.34089	7.5	7.5	7.5	7.5	7.63992	7.5	7.57943
GP7715	A_23_P208400	ADCK4	7.62703	7.5	7.5	7.5	7.54399	7.5	7.5	7.5	7.90141	7.85621	7.51919	7.76308	7.5	7.5	7.5	7.56126	7.57951
GP3860	A_23_P165548	HS1BP3	7.78481	7.5	7.5	7.5	7.51123	7.5	7.58506	7.60948	7.5	7.57766	7.5837	7.59841	7.5	7.72631	7.61253	7.68332	7.57953
GP1173	A_23_P356585	HLF	7.5	7.5	7.5	7.5	7.5	7.5	7.5	7.5	7.5	7.5	8.77391	7.5	7.5	7.5	7.5	7.5	7.57962
GP2865	A_24_P252364	NRCAM	7.5	7.5	7.52583	7.5	7.5	7.5	7.5	7.5	7.5	7.5	8.01829	7.5	7.5	7.69834	7.5	8.03525	7.57986
GP13899	A_32_P66091	KSR1	7.5	7.5	7.5	7.5	7.5	7.5	7.5	7.5	7.5	7.5	7.61351	7.68213	7.5	7.5	7.5	8.48289	7.57991
GP27609	A_23_P409417	VPS37D	7.65904	7.5	7.5	7.5	7.5	7.5	7.5	7.5	8.08277	7.92785	7.5	7.5	7.5	7.5	7.61006	7.5	7.57998
GP5248	A_24_P76759	FARP2	7.5	7.5	7.57312	7.5	7.5	7.5	7.54019	7.5	7.58603	7.72414	7.71917	7.57501	7.68215	7.53061	7.67113	7.68556	7.58044
GP10882	A_32_P315770	RBMS1	7.5	7.5	7.5	7.5	7.5293	7.5	7.5	7.5	7.90083	7.55128	7.6987	7.5	7.5	7.5	7.5622	8.04612	7.58053
GP37051	A_32_P94160	PRKAA2	7.5	7.5	7.5	7.52731	7.5	7.76479	7.74363	7.57314	7.5	7.65936	7.5	7.64981	7.74321	7.5	7.63064	7.5	7.58074
GP8276	A_23_P24903	P2RY2	7.5	7.59172	7.71851	7.56902	7.60278	7.5007	7.51338	7.5	7.5	7.54809	7.88902	7.72554	7.63477	7.5	7.5	7.5	7.58085
GP20211	A_24_P350796	WBSCR16	7.5	7.5	7.5	7.5	7.5	7.61354	7.52583	7.8073	7.5	7.5	7.5	7.5	8.34939	7.5	7.5	7.5	7.581
GP38753	A_23_P89621	CBX4	8.29851	7.54217	7.5	7.73897	7.70762	7.5	7.5	7.5	7.5	7.5	7.50961	7.5	7.5	7.5	7.5	7.5	7.58106
GP37745	A_23_P436259	ERN1	7.60278	7.66864	7.5	7.60663	7.5	7.65996	7.62704	7.66011	7.66245	7.54399	7.5	7.5	7.55562	7.5	7.58793	7.62198	7.58107
GP24677	A_23_P149668	KIF14	7.5	7.5	7.53444	7.5	7.5	7.5	7.69015	7.72518	7.78494	7.87928	7.5	7.5	7.5	7.69618	7.5	7.5	7.58189
GP22217	A_23_P110052	FOXL2	7.58201	7.5	7.5	7.5	7.50421	7.5	7.61802	7.86143	7.5	7.5	7.5	7.5	7.5	8.24488	7.5	7.5	7.58191
GP20738	A_23_P79360	NOSTRIN	7.5	7.5	7.5	8.43259	7.5	7.5	7.5	7.5	7.5	7.5	7.87852	7.5	7.5	7.5	7.5	7.5	7.58194
GP36843	A_23_P108062	LGALS7B	7.67587	7.5	7.5	7.5	7.67685	7.68791	7.82949	7.727	7.5	7.5	7.5	7.5	7.5	7.71917	7.5	7.5	7.58227
GP7853	A_24_P80776	LOC221710	7.5	7.5	7.5	7.5	7.53433	7.62696	7.63728	7.5	7.78841	7.67685	7.81112	7.64171	7.5	7.54159	7.5	7.55871	7.58231
GP7833	A_24_P319942	SSR3	7.5	7.5	7.5	7.5	7.63728	7.61724	7.62356	7.66161	7.5	7.5	7.5	7.5	7.98891	7.78841	7.5	7.5	7.58231
GP12018	A_24_P135427	LOC100128398	7.5757	7.58584	7.71998	7.59841	7.5	7.5	7.80819	7.71561	7.5	7.5	7.5	7.5	7.82108	7.5	7.5	7.5	7.5828
GP9222	A_24_P188164	SCAND3	7.5	7.62127	7.56418	7.5	7.63552	7.63169	7.5	7.5	7.94618	7.8323	7.5	7.5	7.5	7.5	7.5	7.59709	7.58301
GP30449	A_24_P100742	ADD1	7.51347	7.5	7.52076	7.5	7.63992	7.5	7.5	7.58278	7.88805	7.59745	7.54932	7.5	7.73306	7.7255	7.5	7.57818	7.58303
GP8472	A_23_P74059	NPPA	7.5	7.5	7.5	7.5	7.5	7.5	7.5	7.5	7.5	7.5	7.5	7.5	7.5	8.82939	7.5	7.5	7.58309
GP18024	A_32_P180315	KIAA1529	7.59745	7.5	7.5	7.59867	7.5	7.5	7.59404	7.55562	7.5	7.5	7.5	7.5	7.94436	7.5	8.0409	7.5	7.58319
GP3546	A_24_P48284	C17ORF73	7.63552	7.62246	7.5	7.53567	7.5	7.5	7.5	7.5	7.5	7.5	7.88805	7.89749	7.5	7.5	7.56557	7.68706	7.58324
GP16378	A_32_P1173	C6ORF150	7.87852	7.97985	7.5	7.5	7.63064	7.59176	7.73851	7.51824	7.5	7.5	7.5	7.5	7.5	7.5	7.5	7.5	7.58359
GP16595	A_23_P215048	KIAA0408	7.5	7.5	7.5225	7.5	7.5	7.5	7.5	7.5	8.06844	7.79324	7.5	7.5	7.5	7.5	7.95496	7.5	7.5837
GP30854	A_32_P32061	C2ORF27A	7.5	7.7181	7.60564	7.5	7.5	7.5	7.5	7.5	7.98512	8.0307	7.5	7.5	7.5	7.5	7.5	7.5	7.58372
GP21343	A_23_P502747	RASAL2	7.5	7.51036	7.5	7.5	7.91936	7.57312	7.60404	7.5	7.59779	7.5	7.5	7.5	7.70504	7.79579	7.5	7.63767	7.58395
GP29437	A_23_P44274	FGA	7.5	7.5	7.5	8.8449	7.5	7.5	7.5	7.5	7.5	7.5	7.5	7.5	7.5	7.5	7.5	7.5	7.58406
GP21120	A_23_P110204	CXCL5	7.5	7.5	7.5	7.5	7.5	7.5	7.5	7.5	8.49682	7.84816	7.5	7.5	7.5	7.5	7.5	7.5	7.58406
GP36823	A_23_P3934	RNF43	7.5	7.5	7.5	7.5	7.5	7.5	7.5236	8.18282	7.5	7.5	7.5	7.5	7.5	8.13882	7.5	7.5	7.58408
GP20346	A_32_P79504	FANCM	7.5	7.5	7.58322	7.51355	7.5	7.78206	7.88497	7.61868	7.59404	7.86948	7.5	7.5	7.5	7.5	7.5	7.5	7.58412
GP4120	A_24_P97129	SDC1	7.5	7.60716	7.5	7.5	7.5	7.6536	7.5	7.5	7.85744	7.69444	7.86014	7.67806	7.5	7.5	7.5	7.5	7.58443
GP39061	A_24_P938516	C17ORF85	7.9749	7.97311	7.5	7.5	7.5	7.51141	7.5	7.62584	7.63859	7.54914	7.5	7.5	7.58025	7.5	7.5	7.5	7.58458
GP36194	A_24_P227211	KLC2	7.99575	7.68571	7.55371	7.50222	7.5	7.5	7.5	7.5	7.5	7.5	7.6218	7.78555	7.5	7.5	7.5	7.71851	7.5852
GP32394	A_24_P147927	EFHC2	7.5	7.5	7.5	7.5	7.64839	8.01137	7.91538	7.51141	7.5	7.5	7.5	7.5	7.77793	7.5	7.5	7.5	7.58528
GP34357	A_24_P304485	KLHDC5	7.5	7.5	7.5	7.5	7.5	7.5	7.5642	7.65263	8.26695	7.82247	7.5	7.5	7.56159	7.5	7.5	7.5	7.58549
GP1912	A_23_P151791	LTB4R	7.5	7.5	7.67475	7.5	7.5	7.5	7.5	7.5	7.5	7.68115	7.5	7.62925	7.69696	7.72988	7.8427	7.61633	7.58569
GP29183	A_24_P270728	NUPR1	7.5	7.5	7.6192	8.36949	7.5	7.5	7.6962	7.5	7.5	7.5	7.68706	7.5	7.5	7.5	7.5	7.5	7.58575
GP38682	A_23_P34510	PHC2	7.5	7.5	7.51659	7.72939	7.5	7.5	7.5	7.5	7.5	7.66683	7.82829	7.5	7.5	7.53539	7.7004	7.90055	7.58609
GP29557	A_24_P924611	EMR4P	7.5	7.5	7.5	7.5	7.5	7.5	7.5	7.5	7.5	7.5	7.5	7.5	7.5	8.8787	7.5	7.5	7.58617
GP15382	A_24_P350576	TNIK	7.69689	7.9447	7.80385	7.60309	7.5	7.5	7.5821	7.5	7.75022	7.5	7.5	7.5	7.5	7.5	7.5	7.5	7.5863
GP7306	A_23_P55926	NR1H2	7.5	7.5	7.5	7.5	7.5	7.5	7.5	7.5	7.93407	7.67806	7.60982	7.5828	7.59648	7.90237	7.5	7.58247	7.58663
GP39697	A_23_P343250	ZNF554	7.60508	7.6732	7.5	7.5	7.61222	7.69475	7.81645	7.78569	7.5	7.5	7.5	7.5	7.70052	7.5	7.5	7.5	7.58674
GP36205	A_23_P120594	ACSS1	8.26402	7.85789	7.5	7.5	7.57339	7.5	7.5	7.5	7.5	7.5	7.5	7.59176	7.60355	7.5	7.5	7.5	7.58691
GP37036	A_24_P389348	PHF20L1	7.5	7.55082	7.5	7.5	7.54176	7.61633	7.69425	7.5	7.96631	7.76598	7.5	7.63477	7.5	7.5	7.5	7.6207	7.58693
GP27492	A_23_P61569	VAMP4	7.51119	7.65238	7.5	7.5	7.5	7.57159	7.61868	7.5	8.08224	7.90764	7.53793	7.51044	7.5	7.5	7.5	7.5	7.58701
GP21979	A_23_P214533	ZNF323	7.5	7.70615	7.5	7.5	7.51115	7.78839	7.5	7.5	8.04439	7.7692	7.5	7.5	7.58	7.5	7.5	7.5	7.58745
GP16523	A_23_P139600	RASAL1	7.71657	7.5172	7.5	7.5	7.72953	7.58522	7.5	7.5	7.53875	7.65492	7.63992	7.67815	7.74154	7.5	7.59942	7.5	7.58758
GP35756	A_23_P204745	SMARCD1	7.59042	7.58677	7.64694	7.5	7.6369	7.57183	7.50047	7.64785	7.71879	7.63094	7.5	7.57256	7.61721	7.5	7.57137	7.60986	7.58762
GP34967	A_23_P395172	ABHD2	7.5	7.5	7.5	7.51338	7.79398	7.80646	7.5	7.71742	7.65752	7.51318	7.5	7.5	7.57256	7.5	7.64532	7.68308	7.58768
GP25794	A_24_P399220	HOXB3	7.5	7.5	7.5	8.09751	7.5	7.5	7.5	8.30687	7.5	7.5	7.5	7.5	7.5	7.5	7.5	7.5	7.58777
GP4823	A_24_P914495	MARK2	7.5915	7.5	7.64516	7.55543	7.5821	7.5	7.5	7.5	7.5	7.5	7.76042	7.94484	7.5	7.5	7.67046	7.65492	7.5878
GP25470	A_23_P53193	SYTL2	7.5	7.5	7.5	7.5	7.5	7.5	7.5	7.5	8.30436	8.10243	7.5	7.5	7.5	7.5	7.5	7.5	7.58792
GP21766	A_23_P7543	ZFYVE16	7.5	7.55394	7.5	7.5	7.5	7.65851	7.60765	7.5	8.29932	7.78887	7.5	7.5	7.5	7.5	7.5	7.5	7.58802
GP18247	A_24_P285522	MAP4K3	7.5	7.5	7.5	7.5	7.52335	7.72394	7.51881	7.58253	8.39309	7.5	7.5	7.5	7.67046	7.5	7.5	7.5	7.58826
GP11330	A_23_P207414	AARSD1	7.5	7.5	7.5	7.5	7.5	7.5	7.5	7.5	7.93878	8.00737	7.84222	7.5	7.5	7.5	7.5	7.62771	7.5885
GP37829	A_23_P158277	TMCO4	7.52999	7.5	7.52038	7.6408	7.5	7.5	7.61247	7.5	7.5	7.5	7.74192	7.85789	7.61781	7.79398	7.60086	7.5	7.58851
GP3766	A_24_P202512	RNF138	7.5	7.5	7.5	7.5	7.70774	7.99005	7.92596	7.58875	7.70367	7.5	7.5	7.5	7.5	7.5	7.5	7.5	7.58851
GP17973	A_23_P326296	U2AF1L4	7.5	7.5	7.5	7.5	7.5	7.5646	7.58253	7.52997	8.00759	7.78618	7.5	7.60446	7.59274	7.62103	7.5	7.6299	7.58869
GP17357	A_23_P97892	LDB1	7.78447	7.6253	7.59262	7.52038	7.71797	7.50421	7.50324	7.50317	7.5	7.72911	7.5	7.57792	7.5	7.59648	7.5	7.76624	7.58882
GP40222	A_23_P253738	CLN8	7.5	7.5	7.5	7.5	7.5	7.5	7.5	7.8294	7.5	7.5	7.6408	7.5	7.5	8.26375	7.5	7.68921	7.58895
GP21773	A_23_P127891	BDNF	8.00629	7.77828	7.5	7.5	7.5	7.75287	7.73324	7.61174	7.5	7.5	7.5	7.5	7.55009	7.5	7.5	7.5	7.58953
GP7872	A_23_P132763	VGLL3	7.5	7.5	7.5	7.5	7.5	7.5	7.5	7.5	8.05492	8.05318	7.5	7.5	7.5	7.82577	7.5	7.5	7.58962
GP18503	A_23_P97181	GREM2	7.5	7.5	7.54217	7.5	7.5	7.5	7.5	7.5	7.5	7.5	8.25896	7.5	7.5	7.5	7.5	8.13376	7.58968
GP13497	A_23_P216596	SVEP1	7.5	7.5	7.5	8.08072	7.5	7.5	7.5	8.03924	7.5	7.5	7.5	7.5	7.5	7.60589	7.5	7.70924	7.58969
GP12530	A_23_P359277	ELOVL7	7.5	7.5	7.5	7.53883	7.60493	7.79746	7.75154	7.70808	7.5	7.5	7.52447	7.5	7.86255	7.50073	7.6536	7.5	7.59014
GP10487	A_24_P79070	GNG8	7.79109	7.5	7.63473	7.66075	7.72631	7.61227	7.84506	7.5	7.5	7.5	7.5	7.5	7.5	7.51673	7.6579	7.5	7.5903
GP12569	A_32_P201897	FMN2	7.5	7.5	7.51083	7.5	7.5	7.5	7.5	7.5	7.5	7.5	7.55872	7.5	7.5	8.44922	7.5	7.9278	7.59041
GP21081	A_24_P942068	TANC2	7.5	7.5	7.83665	7.55177	7.60594	7.5	7.5	7.5	7.63721	7.5	7.64994	7.5	7.70126	7.69625	7.66645	7.60629	7.59074
GP20732	A_32_P217140	ISX	7.5	7.5	7.57818	8.18743	7.5	7.5	7.5	7.5	7.5	7.5	8.18847	7.5	7.5	7.5	7.5	7.5	7.59088
GP828	A_23_P76622	DCT	7.5	7.5	7.5	7.5	7.5	7.5	7.5	7.5	7.5	7.5	7.97611	7.77133	7.5	7.5	7.8769	7.83485	7.5912
GP5331	A_23_P165624	TNFAIP6	7.5	7.54159	7.5	7.5	7.89973	7.60097	7.62088	7.5	7.5	7.5	7.5	7.5	7.94324	7.8528	7.5	7.5	7.5912
GP19660	A_32_P181603	LOC100132779	7.66628	7.59174	7.77512	7.65752	7.70274	7.5	7.51836	7.76624	7.5	7.5	7.5	7.5	7.62484	7.5	7.66011	7.5	7.59143
GP13449	A_24_P920016	FAM200B	7.5	7.5	7.5	7.5	7.5	7.50696	7.77689	7.5	7.87384	7.94332	7.5	7.5	7.77688	7.58506	7.5	7.5	7.59143
GP24259	A_23_P37560	PEX11A	7.66245	7.80541	7.5	7.5	7.54914	7.88396	7.65238	7.5	7.60092	7.74538	7.5	7.5293	7.5	7.5	7.53433	7.5	7.59145
GP28155	A_23_P56640	PCYOX1	7.5	7.5	7.5	7.5	7.5	7.5	7.5	7.5	8.09589	8.05173	7.67968	7.59774	7.5	7.5	7.5	7.53883	7.59149
GP21636	A_24_P942385	RICH2	7.5	7.5	7.54399	7.5	7.5	7.5	7.5	7.95507	7.5	7.5	7.5	7.5	7.97653	7.5	7.98885	7.5	7.59153
GP12953	A_23_P66190	VAC14	7.5	7.5	7.99937	7.5	7.5	7.5	7.5	7.85779	7.5	7.5	7.5	7.5	8.10866	7.5	7.5	7.5	7.59161
GP3929	A_23_P92999	CDH9	7.5	7.5	7.5	7.5	7.5	7.5	7.5	7.5	8.0833	8.38271	7.5	7.5	7.5	7.5	7.5	7.5	7.59163
GP11729	A_23_P205177	F10	7.5	7.5	7.5	8.14409	7.5	7.5	7.5	7.5	7.5	7.5	8.20237	7.5	7.5	7.6207	7.5	7.5	7.5917
GP9179	A_23_P208915	DPP9	7.5	7.5	7.67429	7.5	7.80686	7.5	7.55603	7.5	7.5	7.5	7.63477	7.64275	7.69661	7.72953	7.5	7.72779	7.59179
GP28873	A_24_P231250	SEPN1	7.555	7.5	7.52999	7.5	7.51091	7.5	7.5	7.61721	7.69968	7.54349	7.5	7.6577	7.79001	7.73447	7.7353	7.59774	7.59197
GP27101	A_23_P409355	PXN	7.5	7.5	7.5	7.5	7.5	7.5	7.5	7.92783	7.5	7.5	7.5	7.5	7.96498	8.08072	7.5	7.5	7.5921
GP12633	A_23_P359214	LOC643650	7.5	7.5	7.63519	7.63859	7.5	7.5	7.5	7.5	7.5	7.5	8.27573	7.5	7.5	7.81443	7.5	7.61044	7.59215
GP27704	A_23_P206212	THBS1	7.5	7.5	7.5	7.76624	7.67648	7.54914	7.5	7.73322	8.01376	7.5	7.73644	7.5	7.5	7.5	7.5	7.5	7.5922
GP25202	A_24_P287403	MPHOSPH8	8.67225	7.5	7.5	7.58291	7.5	7.63032	7.5	7.5	7.5	7.59149	7.5	7.5	7.5	7.5	7.5	7.5	7.59231
GP36298	A_23_P343927	HIST2H2AB	7.5	7.5	7.5	7.5	7.5	7.5	7.5	7.5	7.87886	8.36592	7.50855	7.60121	7.5	7.62479	7.5	7.5	7.59246
GP12092	A_23_P24157	PYROXD2	7.5	7.5	7.5	7.5	7.5	7.5	7.5	7.5	8.00379	8.30363	7.59739	7.58875	7.5	7.5	7.5	7.5	7.59335
GP12906	A_24_P187197	LOC728764	7.71093	7.68825	7.5	7.56126	7.55863	7.5	7.5	7.5	7.84367	7.61675	7.51511	7.74749	7.5	7.5474	7.70762	7.5	7.59357
GP27603	A_23_P69810	AGPAT9	7.69089	7.76031	7.56496	7.5	7.72822	7.5	7.78372	7.77954	7.5	7.5	7.555	7.5	7.63604	7.5	7.5	7.5	7.59367
GP10779	A_23_P107247	CACNA1G	7.80044	7.5	7.84839	7.5	7.5	7.5	7.5	7.5	7.5	7.5	7.5	7.5	7.5	7.5	8.3527	7.5	7.59385
GP37855	A_24_P672240	FRMPD4	7.53389	7.58936	7.5	7.5	7.65646	7.5	7.62696	8.11718	7.5	7.5	7.5	7.5	7.53917	7.93978	7.5	7.5	7.59393
GP21202	A_23_P131128	ZNF569	7.61442	7.85888	7.58793	7.61868	7.5	7.76522	7.57733	7.5	7.80922	7.67171	7.5	7.5	7.5	7.5	7.5	7.5	7.59396
GP25354	A_23_P28697	HAAO	7.5	7.5	7.5517	7.50241	7.5	7.5	7.5	7.5	7.5	7.5	8.01252	7.85569	7.5	7.5	7.50602	8.07544	7.59399
GP3786	A_24_P312671	MRE11A	7.55628	7.74898	7.5	7.5	7.5	7.90854	7.76512	7.5	7.60508	7.57501	7.5	7.5	7.84506	7.5	7.5	7.5	7.594
GP9158	A_23_P12686	GFRA1	7.5	7.5	7.8427	7.95148	7.5	7.5	7.5	7.5	7.5	7.5	7.5	7.84379	7.5	7.5	7.86623	7.5	7.59401
GP27915	A_24_P68079	TRANK1	7.5	7.5	7.5	7.53612	7.65238	7.90755	7.53865	7.60067	7.70929	7.5	7.5	7.5	7.50693	7.5	8.05662	7.5	7.59426
GP37158	A_23_P204033	CPSF6	7.5	7.68568	7.5	7.5	7.63151	7.78945	7.64028	7.55628	8.16736	7.5	7.5	7.5	7.52583	7.5	7.51267	7.5	7.59432
GP13029	A_24_P149023	SCAMP1	7.5	7.55452	7.5	7.5	7.5	7.94162	8.11972	7.72554	7.5	7.5	7.5	7.5	7.67167	7.5	7.5	7.5	7.59457
GP4499	A_23_P43434	PSMD5	7.5	7.89694	7.5	7.55082	7.56256	7.64811	7.73323	7.86255	7.59236	7.56159	7.5	7.5	7.5	7.5	7.5	7.60682	7.59469
GP39917	A_24_P82630	SMCHD1	7.5	7.5	7.5	7.5	7.5	7.5	7.68332	7.5	8.25521	7.80178	7.61445	7.63808	7.5225	7.5	7.5	7.5	7.59471
GP5393	A_23_P125042	ZNF222	7.5	7.63447	7.5	7.5	7.5474	7.53273	7.60166	7.59524	7.97802	7.8702	7.5	7.5	7.5	7.75581	7.5	7.5	7.59472
GP7452	A_23_P126649	PGBD5	7.5	7.5	7.59745	7.5	7.6481	7.51091	7.55562	7.5	7.58247	7.5	7.5	7.5	7.82901	7.5	7.99745	7.79538	7.59477
GP24769	A_23_P78771	NUCB1	7.53273	7.5	7.60767	7.5	7.63737	7.5	7.6471	7.60502	7.80612	7.72746	7.6665	7.76479	7.5	7.5	7.52731	7.5	7.59513
GP7256	A_23_P411321	LCE1F	7.5	7.5	7.5	7.5	7.5	7.5	7.5	7.5	7.5	7.73363	7.67132	7.83224	7.79642	7.67587	7.65702	7.65646	7.59519
GP23066	A_24_P357950	POTEE	7.5	7.5	7.5	7.5	7.5	7.94983	7.5	7.762	7.5	7.5	7.5	7.5	8.05672	7.57599	7.68308	7.5	7.59548
GP21024	A_23_P325676	ZNF653	7.63446	7.5	7.60315	7.5	7.75345	7.5	7.5	7.5	7.73214	7.72352	7.5	7.5	7.5	7.60094	7.78031	7.70274	7.59567
GP23280	A_32_P92563	LOC257396	7.57256	7.57818	7.5	7.5	7.5332	7.80757	7.68244	7.5	7.68332	7.90863	7.5	7.5	7.72752	7.5	7.5417	7.5	7.59595
GP31171	A_23_P70520	CDSN	7.85368	7.70091	7.55452	7.6036	7.5	7.5	7.5	7.5	7.5	7.5	7.87755	7.71386	7.5	7.55452	7.54159	7.63531	7.59597
GP14300	A_23_P250444	GJB1	7.5	7.5	7.5	8.40833	7.5	7.5	7.5	7.5	7.5	7.5	8.13421	7.5	7.5	7.5	7.5	7.5	7.59641
GP3221	A_24_P917951	NOC2L	7.5	7.5	7.64171	7.5	7.5	7.5	7.5	8.05458	7.5	7.5	7.5	7.5	7.85615	7.8919	7.59841	7.5	7.59642
GP37851	A_23_P343671	FOSL2	7.5	7.5	7.5	7.95003	7.5	7.5	7.5	7.63727	7.5	7.5	7.80541	7.5	7.5	8.15028	7.5	7.5	7.59644
GP6048	A_24_P323148	LYPD5	8.07498	7.5	7.5	7.5	7.56812	7.78481	7.93831	7.61354	7.5	7.5	7.5	7.5	7.56557	7.5	7.5	7.5	7.59658
GP9827	A_32_P101235	UHRF1	7.5	7.5	7.71581	7.59282	7.97784	7.70929	7.59174	7.5837	7.61602	7.75866	7.5	7.5	7.5	7.5	7.5	7.5	7.59662
GP28259	A_24_P923704	LOC100287643	7.83203	7.66313	7.5	7.64509	7.53883	7.67648	7.5	7.5	7.5	7.50054	7.66892	7.60767	7.5	7.70015	7.5474	7.66571	7.59662
GP30013	A_23_P49459	LOC81691	7.59739	7.70019	7.5	7.5	7.5	7.5432	7.5	7.5	7.94471	8.02962	7.5	7.57938	7.5	7.57733	7.57463	7.5	7.59665
GP29389	A_32_P88120	YPEL1	7.5401	7.5	7.5401	7.64808	7.5	7.8023	7.5	7.5	7.5324	7.60982	7.5	7.5	7.64808	7.5	8.22774	7.5	7.59679
GP34333	A_23_P401361	PITPNM2	7.5	7.69735	7.5	7.5	7.5	7.5	7.63604	8.25591	7.5	7.5	7.5	7.5	7.80114	7.65874	7.5	7.5	7.59682
GP10676	A_23_P323774	PTER	7.5	7.5	7.5	7.5	7.59454	7.99745	7.8427	7.84119	7.70798	7.5	7.5	7.5	7.5336	7.5332	7.5	7.5	7.59692
GP27600	A_23_P206280	GPR56	7.5	7.5	7.5	8.10866	7.5	7.5	7.5	7.54801	7.5684	7.5	7.5	7.5	7.5	7.92596	7.90329	7.5	7.59715
GP38702	A_24_P57207	CREB3L3	7.72911	7.56496	7.59978	7.5	7.62696	7.5078	7.5	7.5	7.5	7.62246	7.82361	7.76961	7.5	7.72768	7.51213	7.5734	7.59734
GP2123	A_23_P143083	TMEM214	7.78547	7.60441	7.5	7.5	7.67475	7.5	7.5	7.5	7.6299	7.5	7.72385	7.68162	7.5	7.74056	7.5	7.71922	7.59749
GP36097	A_23_P211345	TBX1	7.83938	7.5	7.6987	7.70808	7.77089	7.5	7.8952	7.5	7.5	7.5	7.5	7.5	7.5	7.6481	7.5	7.5	7.59752
GP14188	A_32_P44394	AIM2	7.5	7.5	7.5	7.5	7.5	7.5	7.5	7.5	8.10618	8.33696	7.5	7.5	7.5	7.5	7.61955	7.5	7.59767
GP24598	A_23_P27994	TYROBP	7.9566	7.70957	7.5	7.66011	7.58996	7.5	7.5	7.5	7.5	7.57582	7.5	7.5	7.73367	7.83992	7.5	7.5	7.59785
GP7133	A_23_P152235	IRX3	7.5	7.5	7.5	7.5	7.5	7.5	7.5	7.76648	7.5	7.5	7.5	7.5	7.5	8.57179	7.58991	7.63859	7.59792
GP3832	A_23_P425304	SUFU	7.5	7.5	7.63064	7.5	7.5	7.5	7.5	7.5	7.63499	7.65379	7.73849	7.50153	7.5	7.5	8.08465	7.82891	7.59831
GP37347	A_24_P237624	C16ORF79	7.5	7.5	7.81471	7.65238	7.5	7.5	7.5	7.5	7.5	7.55137	7.65702	7.79752	7.5	7.79424	7.79076	7.51607	7.59838
GP27390	A_24_P132006	MSX2	7.5	7.5	7.5	7.5	7.5	7.5	7.5	7.5	7.5	7.5	7.91674	7.5	7.5	8.30634	7.5	7.8528	7.59849
GP24325	A_23_P87982	ATP12A	7.5	7.5	7.5	7.5	7.5	7.5	7.5	7.56902	7.5	7.5	7.5	7.5	7.5	8.78472	7.5	7.72269	7.59853
GP33441	A_23_P141367	CCR10	7.61168	7.58322	7.5	7.614	7.55128	7.5	7.5	7.5	7.5135	7.62925	7.63064	7.55947	7.64509	7.93665	7.80315	7.5007	7.59866
GP21279	A_23_P352932	SORCS1	7.5	7.5	7.68921	7.5	7.5	7.5	7.5	7.5	7.5	7.5	8.13828	7.79076	7.5	7.5	7.5	7.96296	7.59883
GP18058	A_32_P100109	REPS2	7.5	7.5	7.5	7.5	7.88965	7.75971	7.64187	7.5	7.5	7.5	7.5	7.5	8.26932	7.52397	7.5	7.5	7.59903
GP3029	A_23_P125541	PPP1R3F	7.5	7.5	7.5	7.5	7.5	7.54711	7.5	7.5	7.9424	8.18494	7.56452	7.60589	7.5	7.5	7.74248	7.50073	7.59925
GP31825	A_23_P141680	BCAS3	7.5	7.5	7.5	7.5	7.5	7.5	7.5	7.5	7.87097	7.8769	7.76563	7.78274	7.50655	7.762	7.5	7.52447	7.59933
GP29327	A_23_P36724	FBXL14	7.77608	7.83788	7.5	7.79538	7.75014	7.5	7.5	7.5	7.5	7.5	7.5	7.70091	7.5	7.5	7.5828	7.65354	7.5998
GP8695	A_24_P320171	C4ORF23	7.5	7.5	7.5	7.5	7.5	7.5	7.5	7.5	7.5	7.58247	8.03715	7.81147	7.5	7.7988	7.5	7.86824	7.59988
GP10308	A_24_P508012	TAF3	7.5	7.57256	7.6732	7.52565	7.67146	7.69015	7.5	7.90733	7.5	7.5	7.5	7.5	7.72518	7.5	7.63404	7.6987	7.59989
GP36265	A_24_P348513	C22ORF25	7.65238	7.65834	7.50073	7.58025	7.5135	7.5	7.5	7.5	7.5	7.5	7.92379	7.81313	7.5	7.57766	7.69554	7.68597	7.60008
GP22159	A_23_P161998	HPX	7.5	7.5	7.5	8.68278	7.5	7.5	7.5	7.5	7.5	7.5	7.9201	7.5	7.5	7.5	7.5	7.5	7.60018
GP19820	A_23_P409988	PHC3	7.5	7.5	7.5	7.5	7.80969	7.94332	7.73306	7.96907	7.5	7.5	7.5	7.5	7.63728	7.51083	7.5	7.5	7.6002
GP8610	A_24_P287075	MAP4K2	7.5	7.5	7.5	7.5	7.58	7.5	7.54349	7.59092	7.56422	7.82443	7.51267	7.66466	7.88695	7.81495	7.53875	7.5847	7.60036
GP31947	A_23_P212089	NFKBIZ	7.5	7.5	7.5	7.51824	7.5	7.62136	7.69661	8.13576	7.5	7.5	7.5	7.5	8.08	7.5	7.55603	7.5	7.6005
GP6278	A_23_P145978	VIPR2	7.5	7.5	7.5	7.5	7.5	7.5	7.5	7.5	7.5	7.5	7.5	7.5	7.5	7.5	9.11256	7.5	7.60079
GP32515	A_23_P212105	DAZL	7.5	7.5	7.5	7.5	7.5	7.5	7.5	7.5	8.48334	8.12993	7.5	7.5	7.5	7.5	7.5	7.5	7.60083
GP9475	A_23_P17773	C22ORF13	7.53444	7.5	7.5	7.5	7.5	7.5	7.5	7.5	7.61202	7.88702	7.5	7.5	7.81229	7.70437	7.77629	7.79078	7.60108
GP10618	A_23_P57577	SULT4A1	7.5	7.5	7.5	7.51778	7.72619	7.7823	7.5	7.98849	7.53555	7.5	7.5	7.5	7.98188	7.5	7.58506	7.5	7.60108
GP30964	A_23_P8175	PLAGL1	7.5	7.5	7.5	7.5293	7.5	7.5	7.5	7.78841	8.35804	7.92943	7.5	7.5	7.5	7.5	7.5	7.51396	7.6012
GP27246	A_24_P40594	HOMEZ	7.5	7.5	7.89749	7.5	7.5	7.5	7.5	7.51337	7.5	7.5	7.53444	7.5	7.5	7.61669	8.03009	8.0325	7.60154
GP33145	A_23_P158190	LDLRAP1	7.5	7.5	7.5	7.5	7.5	7.52168	7.7278	8.21065	7.5	7.5	7.5	7.5	7.65904	8.00731	7.5	7.5	7.60165
GP22701	A_32_P159334	RECQL	7.60594	7.8619	7.5	7.5	7.5	7.51036	7.8023	7.5	7.5	7.5	7.89811	7.78025	7.5	7.5	7.5932	7.57599	7.60175
GP24364	A_24_P126425	FAM188B	7.5	7.57137	7.58423	7.5	7.88805	7.52999	7.52263	7.5	7.82594	7.80699	7.5	7.5	7.77205	7.5	7.5	7.62688	7.60176
GP16209	A_24_P71890	NPFFR2	7.5	7.62584	7.5	7.5	7.5	7.5	7.5	7.5	7.83665	7.91413	7.77541	7.5	7.5	7.57582	7.5	7.90276	7.60191
GP4662	A_23_P170238	PCDH10	7.5	7.5	7.5	7.5	7.5	7.5	7.5	7.5	7.70212	7.81471	7.63721	7.5	7.5	8.10051	7.5	7.88285	7.60234
GP33032	A_23_P70148	NNT	7.5	7.57896	7.5	7.61684	7.53924	7.74325	7.70198	7.57864	8.18272	7.6863	7.5	7.51091	7.5	7.5	7.5	7.5	7.60243
GP9743	A_23_P138957	SIK2	7.5	7.57128	7.5	7.5	7.637	7.5	7.5	7.5	7.85919	7.71742	7.79109	7.69625	7.78697	7.5	7.55124	7.5381	7.60303
GP33252	A_23_P365081	FOXL1	7.73684	7.58131	7.5	7.5	7.5	7.5	7.5	7.5	7.5	7.5	7.89965	7.82616	7.5	7.8485	7.59254	7.66424	7.60308
GP7965	A_24_P83102	IGLL1	7.70019	7.5	7.5269	7.5	7.5	7.58137	7.5	7.58504	7.5	7.5	7.5	7.5	7.82089	7.73644	8.199	7.5	7.60311
GP2975	A_23_P100011	AP3S2	7.5	7.59774	7.5	7.5	7.5098	7.5	7.5	7.57327	7.5	7.5	7.5	7.5	8.15634	7.71517	7.82891	7.77015	7.60321
GP17555	A_24_P102880	NAV1	7.5	7.5	7.5	7.5	7.5	7.5	7.5	7.5	8.00222	7.82825	7.5	7.5	7.5	7.5	8.32299	7.5	7.60334
GP30621	A_24_P943597	PHLDA1	7.5	7.5	7.55919	7.5	7.56452	7.5	7.5	8.23563	7.5	7.5	7.5172	7.5	7.5	8.27712	7.5	7.5	7.60335
GP14983	A_24_P285055	PCDH11Y	7.5	7.5	7.5	7.5	7.5	7.5	7.5	7.5	8.25669	8.40165	7.5	7.5	7.5	7.5	7.5	7.5	7.60365
GP30993	A_23_P136196	TBC1D19	7.5	7.63955	7.5	7.5	7.5	7.5	7.5	7.5	8.1201	8.18908	7.55679	7.5	7.5	7.58712	7.5	7.56578	7.60365
GP32503	A_23_P128808	GPR132	7.75121	7.5	7.5	7.56496	7.64279	7.5	7.5	7.5	7.5	7.5	7.8213	8.26375	7.5	7.5	7.61445	7.5	7.60365
GP492	A_32_P93996	LOC100128361	7.5855	7.74194	7.72411	7.5	7.55386	7.5	7.5	7.5	7.51338	7.51202	7.5	7.66412	7.92914	7.5	7.82051	7.61589	7.60378
GP23069	A_23_P10291	CTSE	7.5	7.5	7.52335	8.26481	7.5	7.64694	7.5	7.5	7.5	7.5	8.14259	7.5	7.5	7.5	7.58285	7.5	7.60378
GP30644	A_24_P346604	UBE2W	7.52706	7.68247	7.5	7.53962	7.65428	8.01134	7.88284	7.62356	7.5083	7.616	7.5	7.5	7.5	7.5	7.5	7.61834	7.60399
GP31315	A_23_P35494	LRRC18	7.70437	7.65658	7.5	7.65204	7.5	7.5	7.5	7.5	7.5	7.57502	7.9054	7.97736	7.5	7.5	7.53273	7.66466	7.60426
GP26023	A_23_P104252	ITIH5	7.5	7.58295	7.84598	7.51755	7.5	7.5	7.5	7.5	7.5	7.5	7.73974	7.74807	7.5	7.5	7.75963	7.97501	7.60431
GP22826	A_23_P103864	TTC13	7.5	7.5	7.53132	7.52397	7.5	7.588	7.57463	7.5	8.55391	7.68848	7.50655	7.5	7.60716	7.5	7.59775	7.5	7.60449
GP1003	A_24_P85143	ROBO3	8.04775	7.93958	7.5	7.5	7.71998	7.88147	7.5	7.5	7.5	7.5	7.52186	7.56256	7.5	7.5	7.5	7.5	7.60457
GP28055	A_23_P167358	C4ORF29	7.5	7.65428	7.5	8.06422	7.5	7.73772	7.74812	7.58603	7.85343	7.5	7.5	7.5	7.5	7.53471	7.5	7.5	7.60491
GP18917	A_23_P30634	BACH2	7.60121	7.50562	7.66883	7.59165	7.72394	7.53112	7.65483	7.60982	7.5	7.5	7.5	7.54019	7.83814	7.59165	7.70504	7.61721	7.60495
GP2959	A_24_P62505	GLT25D2	7.5	7.5	7.5622	7.5	7.5	7.5	7.5	7.5	8.11523	7.95272	7.5	7.5	7.5	7.74785	7.61675	7.68464	7.60496
GP20683	A_24_P500584	XIST	7.5	7.5	7.5	7.5	7.5	7.5	9.17987	7.5	7.5	7.5	7.5	7.5	7.5	7.5	7.5	7.5	7.60499
GP9978	A_23_P417821	DMRTB1	7.5	7.5	7.5	7.5	7.5	7.5	7.91943	7.9315	7.5	7.5	7.5	7.5	8.33176	7.5	7.5	7.5	7.60517
GP23072	A_23_P416191	TAS2R31	8.33176	8.18342	7.5	7.5	7.5	7.5	7.5	7.5	7.5	7.5	7.57217	7.59942	7.5	7.5	7.5	7.5	7.60542
GP36924	A_23_P144578	GNPDA2	7.5	7.5098	7.5	7.5	7.5	7.5	7.5	7.5	8.12731	8.41475	7.5	7.63663	7.5	7.5	7.5	7.5	7.60553
GP33894	A_23_P23850	DAB1	7.75451	7.74325	7.59514	7.5	7.54687	7.5	7.5	7.5	7.5	7.5	7.78547	7.85066	7.5	7.5	7.55543	7.85716	7.60553
GP21820	A_23_P356139	FAM178A	7.5	7.5	7.5432	7.62014	7.61642	7.60752	7.5	7.5	8.15044	7.73775	7.5	7.53274	7.5	7.5	7.69852	7.68255	7.60558
GP14271	A_23_P116712	RASSF8	7.5	7.5	7.77783	7.5	7.84556	7.5	7.92536	7.70305	7.5	7.61802	7.70258	7.6207	7.5	7.5	7.5	7.5	7.60582
GP3192	A_23_P48628	ZBTB25	7.5	7.5	7.60569	7.55091	7.5	7.66893	7.55628	7.64578	8.01829	7.59262	7.5	7.5	7.725	7.5	7.64418	7.68568	7.60584
GP19398	A_23_P73114	PROS1	7.5	7.5	7.5	7.5	7.5	7.5	7.5	7.5	7.98655	7.5	8.25158	7.5	7.5	7.95937	7.5	7.5	7.60609
GP38690	A_23_P374104	ANGPTL2	7.5	7.5	7.52776	7.5	7.5	7.5	7.5	7.5	7.63958	7.60765	7.88973	7.70312	7.5	7.97327	7.5	7.85676	7.60612
GP17051	A_23_P73571	MUM1L1	7.5	7.5	7.5	7.5	7.5	7.5	7.5	7.5	8.16886	7.92953	7.60508	7.5	7.5	7.5	7.5	7.99509	7.60616
GP8128	A_23_P116587	OMP	7.72609	7.5	7.5	7.5	7.5	7.5	7.5	7.5	7.54851	7.84068	7.87602	7.90329	7.5	7.55878	7.68464	7.56244	7.60628
GP20099	A_23_P117743	ASB7	7.6536	7.65483	7.6369	7.62696	7.77096	7.59953	7.64509	7.65483	7.84026	7.5	7.5	7.5	7.53326	7.5622	7.5	7.52249	7.60631
GP2621	A_23_P92602	ABCA11	7.5	7.5	7.5	7.5	7.5	7.60086	7.5	7.55543	8.38231	8.16426	7.5	7.5	7.5	7.5	7.5	7.5	7.60643
GP25713	A_23_P71037	IL6	7.5	7.5	7.5	7.5	7.5	7.5	7.78494	8.4072	7.5	7.5	7.5	7.5	7.5	8.01166	7.5	7.5	7.60649
GP32322	A_23_P340188	FAM122C	7.5	7.5	7.5	7.5	7.5	7.5	7.5	7.5	7.55322	7.5	8.19795	7.5	7.5	8.28463	7.5	7.67068	7.60665
GP4945	A_24_P247626	LINGO4	7.5	7.6527	7.5	7.5	7.5	7.5	7.5	7.5	7.5	7.5	7.98084	7.99829	7.5	7.5	7.68931	7.88675	7.60674
GP14927	A_24_P35537	RIC3	7.5	7.5	7.5	7.5	7.5	7.65879	7.60752	7.5	7.95286	7.68505	7.5	7.5	8.00731	7.5	7.79642	7.5	7.60675
GP32376	A_23_P340149	ZNF711	7.5	7.5	7.5	7.5	7.94441	8.30704	7.64424	7.61227	7.70052	7.5	7.5	7.5	7.5	7.5	7.5	7.5	7.60678
GP16285	A_23_P34700	TNNT2	7.5	7.64543	7.5	7.57159	7.5	7.5	7.5	7.5	8.06944	8.0231	7.5	7.5	7.5	7.89905	7.5	7.5	7.60679
GP11082	A_32_P73796	PPM1E	7.5	7.5	7.5	7.5	7.60476	7.76168	7.60423	7.5	7.75125	7.5	7.5	7.5273	7.95286	7.5	8.00737	7.5	7.60684
GP29422	A_23_P35809	SLC22A12	7.7181	7.82627	7.5	7.57792	7.5	7.5	7.5	7.5	7.5	7.5	7.68825	8.0514	7.5	7.5	7.69089	7.65752	7.6069
GP13714	A_23_P19510	HLA-DQB2	7.5	7.5	7.5	7.5	8.5792	8.13213	7.5	7.5	7.5	7.5	7.5	7.5	7.5	7.5	7.5	7.5	7.60696
GP19747	A_23_P94902	KCTD8	7.5	7.5	7.61351	7.57046	7.5	7.5	7.5	7.5	7.65238	8.21342	7.5	7.5	7.98991	7.5	7.67673	7.5	7.60728
GP30034	A_24_P222397	C1ORF114	7.5	7.5	7.5	7.5	7.5	7.83992	7.5	7.5	7.88811	8.44452	7.5	7.5	7.54801	7.5	7.5	7.5	7.60754
GP30053	A_23_P4494	DSC2	7.5	7.5	7.7116	7.74566	7.5	7.5	7.5	7.5	7.80549	7.74785	7.68255	7.5	7.5	7.83682	7.5	7.69189	7.60762
GP8277	A_32_P75792	FAM132A	7.69565	7.5	7.5	7.5	7.84588	7.76943	7.65197	7.53437	7.5	7.5	7.5	7.5	8.10766	7.61038	7.5083	7.5	7.60773
GP29678	A_23_P158449	SLC37A3	7.5	7.5	7.5	7.5	7.5	7.5	7.5	7.5	7.5	7.5	9.22407	7.5	7.5	7.5	7.5	7.5	7.60775
GP15424	A_23_P66481	RTN4RL1	7.5	7.5	7.5	7.5	7.5	7.5	7.5	7.5	7.5	7.5	8.20309	7.5	7.5	7.62136	7.5	8.4006	7.60782
GP9549	A_32_P144342	PARP4	7.5	7.5	7.5	7.5	7.5	7.5	7.64785	7.5	7.88929	7.7353	7.86255	7.80699	7.5	7.5	7.64981	7.63728	7.60807
GP10165	A_32_P361185	ZMYND17	7.5	7.5	7.5	7.5	7.5	7.5	7.5	7.5	7.5	7.5	9.23274	7.5	7.5	7.5	7.5	7.5	7.6083
GP18191	A_24_P365975	COL8A2	7.79513	7.5	7.5	7.5	7.58253	7.57733	7.89502	7.5	7.5	7.5	7.5	7.5	7.9278	7.5	7.95798	7.5	7.60849
GP31236	A_23_P411542	SHISA6	7.5	7.5	7.72414	7.59648	7.5	7.5	7.5	7.5	7.5	7.5	7.55643	7.7998	7.5	7.5	8.33598	7.72374	7.60854
GP14865	A_23_P45099	HLA-DRB5	8.50729	8.23008	7.5	7.5	7.5	7.5	7.5	7.5	7.5	7.5	7.5	7.5	7.5	7.5	7.5	7.5	7.60859
GP9976	A_32_P22622	NOP14	7.54801	7.60948	7.5675	7.61669	7.71197	7.53412	7.54496	7.75285	7.7488	7.67356	7.5	7.5	7.5675	7.61504	7.55304	7.69934	7.60893
GP40123	A_23_P15734	KRT9	7.93193	7.67648	7.81642	7.5	7.5	7.5	7.5	7.5	7.5	7.5	7.79912	7.83203	7.5	7.5	7.57012	7.62484	7.60943
GP27906	A_23_P91727	PICK1	7.5	7.59775	7.5	7.5	7.64171	7.5	7.5	7.5	7.93015	7.85815	7.81025	7.82093	7.50212	7.57798	7.5	7.5135	7.60953
GP8050	A_23_P166929	SERPINI1	7.5	7.61721	7.5	7.5	7.54068	7.81333	7.57137	7.5	8.24535	7.96498	7.5	7.5	7.5	7.5	7.5	7.5	7.60956
GP7903	A_24_P205627	TXLNA	7.5	7.77708	7.69444	7.74115	7.5	7.5	7.59454	7.71584	7.5	7.78447	7.61633	7.57137	7.5	7.55892	7.5	7.7004	7.60966
GP36144	A_23_P12755	LOXL4	7.5	7.5	7.5	7.58201	7.5	7.5	7.5	7.5	7.5	7.5	8.29938	7.5	7.5	8.0354	7.5	7.83817	7.60968
GP21572	A_23_P78795	MEIS3	7.5	7.5	7.5	7.5	7.5	7.5	7.5	7.5	7.8702	7.5	7.76841	7.5855	7.5	8.12901	7.5	7.90244	7.60972
GP4935	A_32_P82807	SETD8	7.53567	7.58423	7.5	7.5	7.64724	7.5269	7.78574	7.66571	7.5	7.5	7.5	7.5	7.85368	7.88284	7.5	7.77608	7.60988
GP38297	A_24_P928686	HIC2	8.06454	7.77681	7.5007	7.59978	7.5	7.51318	7.5	7.60966	7.5	7.5	7.64724	7.55082	7.5	7.80906	7.65874	7.52776	7.60989
GP32291	A_24_P336983	CAPN13	7.5	7.5	7.5	7.5	7.5	7.5	7.5	7.5	7.5	7.5	8.05556	7.5	7.5	8.49911	7.5	7.70491	7.60997
GP30083	A_32_P53884	KIF1C	7.51919	7.5	7.7026	7.69735	7.5	7.5	7.5	7.5	7.93093	7.7509	7.67333	7.62228	7.5	7.53917	7.82443	7.5	7.61001
GP37230	A_23_P89746	RAX	7.5	7.5	7.5	7.97065	7.5	7.5	7.5	7.5	7.5	7.5	7.5	7.5	7.5	7.5	8.79128	7.5	7.61012
GP23935	A_23_P407614	PYDC1	7.72411	7.5	7.5	7.5	7.78952	7.71715	7.63531	7.5	7.5	7.5	7.59953	7.778	7.82949	7.5	7.69139	7.5	7.61028
GP8101	A_23_P88849	RRAD	7.5	7.5	7.5	7.65835	7.5	7.5	7.5	7.65204	7.57648	7.5	8.11403	7.63064	7.5	7.98512	7.5	7.6481	7.6103
GP20974	A_23_P71889	ODF2	7.52764	7.53917	7.50324	7.5	7.50516	7.5	7.5	7.5	7.69438	7.60097	7.87811	7.58115	7.5	7.96631	7.5	7.97076	7.61043
GP7366	A_24_P386419	MTG1	7.5	7.65861	7.68597	7.5	7.53996	7.5	7.5	7.5	7.63174	7.83125	7.59921	7.65904	7.8323	7.59709	7.63447	7.59739	7.61044
GP930	A_24_P48139	ADAT1	7.5	7.5	7.5	7.5	7.5864	7.5	7.5	7.5	7.97938	7.85159	7.51213	7.55749	7.78206	7.70491	7.65861	7.63664	7.61057
GP18121	A_23_P215109	CPA5	7.5	7.5	7.5	7.5	7.5	7.5	7.5	7.5	7.5	7.5	9.2739	7.5	7.5	7.5	7.5	7.5	7.61087
GP3085	A_23_P202327	ADAM12	7.5	7.5	7.5	7.5	7.5	7.5	7.5	7.5	7.5	7.5	9.27554	7.5	7.5	7.5	7.5	7.5	7.61097
GP39202	A_23_P165962	IFT52	7.5	7.5	7.5	7.5	7.53875	7.80082	7.50851	7.5	8.27007	8.15006	7.5	7.5	7.5	7.5	7.5	7.50855	7.61105
GP11965	A_23_P153616	MADCAM1	7.5	7.5	7.5	7.5	8.14258	8.23669	7.68318	7.5	7.50855	7.5	7.5	7.5	7.5	7.5	7.70691	7.5	7.61112
GP24574	A_24_P73848	FBF1	7.99505	7.5	7.78175	7.5	7.75866	7.5	7.5	7.51673	7.56718	7.78889	7.5	7.7993	7.5	7.5	7.57339	7.5	7.61131
GP24452	A_32_P125496	NHLRC2	7.59149	7.66571	7.5	7.5	7.79912	7.87755	7.97501	7.81755	7.5	7.5	7.5	7.5	7.53555	7.5	7.51938	7.5	7.61134
GP13887	A_24_P410510	LOC100129115	7.5178	7.72269	7.57488	7.64275	7.5	7.5	7.5	7.5	7.5	7.5	7.86159	8.0307	7.5	7.5	7.60986	7.82155	7.61136
GP6017	A_23_P60227	CCIN	7.64028	7.67068	7.58936	7.58712	7.70232	7.5932	7.5	7.5	7.5	7.5	7.78031	7.81546	7.5	7.66381	7.5	7.74486	7.61171
GP12629	A_23_P24044	CNNM2	7.53883	7.5	7.5915	7.5	7.5583	7.5	7.53555	7.5	7.96989	7.60502	7.5	7.58677	7.84983	7.5	8.0271	7.5332	7.61225
GP40722	A_23_P86956	ADAMTS8	7.60762	7.5	7.5	7.5	7.76106	7.60441	7.60682	7.90171	7.5	7.5	7.5	7.72269	7.89258	7.5	7.6999	7.5	7.6123
GP13992	A_24_P233944	CEPT1	7.5	7.69475	7.5	7.5	7.58295	7.92984	7.84035	7.53433	7.94187	7.53241	7.5	7.5	7.5	7.5	7.5	7.74194	7.6124
GP20249	A_23_P205159	LMO7	7.5	7.5	7.5	7.5	7.58991	7.5	7.53962	7.77739	7.82983	7.508	7.62198	7.56496	8.03994	7.74807	7.5	7.58115	7.61255
GP24042	A_24_P566916	NEAT1	7.5	7.5	7.5	7.61602	7.52359	7.63315	7.64808	8.48861	7.5	7.5	7.5	7.5	7.89711	7.5	7.5	7.5	7.61291
GP11124	A_23_P115261	AGT	7.5	8.75886	7.5	8.04778	7.5	7.5	7.5	7.5	7.5	7.5	7.5	7.5	7.5	7.5	7.5	7.5	7.61292
GP19655	A_24_P332230	LARP7	7.64811	7.5	7.5646	7.63664	7.5	7.5135	7.54711	8.03642	7.5	7.5	7.5	7.5	7.99745	7.5	7.75082	7.61247	7.61295
GP12940	A_23_P387585	NCRNA00246	7.5	7.5	7.53883	7.58137	7.6128	7.74823	7.62997	7.5	7.98644	7.72518	7.53326	7.64452	7.6253	7.5	7.68564	7.5	7.61322
GP35776	A_23_P62465	ZFY	7.5	7.50469	7.5	7.5	8.04704	7.85057	7.63767	7.7112	7.5	7.5	7.5	7.5	7.5	8.06303	7.5	7.5	7.61339
GP40623	A_32_P172803	MAP9	7.5	7.5	7.53235	7.59092	7.5	7.5	8.23718	7.79492	7.5	7.7993	7.68119	7.67855	7.5	7.5	7.5	7.5	7.6134
GP21482	A_23_P206022	ITGA11	7.5	7.5	7.5	7.5	7.5	7.5	7.5	7.5	7.5	7.5	7.70808	7.5	7.5	7.6536	7.5	8.95553	7.61358
GP26159	A_23_P416751	ZNF610	7.88099	7.81347	7.5	7.5	7.5	7.5757	7.94235	7.66703	7.5	7.5	7.5	7.5	7.93831	7.5	7.5	7.5	7.61362
GP29244	A_23_P348911	LOC100129726	7.83055	7.83458	7.54706	7.69919	7.89252	7.72619	7.5	7.5	7.5	7.5	7.53883	7.70452	7.5	7.5	7.52583	7.52015	7.61371
GP5598	A_23_P129678	SETD1A	7.5	7.5	7.68556	7.5	7.85048	7.5	7.5	7.64713	7.59921	7.61168	7.5	7.5	7.88541	7.66412	7.74194	7.63604	7.61385
GP488	A_24_P92640	LOC100128288	7.5	7.5	7.5	7.5	7.5	7.5	7.5	7.5	7.5	7.5	7.96611	8.06417	7.5	7.5	7.76042	8.03155	7.61389
GP31004	A_24_P162293	ERC1	8.04337	7.85524	7.55603	7.5	7.5	7.5	7.5	7.5	7.81999	7.73628	7.51039	7.50324	7.5	7.5	7.74785	7.55091	7.61396
GP9395	A_23_P126212	CLSPN	7.53767	7.59165	7.72518	7.5	7.57733	7.5	7.66931	7.79233	7.7703	7.93208	7.5	7.5	7.5684	7.66628	7.5	7.5	7.61441
GP37288	A_24_P237661	NCOR1	7.51503	7.71998	7.69618	7.5	7.67345	7.70615	7.91196	7.95798	7.61589	7.5	7.5	7.5	7.5	7.5	7.53389	7.5	7.61441
GP10861	A_24_P343929	OAS2	7.5	7.5	7.5	7.5	7.5	7.5	7.5	7.5	9.33427	7.5	7.5	7.5	7.5	7.5	7.5	7.5	7.61464
GP1496	A_32_P212802	LOC442572	7.5	7.5	7.5	7.5	7.5	7.68382	7.5172	8.2547	7.5	7.5	7.5	7.5	8.0857	7.5	7.79627	7.5	7.61486
GP15813	A_24_P355720	FGF4	7.77359	7.66726	7.52807	7.5	7.63499	7.5	7.62198	7.87445	7.5	7.5	7.5	7.5	7.91702	7.82135	7.5	7.5	7.61492
GP17516	A_32_P808	SLAIN2	7.53539	7.64171	7.50679	7.5	7.63663	7.56126	7.5036	7.5	7.90329	8.05127	7.5	7.5	7.72615	7.63604	7.59787	7.53924	7.61495
GP30001	A_24_P402242	COL3A1	7.5	7.5	7.5	7.75287	7.5	7.5	7.5	8.72626	7.5	7.5	7.5	7.5	7.5	7.5	7.5	7.86255	7.6151
GP17695	A_23_P64980	SLC6A13	7.5	7.5	7.5	7.5	7.5	7.5	7.5	7.5	7.5	7.5	9.34488	7.5	7.5	7.5	7.5	7.5	7.61531
GP23906	A_24_P243278	DAP	7.60355	7.53437	7.5	7.5	7.71196	7.5	7.5	7.5	7.5	7.5	7.73772	7.64694	7.5	7.88497	7.5	8.22774	7.61545
GP3870	A_24_P937855	SIKE1	7.5	7.55766	7.65428	7.5	7.5	7.54019	7.72911	8.27194	7.80819	7.5	7.5	7.5	7.70322	7.5	7.58291	7.5	7.61547
GP34285	A_24_P411863	MLL5	7.55766	7.59968	7.6239	7.58506	7.6599	7.77663	7.5	7.5	7.87138	7.62971	7.5401	7.65752	7.51347	7.5	7.70957	7.62704	7.61573
GP40430	A_23_P6099	PLCB1	7.5	7.5	7.53555	7.5	7.5	7.5	7.84892	7.65731	7.64418	8.11403	7.66266	7.62484	7.5	7.70126	7.5	7.56496	7.61586
GP2944	A_24_P903378	DHRS4L1	7.5	7.5	7.5	7.5	7.84253	7.75605	7.62136	7.52583	7.5	7.51083	7.51881	7.60986	7.85815	8.07544	7.5	7.53875	7.6161
GP2548	A_23_P168105	EGFL8	7.5	7.5	7.55137	7.61061	7.52397	7.5	7.5	7.5	7.5	7.51036	7.93958	7.90379	7.5	7.8041	7.70774	7.80685	7.61615
GP20951	A_23_P342744	LIX1L	7.5	7.5	7.55128	7.5	7.5	7.5	7.5	7.5	7.5	7.5	7.84057	7.5	7.5	7.83203	7.5	8.63494	7.61618
GP28704	A_23_P103011	RAB36	7.68556	7.55371	7.5	7.5178	7.5822	7.5	7.5	7.71564	7.5	7.5	7.69326	7.69141	7.91862	7.62771	7.75786	7.61509	7.61618
GP2668	A_23_P8424	PVRIG	7.80082	7.64933	7.61633	7.59274	7.51607	7.5	7.5	7.5	7.5	7.56061	7.75121	7.725	7.5	7.75329	7.61764	7.77629	7.61621
GP32089	A_32_P165836	PDE12	7.50141	7.62025	7.5	7.5	7.9955	7.88099	7.91322	7.95161	7.5	7.5	7.5	7.5	7.5	7.5	7.5	7.5	7.61644
GP31382	A_24_P374918	CYTH2	7.5	7.5	7.73476	7.61008	7.5	7.5	7.5	8.20116	7.5	7.5	7.5	7.5	7.88027	7.73363	7.70798	7.5	7.61674
[truncated: 17,263 more rows]
