# Supplementary material for: Beyond AOPs: A Mechanistic Evaluation of NAMs in DART Testing
Source: Front Toxicol. 2022 Mar 7;4:838466. doi: 10.3389/ftox.2022.838466 (PMC8915803; doi:10.3389/ftox.2022.838466)
Supplement: Supplementary file 6 [file Table1.XLSX]

## Sheet: Sex Determination
Query terms- (“sex determination”) AND (embryonic development OR fetal development) AND (cell physiology OR signalling OR pathway OR gene OR protein) AND (human OR mammalian) NOT (amphibians OR frog) NOT (fishes) NOT (invertebrates) NOT (birds OR aves OR avian OR chick) NOT (infections)
PMID	Pub Yr	Title	Authors	Journal	doi	Volume	Issue	Pages
34422813	2021	Sex-Specific Development in Haplodiploid Honeybee Is Controlled by the Female-Embryo-Specific Activation of Thousands of Intronic LncRNAs.	Wang M, Chen D, Zheng H, Zhao L, Xue X, Yu F, Zhang Y, Cheng C, Niu Q, Wang S, Zhang Y, Wu L	Frontiers in cell and developmental biology	10.3389/fcell.2021.690167	9		690167
34047803	2021	Efficient TALEN-mediated gene knockin at the bovine Y chromosome and generation of a sex-reversal bovine.	Wang M, Sun Z, Ding F, Wang H, Li L, Li X, Zheng X, Li N, Dai Y, Wu C	Cellular and molecular life sciences : CMLS	10.1007/s00018-021-03855-1	78	13	5415-5425
33765505	2021	Dichlorodiphenyltrichloroethane metabolites inhibit DNMT1 activity which confers methylation-specific modulation of the sex determination pathway.	Hu J, Yang Y, Lv X, Lao Z, Yu L	Environmental pollution (Barking, Essex : 1987)	10.1016/j.envpol.2021.116828	279		116828
33749946	2021	Single-cell transcriptomics reveal temporal dynamics of critical regulators of germ cell fate during mouse sex determination.	Mayère C, Neirijnck Y, Sararols P, Rands CM, Stévant I, Kühne F, Chassot AA, Chaboissier MC, Dermitzakis ET, Nef S	FASEB journal : official publication of the Federation of American Societies for Experimental Biology	10.1096/fj.202002420R	35	4	e21452
33661305	2021	Anatomy, Endocrine Regulation, and Embryonic Development of the Rete Testis.	Major AT, Estermann MA, Smith CA	Endocrinology	10.1210/endocr/bqab046	162	6
32975906	2021	Deficiency in insulin-like growth factors signalling in mouse Leydig cells increase conversion of testosterone to estradiol because of feminization.	Radovic Pletikosic SM, Starovlah IM, Miljkovic D, Bajic DM, Capo I, Nef S, Kostic TS, Andric SA	Acta physiologica (Oxford, England)	10.1111/apha.13563	231	3	e13563
33456551	2020	Estrogen Receptor 1 (ESR1) Agonist Induces Ovarian Differentiation and Aberrant Müllerian Duct Development in the Chinese Soft-shelled Turtle, Pelodiscus sinensi.	Toyota K, Masuda S, Sugita S, Miyaoku K, Yamagishi G, Akashi H, Miyagawa S	Zoological studies	10.6620/ZS.2020.59-54	59		e54
33184219	2020	Sexually dimorphic DNA damage responses and mutation avoidance in the mouse germline.	Bloom JC, Schimenti JC	Genes & development	10.1101/gad.341602.120	34	23-24	1637-1649
32991314	2020	Demetylation of the sex-determining region Y gene promoter and incidence of disorder of sex development in cloned dog males.	Hwang KC, Choi YK, Jeong YI, Park KB, Choi EJ, Jeong YW, Hossein MS, Hyun SH, Jeung EB, Hwang WS	Journal of physiology and pharmacology : an official journal of the Polish Physiological Society	10.26402/jpp.2020.3.05	71	3
32886743	2020	FGF9 is a downstream target of SRY and sufficient to determine male sex fate in ex vivo XX gonad culture.	Li YH, Chen TM, Huang BM, Yang SH, Wu CC, Lin YM, Chuang JI, Tsai SJ, Sun HS	Biology of reproduction	10.1093/biolre/ioaa154	103	6	1300-1313
32493750	2020	Testis formation in XX individuals resulting from novel pathogenic variants in Wilms' tumor 1 (WT1) gene.	Eozenou C, Gonen N, Touzon MS, Jorgensen A, Yatsenko SA, Fusee L, Kamel AK, Gellen B, Guercio G, Singh P, Witchel S, Berman AJ, Mainpal R, Totonchi M, Mohseni Meybodi A, Askari M, Merel-Chali T, Bignon-Topalovic J, Migale R, Costanzo M, Marino R, Ramirez P, Perez Garrido N, Berensztein E, Mekkawy MK, Schimenti JC, Bertalan R, Mazen I, McElreavey K, Belgorosky A, Lovell-Badge R, Rajkovic A, Basham…	Proceedings of the National Academy of Sciences of the United States of America	10.1073/pnas.1921676117	117	24	13680-13688
32452519	2020	Ovotesticular disorders of sex development in FGF9 mouse models of human synostosis syndromes.	Bird AD, Croft BM, Harada M, Tang L, Zhao L, Ming Z, Bagheri-Fam S, Koopman P, Wang Z, Akita K, Harley VR	Human molecular genetics	10.1093/hmg/ddaa100	29	13	2148-2161
32412604	2020	Dynamics of the transcriptional landscape during human fetal testis and ovary development.	Lecluze E, Rolland AD, Filis P, Evrard B, Leverrier-Penna S, Maamar MB, Coiffec I, Lavoué V, Fowler PA, Mazaud-Guittot S, Jégou B, Chalmel F	Human reproduction (Oxford, England)	10.1093/humrep/deaa041	35	5	1099-1119
32379910	2020	Sexing of pre-implantation ovine embryos through polymerase chain reaction-based amplification of GAPDH, SRY and AMEL genes.	Mishra A, Dhali A, Reddy IJ, Kolte AP	Reproduction in domestic animals = Zuchthygiene	10.1111/rda.13699	55	7	885-892
32340851	2020	Gonad differentiation toward ovary.	Lamothe S, Bernard V, Christin-Maitre S	Annales d'endocrinologie	10.1016/j.ando.2020.04.004	81	2021-02-03	83-88
32274496	2020	Activin A Determines Steroid Levels and Composition in the Fetal Testis.	Whiley PAF, O'Donnell L, Moody SC, Handelsman DJ, Young JC, Richards EA, Almstrup K, Western PS, Loveland KL	Endocrinology	10.1210/endocr/bqaa058	161	7
32147393	2020	Gonadal development and sex determination in mouse.	Yildirim E, Aksoy S, Onel T, Yaba A	Reproductive biology	10.1016/j.repbio.2020.01.007	20	2	115-126
32108023	2020	Canonical Wnt/β-catenin activity and differential epigenetic marks direct sexually dimorphic regulation of Irx3 and Irx5 in developing mouse gonads.	Koth ML, Garcia-Moreno SA, Novak A, Holthusen KA, Kothandapani A, Jiang K, Taketo MM, Nicol B, Yao HH, Futtner CR, Maatouk DM, Jorgensen JS	Development (Cambridge, England)	10.1242/dev.183814	147	6
32072793	2020	Birth of a healthy boy following preimplantation genetic diagnosis for congenital adrenal hyperplasia.	Reihani-Sabet F, Eftekhari-Yazdi P, Boroujeni PB, Saffari JR, Almadani N, Boloori S, Zamanian MR	JBRA assisted reproduction	10.5935/1518-0557.20190085	24	2	227-230
32054698	2020	ZGLP1 is a determinant for the oogenic fate in mice.	Nagaoka SI, Nakaki F, Miyauchi H, Nosaka Y, Ohta H, Yabuta Y, Kurimoto K, Hayashi K, Nakamura T, Yamamoto T, Saitou M	Science (New York, N.Y.)	10.1126/science.aaw4115	367	6482
32001439	2020	Germline development in rat revealed by visualization and deletion of Prdm14.	Kobayashi T, Kobayashi H, Goto T, Takashima T, Oikawa M, Ikeda H, Terada R, Yoshida F, Sanbo M, Nakauchi H, Kurimoto K, Hirabayashi M	Development (Cambridge, England)	10.1242/dev.183798	147	4
31910233	2020	The gene encoding the ketogenic enzyme HMGCS2 displays a unique expression during gonad development in mice.	Bagheri-Fam S, Chen H, Wilson S, Ayers K, Hughes J, Sloan-Bena F, Calvel P, Robevska G, Puisac B, Kusz-Zamelczyk K, Gimelli S, Spik A, Jaruzelska J, Warenik-Szymankiewicz A, Faradz S, Nef S, Pié J, Thomas P, Sinclair A, Wilhelm D	PloS one	10.1371/journal.pone.0227411	15	1	e0227411
31900287	2020	X chromosome inactivation in human development.	Patrat C, Ouimette JF, Rougeulle C	Development (Cambridge, England)	10.1242/dev.183095	147	1
32008010	2019	Transcriptomic Analysis of MAP3K1 and MAP3K4 in the Developing Marsupial Gonad.	Paranjpe M, Yu H, Frankenberg S, Pask AJ, Shaw G, Renfree MB	Sexual development : genetics, molecular biology, evolution, endocrinology, embryology, and pathology of sex determination and differentiation	10.1159/000505799	13	4	195-204
31817322	2019	Sex Determination Using RNA-Sequencing Analyses in Early Prenatal Pig Development.	Teixeira SA, Ibelli AMG, Cantão ME, Oliveira HC, Ledur MC, Peixoto JO, Marques DBD, Costa KA, Coutinho LL, Guimarães SEF	Genes	10.3390/genes10121010	10	12
31712577	2019	RUNX1 maintains the identity of the fetal ovary through an interplay with FOXL2.	Nicol B, Grimm SA, Chalmel F, Lecluze E, Pannetier M, Pailhoux E, Dupin-De-Beyssat E, Guiguen Y, Capel B, Yao HH	Nature communications	10.1038/s41467-019-13060-1	10	1	5116
31586114	2019	Identification of the Sex of Pre-implantation Mouse Embryos Using a Marked Y Chromosome and CRISPR/Cas9.	Zhao X, Wei W, Pan H, Nie J, Chen D, Zhang P, Chen F, Fu Q, Zuo E, Lu Y, Zhang M	Scientific reports	10.1038/s41598-019-50731-x	9	1	14315
31530896	2019	TET2 catalyzes active DNA demethylation of the Sry promoter and enhances its expression.	Okashita N, Kuroki S, Maeda R, Tachibana M	Scientific reports	10.1038/s41598-019-50058-7	9	1	13462
31428698	2019	In utero exposure to acetaminophen and ibuprofen leads to intergenerational accelerated reproductive aging in female mice.	Rossitto M, Ollivier M, Déjardin S, Pruvost A, Brun C, Marchive C, Nguyen AL, Ghettas A, Keime C, de Massy B, Poulat F, Philibert P, Boizet-Bonhoure B	Communications biology	10.1038/s42003-019-0552-x	2		310
31338816	2019	RNA N 6-Methyladenosine Modification in Normal and Malignant Hematopoiesis.	Weng H, Huang H, Chen J	Advances in experimental medicine and biology	10.1007/978-981-13-7342-8_4	1143		75-93
31310060	2019	Functions of genes related to testicular germ cell tumour development.	Das MK, Kleppa L, Haugen TB	Andrology	10.1111/andr.12663	7	4	527-535
31295346	2019	In vitro reconstitution of germ cell development†.	Hayashi K	Biology of reproduction	10.1093/biolre/ioz111	101	3	567-578
31268774	2019	Lats1 and Lats2 are required for ovarian granulosa cell fate maintenance.	Tsoi M, Morin M, Rico C, Johnson RL, Paquet M, Gévry N, Boerboom D	FASEB journal : official publication of the Federation of American Societies for Experimental Biology	10.1096/fj.201900609R	33	10	10819-10832
31208775	2019	Pre-determination of sex in pigs by application of CRISPR/Cas system for genome editing.	Kurtz S, Petersen B	Theriogenology	10.1016/j.theriogenology.2019.05.039	137		67-74
31116734	2019	CBX2 is required to stabilize the testis pathway by repressing Wnt signaling.	Garcia-Moreno SA, Lin YT, Futtner CR, Salamone IM, Capel B, Maatouk DM	PLoS genetics	10.1371/journal.pgen.1007895	15	5	e1007895
31100714	2019	Tissue-specific knockout of E-cadherin (Cdh1) in developing mouse gonads causes germ cells loss.	Piprek RP, Kolasa M, Podkowa D, Kloc M, Kubiak JZ	Reproduction (Cambridge, England)	10.1530/REP-18-0621	158	2	147-157
31063829	2019	Role of epigenetic regulation of Igf2 and H19 in 2,3,7,8-Tetrachlorobenzo-p-dioxin (TCDD)-induced ovarian toxicity in offspring rats.	Zhang X, Ji M, Tan X, Yu K, Xu L, Chen G, Yu Z	Toxicology letters	10.1016/j.toxlet.2019.04.034	311		98-104
31063509	2019	DNA methylome of human neonatal umbilical cord: Enrichment of differentially methylated regions compared to umbilical cord blood DNA at transcription factor genes involved in body patterning and effects of maternal folate deficiency or children's sex.	Sakurai K, Shioda K, Eguchi A, Watanabe M, Miyaso H, Mori C, Shioda T	PloS one	10.1371/journal.pone.0214307	14	5	e0214307
31059691	2019	Role for androgens in determination of ovarian fate in the common snapping turtle, Chelydra serpentina.	Schroeder A, Rhen T	General and comparative endocrinology	10.1016/j.ygcen.2019.05.003	281		2021-07-16
30999977	2019	The regulation of Sox9 expression in the gonad.	Gonen N, Lovell-Badge R	Current topics in developmental biology	10.1016/bs.ctdb.2019.01.004	134		223-252
30999975	2019	Characterizing the bipotential mammalian gonad.	Nef S, Stévant I, Greenfield A	Current topics in developmental biology	10.1016/bs.ctdb.2019.01.002	134		167-194
30999972	2019	Evolution and meiotic organization of heteromorphic sex chromosomes.	Daish T, Grützner F	Current topics in developmental biology	10.1016/bs.ctdb.2019.01.009	134		1948-01-01
30902461	2019	Genetic Control of Gonadal Sex Determination and Development.	Stévant I, Nef S	Trends in genetics : TIG	10.1016/j.tig.2019.02.004	35	5	346-358
30893600	2019	Dissecting Cell Lineage Specification and Sex Fate Determination in Gonadal Somatic Cells Using Single-Cell Transcriptomics.	Stévant I, Kühne F, Greenfield A, Chaboissier MC, Dermitzakis ET, Nef S	Cell reports	10.1016/j.celrep.2019.02.069	26	12	3272-3283.e3
30879272	2019	Gene dosage of DAX-1, determining in sexual differentiation: duplication of DAX-1 in two sisters with gonadal dysgenesis.	García-Acero M, Molina M, Moreno O, Ramirez A, Forero C, Céspedes C, Prieto JC, Pérez J, Suárez-Obando F, Rojas A	Molecular biology reports	10.1007/s11033-019-04758-y	46	3	2971-2978
30877223	2019	Nr5a1 suppression during the murine fetal period optimizes ovarian development by fine-tuning Notch signaling.	Nomura R, Kashimada K, Suzuki H, Zhao L, Tsuji-Hosokawa A, Yagita H, Takagi M, Kanai Y, Bowles J, Koopman P, Kanai-Azuma M, Morio T	Journal of cell science	10.1242/jcs.223768	132	8
30872705	2019	Steroidogenic Factor 1 (Nr5a1) is Required for Sertoli Cell Survival Post Sex Determination.	Anamthathmakula P, Miryala CSJ, Moreci RS, Kyathanahalli C, Hassan SS, Condon JC, Jeyasuria P	Scientific reports	10.1038/s41598-019-41051-1	9	1	4452
30850007	2019	Differentiation roadmap of embryonic Sertoli cells derived from mouse embryonic stem cells.	Xu C, Mohsin A, Luo Y, Xie L, Peng Y, Wang Q, Hang H, Zhuang Y, Guo M	Stem cell research & therapy	10.1186/s13287-019-1180-6	10	1	81
30797511	2019	Gametogenesis: A journey from inception to conception.	Larose H, Shami AN, Abbott H, Manske G, Lei L, Hammoud SS	Current topics in developmental biology	10.1016/bs.ctdb.2018.12.006	132		257-310
30793514	2019	Phosphorylation of GATA4 serine 105 but not serine 261 is required for testosterone production in the male mouse.	Bergeron F, Boulende Sab A, Bouchard MF, Taniguchi H, Souchkova O, Brousseau C, Tremblay JJ, Pilon N, Viger RS	Andrology	10.1111/andr.12601	7	3	357-372
32149371	2019	Expression of primary cilia-related genes in developing mouse gonads.	Piprek RP, Podkowa D, Kloc M, Kubiak JZ	The International journal of developmental biology	10.1387/ijdb.190049rp	63	2021-11-12	615-621
30329139	2019	All-Trans Retinoic Acid Disrupts Development in Ex Vivo Cultured Fetal Rat Testes. I: Altered Seminiferous Cord Maturation and Testicular Cell Fate.	Spade DJ, Dere E, Hall SJ, Schorl C, Freiman RN, Boekelheide K	Toxicological sciences : an official journal of the Society of Toxicology	10.1093/toxsci/kfy260	167	2	546-558
30289439	2019	XY oocytes of sex-reversed females with a Sry mutation deviate from the normal developmental process beyond the mitotic stage†.	Sakashita A, Wakai T, Kawabata Y, Nishimura C, Sotomaru Y, Alavattam KG, Namekawa SH, Kono T	Biology of reproduction	10.1093/biolre/ioy214	100	3	697-710
30285093	2019	Alterations of sex determination pathways in the genital ridges of males with limited Y chromosome genes†.	Ortega EA, Salvador Q, Fernandez M, Ward MA	Biology of reproduction	10.1093/biolre/ioy218	100	3	810-823
29979629	2019	Intergenerational effects on mouse sperm quality after in utero exposure to acetaminophen and ibuprofen.	Rossitto M, Marchive C, Pruvost A, Sellem E, Ghettas A, Badiou S, Sutra T, Poulat F, Philibert P, Boizet-Bonhoure B	FASEB journal : official publication of the Federation of American Societies for Experimental Biology	10.1096/fj.201800488RRR	33	1	339-357
30212841	2018	Genome-wide identification of FOXL2 binding and characterization of FOXL2 feminizing action in the fetal gonads.	Nicol B, Grimm SA, Gruzdev A, Scott GJ, Ray MK, Yao HH	Human molecular genetics	10.1093/hmg/ddy312	27	24	4273-4287
30145542	2018	Expression pattern of new genes regulating female sex differentiation and in vitro maturational status of oocytes in pigs.	Ożegowska K, Dyszkiewicz-Konwińska M, Celichowski P, Nawrocki MJ, Bryja A, Jankowski M, Kranc W, Brązert M, Knap S, Jeseta M, Skowroński MT, Bukowska D, Antosik P, Brüssow KP, Bręborowicz A, Bruska M, Nowicki M, Pawelczyk L, Zabel M, Kempisty B	Theriogenology	10.1016/j.theriogenology.2018.08.019	121		122-133
30134789	2018	Non-invasive fetal sex diagnosis in plasma of early weeks pregnants using droplet digital PCR.	D'Aversa E, Breveglieri G, Pellegatti P, Guerra G, Gambari R, Borgatti M	Molecular medicine (Cambridge, Mass.)	10.1186/s10020-018-0016-7	24	1	14
30067986	2018	Retinoic Acid Antagonizes Testis Development in Mice.	Bowles J, Feng CW, Ineson J, Miles K, Spiller CM, Harley VR, Sinclair AH, Koopman P	Cell reports	10.1016/j.celrep.2018.06.111	24	5	1330-1341
30053582	2018	Transcriptomic analysis of mRNA expression and alternative splicing during mouse sex determination.	Zhao L, Wang C, Lehman ML, He M, An J, Svingen T, Spiller CM, Ng ET, Nelson CC, Koopman P	Molecular and cellular endocrinology	10.1016/j.mce.2018.07.010	478		84-96
30040984	2018	NRG1 signalling regulates the establishment of Sertoli cell stock in the mouse testis.	Gregoire EP, Stevant I, Chassot AA, Martin L, Lachambre S, Mondin M, de Rooij DG, Nef S, Chaboissier MC	Molecular and cellular endocrinology	10.1016/j.mce.2018.07.004	478		17-31
29943439	2018	Sex Differences in Early Embryogenesis: Inter-Chromosomal Regulation Sets the Stage for Sex-Biased Gene Networks: The dialogue between the sex chromosomes and autosomes imposes sexual identity soon after fertilization.	Engel N	BioEssays : news and reviews in molecular, cellular and developmental biology	10.1002/bies.201800073	40	9	e1800073
29903884	2018	Sex reversal following deletion of a single distal enhancer of Sox9.	Gonen N, Futtner CR, Wood S, Garcia-Moreno SA, Salamone IM, Samson SC, Sekido R, Poulat F, Maatouk DM, Lovell-Badge R	Science (New York, N.Y.)	10.1126/science.aas9408	360	6396	1469-1473
29795630	2018	Sertoli cell-specific ablation of miR-17-92 cluster significantly alters whole testis transcriptome without apparent phenotypic effects.	Hurtado A, Real FM, Palomino R, Carmona FD, Burgos M, Jiménez R, Barrionuevo FJ	PloS one	10.1371/journal.pone.0197685	13	5	e0197685
29771299	2018	At the Crossroads of Fate-Somatic Cell Lineage Specification in the Fetal Gonad.	Rotgers E, Jørgensen A, Yao HH	Endocrine reviews	10.1210/er.2018-00010	39	5	739-759
29727590	2018	Determination of single embryo sex in Macaca mulatta and Mus musculus RNA-Seq transcriptome profiles.	Midic U, VandeVoort CA, Latham KE	Physiological genomics	10.1152/physiolgenomics.00001.2018	50	8	628-635
29674199	2018	The impact of female fetal sex on preeclampsia and the maternal immune milieu.	Taylor BD, Ness RB, Klebanoff MA, Tang G, Roberts JM, Hougaard DM, Skogstrand K, Haggerty CL	Pregnancy hypertension	10.1016/j.preghy.2018.02.009	12		53-57
29617407	2018	A novel method for determining sex in late term gestational mice based on the external genitalia.	Murdaugh LB, Mendoza-Romero HN, Fish EW, Parnell SE	PloS one	10.1371/journal.pone.0194767	13	4	e0194767
29615551	2018	The Biology of SUMO-Targeted Ubiquitin Ligases in Drosophila Development, Immunity, and Cancer.	Abed M, Bitman-Lotan E, Orian A	Journal of developmental biology	10.3390/jdb6010002	6	1
29545285	2018	Delayed male germ cell sex-specification permits transition into embryonal carcinoma cells with features of primed pluripotency.	Dawson EP, Lanza DG, Webster NJ, Benton SM, Suetake I, Heaney JD	Development (Cambridge, England)	10.1242/dev.156612	145	6
29478779	2018	Loss of Function of the Nuclear Receptor NR2F2, Encoding COUP-TF2, Causes Testis Development and Cardiac Defects in 46,XX Children.	Bashamboo A, Eozenou C, Jorgensen A, Bignon-Topalovic J, Siffroi JP, Hyon C, Tar A, Nagy P, Sólyom J, Halász Z, Paye-Jaouen A, Lambert S, Rodriguez-Buritica D, Bertalan R, Martinerie L, Rajpert-De Meyts E, Achermann JC, McElreavey K	American journal of human genetics	10.1016/j.ajhg.2018.01.021	102	3	487-493
29439141	2018	CRISPR/Cas9-mediated mosaic mutation of SRY gene induces hermaphroditism in rabbits.	Song Y, Xu Y, Liang M, Zhang Y, Chen M, Deng J, Li Z	Bioscience reports	10.1042/BSR20171490	38	2
29425512	2018	Deciphering Cell Lineage Specification during Male Sex Determination with Single-Cell RNA Sequencing.	Stévant I, Neirijnck Y, Borel C, Escoffier J, Smith LB, Antonarakis SE, Dermitzakis ET, Nef S	Cell reports	10.1016/j.celrep.2018.01.043	22	6	1589-1599
29401624	2018	Insulin and IGF1 receptors are essential for the development and steroidogenic function of adult Leydig cells.	Neirijnck Y, Calvel P, Kilcoyne KR, Kühne F, Stévant I, Griffeth RJ, Pitetti JL, Andric SA, Hu MC, Pralong F, Smith LB, Nef S	FASEB journal : official publication of the Federation of American Societies for Experimental Biology	10.1096/fj.201700769RR	32	6	3321-3335
29343298	2018	Circular RNAs: biogenesis, expression and their potential roles in reproduction.	Quan G, Li J	Journal of ovarian research	10.1186/s13048-018-0381-4	11	1	9
29145650	2018	Loss of p300 and CBP disrupts histone acetylation at the mouse Sry promoter and causes XY gonadal sex reversal.	Carré GA, Siggers P, Xipolita M, Brindle P, Lutz B, Wells S, Greenfield A	Human molecular genetics	10.1093/hmg/ddx398	27	1	190-198
29200993	2017	Brain Sexual Differentiation and Requirement of SRY: Why or Why Not?	Rosenfeld CS	Frontiers in neuroscience	10.3389/fnins.2017.00632	11		632
29053721	2017	XX Disorder of Sex Development is associated with an insertion on chromosome 9 and downregulation of RSPO1 in dogs (Canis lupus familiaris).	Meyers-Wallen VN, Boyko AR, Danko CG, Grenier JK, Mezey JG, Hayward JJ, Shannon LM, Gao C, Shafquat A, Rice EJ, Pujar S, Eggers S, Ohnesorg T, Sinclair AH	PloS one	10.1371/journal.pone.0186331	12	10	e0186331
29041956	2017	Genetic sex determination of mice by simplex PCR.	Tunster SJ	Biology of sex differences	10.1186/s13293-017-0154-6	8	1	31
28949961	2017	Rescuing the aberrant sex development of H3K9 demethylase Jmjd1a-deficient mice by modulating H3K9 methylation balance.	Kuroki S, Okashita N, Baba S, Maeda R, Miyawaki S, Yano M, Yamaguchi M, Kitano S, Miyachi H, Itoh A, Yoshida M, Tachibana M	PLoS genetics	10.1371/journal.pgen.1007034	13	9	e1007034
28938467	2017	Testis Determination Requires a Specific FGFR2 Isoform to Repress FOXL2.	Bagheri-Fam S, Bird AD, Zhao L, Ryan JM, Yong M, Wilhelm D, Koopman P, Eswarakumar VP, Harley VR	Endocrinology	10.1210/en.2017-00674	158	11	3832-3843
28928204	2017	Bone morphogenetic protein and retinoic acid synergistically specify female germ-cell fate in mice.	Miyauchi H, Ohta H, Nagaoka S, Nakaki F, Sasaki K, Hayashi K, Yabuta Y, Nakamura T, Yamamoto T, Saitou M	The EMBO journal	10.15252/embj.201796875	36	21	3100-3119
28853925	2017	Sex Determination in the Mammalian Germline.	Spiller C, Koopman P, Bowles J	Annual review of genetics	10.1146/annurev-genet-120215-035449	51		265-285
28760667	2017	Cell adhesion molecules expression pattern indicates that somatic cells arbitrate gonadal sex of differentiating bipotential fetal mouse gonad.	Piprek RP, Kolasa M, Podkowa D, Kloc M, Kubiak JZ	Mechanisms of development	10.1016/j.mod.2017.07.001	147		17-27
28646221	2017	Aberrant activation of the human sex-determining gene in early embryonic development results in postnatal growth retardation and lethality in mice.	Kido T, Sun Z, Lau YC	Scientific reports	10.1038/s41598-017-04117-6	7	1	4113
28544750	2017	Unexpected ethical dilemmas in sex assignment in 46,XY DSD due to 5-alpha reductase type 2 deficiency.	Byers HM, Mohnach LH, Fechner PY, Chen M, Thomas IH, Ramsdell LA, Shnorhavorian M, McCauley EA, Amies Oelschlager AE, Park JM, Sandberg DE, Adam MP, Keegan CE	American journal of medical genetics. Part C, Seminars in medical genetics	10.1002/ajmg.c.31560	175	2	260-267
28472341	2017	In mammalian foetal testes, SOX9 regulates expression of its target genes by binding to genomic regions with conserved signatures.	Rahmoun M, Lavery R, Laurent-Chaballier S, Bellora N, Philip GK, Rossitto M, Symon A, Pailhoux E, Cammas F, Chung J, Bagheri-Fam S, Murphy M, Bardwell V, Zarkower D, Boizet-Bonhoure B, Clair P, Harley VR, Poulat F	Nucleic acids research	10.1093/nar/gkx328	45	12	7191-7211
28296881	2017	Transcriptomic responses to environmental temperature by turtles with temperature-dependent and genotypic sex determination assessed by RNAseq inform the genetic architecture of embryonic gonadal development.	Radhakrishnan S, Literman R, Neuwald J, Severin A, Valenzuela N	PloS one	10.1371/journal.pone.0172044	12	3	e0172044
28286118	2017	Maternal exposure to di(2-ethylhexyl)phthalate (DEHP) promotes the transgenerational inheritance of adult-onset reproductive dysfunctions through the female germline in mice.	Pocar P, Fiandanese N, Berrini A, Secchi C, Borromeo V	Toxicology and applied pharmacology	10.1016/j.taap.2017.03.008	322		113-121
28274610	2017	Retinoic acid signaling is dispensable for somatic development and function in the mammalian ovary.	Minkina A, Lindeman RE, Gearhart MD, Chassot AA, Chaboissier MC, Ghyselinck NB, Bardwell VJ, Zarkower D	Developmental biology	10.1016/j.ydbio.2017.02.015	424	2	208-220
28197668	2017	Mechanisms controlling germline cyst breakdown and primordial follicle formation.	Wang C, Zhou B, Xia G	Cellular and molecular life sciences : CMLS	10.1007/s00018-017-2480-6	74	14	2547-2566
28118982	2017	SOX4 regulates gonad morphogenesis and promotes male germ cell differentiation in mice.	Zhao L, Arsenault M, Ng ET, Longmuss E, Chau TC, Hartwig S, Koopman P	Developmental biology	10.1016/j.ydbio.2017.01.013	423	1	46-56
28114340	2017	Complementary Critical Functions of Zfy1 and Zfy2 in Mouse Spermatogenesis and Reproduction.	Nakasuji T, Ogonuki N, Chiba T, Kato T, Shiozawa K, Yamatoya K, Tanaka H, Kondo T, Miyado K, Miyasaka N, Kubota T, Ogura A, Asahara H	PLoS genetics	10.1371/journal.pgen.1006578	13	1	e1006578
28091399	2017	Sex determination and maintenance: the role of DMRT1 and FOXL2.	Huang S, Ye L, Chen H	Asian journal of andrology	10.4103/1008-682X.194420	19	6	619-624
28087634	2017	Genome-wide identification of regulatory elements in Sertoli cells.	Maatouk DM, Natarajan A, Shibata Y, Song L, Crawford GE, Ohler U, Capel B	Development (Cambridge, England)	10.1242/dev.142554	144	4	720-730
28045957	2017	Normal Levels of Sox9 Expression in the Developing Mouse Testis Depend on the TES/TESCO Enhancer, but This Does Not Act Alone.	Gonen N, Quinn A, O'Neill HC, Koopman P, Lovell-Badge R	PLoS genetics	10.1371/journal.pgen.1006520	13	1	e1006520
27933606	2017	Relaxin-like peptides in male reproduction - a human perspective.	Ivell R, Agoulnik AI, Anand-Ivell R	British journal of pharmacology	10.1111/bph.13689	174	10	990-1001
27888191	2017	Wt1 directs the lineage specification of sertoli and granulosa cells by repressing Sf1 expression.	Chen M, Zhang L, Cui X, Lin X, Li Y, Wang Y, Wang Y, Qin Y, Chen D, Han C, Zhou B, Huff V, Gao F	Development (Cambridge, England)	10.1242/dev.144105	144	1	44-53
27481580	2017	Sry and SoxE genes: How they participate in mammalian sex determination and gonadal development?	She ZY, Yang WX	Seminars in cell & developmental biology	10.1016/j.semcdb.2016.07.032	63		13-22
27270435	2017	Amplification of R-spondin1 signaling induces granulosa cell fate defects and cancers in mouse adult ovary.	De Cian MC, Pauper E, Bandiera R, Vidal VP, Sacco S, Gregoire EP, Chassot AA, Panzolini C, Wilhelm D, Pailhoux E, Youssef SA, de Bruin A, Teerds K, Schedl A, Gillot I, Chaboissier MC	Oncogene	10.1038/onc.2016.191	36	2	208-218
26975484	2017	Human semen quality and the secondary sex ratio.	Bae J, Kim S, Chen Z, Eisenberg ML, Buck Louis GM	Asian journal of andrology	10.4103/1008-682X.173445	19	3	374-381
27385131	2016	The transcriptomes of novel marmoset monkey embryonic stem cell lines reflect distinct genomic features.	Debowski K, Drummer C, Lentes J, Cors M, Dressel R, Lingner T, Salinas-Riester G, Fuchs S, Sasaki E, Behr R	Scientific reports	10.1038/srep29122	6		29122
28033664	2016	Why boys will be boys and girls will be girls: Human sex development and its defects.	Eid W, Biason-Lauber A	Birth defects research. Part C, Embryo today : reviews	10.1002/bdrc.21143	108	4	365-379
27823786	2016	Non-invasive metabolomics for improved determination of embryonic sex markers in chemically defined culture medium.	Gómez E, Muñoz M, Simó C, Ibáñez C, Carrocera S, Martín-González D, Cifuentes A	Journal of chromatography. A	10.1016/j.chroma.2016.10.080	1474		138-144
27818689	2016	Epigenetic Remodeling in Male Germline Development.	Li N, Shen Q, Hua J	Stem cells international	10.1155/2016/3152173	2016		3152173
27621062	2016	Mapping lineage progression of somatic progenitor cells in the mouse fetal testis.	Liu C, Rodriguez K, Yao HH	Development (Cambridge, England)	10.1242/dev.135756	143	20	3700-3710
27654689	2016	A comparison of sexing methods in fetal mice.	Deeney S, Powers KN, Crombleholme TM	Lab animal	10.1038/laban.1105	45	10	380-4
27606421	2016	Sexual Fate Change of XX Germ Cells Caused by the Deletion of SMAD4 and STRA8 Independent of Somatic Sex Reprogramming.	Wu Q, Fukuda K, Kato Y, Zhou Z, Deng CX, Saga Y	PLoS biology	10.1371/journal.pbio.1002553	14	9	e1002553
27576690	2016	Human Sex Determination at the Edge of Ambiguity: INHERITED XY SEX REVERSAL DUE TO ENHANCED UBIQUITINATION AND PROTEASOMAL DEGRADATION OF A MASTER TRANSCRIPTION FACTOR.	Racca JD, Chen YS, Yang Y, Phillips NB, Weiss MA	The Journal of biological chemistry	10.1074/jbc.M116.741959	291	42	22173-22195
27498191	2016	SOX9 regulates expression of the male fertility gene Ets variant factor 5 (ETV5) during mammalian sex development.	Alankarage D, Lavery R, Svingen T, Kelly S, Ludbrook L, Bagheri-Fam S, Koopman P, Harley V	The international journal of biochemistry & cell biology	10.1016/j.biocel.2016.08.005	79		41-51
27495896	2016	DEHP exposure in utero disturbs sex determination and is potentially linked with precocious puberty in female mice.	Wang Y, Yang Q, Liu W, Yu M, Zhang Z, Cui X	Toxicology and applied pharmacology	10.1016/j.taap.2016.08.001	307		123-129
27378692	2016	A recurrent p.Arg92Trp variant in steroidogenic factor-1 (NR5A1) can act as a molecular switch in human sex development.	Bashamboo A, Donohoue PA, Vilain E, Rojo S, Calvel P, Seneviratne SN, Buonocore F, Barseghyan H, Bingham N, Rosenfeld JA, Mulukutla SN, Jain M, Burrage L, Dhar S, Balasubramanyam A, Lee B, Dumargne MC, Eozenou C, Suntharalingham JP, de Silva K, Lin L, Bignon-Topalovic J, Poulat F, Lagos CF, McElreavey K, Achermann JC	Human molecular genetics	10.1093/hmg/ddw186	25	16	3446-3453
27300186	2016	Methods for the Study of Gonadal Development.	Piprek RP	Results and problems in cell differentiation	10.1007/978-3-319-31973-5_14	58		383-426
27300185	2016	The Battle of the Sexes: Human Sex Development and Its Disorders.	Biason-Lauber A	Results and problems in cell differentiation	10.1007/978-3-319-31973-5_13	58		337-82
27300175	2016	The Gonadal Supporting Cell Lineage and Mammalian Sex Determination: The Differentiation of Sertoli and Granulosa Cells.	Carré GA, Greenfield A	Results and problems in cell differentiation	10.1007/978-3-319-31973-5_3	58		47-66
27296647	2016	The genomic landscape of testicular germ cell tumours: from susceptibility to treatment.	Litchfield K, Levy M, Huddart RA, Shipley J, Turnbull C	Nature reviews. Urology	10.1038/nrurol.2016.107	13	7	409-19
27241964	2016	Prenatal Diagnosis of Congenital Adrenal Hyperplasia.	Yau M, Khattab A, New MI	Endocrinology and metabolism clinics of North America	10.1016/j.ecl.2016.01.001	45	2	267-81
27236828	2016	The origin and evolution of the sexes: Novel insights from a distant eukaryotic linage.	Mignerot L, Coelho SM	Comptes rendus biologies	10.1016/j.crvi.2016.04.012	339	2021-07-08	252-7
27060630	2016	Di(2-Ethylhexyl) Phthalate Exposure In Utero Damages Sertoli Cell Differentiation Via Disturbance of Sex Determination Pathway in Fetal and Postnatal Mice.	Wang Y, Yang Q, Liu W, Yu M, Zhang Z, Cui X	Toxicological sciences : an official journal of the Society of Toxicology	10.1093/toxsci/kfw063	152	1	53-61
27009039	2016	Genetic Analyses Reveal Functions for MAP2K3 and MAP2K6 in Mouse Testis Determination.	Warr N, Siggers P, Carré GA, Wells S, Greenfield A	Biology of reproduction	10.1095/biolreprod.115.138057	94	5	103
26970639	2016	The Curious World of Gonadal Development in Mammals.	Koopman P	Current topics in developmental biology	10.1016/bs.ctdb.2015.12.009	116		537-45
26919977	2016	Trophoblast Retrieval and Isolation From the Cervix for Noninvasive, First Trimester, Fetal Gender Determination in a Carrier of Congenital Adrenal Hyperplasia.	Bolnick AD, Fritz R, Jain C, Kadam L, Bolnick JM, Kilburn BA, Singh M, Diamond MP, Drewlo S, Armant DR	Reproductive sciences (Thousand Oaks, Calif.)	10.1177/1933719116632922	23	6	717-22
26846580	2016	Molecular mechanisms associated with 46,XX disorders of sex development.	Knarston I, Ayers K, Sinclair A	Clinical science (London, England : 1979)	10.1042/CS20150579	130	6	421-32
26827828	2016	Prenatal exposure to dexamethasone disturbs sex-determining gene expression and fetal testosterone production in male embryos.	Yun HJ, Lee JY, Kim MH	Biochemical and biophysical research communications	10.1016/j.bbrc.2016.01.161	471	1	149-55
26792939	2016	Testis Cord Maintenance in Mouse Embryos: Genes and Signaling.	Chen SR, Liu YX	Biology of reproduction	10.1095/biolreprod.115.137117	94	2	42
26674564	2016	Key Signaling Events for Committing Mouse Pluripotent Stem Cells to the Germline Fate.	Wang JQ, Cao WG	Biology of reproduction	10.1095/biolreprod.115.135095	94	1	24
26651950	2016	Sex determination of ovine embryos by SRY and amelogenin (AMEL) genes using maternal circulating cell free DNA.	Saberivand A, Ahsan S	Animal reproduction science	10.1016/j.anireprosci.2015.10.011	164		2021-09-13
26637965	2016	Germ cells influence cord formation and Leydig cell gene expression during mouse testis development.	Rios-Rojas C, Spiller C, Bowles J, Koopman P	Developmental dynamics : an official publication of the American Association of Anatomists	10.1002/dvdy.24371	245	4	433-44
26572782	2016	Quantitative and qualitative trophectoderm grading allows for prediction of live birth and gender.	Ebner T, Tritscher K, Mayer RB, Oppelt P, Duba HC, Maurer M, Schappacher-Tilp G, Petek E, Shebl O	Journal of assisted reproduction and genetics	10.1007/s10815-015-0609-9	33	1	49-57
26194606	2016	Ontogenic and morphological study of gonadal formation in genetically-modified sex reversal XY(POS) mice.	Umemura Y, Miyamoto R, Hashimoto R, Kinoshita K, Omotehara T, Nagahara D, Hirano T, Kubota N, Minami K, Yanai S, Masuda N, Yuasa H, Mantani Y, Matsuo E, Yokoyama T, Kitagawa H, Hoshi N	The Journal of veterinary medical science	10.1292/jvms.15-0292	77	12	1587-98
25936163	2015	[Sexual dimorphism in developmental genetics].	Muroya K, Hasegawa T	Nihon rinsho. Japanese journal of clinical medicine		73	4	686-92
27175298	2015	Environmentally Induced Epigenetic Transgenerational Inheritance of Altered SRY Genomic Binding During Gonadal Sex Determination.	Skinner MK, Bhandari RK, Haque MM, Nilsson EE	Environmental epigenetics	10.1093/eep/dvv004	1	1	dvv004
26905731	2015	Signaling Pathways Involved in Mammalian Sex Determination and Gonad Development.	Windley SP, Wilhelm D	Sexual development : genetics, molecular biology, evolution, endocrinology, embryology, and pathology of sex determination and differentiation	10.1159/000444065	9	6	297-315
26641042	2015	Preimplantation genetic diagnosis in Welsh pony embryos after biopsy and cryopreservation.	Guignot F, Reigner F, Perreau C, Tartarin P, Babilliot JM, Bed'hom B, Vidament M, Mermillod P, Duchamp G	Journal of animal science	10.2527/jas.2015-9469	93	11	5222-31
26573569	2015	A Boolean network model of human gonadal sex determination.	Ríos O, Frias S, Rodríguez A, Kofman S, Merchant H, Torres L, Mendoza L	Theoretical biology & medical modelling	10.1186/s12976-015-0023-0	12		26
26401661	2015	From Sex Determination to Initial Folliculogenesis in Mammalian Ovaries: Morphogenetic Waves along the Anteroposterior and Dorsoventral Axes.	Suzuki H, Kanai-Azuma M, Kanai Y	Sexual development : genetics, molecular biology, evolution, endocrinology, embryology, and pathology of sex determination and differentiation	10.1159/000440689	9	4	190-204
26366420	2015	Participation of WNT and β-Catenin in Physiological and Pathological Endometrial Changes: Association with Angiogenesis.	Kiewisz J, Wasniewski T, Kmiec Z	BioMed research international	10.1155/2015/854056	2015		854056
26219507	2015	Di (2-ethylhexyl) phthalate exposure during pregnancy disturbs temporal sex determination regulation in mice offspring.	Wang Y, Liu W, Yang Q, Yu M, Zhang Z	Toxicology	10.1016/j.tox.2015.07.009	336		2021-10-06
26134413	2015	FOXL2 modulates cartilage, skeletal development and IGF1-dependent growth in mice.	Marongiu M, Marcia L, Pelosi E, Lovicu M, Deiana M, Zhang Y, Puddu A, Loi A, Uda M, Forabosco A, Schlessinger D, Crisponi L	BMC developmental biology	10.1186/s12861-015-0072-y	15		27
26108792	2015	Gonadal Identity in the Absence of Pro-Testis Factor SOX9 and Pro-Ovary Factor Beta-Catenin in Mice.	Nicol B, Yao HH	Biology of reproduction	10.1095/biolreprod.115.131276	93	2	35
25995439	2015	The role of non-coding RNAs in male sex determination and differentiation.	Rastetter RH, Smith CA, Wilhelm D	Reproduction (Cambridge, England)	10.1530/REP-15-0106	150	3	R93-107
25947892	2015	GDM Alters Expression of Placental Estrogen Receptor α in a Cell Type and Gender-Specific Manner.	Knabl J, Hiden U, Hüttenbrenner R, Riedel C, Hutter S, Kirn V, Günthner-Biller M, Desoye G, Kainer F, Jeschke U	Reproductive sciences (Thousand Oaks, Calif.)	10.1177/1933719115585147	22	12	1488-95
25855264	2015	Purification and Transcriptomic Analysis of Mouse Fetal Leydig Cells Reveals Candidate Genes for Specification of Gonadal Steroidogenic Cells.	McClelland KS, Bell K, Larney C, Harley VR, Sinclair AH, Oshlack A, Koopman P, Bowles J	Biology of reproduction	10.1095/biolreprod.115.128918	92	6	145
25841206	2015	Cell fate commitment during mammalian sex determination.	Lin YT, Capel B	Current opinion in genetics & development	10.1016/j.gde.2015.03.003	32		144-52
25817278	2015	Epigenetic regulation of mammalian sex determination.	Tachibana M	The journal of medical investigation : JMI	10.2152/jmi.62.19	62	2021-01-02	19-23
25732744	2015	DNA methylation and application in forensic sciences.	Kader F, Ghai M	Forensic science international	10.1016/j.forsciint.2015.01.037	249		255-65
25730760	2015	Detection and quantification of male-specific fetal DNA in the serum of pregnant cynomolgus monkeys (Macaca fascicularis).	Yasmin L, Takano J, Nagai Y, Otsuki J, Sankai T	Comparative medicine		65	1	70-6
25725066	2015	Female-to-male sex reversal in mice caused by transgenic overexpression of Dmrt1.	Zhao L, Svingen T, Ng ET, Koopman P	Development (Cambridge, England)	10.1242/dev.122184	142	6	1083-8
25645944	2015	Identification of the genes regulated by Wnt-4, a critical signal for commitment of the ovary.	Naillat F, Yan W, Karjalainen R, Liakhovitskaia A, Samoylenko A, Xu Q, Sun Z, Shen B, Medvinsky A, Quaggin S, Vainio SJ	Experimental cell research	10.1016/j.yexcr.2015.01.010	332	2	163-78
25629157	2015	Rapid screening of gene function by systemic delivery of morpholino oligonucleotides to live mouse embryos.	McClelland KS, Wainwright EN, Bowles J, Koopman P	PloS one	10.1371/journal.pone.0114932	10	1	e0114932
25578929	2015	The role of sex chromosomes in mammalian germ cell differentiation: can the germ cells carrying X and Y chromosomes differentiate into fertile oocytes?	Taketo T	Asian journal of andrology	10.4103/1008-682X.143306	17	3	360-6
25542460	2015	Bovine embryo sex determination by multiplex loop-mediated isothermal amplification.	Khamlor T, Pongpiachan P, Parnpai R, Punyawai K, Sangsritavong S, Chokesajjawatee N	Theriogenology	10.1016/j.theriogenology.2014.11.025	83	5	891-6
25459423	2015	Blastocele fluid from in vitro- and in vivo-produced equine embryos contains nuclear DNA.	Herrera C, Morikawa MI, Castex CB, Pinto MR, Ortega N, Fanti T, Garaguso R, Franco MJ, Castañares M, Castañeira C, Losinno L, Miragaya MH, Mutto AA	Theriogenology	10.1016/j.theriogenology.2014.10.006	83	3	415-20
25274159	2015	Sex-determination gene SRY potentially associates with poor prognosis but not sex bias in hepatocellular carcinoma.	Xue TC, Zhang L, Ren ZG, Chen RX, Cui JF, Ge NL, Ye SL	Digestive diseases and sciences	10.1007/s10620-014-3377-y	60	2	427-35
25119266	2015	Perspectives in pediatric pathology, chapter 1. Normal development of testicular structures: from the bipotential gonad to the fetal testis.	Nistal M, Paniagua R, González-Peramato P, Reyes-Múgica M	Pediatric and developmental pathology : the official journal of the Society for Pediatric Pathology and the Paediatric Pathology Society	10.2350/12-04-1184-PB.1	18	2	88-102
25105706	2015	Perspectives in Pediatric Pathology, Chapter 6. Male Undermasculinization.	Nistal M, Paniagua R, González-Peramato P, Reyes-Múgica M	Pediatric and developmental pathology : the official journal of the Society for Pediatric Pathology and the Paediatric Pathology Society	10.2350/14-04-1465-PB.1	18	4	279-96
25087174	2015	Generation of fertile and fecund F0 XY female mice from XY ES cells.	Kuno J, Poueymirou WT, Gong G, Siao CJ, Clarke G, Esau L, Kojak N, Posca J, Atanasio A, Strein J, Yancopoulos GD, Lai KM, DeChiara TM, Frendewey D, Auerbach W, Valenzuela DM	Transgenic research	10.1007/s11248-014-9815-y	24	1	19-29
24993090	2015	Morphogenesis and patterning of the phallus and cloaca in the American alligator, alligator mississippiensis.	Gredler ML, Seifert AW, Cohn MJ	Sexual development : genetics, molecular biology, evolution, endocrinology, embryology, and pathology of sex determination and differentiation	10.1159/000364817	9	1	53-67
24899472	2015	Mid-trimester maternal ADAM12 levels differ according to fetal gender in pregnancies complicated by preeclampsia.	Myers JE, Thomas G, Tuytten R, Van Herrewege Y, Djiokep RO, Roberts CT, Kenny LC, Simpson NA, North RA, Baker PN	Reproductive sciences (Thousand Oaks, Calif.)	10.1177/1933719114537713	22	2	235-41
25427533	2014	Chronology, magnitude and duration of expression of putative sex-determining/differentiation genes in a turtle with temperature-dependent sex determination.	Bieser KL, Wibbels T	Sexual development : genetics, molecular biology, evolution, endocrinology, embryology, and pathology of sex determination and differentiation	10.1159/000369116	8	6	364-75
25395674	2014	High-throughput sequencing analyses of XX genital ridges lacking FOXL2 reveal DMRT1 up-regulation before SOX9 expression during the sex-reversal process in goats.	Elzaiat M, Jouneau L, Thépot D, Klopp C, Allais-Bonnet A, Cabau C, André M, Chaffaux S, Cribiu EP, Pailhoux E, Pannetier M	Biology of reproduction	10.1095/biolreprod.114.122796	91	6	153
25247640	2014	Gonadal development.	Lucas-Herald AK, Bashamboo A	Endocrine development	10.1159/000363608	27		2021-01-16
25246082	2014	Genetic regulation of mammalian gonad development.	Eggers S, Ohnesorg T, Sinclair A	Nature reviews. Endocrinology	10.1038/nrendo.2014.163	10	11	673-83
25242206	2014	The evolution of pregnancy.	Bainbridge DR	Early human development	10.1016/j.earlhumdev.2014.08.013	90	11	741-5
25139092	2014	Regulation of male sex determination: genital ridge formation and Sry activation in mice.	Tanaka SS, Nishinakamura R	Cellular and molecular life sciences : CMLS	10.1007/s00018-014-1703-3	71	24	4781-802
25057798	2014	Pesticide methoxychlor promotes the epigenetic transgenerational inheritance of adult-onset disease through the female germline.	Manikkam M, Haque MM, Guerrero-Bosagna C, Nilsson EE, Skinner MK	PloS one	10.1371/journal.pone.0102091	9	7	e102091
25000994	2014	Noncoding RNAs and epigenetic mechanisms during X-chromosome inactivation.	Gendrel AV, Heard E	Annual review of cell and developmental biology	10.1146/annurev-cellbio-101512-122415	30		561-80
24956260	2014	A novel mouse Fgfr2 mutant, hobbyhorse (hob), exhibits complete XY gonadal sex reversal.	Siggers P, Carré GA, Bogani D, Warr N, Wells S, Hilton H, Esapa C, Hajihosseini MK, Greenfield A	PloS one	10.1371/journal.pone.0100447	9	6	e100447
24928207	2014	Molecular mechanisms involved in mammalian primary sex determination.	She ZY, Yang WX	Journal of molecular endocrinology	10.1530/JME-14-0018	53	1	R21-37
24912173	2014	Yolk-sac-derived macrophages regulate fetal testis vascularization and morphogenesis.	DeFalco T, Bhattacharya I, Williams AV, Sams DM, Capel B	Proceedings of the National Academy of Sciences of the United States of America	10.1073/pnas.1400057111	111	23	E2384-93
24866114	2014	Switching on sex: transcriptional regulation of the testis-determining gene Sry.	Larney C, Bailey TL, Koopman P	Development (Cambridge, England)	10.1242/dev.107052	141	11	2195-205
24856513	2014	DMRT1 protects male gonadal cells from retinoid-dependent sexual transdifferentiation.	Minkina A, Matson CK, Lindeman RE, Ghyselinck NB, Bardwell VJ, Zarkower D	Developmental cell	10.1016/j.devcel.2014.04.017	29	5	511-520
24825422	2014	Trophoblast retrieval and isolation from the cervix (TRIC) for noninvasive prenatal screening at 5 to 20 weeks of gestation.	Bolnick JM, Kilburn BA, Bajpayee S, Reddy N, Jeelani R, Crone B, Simmerman N, Singh M, Diamond MP, Armant DR	Fertility and sterility	10.1016/j.fertnstert.2014.04.008	102	1	135-142.e6
24803659	2014	Sertoli cells control peritubular myoid cell fate and support adult Leydig cell development in the prepubertal testis.	Rebourcet D, O'Shaughnessy PJ, Pitetti JL, Monteiro A, O'Hara L, Milne L, Tsai YT, Cruickshanks L, Riethmacher D, Guillou F, Mitchell RT, van't Hof R, Freeman TC, Nef S, Smith LB	Development (Cambridge, England)	10.1242/dev.107029	141	10	2139-49
24793987	2014	Genetic of gonadal determination.	Morel Y, Roucher F, Mallet D, Plotton I	Annales d'endocrinologie	10.1016/j.ando.2014.04.005	75	2	32-9
24784881	2014	Loss of function mutation in the palmitoyl-transferase HHAT leads to syndromic 46,XY disorder of sex development by impeding Hedgehog protein palmitoylation and signaling.	Callier P, Calvel P, Matevossian A, Makrythanasis P, Bernard P, Kurosaka H, Vannier A, Thauvin-Robinet C, Borel C, Mazaud-Guittot S, Rolland A, Desdoits-Lethimonier C, Guipponi M, Zimmermann C, Stévant I, Kuhne F, Conne B, Santoni F, Lambert S, Huet F, Mugneret F, Jaruzelska J, Faivre L, Wilhelm D, Jégou B, Trainor PA, Resh MD, Antonarakis SE, Nef S	PLoS genetics	10.1371/journal.pgen.1004340	10	5	e1004340
24778262	2014	Cav3.2 T-type calcium channel is required for the NFAT-dependent Sox9 expression in tracheal cartilage.	Lin SS, Tzeng BH, Lee KR, Smith RJ, Campbell KP, Chen CC	Proceedings of the National Academy of Sciences of the United States of America	10.1073/pnas.1323112111	111	19	E1990-8
24769059	2014	Effects of tamoxifen on the sex determination gene and the activation of sex reversal in the developing gonad of mice.	Yu M, Wang J, Liu W, Qin J, Zhou Q, Wang Y, Huang H, Chen W, Ma C	Toxicology	10.1016/j.tox.2014.04.006	321		89-95
24643063	2014	Characterising novel pathways in testis determination using mouse genetics.	Carré GA, Greenfield A	Sexual development : genetics, molecular biology, evolution, endocrinology, embryology, and pathology of sex determination and differentiation	10.1159/000358402	8	5	199-207
24598214	2014	Sex determination in horses - current status and future perspectives.	Aurich C, Schneider J	Animal reproduction science	10.1016/j.anireprosci.2014.01.014	146	2021-01-02	34-41
24504012	2014	The genetics of disorders of sex development in humans.	Ohnesorg T, Vilain E, Sinclair AH	Sexual development : genetics, molecular biology, evolution, endocrinology, embryology, and pathology of sex determination and differentiation	10.1159/000357956	8	5	262-72
24485832	2014	FOXL2 is a female sex-determining gene in the goat.	Boulanger L, Pannetier M, Gall L, Allais-Bonnet A, Elzaiat M, Le Bourhis D, Daniel N, Richard C, Cotinot C, Ghyselinck NB, Pailhoux E	Current biology : CB	10.1016/j.cub.2013.12.039	24	4	404-8
24451388	2014	FOXL2 transcriptionally represses Sf1 expression by antagonizing WT1 during ovarian development in mice.	Takasawa K, Kashimada K, Pelosi E, Takagi M, Morio T, Asahara H, Schlessinger D, Mizutani S, Koopman P	FASEB journal : official publication of the Federation of American Societies for Experimental Biology	10.1096/fj.13-246108	28	5	2020-8
24439164	2014	Setting up equine embryo gender determination by preimplantation genetic diagnosis in a commercial embryo transfer program.	Herrera C, Morikawa MI, Bello MB, von Meyeren M, Centeno JE, Dufourq P, Martinez MM, Llorente J	Theriogenology	10.1016/j.theriogenology.2013.12.013	81	5	758-63
24076097	2014	Control of mammalian germ cell entry into meiosis.	Feng CW, Bowles J, Koopman P	Molecular and cellular endocrinology	10.1016/j.mce.2013.09.026	382	1	488-497
23782994	2014	Fetal sex and the circulating renin-angiotensin system during early gestation in women who later develop preeclampsia or gestational hypertension.	Sykes SD, Pringle KG, Zhou A, Dekker GA, Roberts CT, Lumbers ER	Journal of human hypertension	10.1038/jhh.2013.51	28	2	133-9
24320182	2013	In vitro thermal effects on embryonic cells of endangered hawksbill turtle Eretmochelys imbricata.	Takeshita S, Matsuda N, Kodama S, Suzuki K, Watanabe M	Zoological science	10.2108/zsj.30.1038	30	12	1038-43
24290348	2013	Mammalian sex determination and gonad development.	Wilhelm D, Yang JX, Thomas P	Current topics in developmental biology	10.1016/B978-0-12-416021-7.00003-1	106		89-121
24240231	2013	Building the mammalian testis: origins, differentiation, and assembly of the component cell populations.	Svingen T, Koopman P	Genes & development	10.1101/gad.228080.113	27	22	2409-26
24009392	2013	Epigenetic regulation of mouse sex determination by the histone demethylase Jmjd1a.	Kuroki S, Matoba S, Akiyoshi M, Matsumura Y, Miyachi H, Mise N, Abe K, Ogura A, Wilhelm D, Koopman P, Nozaki M, Kanai Y, Shinkai Y, Tachibana M	Science (New York, N.Y.)	10.1126/science.1239864	341	6150	1106-9
24003159	2013	Inherited human sex reversal due to impaired nucleocytoplasmic trafficking of SRY defines a male transcriptional threshold.	Chen YS, Racca JD, Phillips NB, Weiss MA	Proceedings of the National Academy of Sciences of the United States of America	10.1073/pnas.1300828110	110	38	E3567-76
23987514	2013	Homeoproteins Six1 and Six4 regulate male sex determination and mouse gonadal development.	Fujimoto Y, Tanaka SS, Yamaguchi YL, Kobayashi H, Kuroki S, Tachibana M, Shinomura M, Kanai Y, Morohashi K, Kawakami K, Nishinakamura R	Developmental cell	10.1016/j.devcel.2013.06.018	26	4	416-30
23904271	2013	Functional activity of RLIM/Rnf12 is regulated by phosphorylation-dependent nucleocytoplasmic shuttling.	Jiao B, Taniguchi-Ishigaki N, Güngör C, Peters MA, Chen YW, Riethdorf S, Drung A, Ahronian LG, Shin J, Pagnis R, Pantel K, Tachibana T, Lewis BC, Johnsen SA, Bach I	Molecular biology of the cell	10.1091/mbc.E13-05-0239	24	19	3085-96
23875799	2013	Translational genetics for diagnosis of human disorders of sex development.	Baxter RM, Vilain E	Annual review of genomics and human genetics	10.1146/annurev-genom-091212-153417	14		371-92
23874228	2013	Fine time course expression analysis identifies cascades of activation and repression and maps a putative regulator of mammalian sex determination.	Munger SC, Natarajan A, Looger LL, Ohler U, Capel B	PLoS genetics	10.1371/journal.pgen.1003630	9	7	e1003630
23874227	2013	Gata4 is required for formation of the genital ridge in mice.	Hu YC, Okumura LM, Page DC	PLoS genetics	10.1371/journal.pgen.1003629	9	7	e1003629
23869203	2013	Environmentally induced transgenerational epigenetic reprogramming of primordial germ cells and the subsequent germ line.	Skinner MK, Guerrero-Bosagna C, Haque M, Nilsson E, Bhandari R, McCarrey JR	PloS one	10.1371/journal.pone.0066318	8	7	e66318
23843232	2013	SOX9 regulates microRNA miR-202-5p/3p expression during mouse testis differentiation.	Wainwright EN, Jorgensen JS, Kim Y, Truong V, Bagheri-Fam S, Davidson T, Svingen T, Fernandez-Valverde SL, McClelland KS, Taft RJ, Harley VR, Koopman P, Wilhelm D	Biology of reproduction	10.1095/biolreprod.113.110155	89	2	34
23769843	2013	The transcription factor GATA4 is required for follicular development and normal ovarian function.	Efimenko E, Padua MB, Manuylov NL, Fox SC, Morse DA, Tevosian SG	Developmental biology	10.1016/j.ydbio.2013.06.004	381	1	144-58
23690098	2013	Early fetal gender determination using real-time PCR analysis of cell-free fetal DNA during 6th-10th weeks of gestation.	Khorram Khorshid HR, Zargari M, Sadeghi MR, Edallatkhah H, Shahhosseiny MH, Kamali K	Acta medica Iranica		51	4	209-14
23689672	2013	Sex-biased expression of sex-differentiating genes FOXL2 and FGF9 in American alligators, alligator Mississippiensis.	Janes DE, Elsey RM, Langan EM, Valenzuela N, Edwards SV	Sexual development : genetics, molecular biology, evolution, endocrinology, embryology, and pathology of sex determination and differentiation	10.1159/000350787	7	5	253-60
23648064	2013	The clinical impact of chromosomal rearrangements with breakpoints upstream of the SOX9 gene: two novel de novo balanced translocations associated with acampomelic campomelic dysplasia.	Fonseca AC, Bonaldi A, Bertola DR, Kim CA, Otto PA, Vianna-Morgante AM	BMC medical genetics	10.1186/1471-2350-14-50	14		50
23616593	2013	MicroRNAs-140-5p/140-3p modulate Leydig cell numbers in the developing mouse testis.	Rakoczy J, Fernandez-Valverde SL, Glazov EA, Wainwright EN, Sato T, Takada S, Combes AN, Korbie DJ, Miller D, Grimmond SM, Little MH, Asahara H, Mattick JS, Taft RJ, Wilhelm D	Biology of reproduction	10.1095/biolreprod.113.107607	88	6	143
23613466	2013	Heterogeneity in sexual bipotentiality and plasticity of granulosa cells in developing mouse ovaries.	Harikae K, Miura K, Shinomura M, Matoba S, Hiramatsu R, Tsunekawa N, Kanai-Azuma M, Kurohmaru M, Morohashi K, Kanai Y	Journal of cell science	10.1242/jcs.122663	126	Pt 13	2834-44
23578369	2013	Different flavors of X-chromosome inactivation in mammals.	Dupont C, Gribnau J	Current opinion in cell biology	10.1016/j.ceb.2013.03.001	25	3	314-21
23555832	2013	Environmentally induced epigenetic transgenerational inheritance of altered Sertoli cell transcriptome and epigenome: molecular etiology of male infertility.	Guerrero-Bosagna C, Savenkova M, Haque MM, Nilsson E, Skinner MK	PloS one	10.1371/journal.pone.0059922	8	3	e59922
23548569	2013	Development and validation of multiplex real-time PCR assay for noninvasive prenatal assessment of fetal RhD status and fetal sex in maternal plasma.	Ordoñez E, Rueda L, Cañadas MP, Fuster C, Cirigliano V	Fetal diagnosis and therapy	10.1159/000346809	34	1	13-8
23516551	2013	Gadd45g is essential for primary sex determination, male fertility and testis development.	Johnen H, González-Silva L, Carramolino L, Flores JM, Torres M, Salvador JM	PloS one	10.1371/journal.pone.0058751	8	3	e58751
23497137	2013	Disruption of genital ridge development causes aberrant primordial germ cell proliferation but does not affect their directional migration.	Chen SR, Zheng QS, Zhang Y, Gao F, Liu YX	BMC biology	10.1186/1741-7007-11-22	11		22
23472205	2013	Aberrant gene expression and sexually incompatible genomic imprinting in oocytes derived from XY mouse embryonic stem cells in vitro.	Nitta M, Imamura M, Inoue Y, Kunitomo Y, Lin ZY, Ogawa T, Yogo K, Ishida-Kitagawa N, Fukunaga N, Okano H, Sato E, Takeya T, Miyoshi J	PloS one	10.1371/journal.pone.0058555	8	3	e58555
23410886	2013	High-resolution DNA methylome analysis of primordial germ cells identifies gender-specific reprogramming in mice.	Kobayashi H, Sakurai T, Miura F, Imai M, Mochiduki K, Yanagisawa E, Sakashita A, Wakai T, Suzuki Y, Ito T, Matsui Y, Kono T	Genome research	10.1101/gr.148023.112	23	4	616-27
23342175	2013	Signaling through the TGF beta-activin receptors ALK4/5/7 regulates testis formation and male germ cell development.	Miles DC, Wakeling SI, Stringer JM, van den Bergen JA, Wilhelm D, Sinclair AH, Western PS	PloS one	10.1371/journal.pone.0054606	8	1	e54606
23315995	2013	Genome-wide identification of Sox8-, and Sox9-dependent genes during early post-natal testis development in the mouse.	Chalmel F, Lardenois A, Georg I, Barrionuevo F, Demougin P, Jégou B, Scherer G, Primig M	Andrology	10.1111/j.2047-2927.2012.00049.x	1	2	281-92
23300479	2013	Insulin and IGF1 receptors are essential for XX and XY gonadal differentiation and adrenal development in mice.	Pitetti JL, Calvel P, Romero Y, Conne B, Truong V, Papaioannou MD, Schaad O, Docquier M, Herrera PL, Wilhelm D, Nef S	PLoS genetics	10.1371/journal.pgen.1003160	9	1	e1003160
23284137	2013	Posttranscriptional regulation of histone lysine methyltransferase GLP in embryonic male mouse germ cells.	Deguchi K, Nagamatsu G, Miyachi H, Kato Y, Morita S, Kimura H, Kitano S, Hatada I, Saga Y, Tachibana M, Shinkai Y	Biology of reproduction	10.1095/biolreprod.112.103572	88	2	36
24705165	2013	RNAi-Mediated Gene Silencing in a Gonad Organ Culture to Study Sex Determination Mechanisms in Sea Turtle.	Sifuentes-Romero I, Merchant-Larios H, Milton SL, Moreno-Mendoza N, Díaz-Hernández V, García-Gasca A	Genes	10.3390/genes4020293	4	2	293-305
23225162	2013	Circulating cell-free fetal DNA for the detection of RHD status and sex using reflex fetal identifiers.	Moise KJ, Boring NH, O'Shaughnessy R, Simpson LL, Wolfe HM, Baxter JK, Polzin W, Eddleman KA, Hassan SS, Skupski D, McLennan G, Paladino T, Oeth P, Bombard A	Prenatal diagnosis	10.1002/pd.4018	33	1	95-101
23108853	2013	Transcriptional evolution underlying vertebrate sexual development.	Valenzuela N, Neuwald JL, Literman R	Developmental dynamics : an official publication of the American Association of Anatomists	10.1002/dvdy.23897	242	4	307-19
23074164	2013	How to evolve new vertebrate sex determining genes.	Graves JA	Developmental dynamics : an official publication of the American Association of Anatomists	10.1002/dvdy.23887	242	4	354-9
22987627	2013	Early gonadogenesis in mammals: significance of long and narrow gonadal structure.	Harikae K, Miura K, Kanai Y	Developmental dynamics : an official publication of the American Association of Anatomists	10.1002/dvdy.23872	242	4	330-8
22947624	2013	Precious cargo: regulation of sex-specific germ cell development in mice.	Bowles J, Koopman P	Sexual development : genetics, molecular biology, evolution, endocrinology, embryology, and pathology of sex determination and differentiation	10.1159/000342072	7	2021-01-03	46-60
22886539	2013	Retinoic acid derived from the fetal ovary initiates meiosis in mouse germ cells.	Mu X, Wen J, Guo M, Wang J, Li G, Wang Z, Wang Y, Teng Z, Cui Y, Xia G	Journal of cellular physiology	10.1002/jcp.24172	228	3	627-39
22846624	2013	Genetic control of ovarian development.	Tevosian SG	Sexual development : genetics, molecular biology, evolution, endocrinology, embryology, and pathology of sex determination and differentiation	10.1159/000339511	7	2021-01-03	33-45
22925639	2012	Evaluation of Xist expression in preattachment equine embryos.	Beckelmann J, Budik S, Bartel C, Aurich C	Theriogenology	10.1016/j.theriogenology.2012.05.026	78	7	1429-36
23044871	2012	The molecular genetics of sex determination and sex reversal in mammals.	Quinn A, Koopman P	Seminars in reproductive medicine	10.1055/s-0032-1324718	30	5	351-63
23801533	2012	The molecular and cellular basis of gonadal sex reversal in mice and humans.	Warr N, Greenfield A	Wiley interdisciplinary reviews. Developmental biology	10.1002/wdev.42	1	4	559-77
23799626	2012	Testis formation in the fetal mouse: dynamic and complex de novo tubulogenesis.	Cool J, DeFalco T, Capel B	Wiley interdisciplinary reviews. Developmental biology	10.1002/wdev.62	1	6	847-59
23417400	2012	Regulation of germ cell meiosis in the fetal ovary.	Spiller CM, Bowles J, Koopman P	The International journal of developmental biology	10.1387/ijdb.120142pk	56	2021-10-12	779-87
23157850	2012	SRY mutation analysis by next generation (deep) sequencing in a cohort of chromosomal Disorders of Sex Development (DSD) patients with a mosaic karyotype.	Hersmus R, Stoop H, Turbitt E, Oosterhuis JW, Drop SL, Sinclair AH, White SJ, Looijenga LH	BMC medical genetics	10.1186/1471-2350-13-108	13		108
23152605	2012	Aneuploid cells are differentially susceptible to caspase-mediated death during embryonic cerebral cortical development.	Peterson SE, Yang AH, Bushman DM, Westra JW, Yung YC, Barral S, Mutoh T, Rehen SK, Chun J	The Journal of neuroscience : the official journal of the Society for Neuroscience	10.1523/JNEUROSCI.3706-12.2012	32	46	16213-22
23102581	2012	GADD45G functions in male sex determination by promoting p38 signaling and Sry expression.	Gierl MS, Gruhn WH, von Seggern A, Maltry N, Niehrs C	Developmental cell	10.1016/j.devcel.2012.09.014	23	5	1032-42
23102580	2012	Gadd45γ and Map3k4 interactions regulate mouse testis determination via p38 MAPK-mediated control of Sry expression.	Warr N, Carre GA, Siggers P, Faleato JV, Brixey R, Pope M, Bogani D, Childers M, Wells S, Scudamore CL, Tedesco M, del Barco Barrantes I, Nebreda AR, Trainor PA, Greenfield A	Developmental cell	10.1016/j.devcel.2012.09.016	23	5	1020-31
23095882	2012	WNT4 and RSPO1 together are required for cell proliferation in the early mouse gonad.	Chassot AA, Bradford ST, Auguste A, Gregoire EP, Pailhoux E, de Rooij DG, Schedl A, Chaboissier MC	Development (Cambridge, England)	10.1242/dev.078972	139	23	4461-72
23091613	2012	Germ cells are not required to establish the female pathway in mouse fetal gonads.	Maatouk DM, Mork L, Hinson A, Kobayashi A, McMahon AP, Capel B	PloS one	10.1371/journal.pone.0047238	7	10	e47238
23034159	2012	SRY induced TCF21 genome-wide targets and cascade of bHLH factors during Sertoli cell differentiation and male sex determination in rats.	Bhandari RK, Schinke EN, Haque MM, Sadler-Riggleman I, Skinner MK	Biology of reproduction	10.1095/biolreprod.112.099663	87	6	131
23018237	2012	Genes promoting and disturbing testis development.	Barrionuevo FJ, Burgos M, Scherer G, Jiménez R	Histology and histopathology	10.14670/HH-27.1361	27	11	1361-83
22964531	2012	Sexually dimorphic expression of receptor-alpha in the cerebral cortex of neonatal Caiman latirostris (Crocodylia: Alligatoridae).	Varayoud J, Monje L, Moreno-Piovano GS, Galoppo GH, Luque EH, Muñoz-de-Toro M, Ramos JG	General and comparative endocrinology	10.1016/j.ygcen.2012.08.019	179	2	205-13
22958931	2012	Direct reprogramming of fibroblasts into embryonic Sertoli-like cells by defined factors.	Buganim Y, Itskovich E, Hu YC, Cheng AW, Ganz K, Sarkar S, Fu D, Welstead GG, Page DC, Jaenisch R	Cell stem cell	10.1016/j.stem.2012.07.019	11	3	373-86
22925642	2012	In vitro and in vivo quality of bovine embryos in vitro produced with sex-sorted sperm.	Trigal B, Gómez E, Caamaño JN, Muñoz M, Moreno J, Carrocera S, Martín D, Diez C	Theriogenology	10.1016/j.theriogenology.2012.06.018	78	7	1465-75
22918810	2012	Balancing the dose in the mouse.	Donohoe ME	Results and problems in cell differentiation	10.1007/978-3-642-30406-4_13	55		231-45
22837482	2012	Sox9 and Sox8 are required for basal lamina integrity of testis cords and for suppression of FOXL2 during embryonic testis development in mice.	Georg I, Barrionuevo F, Wiech T, Scherer G	Biology of reproduction	10.1095/biolreprod.112.101907	87	4	99
22797524	2012	Redd1 is a novel marker of testis development but is not required for normal male reproduction.	Notini AJ, McClive PJ, Meachem SJ, van den Bergen JA, Western PS, Gustin SE, Harley VR, Koopman P, Sinclair AH	Sexual development : genetics, molecular biology, evolution, endocrinology, embryology, and pathology of sex determination and differentiation	10.1159/000339723	6	5	223-30
22793670	2012	An unbiased approach to identify genes involved in development in a turtle with temperature-dependent sex determination.	Chojnowski JL, Braun EL	BMC genomics	10.1186/1471-2164-13-308	13		308
22790208	2012	Molecular mechanisms of external genitalia development.	Blaschko SD, Cunha GR, Baskin LS	Differentiation; research in biological diversity	10.1016/j.diff.2012.06.003	84	3	261-8
22788530	2012	Spermatogenesis in mammals: proteomic insights.	Chocu S, Calvel P, Rolland AD, Pineau C	Systems biology in reproductive medicine	10.3109/19396368.2012.691943	58	4	179-90
22705479	2012	Testis development requires the repression of Wnt4 by Fgf signaling.	Jameson SA, Lin YT, Capel B	Developmental biology	10.1016/j.ydbio.2012.06.009	370	1	24-32
22701625	2012	Uncoupled embryonic and extra-embryonic tissues compromise blastocyst development after somatic cell nuclear transfer.	Degrelle SA, Jaffrezic F, Campion E, Lê Cao KA, Le Bourhis D, Richard C, Rodde N, Fleurot R, Everts RE, Lecardonnel J, Heyman Y, Vignon X, Yang X, Tian XC, Lewin HA, Renard JP, Hue I	PloS one	10.1371/journal.pone.0038309	7	6	e38309
22610508	2012	A conditional allele of Rspo3 reveals redundant function of R-spondins during mouse limb development.	Neufeld S, Rosin JM, Ambasta A, Hui K, Shaneman V, Crowder R, Vickerman L, Cobb J	Genesis (New York, N.Y. : 2000)	10.1002/dvg.22040	50	10	741-9
22582735	2012	Different levels of testicular organization during gonadal differentiation in B6.Y(Tir) mice manifesting sex reversal.	Antonio-Rubio NR, Moreno-Mendoza N	Cell biology international	10.1042/CBI20110653	36	9	811-22
22542961	2012	Uses of cell free fetal DNA in maternal circulation.	Hill M, Barrett AN, White H, Chitty LS	Best practice & research. Clinical obstetrics & gynaecology	10.1016/j.bpobgyn.2012.03.004	26	5	639-54
22523547	2012	Synergistic effect of SRY and its direct target, WDR5, on Sox9 expression.	Xu Z, Gao X, He Y, Ju J, Zhang M, Liu R, Wu Y, Ma C, Ma C, Lin Z, Huang X, Zhao Q	PloS one	10.1371/journal.pone.0034327	7	4	e34327
22438826	2012	Temporal transcriptional profiling of somatic and germ cells reveals biased lineage priming of sexual fate in the fetal mouse gonad.	Jameson SA, Natarajan A, Cool J, DeFalco T, Maatouk DM, Mork L, Munger SC, Capel B	PLoS genetics	10.1371/journal.pgen.1002575	8	3	e1002575
22415007	2012	Increased Y-chromosome detection by SRY duplexing.	Hansen MH, Clausen FB, Dziegiel MH	Fetal diagnosis and therapy	10.1159/000335350	31	3	185-90
22374722	2012	Germ cell sex and cell cycle.	Miles DC, Western PS	Histology and histopathology	10.14670/HH-27.445	27	4	445-57
22292699	2012	A short and simple improved-primer extension preamplification (I-PEP) procedure for whole genome amplification (WGA) of bovine cells.	Moghaddaszadeh-Ahrabi S, Farajnia S, Rahimi-Mianji G, Nejati-Javaremi A	Animal biotechnology	10.1080/10495398.2011.630907	23	1	24-42
22261468	2012	Early non-invasive detection of fetal Y chromosome sequences in maternal plasma using multiplex PCR.	Kolialexi A, Tounta G, Apostolou P, Vrettou C, Papantoniou N, Kanavakis E, Antsaklis A, Mavrou A	European journal of obstetrics, gynecology, and reproductive biology	10.1016/j.ejogrb.2011.12.025	161	1	34-7
22253774	2012	CTNNB1 signaling in sertoli cells downregulates spermatogonial stem cell activity via WNT4.	Boyer A, Yeh JR, Zhang X, Paquet M, Gaudin A, Nagano MC, Boerboom D	PloS one	10.1371/journal.pone.0029764	7	1	e29764
22253429	2012	Reduced hippocampal brain-derived neurotrophic factor (BDNF) in neonatal rats after prenatal exposure to propylthiouracil (PTU).	Chakraborty G, Magagna-Poveda A, Parratt C, Umans JG, MacLusky NJ, Scharfman HE	Endocrinology	10.1210/en.2011-1437	153	3	1311-6
22248293	2012	The effect of dihydrotestosterone exposure during or prior to the masculinization programming window on reproductive development in male and female rats.	Dean A, Smith LB, Macpherson S, Sharpe RM	International journal of andrology	10.1111/j.1365-2605.2011.01236.x	35	3	330-9
22179516	2012	Male sex determination: insights into molecular mechanisms.	McClelland K, Bowles J, Koopman P	Asian journal of andrology	10.1038/aja.2011.169	14	1	164-71
22144246	2012	Experimental approaches to the study of human primordial germ cells.	Childs AJ, Anderson RA	Methods in molecular biology (Clifton, N.J.)	10.1007/978-1-61779-436-0_15	825		199-210
22144232	2012	Isolation of fetal gonads from embryos of timed-pregnant mice for morphological and molecular studies.	Li Y, Taketo T, Lau YF	Methods in molecular biology (Clifton, N.J.)	10.1007/978-1-61779-436-0_1	825		2021-03-16
22128028	2012	Wnt signaling in ovarian development inhibits Sf1 activation of Sox9 via the Tesco enhancer.	Bernard P, Ryan J, Sim H, Czech DP, Sinclair AH, Koopman P, Harley VR	Endocrinology	10.1210/en.2011-1347	153	2	901-12
22078126	2012	The end of gonad-centric sex determination in mammals.	Arnold AP	Trends in genetics : TIG	10.1016/j.tig.2011.10.004	28	2	55-61
21976597	2012	Temporal differences in granulosa cell specification in the ovary reflect distinct follicle fates in mice.	Mork L, Maatouk DM, McMahon JA, Guo JJ, Zhang P, McMahon AP, Capel B	Biology of reproduction	10.1095/biolreprod.111.095208	86	2	37
21900680	2012	Loss of Wnt5a disrupts primordial germ cell migration and male sexual development in mice.	Chawengsaksophak K, Svingen T, Ng ET, Epp T, Spiller CM, Clark C, Cooper H, Koopman P	Biology of reproduction	10.1095/biolreprod.111.095232	86	1	2021-01-12
21893932	2012	Detection of four germ cell markers in rats during testis morphogenesis: differences and similarities with mice.	Encinas G, Zogbi C, Stumpp T	Cells, tissues, organs	10.1159/000329245	195	5	443-55
22251856	2011	[Genetics of early ovarian differentiation: recent data].	Baillet A, Mandon-Pépin B, Veitia R, Cotinot C	Biologie aujourd'hui	10.1051/jbio/2011021	205	4	201-21
22232934	2011	[The mammalian gonocytes fate: oogenesis or spermatogenesis].	Kozhuhar' VG	Tsitologiia		53	10	778-87
22223120	2011	Prokr2-deficient mice display vascular dysmorphology of the fetal testes: potential implications for Kallmann syndrome aetiology.	Svingen T, McClelland KS, Masumoto K, Sujino M, Nagano M, Shigeyoshi Y, Koopman P	Sexual development : genetics, molecular biology, evolution, endocrinology, embryology, and pathology of sex determination and differentiation	10.1159/000335160	5	6	294-303
22027423	2011	[Sex differentiation: state of the art and future prospects].	Pannetier M, Pailhoux E	Medecine sciences : M/S	10.1051/medsci/20112710014	27	10	859-65
21851426	2011	A suitable duplex PCR for ovine embryo sex and genotype of PrnP gene determination for MOET-based selection programmes.	Dervishi E, Sánchez P, Alabart JL, Cocero MJ, Folch J, Calvo JH	Reproduction in domestic animals = Zuchthygiene	10.1111/j.1439-0531.2011.01774.x	46	6	999-1003
21791949	2011	Gonadal development and tumor formation at the crossroads of male and female sex determination.	Cools M, Wolffenbuttel KP, Drop SL, Oosterhuis JW, Looijenga LH	Sexual development : genetics, molecular biology, evolution, endocrinology, embryology, and pathology of sex determination and differentiation	10.1159/000329477	5	4	167-80
21775990	2011	DMRT1 prevents female reprogramming in the postnatal mammalian testis.	Matson CK, Murphy MW, Sarver AL, Griswold MD, Bardwell VJ, Zarkower D	Nature	10.1038/nature10239	476	7358	101-4
21757499	2011	Antagonistic regulation of Cyp26b1 by transcription factors SOX9/SF1 and FOXL2 during gonadal development in mice.	Kashimada K, Svingen T, Feng CW, Pelosi E, Bagheri-Fam S, Harley VR, Schlessinger D, Bowles J, Koopman P	FASEB journal : official publication of the Federation of American Societies for Experimental Biology	10.1096/fj.11-184333	25	10	3561-9
21677270	2011	Sry, more than testis determination?	Turner ME, Ely D, Prokop J, Milsted A	American journal of physiology. Regulatory, integrative and comparative physiology	10.1152/ajpregu.00645.2010	301	3	R561-71
21664079	2011	Embryo transfer and sex determination following superovulated hinds inseminated with frozen-thawed sex-sorted Y sperm or unsorted semen in Wapiti (Cervus elaphus songaricus).	Gao QH, Wang HE, Zeng WB, Wei HJ, Han CM, Du HZ, Zhang ZG, Li XM	Animal reproduction science	10.1016/j.anireprosci.2011.05.006	126	2021-03-04	245-50
21654156	2011	Bcar3 is expressed in sertoli cells and germ cells of the developing testis in mice.	Pennekamp P, Feldner S, Seesing FJ, Psathaki OE, Schöler HR, Wieacker P, Dworniczak B	Sexual development : genetics, molecular biology, evolution, endocrinology, embryology, and pathology of sex determination and differentiation	10.1159/000328820	5	4	197-204
21637323	2011	Basic helix-loop-helix transcription factor TCF21 is a downstream target of the male sex determining gene SRY.	Bhandari RK, Sadler-Riggleman I, Clement TM, Skinner MK	PloS one	10.1371/journal.pone.0019935	6	5	e19935
21621532	2011	DMRT1 promotes oogenesis by transcriptional activation of Stra8 in the mammalian fetal ovary.	Krentz AD, Murphy MW, Sarver AL, Griswold MD, Bardwell VJ, Zarkower D	Developmental biology	10.1016/j.ydbio.2011.05.658	356	1	63-70
21601265	2011	In vivo tissue sampling of embryonic resorption sites using ultrasound guided biopsy.	Schroeder K, Drews B, Roellig K, Menzies BR, Goeritz F, Hildebrandt TB	Theriogenology	10.1016/j.theriogenology.2011.03.012	76	4	778-84
21586556	2011	The role of sonic hedgehog-Gli2 pathway in the masculinization of external genitalia.	Miyagawa S, Matsumaru D, Murashima A, Omori A, Satoh Y, Haraguchi R, Motoyama J, Iguchi T, Nakagata N, Hui CC, Yamada G	Endocrinology	10.1210/en.2011-0263	152	7	2894-903
21558314	2011	Inhibition of SRY-calmodulin complex formation induces ectopic expression of ovarian cell markers in developing XY gonads.	Sim H, Argentaro A, Czech DP, Bagheri-Fam S, Sinclair AH, Koopman P, Boizet-Bonhoure B, Poulat F, Harley VR	Endocrinology	10.1210/en.2010-1475	152	7	2883-93
21508350	2011	SRY directly regulates the neurotrophin 3 promoter during male sex determination and testis development in rats.	Clement TM, Bhandari RK, Sadler-Riggleman I, Skinner MK	Biology of reproduction	10.1095/biolreprod.110.090282	85	2	277-84
21497386	2011	Quantitative mRNA expression in ovine blastocysts produced from X- and Y-chromosome bearing sperm, both in vitro and in vivo.	Beilby KH, de Graaf SP, Evans G, Maxwell WM, Wilkening S, Wrenzycki C, Grupen CG	Theriogenology	10.1016/j.theriogenology.2011.02.024	76	3	471-81
21488716	2011	Use of free fetal DNA in prenatal noninvasive detection of fetal RhD status and fetal gender by molecular analysis of maternal plasma.	Sedrak M, Hashad D, Adel H, Azzam A, Elbeltagy N	Genetic testing and molecular biomarkers	10.1089/gtmb.2010.0263	15	9	627-31
21466799	2011	XY Sox9 embryonic loss-of-function mouse mutants show complete sex reversal and produce partially fertile XY oocytes.	Lavery R, Lardenois A, Ranc-Jianmotamedi F, Pauper E, Gregoire EP, Vigier C, Moreilhon C, Primig M, Chaboissier MC	Developmental biology	10.1016/j.ydbio.2011.03.029	354	1	111-22
21421829	2011	Identification of sex-specific polymorphic sequences in the goat amelogenin gene for embryo sexing.	Tsai TC, Wu SH, Chen HL, Tung YT, Cheng WT, Huang JC, Chen CM	Journal of animal science	10.2527/jas.2010-3698	89	8	2407-14
21411694	2011	Transcriptional sexual dimorphism in elongating bovine embryos: implications for XCI and sex determination genes.	Bermejo-Alvarez P, Rizos D, Lonergan P, Gutierrez-Adan A	Reproduction (Cambridge, England)	10.1530/REP-11-0006	141	6	801-8
21339284	2011	Transcriptional sexual dimorphism during preimplantation embryo development and its consequences for developmental competence and adult health and disease.	Bermejo-Alvarez P, Rizos D, Lonergan P, Gutierrez-Adan A	Reproduction (Cambridge, England)	10.1530/REP-10-0482	141	5	563-70
21281448	2011	Sex determination and the control of Sox9 expression in mammals.	Jakob S, Lovell-Badge R	The FEBS journal	10.1111/j.1742-4658.2011.08029.x	278	7	1002-9
21196712	2011	Equine disorders of sexual development in 17 mares including XX, SRY-negative, XY, SRY-negative and XY, SRY-positive genotypes.	Villagómez DA, Lear TL, Chenier T, Lee S, McGee RB, Cahill J, Foster RA, Reyes E, St John E, King WA	Sexual development : genetics, molecular biology, evolution, endocrinology, embryology, and pathology of sex determination and differentiation	10.1159/000322811	5	1	16-25
21183788	2011	Identification of SOX3 as an XX male sex reversal gene in mice and humans.	Sutton E, Hughes J, White S, Sekido R, Tan J, Arboleda V, Rogers N, Knower K, Rowley L, Eyre H, Rizzoti K, McAninch D, Goncalves J, Slee J, Turbitt E, Bruno D, Bengtsson H, Harley V, Vilain E, Sinclair A, Lovell-Badge R, Thomas P	The Journal of clinical investigation	10.1172/JCI42580	121	1	328-41
21148109	2011	Uncovering gene regulatory networks during mouse fetal germ cell development.	Rolland AD, Lehmann KP, Johnson KJ, Gaido KW, Koopman P	Biology of reproduction	10.1095/biolreprod.110.088443	84	4	790-800
21143337	2011	Mutation detection of COL4An gene based on mRNA of peripheral blood lymphocytes and prenatal diagnosis of Alport syndrome in China.	Zhang H, Ding J, Wang F, Zhao D	Nephrology (Carlton, Vic.)	10.1111/j.1440-1797.2010.01438.x	16	4	377-80
21099207	2011	Analysis of gene function in cultured embryonic mouse gonads using nucleofection.	Ryan J, Ludbrook L, Wilhelm D, Sinclair A, Koopman P, Bernard P, Harley VR	Sexual development : genetics, molecular biology, evolution, endocrinology, embryology, and pathology of sex determination and differentiation	10.1159/000322162	5	1	2021-07-15
21084449	2011	FOXL2 and BMP2 act cooperatively to regulate follistatin gene expression during ovarian development.	Kashimada K, Pelosi E, Chen H, Schlessinger D, Wilhelm D, Koopman P	Endocrinology	10.1210/en.2010-0636	152	1	272-80
20938838	2011	Non-invasive prenatal diagnosis.	Meaney C, Norbury G	Methods in molecular biology (Clifton, N.J.)	10.1007/978-1-60761-947-5_11	688		155-72
20926807	2011	Activin A balances Sertoli and germ cell proliferation in the fetal mouse testis.	Mendis SH, Meachem SJ, Sarraj MA, Loveland KL	Biology of reproduction	10.1095/biolreprod.110.086231	84	2	379-91
21243753	2010	[Determination of GATA-4 in the testis of the mouse].	Yang JZ, Zhao YF, Wang YM, Jing CX, Miao NZ, Ai QY	Zhonghua nan ke xue = National journal of andrology		16	10	901-4
21182756	2010	Profiling spermatogenic failure in adult testes bearing Sox9-deficient Sertoli cells identifies genes involved in feminization, inflammation and stress.	Lardenois A, Chalmel F, Barrionuevo F, Demougin P, Scherer G, Primig M	Reproductive biology and endocrinology : RB&E	10.1186/1477-7827-8-154	8		154
21131535	2010	Clinical utility of measurement of anti-mullerian hormone in reproductive endocrinology.	Ledger WL	The Journal of clinical endocrinology and metabolism	10.1210/jc.2010-0701	95	12	5144-54
21129722	2010	Mutations in MAP3K1 cause 46,XY disorders of sex development and implicate a common signal transduction pathway in human testis determination.	Pearlman A, Loke J, Le Caignec C, White S, Chin L, Friedman A, Warr N, Willan J, Brauer D, Farmer C, Brooks E, Oddoux C, Riley B, Shajahan S, Camerino G, Homfray T, Crosby AH, Couper J, David A, Greenfield A, Sinclair A, Ostrer H	American journal of human genetics	10.1016/j.ajhg.2010.11.003	87	6	898-904
21094886	2010	Genes and brain sex differences.	Sánchez FJ, Vilain E	Progress in brain research	10.1016/B978-0-444-53630-3.00005-1	186		65-76
20927350	2010	Epigenetic transgenerational actions of vinclozolin on promoter regions of the sperm epigenome.	Guerrero-Bosagna C, Settles M, Lucker B, Skinner MK	PloS one	10.1371/journal.pone.0013100	5	9
20833365	2010	FGF9 suppresses meiosis and promotes male germ cell fate in mice.	Bowles J, Feng CW, Spiller C, Davidson TL, Jackson A, Koopman P	Developmental cell	10.1016/j.devcel.2010.08.010	19	3	440-9
20826729	2010	Direct effects of retinoic acid on entry of fetal male germ cells into meiosis in mice.	Ohta K, Lin Y, Hogg N, Yamamoto M, Yamazaki Y	Biology of reproduction	10.1095/biolreprod.110.085787	83	6	1056-63
20814170	2010	Prediction of fetal sex by amplification of fetal DNA present in cow plasma.	Wang G, Cui Q, Cheng K, Zhang X, Xing G, Wu S	The Journal of reproduction and development	10.1262/jrd.10-010t	56	6	639-42
20813804	2010	ESHRE PGD Consortium data collection X: cycles from January to December 2007 with pregnancy follow-up to October 2008.	Harper JC, Coonen E, De Rycke M, Harton G, Moutou C, Pehlivan T, Traeger-Synodinos J, Van Rij MC, Goossens V	Human reproduction (Oxford, England)	10.1093/humrep/deq228	25	11	2685-707
20739663	2010	A male-specific role for p38 mitogen-activated protein kinase in germ cell sex differentiation in mice.	Ewen K, Jackson A, Wilhelm D, Koopman P	Biology of reproduction	10.1095/biolreprod.110.086801	83	6	1005-14
20737507	2010	Protein tyrosine kinase 2 beta (PTK2B), but not focal adhesion kinase (FAK), is expressed in a sexually dimorphic pattern in developing mouse gonads.	Beverdam A, Svingen T, Bagheri-Fam S, McClive P, Sinclair AH, Harley VR, Koopman P	Developmental dynamics : an official publication of the American Association of Anatomists	10.1002/dvdy.22396	239	10	2735-41
20721878	2010	Fetal sex determination using circulating cell-free fetal DNA (ccffDNA) at 11 to 13 weeks of gestation.	Akolekar R, Farkas DH, VanAgtmael AL, Bombard AT, Nicolaides KH	Prenatal diagnosis	10.1002/pd.2582	30	10	918-23
20688619	2010	Sex determination and disorders of sex development according to the revised nomenclature and classification in 46,XX individuals.	Kousta E, Papathanasiou A, Skordis N	Hormones (Athens, Greece)	10.14310/horm.2002.1272	9	3	218-131
20664245	2010	Ontogenesis of testis development and function in humans.	Stukenborg JB, Colón E, Söder O	Sexual development : genetics, molecular biology, evolution, endocrinology, embryology, and pathology of sex determination and differentiation	10.1159/000317090	4	2021-04-05	199-212
20566332	2010	Alterations in the developing testis transcriptome following embryonic vinclozolin exposure.	Clement TM, Savenkova MI, Settles M, Anway MD, Skinner MK	Reproductive toxicology (Elmsford, N.Y.)	10.1016/j.reprotox.2010.05.086	30	3	353-64
20541146	2010	Control of sex development.	Biason-Lauber A	Best practice & research. Clinical endocrinology & metabolism	10.1016/j.beem.2009.12.002	24	2	163-86
20453477	2010	Modulation of gene activity in androgen-induced sex reversal in the garden lizard, Calotes versicolor.	Chakraborty A, Raman R	Sexual development : genetics, molecular biology, evolution, endocrinology, embryology, and pathology of sex determination and differentiation	10.1159/000308411	4	3	162-9
20414895	2010	FOXL2 versus SOX9: a lifelong "battle of the sexes".	Veitia RA	BioEssays : news and reviews in molecular, cellular and developmental biology	10.1002/bies.200900193	32	5	375-80
20395427	2010	Sex determination in mammalian germ cells: extrinsic versus intrinsic factors.	Bowles J, Koopman P	Reproduction (Cambridge, England)	10.1530/REP-10-0075	139	6	943-58
20201967	2010	Global gene profiling and comprehensive bioinformatics analysis of a 46,XY female with pericentric inversion of the Y chromosome.	Mitsuhashi T, Warita K, Tabuchi Y, Takasaki I, Kondo T, Sugawara T, Hayashi F, Wang ZY, Matsumoto Y, Miki T, Takeuchi Y, Ebina Y, Yamada H, Sakuragi N, Yokoyama T, Nanmori T, Kitagawa H, Kant JA, Hoshi N	Congenital anomalies	10.1111/j.1741-4520.2009.00254.x	50	1	40-51
20179096	2010	SOX9 is a major negative regulator of cartilage vascularization, bone marrow formation and endochondral ossification.	Hattori T, Müller C, Gebhard S, Bauer E, Pausch F, Schlund B, Bösl MR, Hess A, Surmann-Schmitt C, von der Mark H, de Crombrugghe B, von der Mark K	Development (Cambridge, England)	10.1242/dev.045203	137	6	901-11
20064216	2010	Intact fetal ovarian cord formation promotes mouse oocyte survival and development.	Nicholas CR, Haston KM, Pera RA	BMC developmental biology	10.1186/1471-213X-10-2	10		2
20036311	2010	Mouse germ cell development: from specification to sex determination.	Ewen KA, Koopman P	Molecular and cellular endocrinology	10.1016/j.mce.2009.12.013	323	1	76-93
20005972	2010	SRY: A transcriptional activator of mammalian testis determination.	Sekido R	The international journal of biochemistry & cell biology	10.1016/j.biocel.2009.12.005	42	3	417-20
19875493	2010	Determination and stability of gonadal sex.	Schlessinger D, Garcia-Ortiz JE, Forabosco A, Uda M, Crisponi L, Pelosi E	Journal of andrology	10.2164/jandrol.109.008201	31	1	16-25
19864314	2010	New candidate genes identified for controlling mouse gonadal sex determination and the early stages of granulosa and Sertoli cell differentiation.	Bouma GJ, Hudson QJ, Washburn LL, Eicher EM	Biology of reproduction	10.1095/biolreprod.109.079822	82	2	380-9
19655378	2010	Interactions between SOX factors and Wnt/beta-catenin signaling in development and disease.	Kormish JD, Sinner D, Zorn AM	Developmental dynamics : an official publication of the American Association of Anatomists	10.1002/dvdy.22046	239	1	56-68
19647095	2010	SOX E genes: SOX9 and SOX8 in mammalian testis development.	Barrionuevo F, Scherer G	The international journal of biochemistry & cell biology	10.1016/j.biocel.2009.07.015	42	3	433-6
19602181	2010	Development of Y-chromosome-specific SCAR markers conserved in taurine, zebu and bubaline cattle.	Alves BC, Hossepian de Lima VF, Moreira-Filho CA	Reproduction in domestic animals = Zuchthygiene	10.1111/j.1439-0531.2009.01491.x	45	6	1047-51
19508331	2010	Fibroblast growth factor 9 stimulates steroidogenesis in postnatal Leydig cells.	Lin YM, Tsai CC, Chung CL, Chen PR, Sun HS, Tsai SJ, Huang BM	International journal of andrology	10.1111/j.1365-2605.2009.00966.x	33	3	545-53
19952503	2009	Sexing of postimplantation rat embryos in stored two-dimensional electrophoresis (2-DE) samples by polymerase chain reaction (PCR) of an Sry sequence.	Miyajima A, Sunouchi M, Mitsunaga K, Yamakoshi Y, Nakazawa K, Usami M	The Journal of toxicological sciences	10.2131/jts.34.681	34	6	681-5
19940443	2009	Over-expression of Müllerian inhibiting substance mRNA in the Turner syndrome ovary.	Modi D, Sane S, Bhartiya D	Sexual development : genetics, molecular biology, evolution, endocrinology, embryology, and pathology of sex determination and differentiation	10.1159/000261659	3	5	245-52
19884258	2009	Elucidation of the transcription network governing mammalian sex determination by exploiting strain-specific susceptibility to sex reversal.	Munger SC, Aylor DL, Syed HA, Magwene PM, Threadgill DW, Capel B	Genes & development	10.1101/gad.1835809	23	21	2521-36
19875885	2009	Genetic mechanisms underlying male sex determination in mammals.	Piprek RP	Journal of applied genetics	10.1007/BF03195693	50	4	347-60
19844082	2009	Profiles of gonadal gene expression in the developing bovine embryo.	Ross DG, Bowles J, Hope M, Lehnert S, Koopman P	Sexual development : genetics, molecular biology, evolution, endocrinology, embryology, and pathology of sex determination and differentiation	10.1159/000252791	3	5	273-83
19838304	2009	Cyp26b1 expression in murine Sertoli cells is required to maintain male germ cells in an undifferentiated state during embryogenesis.	Li H, MacLean G, Cameron D, Clagett-Dame M, Petkovich M	PloS one	10.1371/journal.pone.0007501	4	10	e7501
19753101	2009	Loss of mitogen-activated protein kinase kinase kinase 4 (MAP3K4) reveals a requirement for MAPK signalling in mouse sex determination.	Bogani D, Siggers P, Brixey R, Warr N, Beddow S, Edwards J, Williams D, Wilhelm D, Koopman P, Flavell RA, Chi H, Ostrer H, Wells S, Cheeseman M, Greenfield A	PLoS biology	10.1371/journal.pbio.1000196	7	9	e1000196
19735582	2009	Complementary pathways in mammalian female sex determination.	Nef S, Vassalli JD	Journal of biology	10.1186/jbiol173	8	8	74
19706741	2009	The forkhead transcription factor FOXL2 is expressed in somatic cells of the human ovary prior to follicle formation.	Duffin K, Bayne RA, Childs AJ, Collins C, Anderson RA	Molecular human reproduction	10.1093/molehr/gap065	15	12	771-7
19642518	2009	[Disorders of sex differentiation: genes responsible for development of genital system and final phenotype].	Pleskacová J, Snajderová M, Lelbl J	Ceska gynekologie		74	3	192-7
19617587	2009	Global survey of protein expression during gonadal sex determination in mice.	Ewen K, Baker M, Wilhelm D, Aitken RJ, Koopman P	Molecular & cellular proteomics : MCP	10.1074/mcp.M900108-MCP200	8	12	2624-41
19594829	2009	Male-specific expression of Sox9 during gonad development of crocodile and mouse is mediated by alternative splicing of its proline-glutamine-alanine rich domain.	Agrawal R, Wessely O, Anand A, Singh L, Aggarwal RK	The FEBS journal	10.1111/j.1742-4658.2009.07127.x	276	15	4184-96
19538736	2009	Foxl2 functions in sex determination and histogenesis throughout mouse ovary development.	Garcia-Ortiz JE, Pelosi E, Omari S, Nedorezov T, Piao Y, Karmazin J, Uda M, Cao A, Cole SW, Forabosco A, Schlessinger D, Ottolenghi C	BMC developmental biology	10.1186/1471-213X-9-36	9		36
19457926	2009	The transcription co-factor CITED2 functions during sex determination and early gonad development.	Buaas FW, Val P, Swain A	Human molecular genetics	10.1093/hmg/ddp237	18	16	2989-3001
19412894	2009	Foetal germ cells: striking the balance between pluripotency and differentiation.	Western P	The International journal of developmental biology	10.1387/ijdb.082671pw	53	2021-02-03	393-409
19384917	2009	Changes in testosterone or temperature during the in vitro oocyte culture do not alter the sex ratio of bovine embryos.	Díez C, Bermejo-Alvarez P, Trigal B, Caamaño JN, Muñoz M, Molina I, Gutiérrez-Adán A, Carrocera S, Martín D, Gómez E	Journal of experimental zoology. Part A, Ecological genetics and physiology	10.1002/jez.540	311	6	448-52
19382159	2009	SOX9 is not required for the cellular events of testicular organogenesis in XX mole ovotestes.	Carmona FD, Lupiáñez DG, Real FM, Burgos M, Zurita F, Jiménez R	Journal of experimental zoology. Part B, Molecular and developmental evolution	10.1002/jez.b.21291	312	7	734-48
19369649	2009	Global gene expression in the human fetal testis and ovary.	Houmard B, Small C, Yang L, Naluai-Cecchini T, Cheng E, Hassold T, Griswold M	Biology of reproduction	10.1095/biolreprod.108.075747	81	2	438-43
19324401	2009	Expression of bovine interferon-tau variants according to sex and age of conceptuses.	Walker AM, Kimura K, Roberts RM	Theriogenology	10.1016/j.theriogenology.2009.01.017	72	1	44-53
19273500	2009	The biology of activin: recent advances in structure, regulation and function.	Xia Y, Schneyer AL	The Journal of endocrinology	10.1677/JOE-08-0549	202	1	2021-01-12
19269320	2009	Antagonism of the testis- and ovary-determining pathways during ovotestis development in mice.	Wilhelm D, Washburn LL, Truong V, Fellous M, Eicher EM, Koopman P	Mechanisms of development	10.1016/j.mod.2009.02.006	126	2021-05-06	324-36
19218284	2009	Germ cell sex determination in mammals.	Kocer A, Reichmann J, Best D, Adams IR	Molecular human reproduction	10.1093/molehr/gap008	15	4	205-13
19197800	2009	Mixed signals: development of the testis.	Cool J, Capel B	Seminars in reproductive medicine	10.1055/s-0028-1108005	27	1	2021-05-13
19144396	2009	Immunization against inhibin enhances both embryo quantity and quality in Holstein heifers after superovulation and insemination with sex-sorted semen.	Li C, Zhu YL, Xue JH, Zhang SL, Ma Z, Shi ZD	Theriogenology	10.1016/j.theriogenology.2008.11.003	71	6	1011-7
19124014	2009	Testis cord differentiation after the sex determination stage is independent of Sox9 but fails in the combined absence of Sox9 and Sox8.	Barrionuevo F, Georg I, Scherthan H, Lécureuil C, Guillou F, Wegner M, Scherer G	Developmental biology	10.1016/j.ydbio.2008.12.011	327	2	301-12
19087977	2009	Significant correlation between maternal body mass index at delivery and in the second trimester, and second trimester circulating total cell-free DNA levels.	Lapaire O, Volgmann T, Grill S, Hösli I, Zanetti-Daellenbach R, Zhong XY, Holzgreve W	Reproductive sciences (Thousand Oaks, Calif.)	10.1177/1933719108327599	16	3	274-9
19036799	2009	A critical time window of Sry action in gonadal sex determination in mice.	Hiramatsu R, Matoba S, Kanai-Azuma M, Tsunekawa N, Katoh-Fukui Y, Kurohmaru M, Morohashi K, Wilhelm D, Koopman P, Kanai Y	Development (Cambridge, England)	10.1242/dev.029587	136	1	129-38
19027189	2009	Sex determination and SRY: down to a wink and a nudge?	Sekido R, Lovell-Badge R	Trends in genetics : TIG	10.1016/j.tig.2008.10.008	25	1	19-29
18981061	2009	Sex-specific roles of beta-catenin in mouse gonadal development.	Liu CF, Bingham N, Parker K, Yao HH	Human molecular genetics	10.1093/hmg/ddn362	18	3	405-17
18819054	2009	DAX-1A (NR0B1A) expression levels are extremely low compared to DAX-1 (NR0B1) in human steroidogenic tissues.	Nakamura Y, Vargas Morris C, Sasano H, Rainey WE	Hormone and metabolic research = Hormon- und Stoffwechselforschung = Hormones et metabolisme	10.1055/s-0028-1087174	41	1	30-4
19118666	2008	Sexual development of the soma in the mouse.	Maatouk DM, Capel B	Current topics in developmental biology	10.1016/S0070-2153(08)00405-5	83		151-83
19032667	2008	Accuracy of fetal gender detection using a conventional nested PCR assay of maternal plasma in daily practice.	Tungwiwat W, Fucharoen S, Fucharoen G, Ratanasiri T, Sanchaisuriya K	The Australian & New Zealand journal of obstetrics & gynaecology	10.1111/j.1479-828X.2008.00906.x	48	5	501-4
19015723	2008	Transgenerational epigenetic programming of the brain transcriptome and anxiety behavior.	Skinner MK, Anway MD, Savenkova MI, Gore AC, Crews D	PloS one	10.1371/journal.pone.0003745	3	11	e3745
19009517	2008	Quantitative abnormalities of fetal trophoblast cells in maternal circulation in preeclampsia.	Zhang L, Wang Y, Liao AH	Prenatal diagnosis	10.1002/pd.2135	28	12	1160-6
18999924	2008	Prenatal diagnosis: update on invasive versus noninvasive fetal diagnostic testing from maternal blood.	Geifman-Holtzman O, Ober Berman J	Expert review of molecular diagnostics	10.1586/14737159.8.6.727	8	6	727-51
18823970	2008	Establishment of testis-specific SOX9 activation requires high-glucose metabolism in mouse sex differentiation.	Matoba S, Hiramatsu R, Kanai-Azuma M, Tsunekawa N, Harikae K, Kawakami H, Kurohmaru M, Kanai Y	Developmental biology	10.1016/j.ydbio.2008.09.004	324	1	76-87
18769075	2008	Expression profiles of SRY and SOX9 in rabbit gonads: the classical model of mammalian sex differentiation.	Díaz-Hernández V, León del Río A, Zamora M, Merchant-Larios H	Sexual development : genetics, molecular biology, evolution, endocrinology, embryology, and pathology of sex determination and differentiation	10.1159/000143433	2	3	152-66
18769074	2008	Attempt to rescue sex-reversal by transgenic expression of the PISRT1 gene in XX PIS-/- goats.	Boulanger L, Kocer A, Daniel N, Pannetier M, Chesné P, Heyman Y, Renault L, Mandon-Pépin B, Chavatte-Palmer P, Vignon X, Vilotte JL, Cotinot C, Renard JP, Pailhoux E	Sexual development : genetics, molecular biology, evolution, endocrinology, embryology, and pathology of sex determination and differentiation	10.1159/000143432	2	3	142-51
18769072	2008	Peritubular myoid cells are not the migrating population required for testis cord formation in the XY gonad.	Cool J, Carmona FD, Szucsik JC, Capel B	Sexual development : genetics, molecular biology, evolution, endocrinology, embryology, and pathology of sex determination and differentiation	10.1159/000143430	2	3	128-33
18769071	2008	Reproductive biology in egg-laying mammals.	Grützner F, Nixon B, Jones RC	Sexual development : genetics, molecular biology, evolution, endocrinology, embryology, and pathology of sex determination and differentiation	10.1159/000143429	2	3	115-27
18755794	2008	Testis development, fertility, and survival in Ethanolamine kinase 2-deficient mice.	Gustin SE, Western PS, McClive PJ, Harley VR, Koopman PA, Sinclair AH	Endocrinology	10.1210/en.2008-0584	149	12	6176-86
18669299	2008	[Anne McLaren (1927-2007). In memory of a friend].	Zelenin AV	Ontogenez		39	2	157-60
18669298	2008	[Anne McLaren (1927-2007)].	Vasetskiĭ SG, Dyban AP, Zelenin AV	Ontogenez		39	2	155-6
18641400	2008	ESHRE PGD Consortium data collection VIII: cycles from January to December 2005 with pregnancy follow-up to October 2006.	Goossens V, Harton G, Moutou C, Scriven PN, Traeger-Synodinos J, Sermon K, Harper JC	Human reproduction (Oxford, England)	10.1093/humrep/den238	23	12	2629-45
18633137	2008	A phenotypic spectrum of sexual development in Dax1 (Nr0b1)-deficient mice: consequence of the C57BL/6J strain on sex determination.	Park SY, Lee EJ, Emge D, Jahn CL, Jameson JL	Biology of reproduction	10.1095/biolreprod.108.069492	79	6	1038-45
18495235	2008	Reliability of sex determination in ovine embryos using amelogenin gene (AMEL).	Dervishi E, Martinez-Royo A, Sánchez P, Alabart JL, Cocero MJ, Folch J, Calvo JH	Theriogenology	10.1016/j.theriogenology.2008.04.006	70	2	241-7
18430166	2008	Sexual development of mouse germ cells: Nanos2 promotes the male germ cell fate by suppressing the female pathway.	Saga Y	Development, growth & differentiation	10.1111/j.1440-169X.2008.01009.x	50 Suppl 1		S141-7
18425484	2008	Quantification of circulatory fetal DNA in the plasma of pregnant women.	Zimmermann BG, Maddocks DG, Avent ND	Methods in molecular biology (Clifton, N.J.)	10.1007/978-1-59745-066-9_17	444		219-29
18405438	2008	Sex determining of cat embryo and some feline species.	Ciani F, Cocchia N, Rizzo M, Ponzio P, Tortora G, Avallone L, Lorizio R	Zygote (Cambridge, England)	10.1017/S0967199408004681	16	2	169-77
18321981	2008	Sdmg1 is a conserved transmembrane protein associated with germ cell sex determination and germline-soma interactions in mice.	Best D, Sahlender DA, Walther N, Peden AA, Adams IR	Development (Cambridge, England)	10.1242/dev.019497	135	8	1415-25
18310050	2008	Insulin-like factor 3 levels in amniotic fluid of human male fetuses.	Anand-Ivell R, Ivell R, Driscoll D, Manson J	Human reproduction (Oxford, England)	10.1093/humrep/den038	23	5	1180-6
18243829	2008	Non-invasive fetal sex determination: impact on clinical practice.	Finning KM, Chitty LS	Seminars in fetal & neonatal medicine	10.1016/j.siny.2007.12.007	13	2	69-75
18208546	2008	Endogenous oestradiol regulates progesterone receptor expression in the brain of female rat fetuses: what is the source of oestradiol?	Jahagirdar V, Quadros PS, Wagner CK	Journal of neuroendocrinology	10.1111/j.1365-2826.2008.01647.x	20	3	359-65
21475471	2008	Rapid sex determination using PCR technique compared to classic cytogenetics.	Settin A, Elsobky E, Hammad A, Al-Erany A	International journal of health sciences		2	1	49-52
19347816	2008	[Genetic background of sex determination and gonadal development disorders].	Piprek RP	Endokrynologia Polska		59	6	502-14
18155190	2008	Loss of Fgfr2 leads to partial XY sex reversal.	Bagheri-Fam S, Sim H, Bernard P, Jayakody I, Taketo MM, Scherer G, Harley VR	Developmental biology	10.1016/j.ydbio.2007.11.010	314	1	71-83
18096334	2008	Sex determination in goat by amplification of the HMG box using duplex PCR.	Shi L, Yue W, Ren Y, Lei F, Zhao J	Animal reproduction science	10.1016/j.anireprosci.2007.11.004	105	2021-03-04	398-403
18042343	2008	Transgenerational epigenetic programming of the embryonic testis transcriptome.	Anway MD, Rekow SS, Skinner MK	Genomics	10.1016/j.ygeno.2007.10.002	91	1	30-40
18033690	2008	Five azacytidine, a DNA methyltransferase inhibitor, specifically inhibits testicular cord formation and Sertoli cell differentiation in vitro.	Mizukami T, Kanai Y, Fujisawa M, Kanai-Azuma M, Kurohmaru M, Hayashi Y	Molecular reproduction and development	10.1002/mrd.20850	75	6	1002-10
18004765	2008	Sex difference in neural tube defects in p53-null mice is caused by differences in the complement of X not Y genes.	Chen X, Watkins R, Delot E, Reliene R, Schiestl RH, Burgoyne PS, Arnold AP	Developmental neurobiology	10.1002/dneu.20581	68	2	265-73
17580103	2008	Biopsied and vitrified bovine embryos viability is improved by trans10, cis12 conjugated linoleic acid supplementation during in vitro embryo culture.	Pereira RM, Carvalhais I, Pimenta J, Baptista MC, Vasques MI, Horta AE, Santos IC, Marques MR, Reis A, Pereira MS, Marques CC	Animal reproduction science	10.1016/j.anireprosci.2007.05.008	106	2021-03-04	322-32
18000910	2007	Genetics of sexual development: a new paradigm.	Blecher SR, Erickson RP	American journal of medical genetics. Part A	10.1002/ajmg.a.32037	143A	24	3054-68
18391535	2007	WT1-mediated gene regulation in early urogenital ridge development.	Klattig J, Sierig R, Kruspe D, Makki MS, Englert C	Sexual development : genetics, molecular biology, evolution, endocrinology, embryology, and pathology of sex determination and differentiation	10.1159/000104774	1	4	238-54
18391522	2007	Characterisation of urogenital ridge gene expression in the human embryonal carcinoma cell line NT2/D1.	Knower KC, Sim H, McClive PJ, Bowles J, Koopman P, Sinclair AH, Harley VR	Sexual development : genetics, molecular biology, evolution, endocrinology, embryology, and pathology of sex determination and differentiation	10.1159/000100033	1	2	114-26
18184913	2007	Testicular morphogenesis: comparison of in vivo and in vitro models to study male gonadal development.	Gassei K, Schlatt S	Annals of the New York Academy of Sciences	10.1196/annals.1411.015	1120		152-67
17940049	2007	Fibroblast growth factor receptor 2 regulates proliferation and Sertoli differentiation during male sex determination.	Kim Y, Bingham N, Sekido R, Parker KL, Lovell-Badge R, Capel B	Proceedings of the National Academy of Sciences of the United States of America	10.1073/pnas.0702581104	104	42	16558-63
17928043	2007	Cloning the swamp buffalo SRY gene for embryo sexing with multiplex-nested PCR.	Fu Q, Zhang M, Qin WS, Lu YQ, Zheng HY, Meng B, Lu SS, Lu KH	Theriogenology	10.1016/j.theriogenology.2007.07.007	68	9	1211-8
17875486	2007	Sexual dimorphism of gonadal development.	Söder O	Best practice & research. Clinical endocrinology & metabolism	10.1016/j.beem.2007.05.002	21	3	381-91
17875485	2007	Imaging and examination strategies of normal male and female sex development and anatomy.	Wünsch L, Schober JM	Best practice & research. Clinical endocrinology & metabolism	10.1016/j.beem.2007.06.002	21	3	367-79
17728319	2007	Loss of Wnt4 and Foxl2 leads to female-to-male sex reversal extending to germ cells.	Ottolenghi C, Pelosi E, Tran J, Colombino M, Douglass E, Nedorezov T, Cao A, Forabosco A, Schlessinger D	Human molecular genetics	10.1093/hmg/ddm235	16	23	2795-804
17709564	2007	Regulation of the gonadal transcriptome during sex determination and testis morphogenesis: comparative candidate genes.	Clement TM, Anway MD, Uzumcu M, Skinner MK	Reproduction (Cambridge, England)	10.1530/REP-06-0341	134	3	455-72
17616727	2007	Sex-specific expression of a novel gene Tmem184a during mouse testis differentiation.	Svingen T, Beverdam A, Bernard P, McClive P, Harley VR, Sinclair AH, Koopman P	Reproduction (Cambridge, England)	10.1530/REP-06-0379	133	5	983-9
17615407	2007	Developmental expression and gene regulation of insulin-like 3 receptor RXFP2 in mouse male reproductive organs.	Feng S, Bogatcheva NV, Truong A, Korchin B, Bishop CE, Klonisch T, Agoulnik IU, Agoulnik AI	Biology of reproduction	10.1095/biolreprod.107.060442	77	4	671-80
17594606	2007	Transcriptional control of ovarian development in somatic cells.	Ottolenghi C, Colombino M, Crisponi L, Cao A, Forabosco A, Schlessinger D, Uda M	Seminars in reproductive medicine	10.1055/s-2007-980219	25	4	252-63
17579557	2007	Production of identical mouse twins and a triplet with predicted gender.	Valer Carstea B, Catunda Lemos AP, Ilie ED, Varga L, Bodó S, Kovács A, Bösze Z, Gócza E	Cloning and stem cells	10.1089/clo.2006.0055	9	2	247-56
17420277	2007	Wilms' tumor protein Wt1 is an activator of the anti-Müllerian hormone receptor gene Amhr2.	Klattig J, Sierig R, Kruspe D, Besenbeck B, Englert C	Molecular and cellular biology	10.1128/MCB.01780-06	27	12	4355-64
17410545	2007	Presumptive pre-Sertoli cells express genes involved in cell proliferation and cell signalling during a critical window in early testis differentiation.	Cory AT, Boyer A, Pilon N, Lussier JG, Silversides DW	Molecular reproduction and development	10.1002/mrd.20722	74	12	1491-504
17369167	2007	[Alternative development of early embryogenesis: sex determination].	Cheng HH, Zhou RJ	Yi chuan = Hereditas	10.1360/yc-007-0145	29	2	145-9
17326219	2007	Expression of Sox9, Mis, and Dmrt1 in the gonad of a species with temperature-dependent sex determination.	Shoemaker C, Ramsey M, Queen J, Crews D	Developmental dynamics : an official publication of the American Association of Anatomists	10.1002/dvdy.21096	236	4	1055-63
17277366	2007	Evolution of the male-determining gene SRY within the cat family Felidae.	King V, Goodfellow PN, Pearks Wilkerson AJ, Johnson WE, O'Brien SJ, Pecon-Slattery J	Genetics	10.1534/genetics.106.066779	175	4	1855-67
17237341	2007	Sex determination and gonadal development in mammals.	Wilhelm D, Palmer S, Koopman P	Physiological reviews	10.1152/physrev.00009.2006	87	1	2021-01-28
17234369	2007	Early detection of cell-free fetal DNA in maternal plasma.	Illanes S, Denbow M, Kailasam C, Finning K, Soothill PW	Early human development	10.1016/j.earlhumdev.2006.11.001	83	9	563-6
17208359	2007	Genetic programs that regulate testicular and ovarian development.	Cederroth CR, Pitetti JL, Papaioannou MD, Nef S	Molecular and cellular endocrinology	10.1016/j.mce.2006.12.029	265-266		2021-03-09
17187356	2007	Determination and stability of sex.	Ottolenghi C, Uda M, Crisponi L, Omari S, Cao A, Forabosco A, Schlessinger D	BioEssays : news and reviews in molecular, cellular and developmental biology	10.1002/bies.20515	29	1	15-25
17135750	2007	Antibodies to trophoblast antigens HLA-G, placenta growth factor, and neuroD2 do not improve detection of circulating trophoblast cells in maternal blood.	Tjoa ML, Delli-Bovi L, Johnson KL, Bianchi DW	Fetal diagnosis and therapy	10.1159/000097102	22	2	85-9
16905353	2007	Wnt4 action in gonadal development and sex determination.	Bernard P, Harley VR	The international journal of biochemistry & cell biology	10.1016/j.biocel.2006.06.007	39	1	31-43
16839824	2007	Transcriptional profile of mouse pre-granulosa and Sertoli cells isolated from early-differentiated fetal gonads.	Bouma GJ, Affourtit JP, Bult CJ, Eicher EM	Gene expression patterns : GEP	10.1016/j.modgep.2006.05.011	7	2021-01-02	113-23
16697130	2007	Non-surgical deep intra-uterine transfer of in vitro produced porcine embryos derived from sex-sorted frozen-thawed boar sperm.	Bathgate R, Morton KM, Eriksson BM, Rath D, Seig B, Maxwell WM, Evans G	Animal reproduction science	10.1016/j.anireprosci.2006.04.050	99	2021-01-02	82-92
17058540	2006	Hormonal and meta-hormonal determinants of sexual dimorphism.	Lavranos G, Angelopoulou R, Manolakou P, Balla M	Collegium antropologicum		30	3	659-63
17172786	2006	[Human Y chromosome: structure and biological role].	Lasiene K, Vitkus A, Jurkeniene L, Sinkus A	Medicina (Kaunas, Lithuania)		42	11	871-6
17143943	2006	Transplantation of fetal liver epithelial progenitor cells ameliorates experimental liver fibrosis in mice.	Zheng JF, Liang LJ, Wu CX, Chen JS, Zhang ZS	World journal of gastroenterology	10.3748/wjg.v12.i45.7292	12	45	7292-8
17089442	2006	Accuracy of fetal gender determination in maternal plasma at 5 and 6 weeks of pregnancy.	Martinhago CD, de Oliveira RM, Tomitão Canas Mdo C, Vagnini LD, Alcantara Oliveira JB, Petersen CG, Franco Junior JG	Prenatal diagnosis	10.1002/pd.1592	26	13	1219-23
17058538	2006	Sex determinants in the genome--lessons from the animal kingdom.	Manolakou P, Angelopoulou R, Lavranos G	Collegium antropologicum		30	3	649-52
17041600	2006	R-spondin1 is essential in sex determination, skin differentiation and malignancy.	Parma P, Radi O, Vidal V, Chaboissier MC, Dellambra E, Valentini S, Guerra L, Schedl A, Camerino G	Nature genetics	10.1038/ng1907	38	11	1304-9
16973722	2006	Transgenerational epigenetic imprinting of the male germline by endocrine disruptor exposure during gonadal sex determination.	Chang HS, Anway MD, Rekow SS, Skinner MK	Endocrinology	10.1210/en.2006-0987	147	12	5524-41
16904257	2006	The poly(ADP-ribose) polymerase 1 interacts with Sry and modulates its biological functions.	Li Y, Oh HJ, Lau YF	Molecular and cellular endocrinology	10.1016/j.mce.2006.06.008	257-258		35-46
16902830	2006	Analysis of the sex ratio in preimplantation embryos from B6.K1 and B6.K2 Ped gene congenic mice.	Byrne MJ, Newmark JA, Warner CM	Journal of assisted reproduction and genetics	10.1007/s10815-006-9046-0	23	2021-07-08	321-8
16881057	2006	Balancing the bipotential gonad between alternative organ fates: a new perspective on an old problem.	Kim Y, Capel B	Developmental dynamics : an official publication of the American Association of Anatomists	10.1002/dvdy.20894	235	9	2292-300
16879189	2006	Human embryo and early fetus research.	Ostrer H, Wilson DI, Hanley NA	Clinical genetics	10.1111/j.1399-0004.2006.00640.x	70	2	98-107
16877546	2006	The Wilms tumor gene, Wt1, is required for Sox9 expression and maintenance of tubular architecture in the developing testis.	Gao F, Maiti S, Alam N, Zhang Z, Deng JM, Behringer RR, Lécureuil C, Guillou F, Huff V	Proceedings of the National Academy of Sciences of the United States of America	10.1073/pnas.0600994103	103	32	11987-92
16868052	2006	A novel human sex-determining gene linked to Xp11.21-11.23.	Rajender S, Thangaraj K, Gupta NJ, Leelavathy N, Rani DS, Nambiar RG, Kalavathy V, Santhiya ST, Rajangam S, Gopinath PM, Chakravarty B, Singh L	The Journal of clinical endocrinology and metabolism	10.1210/jc.2006-0950	91	10	4028-36
16837734	2006	Transgenerational effect of the endocrine disruptor vinclozolin on male spermatogenesis.	Anway MD, Memon MA, Uzumcu M, Skinner MK	Journal of andrology	10.2164/jandrol.106.000349	27	6	868-79
16836962	2006	Bovine blastocyst diameter as a morphological tool to predict embryo cell counts, embryo sex, hatching ability and developmental characteristics after transfer to recipients.	Hoelker M, Schmoll F, Schneider H, Rings F, Gilles M, Tesfaye D, Jennen D, Tholen E, Griese J, Schellander K	Reproduction, fertility, and development	10.1071/rd05149	18	5	551-7
16772569	2006	Developmental potential of vitrified holstein cattle embryos fertilized in vitro with sex-sorted sperm.	Xu J, Guo Z, Su L, Nedambale TL, Zhang J, Schenk J, Moreno JF, Dinnyés A, Ji W, Tian XC, Yang X, Du F	Journal of dairy science	10.3168/jds.S0022-0302(06)72326-8	89	7	2510-8
20076594	2006	Male or female? It depends on the dose.	Gross L	PLoS biology	10.1371/journal.pbio.0040211	4	6	e211
16700629	2006	Fgf9 and Wnt4 act as antagonistic signals to regulate mammalian sex determination.	Kim Y, Kobayashi A, Sekido R, DiNapoli L, Brennan J, Chaboissier MC, Poulat F, Behringer RR, Lovell-Badge R, Capel B	PLoS biology	10.1371/journal.pbio.0040187	4	6	e187
16679721	2006	Genetic diagnosis of band 3 deficiency and sexing in bovine preimplantation embryos.	Kageyama S, Hirayama H, Moriyasu S, Inaba M, Ito D, Ohta H, Sawai K, Minamihashi A, Onoe S	The Journal of veterinary medical science	10.1292/jvms.68.319	68	4	319-23
16672722	2006	Vascular endothelial growth factor and kinase domain region receptor are involved in both seminiferous cord formation and vascular development during testis morphogenesis in the rat.	Bott RC, McFee RM, Clopton DT, Toombs C, Cupp AS	Biology of reproduction	10.1095/biolreprod.105.047225	75	1	56-67
16647843	2006	Sex determination and sex reversal.	Camerino G, Parma P, Radi O, Valentini S	Current opinion in genetics & development	10.1016/j.gde.2006.04.014	16	3	289-92
16604525	2006	Comparative proteomic analysis to study molecular events during gonad development in mice.	Wilhelm D, Huang E, Svingen T, Stanfield S, Dinnis D, Koopman P	Genesis (New York, N.Y. : 2000)	10.1002/dvg.20200	44	4	168-76
16546851	2006	Sox9 mRNA expression in the developing palate and craniofacial muscles and skeletons.	Nie X	Acta odontologica Scandinavica	10.1080/00016350500420089	64	2	97-103
16522522	2006	Pathways of endocrine disruption during male sexual differentiation and masculinization.	Sharpe RM	Best practice & research. Clinical endocrinology & metabolism	10.1016/j.beem.2005.09.005	20	1	91-110
16461896	2006	Retinoic acid regulates sex-specific timing of meiotic initiation in mice.	Koubova J, Menke DB, Zhou Q, Capel B, Griswold MD, Page DC	Proceedings of the National Academy of Sciences of the United States of America	10.1073/pnas.0510813103	103	8	2474-9
16399799	2006	Expression profiling of purified mouse gonadal somatic cells during the critical time window of sex determination reveals novel candidate genes for human sexual dysgenesis syndromes.	Beverdam A, Koopman P	Human molecular genetics	10.1093/hmg/ddi463	15	3	417-31
16387292	2006	Targeted disruption of the DM domain containing transcription factor Dmrt2 reveals an essential role in somite patterning.	Seo KW, Wang Y, Kokubo H, Kettlewell JR, Zarkower DA, Johnson RL	Developmental biology	10.1016/j.ydbio.2005.11.027	290	1	200-10
16377024	2006	Sex is a threshold dichotomy mimicking a single gene effect.	Mittwoch U	Trends in genetics : TIG	10.1016/j.tig.2005.12.003	22	2	96-100
16310098	2006	Deficiency of uridine monophosphate synthase (DUMPS) and X-chromosome deletion in fetal mummification in cattle.	Ghanem ME, Nakao T, Nishibori M	Animal reproduction science	10.1016/j.anireprosci.2005.03.008	91	2021-01-02	45-54
16271714	2006	Genetic mechanisms of fetal male undermasculinization: a background to the role of endocrine disruptors.	Hughes IA, Martin H, Jääskeläinen J	Environmental research	10.1016/j.envres.2005.07.001	100	1	44-9
16263159	2006	Application of sexed semen technology to in vitro embryo production in cattle.	Wheeler MB, Rutledge JJ, Fischer-Brown A, VanEtten T, Malusky S, Beebe DJ	Theriogenology	10.1016/j.theriogenology.2005.09.032	65	1	219-27
16256282	2006	Effect of time of artificial insemination on embryo sex ratio in dairy cattle.	Roelofs JB, Bouwman EB, Pedersen HG, Rasmussen ZR, Soede NM, Thomsen PD, Kemp B	Animal reproduction science	10.1016/j.anireprosci.2005.09.004	93	2021-03-04	366-71
16185763	2006	In vitro and in vivo survival of bisected sheep embryos derived from frozen-thawed unsorted, and frozen-thawed sex-sorted and refrozen-thawed ram spermatozoa.	Morton KM, Rowe AM, Chis Maxwell WM, Evans G	Theriogenology	10.1016/j.theriogenology.2005.08.009	65	7	1333-45
16544032	2005	Anti-Müllerian hormone in disorders of sex determination and differentiation.	Rey R	Arquivos brasileiros de endocrinologia e metabologia	10.1590/s0004-27302005000100005	49	1	26-36
16544030	2005	Sex determination in mythology and history.	Mittwoch U	Arquivos brasileiros de endocrinologia e metabologia	10.1590/s0004-27302005000100003	49	1	2021-07-13
16467254	2005	Seminiferous cord formation and germ-cell programming: epigenetic transgenerational actions of endocrine disruptors.	Skinner MK, Anway MD	Annals of the New York Academy of Sciences	10.1196/annals.1336.004	1061		18-32
16467253	2005	Sox9 in testis determination.	Kobayashi A, Chang H, Chaboissier MC, Schedl A, Behringer RR	Annals of the New York Academy of Sciences	10.1196/annals.1336.003	1061		2021-09-17
16467252	2005	Hormonal regulation of male reproductive tract development.	Verma-Kurvari S, Nef S, Parada LF	Annals of the New York Academy of Sciences	10.1196/annals.1336.002	1061		2021-01-08
16327658	2005	[Smith-Lemli-Opitz syndrome].	Pelluard-Nehmé F, Carles D, Alberti EM, Saura R, Wong C, Wolf C	Annales de pathologie	10.1016/s0242-6498(05)80136-1	25	4	318-21
16286765	2005	The basis of gender assignment in disorders of somatosexual differentiation.	Hiort O, Thyen U, Holterhus PM	Hormone research	10.1159/000087748	64 Suppl 2		18-22
16264091	2005	Ontogeny and cellular localization of SRY transcripts in the human testes and its detection in spermatozoa.	Modi D, Shah C, Sachdeva G, Gadkar S, Bhartiya D, Puri C	Reproduction (Cambridge, England)	10.1530/rep.1.00413	130	5	603-13
16245330	2005	Novel scavenger receptor gene is differentially expressed in the embryonic and adult mouse testis.	Sarraj MA, McClive PJ, Wilmore HP, Loveland KL, Sinclair AH	Developmental dynamics : an official publication of the American Association of Anatomists	10.1002/dvdy.20594	234	4	1026-33
16214126	2005	Gene expression during sex determination reveals a robust female genetic program at the onset of ovarian development.	Nef S, Schaad O, Stallings NR, Cederroth CR, Pitetti JL, Schaer G, Malki S, Dubois-Dauphin M, Boizet-Bonhoure B, Descombes P, Parker KL, Vassalli JD	Developmental biology	10.1016/j.ydbio.2005.09.008	287	2	361-77
16185683	2005	Sertoli cell differentiation is induced both cell-autonomously and through prostaglandin signaling during mammalian sex determination.	Wilhelm D, Martinson F, Bradford S, Wilson MJ, Combes AN, Beverdam A, Bowles J, Mizusaki H, Koopman P	Developmental biology	10.1016/j.ydbio.2005.08.039	287	1	111-24
16160410	2005	Human male sex determination and sexual differentiation: pathways, molecular interactions and genetic disorders.	Kucinskas L, Just W	Medicina (Kaunas, Lithuania)		41	8	633-40
16127703	2005	Annexin XI co-localises with calcyclin in proliferating cells of the embryonic mouse testis.	Williams LH, McClive PJ, Van Den Bergen JA, Sinclair AH	Developmental dynamics : an official publication of the American Association of Anatomists	10.1002/dvdy.20548	234	2	432-7
16093722	2005	Differences in the pattern of X-linked gene expression between fetal bovine muscle and fibroblast cultures derived from the same muscle biopsies.	Nino-Soto MI, Nuber UA, Basrur PK, Ropers HH, King WA	Cytogenetic and genome research	10.1159/000085671	111	1	57-64
16087173	2005	Cytoplasmic retention of the sex-determining factor SOX9 via the microtubule network.	Malki S, Berta P, Poulat F, Boizet-Bonhoure B	Experimental cell research	10.1016/j.yexcr.2005.07.005	309	2	468-75
16046443	2005	From SRY to SOX9: mammalian testis differentiation.	Kanai Y, Hiramatsu R, Matoba S, Kidokoro T	Journal of biochemistry	10.1093/jb/mvi098	138	1	13-9
16046442	2005	Temperature, genes, and sex: a comparative view of sex determination in Trachemys scripta and Mus musculus.	Yao HH, Capel B	Journal of biochemistry	10.1093/jb/mvi097	138	1	2021-05-12
16032768	2005	Prenatal fetal sex diagnosis by detecting amelogenin gene in maternal plasma.	Zhu B, Sun QW, Lu YC, Sun MM, Wang LJ, Huang XH	Prenatal diagnosis	10.1002/pd.1192	25	7	577-81
16020496	2005	Optimized real-time quantitative PCR measurement of male fetal DNA in maternal plasma.	Zimmermann B, El-Sheikhah A, Nicolaides K, Holzgreve W, Hahn S	Clinical chemistry	10.1373/clinchem.2005.051235	51	9	1598-604
15963769	2005	Irx3 is differentially up-regulated in female gonads during sex determination.	Jorgensen JS, Gao L	Gene expression patterns : GEP	10.1016/j.modgep.2005.04.011	5	6	756-62
15955359	2005	The effect of gamete co-incubation time during in vitro fertilization with frozen-thawed unsorted and sex-sorted ram spermatozoa on the development of in vitro matured adult and prepubertal ewe oocytes.	Morton KM, Catt SL, Hollinshead FK, Maxwell WM, Evans G	Theriogenology	10.1016/j.theriogenology.2004.12.004	64	2	363-77
15944188	2005	Gonadal sex reversal in mutant Dax1 XY mice: a failure to upregulate Sox9 in pre-Sertoli cells.	Bouma GJ, Albrecht KH, Washburn LL, Recknagel AK, Churchill GA, Eicher EM	Development (Cambridge, England)	10.1242/dev.01890	132	13	3045-54
15923608	2005	Normal sexual development and fertility in testatin knockout mice.	Töhönen V, Frygelius J, Mohammadieh M, Kvist U, Pelliniemi LJ, O'Brien K, Nordqvist K, Wedell A	Molecular and cellular biology	10.1128/MCB.25.12.4892-4902.2005	25	12	4892-902
15906093	2005	Fetal DNA detection in maternal plasma throughout gestation.	Galbiati S, Smid M, Gambini D, Ferrari A, Restagno G, Viora E, Campogrande M, Bastonero S, Pagliano M, Calza S, Ferrari M, Cremonesi L	Human genetics	10.1007/s00439-005-1330-z	117	2021-02-03	243-8
15863505	2005	Differential roles for Sox15 and Sox2 in transcriptional control in mouse embryonic stem cells.	Maruyama M, Ichisaka T, Nakagawa M, Yamanaka S	The Journal of biological chemistry	10.1074/jbc.M501423200	280	26	24371-9
15790596	2005	Sox9 is sufficient for functional testis development producing fertile male mice in the absence of Sry.	Qin Y, Bishop CE	Human molecular genetics	10.1093/hmg/ddi133	14	9	1221-9
15769848	2005	A novel Sry-downstream cellular event which preserves the readily available energy source of glycogen in mouse sex differentiation.	Matoba S, Kanai Y, Kidokoro T, Kanai-Azuma M, Kawakami H, Hayashi Y, Kurohmaru M	Journal of cell science	10.1242/jcs.01738	118	Pt 7	1449-59
15750006	2005	Analysis of cell-free fetal DNA in plasma and serum of pregnant women.	Zolotukhina TV, Shilova NV, Voskoboeva EY	The journal of histochemistry and cytochemistry : official journal of the Histochemistry Society	10.1369/jhc.4B6398.2005	53	3	297-9
15730482	2005	Effects of glial cell line-derived neurotrophic factor on isolated developing mouse Sertoli cells in vitro.	Wu Z, Templeman JL, Smith RA, Mackay S	Journal of anatomy	10.1111/j.1469-7580.2005.00373.x	206	2	175-84
15727812	2005	New insights into the regulation of mammalian sex determination and male sex differentiation.	Viger RS, Silversides DW, Tremblay JJ	Vitamins and hormones	10.1016/S0083-6729(05)70013-3	70		387-413
15685633	2005	Sf1 and Mis expression: molecular milestones in the canine sex determination pathway.	Meyers-Wallen VN	Molecular reproduction and development	10.1002/mrd.20217	70	4	383-9
15665984	2005	Mutations in SRY and WT1 genes required for gonadal development are not responsible for XY partial gonadal dysgenesis.	Tagliarini EB, Assumpção JG, Scolfaro MR, Mello MP, Maciel-Guerra AT, Guerra Júnior G, Hackel C	Brazilian journal of medical and biological research = Revista brasileira de pesquisas medicas e biologicas	10.1590/s0100-879x2005000100004	38	1	17-25
15665761	2005	Fetal CD34+ cells in the maternal circulation and long-term microchimerism in rhesus monkeys (Macaca mulatta).	Jimenez DF, Leapley AC, Lee CI, Ultsch MN, Tarantal AF	Transplantation	10.1097/01.tp.0000144468.71962.aa	79	2	142-6
15664455	2005	The pathway to femaleness: current knowledge on embryonic development of the ovary.	Yao HH	Molecular and cellular endocrinology	10.1016/j.mce.2004.11.003	230	2021-01-02	87-93
15653544	2005	In vitro production of Holstein embryos using sex-sorted sperm and oocytes from selected cull cows.	Wilson RD, Weigel KA, Fricke PM, Rutledge JJ, Leibfried-Rutledge ML, Matthews DL, Schutzkus VR	Journal of dairy science	10.3168/jds.S0022-0302(05)72741-7	88	2	776-82
15604204	2005	Minireview: transcriptional regulation of gonadal development and differentiation.	Park SY, Jameson JL	Endocrinology	10.1210/en.2004-1454	146	3	1035-42
15549674	2005	Long-range control of gene expression: emerging mechanisms and disruption in disease.	Kleinjan DA, van Heyningen V	American journal of human genetics	10.1086/426833	76	1	1932-08-01
15496517	2005	Profiling gene expression during the differentiation and development of the murine embryonic gonad.	Small CL, Shima JE, Uzumcu M, Skinner MK, Griswold MD	Biology of reproduction	10.1095/biolreprod.104.033696	72	2	492-501
16437021	2004	Molecular aspects of female and male gonadal development in mammals.	Pannetier M, Mandon-Pépin B, Copelli S, Fellous M	Pediatric endocrinology reviews : PER		1	3	274-87
15598238	2004	Production of lambs after the transfer of fresh and cryopreserved in vitro produced embryos from prepubertal lamb oocytes and unsorted and sex-sorted frozen-thawed spermatozoa.	Morton KM, Catt SL, Hollinshead FK, Maxwell WM, Evans G	Reproduction in domestic animals = Zuchthygiene	10.1111/j.1439-0531.2004.00542.x	39	6	454-61
15589120	2004	NR0B1A: an alternatively spliced form of NR0B1.	Ho J, Zhang YH, Huang BL, McCabe ER	Molecular genetics and metabolism	10.1016/j.ymgme.2004.10.002	83	4	330-6
15523904	2004	Use of annexin V for the identification of fetal cells in maternal circulation.	Kolialexi A, Tsangaris GT, Antsaklis A, Kitsiou-Tzeli S, Mavrou A	In vivo (Athens, Greece)		18	5	629-32
15511544	2004	Sexing of murine and bovine embryos by developmental arrest induced by high-titer H-Y antisera.	Ramalho MF, Garcia JM, Esper CR, Vantini R, Alves BC, Almeida Junior IL, Hossepian de Lima VF, Moreira-Filho CA	Theriogenology	10.1016/j.theriogenology.2004.03.014	62	9	1569-76
15450256	2004	[Molecular mechanisms in sex determination: from gene regulation to pathology].	Ravel C, Chantot-Bastaraud S, Siffroi JP	Gynecologie, obstetrique & fertilite	10.1016/j.gyobfe.2004.06.003	32	2021-07-08	584-94
15385158	2004	SOX9 is up-regulated by the transient expression of SRY specifically in Sertoli cell precursors.	Sekido R, Bar I, Narváez V, Penny G, Lovell-Badge R	Developmental biology	10.1016/j.ydbio.2004.07.011	274	2	271-9
15366016	2004	Sox8 is expressed at similar levels in gonads of both sexes during the sex determining period in turtles.	Takada S, DiNapoli L, Capel B, Koopman P	Developmental dynamics : an official publication of the American Association of Anatomists	10.1002/dvdy.20132	231	2	387-95
15313053	2004	A practical approach to intersex in the newborn period.	Hyun G, Kolon TF	The Urologic clinics of North America	10.1016/j.ucl.2004.04.008	31	3	435-43, viii
15297880	2004	Regulation of human SRY subcellular distribution by its acetylation/deacetylation.	Thevenet L, Méjean C, Moniot B, Bonneaud N, Galéotti N, Aldrian-Herrada G, Poulat F, Berta P, Benkirane M, Boizet-Bonhoure B	The EMBO journal	10.1038/sj.emboj.7600352	23	16	3336-45
15289436	2004	Disrupted gonadogenesis and male-to-female sex reversal in Pod1 knockout mice.	Cui S, Ross A, Stallings N, Parker KL, Capel B, Quaggin SE	Development (Cambridge, England)	10.1242/dev.01266	131	16	4095-105
15266301	2004	Mutation analysis of five candidate genes in Chinese patients with hypospadias.	Wang Y, Li Q, Xu J, Liu Q, Wang W, Lin Y, Ma F, Chen T, Li S, Shen Y	European journal of human genetics : EJHG	10.1038/sj.ejhg.5201232	12	9	706-12
15211353	2004	One tissue, two fates: molecular genetic events that underlie testis versus ovary development.	Brennan J, Capel B	Nature reviews. Genetics	10.1038/nrg1381	5	7	509-21
15193450	2004	Gene silencing by nuclear orphan receptors.	Zhang Y, Dufau ML	Vitamins and hormones	10.1016/S0083-6729(04)68001-0	68		1948-01-01
15161093	2004	Eki2 is upregulated specifically in the testis during mouse sex determination.	Hurley TM, McClive PJ, Sarraj MA, Sinclair AH	Gene expression patterns : GEP	10.1016/j.modgep.2003.09.010	4	2	135-40
15159099	2004	Sexing in vitro produced bovine embryos, at different stages of development, using rat H-Y antiserum.	Gardón JC, Agüera S, Castejón F	Theriogenology	10.1016/j.theriogenology.2003.05.007	62	2021-01-02	35-43
15135034	2004	The elusive action of sex-determining genes: mitochondria to the rescue?	Mittwoch U	Journal of theoretical biology	10.1016/j.jtbi.2004.02.001	228	3	359-65
15128596	2004	Pre-sertoli specific gene expression profiling reveals differential expression of Ppt1 and Brd3 genes within the mouse genital ridge at the time of sex determination.	Boyer A, Lussier JG, Sinclair AH, McClive PJ, Silversides DW	Biology of reproduction	10.1095/biolreprod.104.029371	71	3	820-7
15086438	2004	Clinical and biological assessments of the undervirilized male.	Nicolino M, Bendelac N, Jay N, Forest MG, David M	BJU international	10.1111/j.1464-410X.2004.04705.x	93 Suppl 3		20-5
15086435	2004	The undervirilized male child: endocrine aspects.	Josso N	BJU international	10.1111/j.1464-410X.2004.04702.x	93 Suppl 3		2021-03-05
15056615	2004	Functional analysis of Sox8 and Sox9 during sex determination in the mouse.	Chaboissier MC, Kobayashi A, Vidal VI, Lützkendorf S, van de Kant HJ, Wegner M, de Rooij DG, Behringer RR, Schedl A	Development (Cambridge, England)	10.1242/dev.01087	131	9	1891-901
15037005	2004	Efficient production of sex-identified and cryosurvived bovine in-vitro produced blastocysts.	Tominaga K, Hamada Y	Theriogenology	10.1016/j.theriogenology.2003.07.008	61	6	1181-91
14998976	2004	Circulating cell-free fetal DNA in maternal serum appears to originate from cyto- and syncytio-trophoblastic cells. Case report.	Flori E, Doray B, Gautier E, Kohler M, Ernault P, Flori J, Costa JM	Human reproduction (Oxford, England)	10.1093/humrep/deh117	19	3	723-4
14985244	2004	Dysplastic development of seminiferous tubules and interstitial tissue in rat hypogonadic (hgn/hgn) testes.	Suzuki H, Yagi M, Saito K, Suzuki K	Biology of reproduction	10.1095/biolreprod.103.024604	71	1	104-16
14974307	2004	[Fetal DNA in maternal blood].	Rijnders RJ, Christiaens GC, de Haas M, van der Schoot CE	Nederlands tijdschrift voor geneeskunde		148	4	170-4
14969099	2004	[Overview: molecular mechanisms of sex determination and differentiation in animals--generality and diversity].	Nagahama Y	Tanpakushitsu kakusan koso. Protein, nucleic acid, enzyme		49	2	97-101
14968530	2004	[Sex differentiation of the gonads and regulation of gene expression].	Morohashi K, Mizusaki H, Sugiyama N, Katoh-Fukui Y	Nihon rinsho. Japanese journal of clinical medicine		62	2	255-61
14965335	2004	Alterations of sex differentiation in males: from candidate genes to diagnosis and treatments.	Ostrer H	Current pharmaceutical design	10.2174/1381612043453207	10	5	501-11
14736929	2004	Sex determination and differentiation.	MacLaughlin DT, Donahoe PK	The New England journal of medicine	10.1056/NEJMra022784	350	4	367-78
14689056	2004	Mutations in the SRY, DAX1, SF1 and WNT4 genes in Brazilian sex-reversed patients.	Domenice S, Corrêa RV, Costa EM, Nishi MY, Vilain E, Arnhold IJ, Mendonca BB	Brazilian journal of medical and biological research = Revista brasileira de pesquisas medicas e biologicas	10.1590/s0100-879x2004000100020	37	1	145-50
12566254	2003	X-inactivation patterns in human embryonic and extra-embryonic tissues.	Zeng SM, Yankowitz J	Placenta	10.1053/plac.2002.0889	24	2021-02-03	270-5
14684985	2003	Origin and possible roles of the SOX8 transcription factor gene during sexual development.	Takada S, Koopman P	Cytogenetic and genome research	10.1159/000074339	101	2021-03-04	212-218
14691988	2003	Earliest gestational age for fetal sexing in cell-free maternal plasma.	Rijnders RJ, Van Der Luijt RB, Peters ED, Goeree JK, Van Der Schoot CE, Ploos Van Amstel JK, Christiaens GC	Prenatal diagnosis	10.1002/pd.750	23	13	1042-4
14689607	2003	Origin and possible roles of the Sox8 transcription factor gene during sexual development.	Takada S, Koopman P	Cytogenetic and genome research	10.1159/000074339	101	2021-03-04	212-8
14684990	2003	Molecular characterization of three gonad cell lines.	Beverdam A, Wilhelm D, Koopman P	Cytogenetic and genome research	10.1159/000074344	101	2021-03-04	242-9
14684989	2003	Protein transduction as a strategy for evaluating important factors in mammalian sex determination and differentiation.	Li Y, Yue L, Taketo T, Lau YF	Cytogenetic and genome research	10.1159/000074343	101	2021-03-04	237-41
14684987	2003	Isolation of chromosomal regions controlling intersex development in a marsupial.	Santucciu C, Grützner F, Carvalho-Silva DR, Graves JA	Cytogenetic and genome research	10.1159/000074341	101	2021-03-04	224-8
14681544	2003	The role of GATA in mammalian reproduction.	LaVoie HA	Experimental biology and medicine (Maywood, N.J.)	10.1177/153537020322801107	228	11	1282-90
14628051	2003	Testis determination requires insulin receptor family function in mice.	Nef S, Verma-Kurvari S, Merenmies J, Vassalli JD, Efstratiadis A, Accili D, Parada LF	Nature	10.1038/nature02059	426	6964	291-5
14595844	2003	Subtractive hybridisation screen identifies sexually dimorphic gene expression in the embryonic mouse gonad.	McClive PJ, Hurley TM, Sarraj MA, van den Bergen JA, Sinclair AH	Genesis (New York, N.Y. : 2000)	10.1002/gene.10231	37	2	84-90
14585968	2003	Sox3 is required for gonadal function, but not sex determination, in males and females.	Weiss J, Meeks JJ, Hurley L, Raverot G, Frassetto A, Jameson JL	Molecular and cellular biology	10.1128/MCB.23.22.8084-8091.2003	23	22	8084-91
14561636	2003	Meiotic germ cells antagonize mesonephric cell migration and testis cord formation in mouse gonads.	Yao HH, DiNapoli L, Capel B	Development (Cambridge, England)	10.1242/dev.00836	130	24	5895-902
14512014	2003	Primordial germ cells in the mouse.	McLaren A	Developmental biology	10.1016/s0012-1606(03)00214-8	262	1	2021-01-15
12954667	2003	Effect of transient embryonic in vivo exposure to the endocrine disruptor methoxychlor on embryonic and postnatal testis development.	Cupp AS, Uzumcu M, Suzuki H, Dirks K, Phillips B, Skinner MK	Journal of andrology	10.1002/j.1939-4640.2003.tb02736.x	24	5	736-45
12889070	2003	Candidate testis-determining gene, Maestro (Mro), encodes a novel HEAT repeat protein.	Smith L, Van Hateren N, Willan J, Romero R, Blanco G, Siggers P, Walsh J, Banerjee R, Denny P, Ponting C, Greenfield A	Developmental dynamics : an official publication of the American Association of Anatomists	10.1002/dvdy.10342	227	4	600-7
12840810	2003	Sry and Sox9 expression during canine gonadal sex determination assayed by quantitative reverse transcription-polymerase chain reaction.	Meyers-Wallen VN	Molecular reproduction and development	10.1002/mrd.10317	65	4	373-81
12837698	2003	Dimerization of SOX9 is required for chondrogenesis, but not for sex determination.	Bernard P, Tang P, Liu S, Dewing P, Harley VR, Vilain E	Human molecular genetics	10.1093/hmg/ddg182	12	14	1755-65
12836189	2003	[Sex determination in mammals: a traffic update?].	Gasca S, Boizet-Bonhoure B, Poulat F, Berta P	Medecine sciences : M/S	10.1051/medsci/200319125	19	1	25-6
12835383	2003	Endothelial and steroidogenic cell migration are regulated by WNT4 in the developing mammalian gonad.	Jeays-Ward K, Hoyle C, Brennan J, Dandonneau M, Alldus G, Capel B, Swain A	Development (Cambridge, England)	10.1242/dev.00591	130	16	3663-70
12834017	2003	Sexual differentiation.	Sinisi AA, Pasquali D, Notaro A, Bellastella A	Journal of endocrinological investigation		26	3 Suppl	23-8
12813911	2003	Battle of the sexes: new insights into genetic pathways of gonadal development.	Jameson JL, Achermann JC, Ozisik G, Meeks JJ	Transactions of the American Clinical and Climatological Association		114		51-63; discussion 64-5
12798287	2003	Cell proliferation is necessary for the determination of male fate in the gonad.	Schmahl J, Capel B	Developmental biology	10.1016/s0012-1606(03)00122-2	258	2	264-76
12750339	2003	Sry expression level and protein isoform differences play a role in abnormal testis development in C57BL/6J mice carrying certain Sry alleles.	Albrecht KH, Young M, Washburn LL, Eicher EM	Genetics		164	1	277-88
12735873	2003	Detecting fetal DNA from dried maternal blood spots: another step towards broad scale non-invasive prenatal genetic screening and feasible testing.	Bischoff FZ, Dang DX, Marquez-Do D, Martinez D, Horne C, Lewis DE, Simpson JL	Reproductive biomedicine online	10.1016/s1472-6483(10)61856-1	6	3	349-51
12732652	2003	SOX8 is expressed during testis differentiation in mice and synergizes with SF1 to activate the Amh promoter in vitro.	Schepers G, Wilson M, Wilhelm D, Koopman P	The Journal of biological chemistry	10.1074/jbc.M304067200	278	30	28101-8
12665546	2003	The complex life of WT1.	Wagner KD, Wagner N, Schedl A	Journal of cell science	10.1242/jcs.00405	116	Pt 9	1653-8
12651897	2003	Pdgfr-alpha mediates testis cord organization and fetal Leydig cell development in the XY gonad.	Brennan J, Tilmann C, Capel B	Genes & development	10.1101/gad.1052503	17	6	800-10
12640544	2003	Fetal DNA in maternal serum: does it persist after pregnancy?	Benachi A, Steffann J, Gautier E, Ernault P, Olivi M, Dumez Y, Costa JM	Human genetics	10.1007/s00439-003-0931-7	113	1	76-9
12629889	2003	Male sex determination and prenatal differentiation of the testis.	Töhönen V, Ritzén EM, Nordqvist K, Wedell A	Endocrine development	10.1159/000069299	5		2021-01-23
12627426	2003	Replicate real-time PCR testing of DNA in maternal plasma increases the sensitivity of non-invasive fetal sex determination.	Hromadnikova I, Houbova B, Hridelova D, Voslarova S, Kofer J, Komrska V, Habart D	Prenatal diagnosis	10.1002/pd.556	23	3	235-8
12606467	2003	Porcine SRY promoter is a target for steroidogenic factor 1.	Pilon N, Daneau I, Paradis V, Hamel F, Lussier JG, Viger RS, Silversides DW	Biology of reproduction	10.1095/biolreprod.102.010884	68	4	1098-106
12606390	2003	Chemotactic role of neurotropin 3 in the embryonic testis that facilitates male sex determination.	Cupp AS, Uzumcu M, Skinner MK	Biology of reproduction	10.1095/biolreprod.102.012617	68	6	2033-7
12588798	2003	A major locus on mouse chromosome 18 controls XX sex reversal in Odd Sex (Ods) mice.	Qin Y, Poirier C, Truong C, Schumacher A, Agoulnik AI, Bishop CE	Human molecular genetics	10.1093/hmg/ddg045	12	5	509-15
12581609	2003	Finger and toe ratios in humans and mice: implications for the aetiology of diseases influenced by HOX genes.	Manning JT, Callow M, Bundred PE	Medical hypotheses	10.1016/s0306-9877(02)00400-0	60	3	340-3
12527087	2003	Use of primers derived from a new sequence of the bovine Y chromosome for sexing Bos taurus and Bos indicus embryos.	Alves BC, Hossepian de Lima VF, Teixeira CM, Moreira-Filho CA	Theriogenology	10.1016/s0093-691x(02)01191-3	59	2021-05-06	1415-9
12509752	2003	The evolution of signalling pathways in animal development.	Pires-daSilva A, Sommer RJ	Nature reviews. Genetics	10.1038/nrg977	4	1	39-49
12503111	2003	True hermaphroditism with ambiguous genitalia due to a complicated mosaic karyotype: clinical features, cytogenetic findings, and literature review.	Modan-Moses D, Litmanovitch T, Rienstein S, Meyerovitch J, Goldman B, Aviram-Goldring A	American journal of medical genetics. Part A	10.1002/ajmg.a.10869	116A	3	300-3
12499008	2003	Factors affecting commercial application of embryo technologies in New Zealand: a modelling approach.	Smeaton DC, Harris BL, Xu ZZ, Vivanco WH	Theriogenology	10.1016/s0093-691x(02)01244-x	59	2	617-34
12661284	2002	[First trimester fetal sex determination in maternal serum using real-time PCR].	Costa JM, Benachi A, Gautier E, Jouannic JM, Ernault P, Dumez Y	Gynecologie, obstetrique & fertilite	10.1016/s1297-9589(02)00488-5	30	12	953-7
12602281	2002	[Genetic bases of human sex determination and differentiation].	Slezak R	Ginekologia polska		73	9	796-805
12585676	2002	Sexual differentiation of the brain: genes, estrogen, and neurotrophic factors.	Carrer HF, Cambiasso MJ	Cellular and molecular neurobiology	10.1023/a:1021825317546	22	2021-05-06	479-500
12492513	2002	In vitro Cre/loxP system in cells from developing gonads: investigation of the Sry promoter.	Ito M, Yokouchi K, Naito K, Endo H, Hakamata Y, Miyazaki J, Tojo H	Development, growth & differentiation	10.1046/j.1440-169x.2002.00668.x	44	6	549-57
12462075	2002	[Genetics and molecular pathology of anti-Mullerian hormone and its receptor].	Picard JY, Belville C	Journal de la Societe de biologie		196	3	217-21
12462073	2002	[The genetics of sex determination].	Vialard F, Fellous M	Journal de la Societe de biologie		196	3	197-205
12444071	2002	Embryonic testis cord formation and mesonephric cell migration requires the phosphotidylinositol 3-kinase signaling pathway.	Uzumcu M, Westfall SD, Dirks KA, Skinner MK	Biology of reproduction	10.1095/biolreprod.102.006254	67	6	1927-35
12434333	2002	Conservation of the function of DMRT1 regulatory sequences in mammalian sex differentiation.	Boyer A, Dornan S, Daneau I, Lussier J, Silversides DW	Genesis (New York, N.Y. : 2000)	10.1002/gene.10158	34	4	236-43
12428199	2002	Disorders of gonadal development.	Dewing P, Bernard P, Vilain E	Seminars in reproductive medicine	10.1055/s-2002-35383	20	3	189-98
12428198	2002	Ambiguous genitalia in the newborn.	Sultan C, Paris F, Jeandel C, Lumbroso S, Galifer RB	Seminars in reproductive medicine	10.1055/s-2002-35382	20	3	181-8
12428196	2002	Molecular genetics of sex determination.	Cotinot C, Pailhoux E, Jaubert F, Fellous M	Seminars in reproductive medicine	10.1055/s-2002-35380	20	3	157-68
12223418	2002	Gonadal differentiation, sex determination and normal Sry expression in mice require direct interaction between transcription partners GATA4 and FOG2.	Tevosian SG, Albrecht KH, Crispino JD, Fujiwara Y, Eicher EM, Orkin SH	Development (Cambridge, England)		129	19	4627-34
12151099	2002	The LIM-only coactivator FHL2 modulates WT1 transcriptional activity during gonadal differentiation.	Du X, Hublitz P, Günther T, Wilhelm D, Englert C, Schüle R	Biochimica et biophysica acta	10.1016/s0167-4781(02)00414-1	1577	1	93-101
12142352	2002	A personal history of the mouse genome.	Lyon MF	Annual review of genomics and human genetics	10.1146/annurev.genom.3.021202.150353	3		2021-01-16
12141572	2002	Sex determination of bovine embryo blastomeres by fluorogenic probes.	Virta J, Markola J, Peippo J, Markkula M, Vilkki J	Theriogenology	10.1016/s0093-691x(02)00824-5	57	9	2229-36
12141437	2002	Charting the course of ovarian development in vertebrates.	Loffler KA, Koopman P	The International journal of developmental biology		46	4	503-10
12135874	2002	Bovine blastocyst development from oocytes injected with freeze-dried spermatozoa.	Keskintepe L, Pacholczyk G, Machnicka A, Norris K, Curuk MA, Khan I, Brackett BG	Biology of reproduction	10.1095/biolreprod67.2.409	67	2	409-15
12124946	2002	SOX9 has both conserved and novel roles in marsupial sexual differentiation.	Pask AJ, Harry JL, Graves JA, O'Neill RJ, Layfield SL, Shaw G, Renfree MB	Genesis (New York, N.Y. : 2000)	10.1002/gene.10096	33	3	131-9
12124698	2002	Fetal gender and aneuploidy detection using fetal cells in maternal blood: analysis of NIFTY I data. National Institute of Child Health and Development Fetal Cell Isolation Study.	Bianchi DW, Simpson JL, Jackson LG, Elias S, Holzgreve W, Evans MI, Dukes KA, Sullivan LM, Klinger KW, Bischoff FZ, Hahn S, Johnson KL, Lewis D, Wapner RJ, de la Cruz F	Prenatal diagnosis	10.1002/pd.347	22	7	609-15
12017538	2002	Cellular and molecular pathways regulating mammalian sex determination.	Tilmann C, Capel B	Recent progress in hormone research	10.1210/rp.57.1.1	57		2021-01-18
11990797	2002	Anomalies of human sexual development: clinical aspects and genetic analysis.	Vilain E	Novartis Foundation symposium		244		43-53; discussion 53-6, 79-85, 253-7
11990795	2002	Expression-based strategies for discovery of genes involved in testis and ovary development.	Koopman P, Bullejos M, Loffler K, Bowles J	Novartis Foundation symposium		244		240-9; discussion 249-57
11990794	2002	Early gonadal development: exploring Wt1 and Sox9 function.	Guo JK, Hammes A, Chaboissier MC, Vidal V, Xing Y, Wong F, Schedl A	Novartis Foundation symposium		244		23-31; discussion 31-42, 253-7
11990791	2002	The battle of the sexes: opposing pathways in sex determination.	Yao HH, Tilmann C, Zhao GQ, Capel B	Novartis Foundation symposium		244		187-98; discussion 198-206, 253-7
11990454	2002	Minifascicular neuropathy: a new concept of the human disease caused by desert hedgehog gene mutation.	Umehara F, Tate G, Itoh K, Osame M	Cellular and molecular biology (Noisy-le-Grand, France)		48	2	187-9
11944948	2002	Divergent vascular mechanisms downstream of Sry establish the arterial system in the XY gonad.	Brennan J, Karl J, Capel B	Developmental biology	10.1006/dbio.2002.0578	244	2	418-28
11923472	2002	Dax1 expression is dependent on steroidogenic factor 1 in the developing gonad.	Hoyle C, Narvaez V, Alldus G, Lovell-Badge R, Swain A	Molecular endocrinology (Baltimore, Md.)	10.1210/mend.16.4.0802	16	4	747-56
11893523	2002	Sex with two SOX on: SRY and SOX9 in testis development.	Clarkson MJ, Harley VR	Trends in endocrinology and metabolism: TEM	10.1016/s1043-2760(01)00541-0	13	3	106-11
11810651	2002	Detection of fetal cells in intrauterine lavage samples collected in the first trimester of pregnancy.	Cioni R, Bussani C, Scarselli B, Barciulli F, Bucciantini S, Simi P, Fogli A, Scarselli G	Prenatal diagnosis	10.1002/pd.236	22	1	52-5
11810300	2002	Fetal gender determination in early pregnancy through qualitative and quantitative analysis of fetal DNA in maternal serum.	Honda H, Miharu N, Ohashi Y, Samura O, Kinutani M, Hara T, Ohama K	Human genetics	10.1007/s00439-001-0649-3	110	1	75-9
11788620	2002	Editorial: Vulnerability within a robust complex system-DAX-1 mutations and steroidogenic axis development.	McCabe ER	The Journal of clinical endocrinology and metabolism	10.1210/jcem.87.1.8263	87	1	41-3
11417892	2001	Evidence that the testis determination pathway interacts with a non-dosage compensated, X-linked gene.	Burgoyne PS, Lovell-Badge R, Rattigan A	The International journal of developmental biology		45	3	509-12
11750731	2001	46,XX sex reversal.	Zenteno-Ruiz JC, Kofman-Alfaro S, Méndez JP	Archives of medical research	10.1016/s0188-4409(01)00322-8	32	6	559-66
11750730	2001	Onset of sex differentiation: dialog between genes and cells.	Merchant-Larios H, Moreno-Mendoza N	Archives of medical research	10.1016/s0188-4409(01)00317-4	32	6	553-8
11748618	2001	Contribution of domestic animals to the identification of new genes involved in sex determination.	Pailhoux E, Vigier B, Vaiman D, Schibler L, Vaiman A, Cribiu E, Nezer C, Georges M, Sundström J, Pelliniemi LJ, Fellous M, Cotinot C	The Journal of experimental zoology	10.1002/jez.1120	290	7	700-8
11748612	2001	Sry promoters from domesticus (Tirano) and C57BL/6 mice function similarly in embryos and adult animals.	Xian M, Zhang J, Lau YF	The Journal of experimental zoology	10.1002/jez.1114	290	6	632-41
11748609	2001	Expression of the human SRY protein during development in normal male gonadal and sex-reversed tissues.	Salas-Cortés L, Jaubert F, Bono MR, Fellous M, Rosemblatt M	The Journal of experimental zoology	10.1002/jez.1111	290	6	607-15
11748608	2001	Role of steroidogenic factor 1 and aromatase in temperature-dependent sex determination in the red-eared slider turtle.	Crews D, Fleming A, Willingham E, Baldwin R, Skipper JK	The Journal of experimental zoology	10.1002/jez.1110	290	6	597-606
11748603	2001	Characterization of the Xp21-23 region in the wood lemming, a region involved in XY sex reversal.	Liu WS, Nordqvist K, Lau YF, Fredga K	The Journal of experimental zoology	10.1002/jez.1105	290	6	551-7
11732981	2001	Alterations in development of reproductive and endocrine systems of wildlife populations exposed to endocrine-disrupting contaminants.	Guillette LJ, Gunderson MP	Reproduction (Cambridge, England)	10.1530/rep.0.1220857	122	6	857-64
11700850	2001	Expression, action, and regulation of transforming growth factor alpha and epidermal growth factor receptor during embryonic and perinatal rat testis development.	Cupp AS, Skinner MK	Journal of andrology	10.1002/j.1939-4640.2001.tb03443.x	22	6	1019-29
11565803	2001	Mammalian germ cells: birth, sex, and immortality.	McLaren A	Cell structure and function	10.1247/csf.26.119	26	3	119-22
11555860	2001	Structural and regulatory macromolecules in sex differentiation of gonads.	Pelliniemi LJ, Fröjdman K	The Journal of experimental zoology	10.1002/jez.1096	290	5	523-8
11555859	2001	Searching for missing pieces of the sex-determination puzzle.	Bullejos M, Bowles J, Koopman P	The Journal of experimental zoology	10.1002/jez.1095	290	5	517-22
11555857	2001	Timing of SOX9 downregulation and female sex determination in gonads of the sea turtle Lepidochelys olivacea.	Torres-Maldonado L, Moreno-Mendoza N, Landa A, Merchant-Larios H	The Journal of experimental zoology	10.1002/jez.1093	290	5	498-503
11555855	2001	Genetics of mammalian sex determination: some unloved exceptions.	Mittwoch U	The Journal of experimental zoology	10.1002/jez.1091	290	5	484-9
11555853	2001	Regulation of male sexual development by Sry and Sox9.	Koopman P, Bullejos M, Bowles J	The Journal of experimental zoology	10.1002/jez.1089	290	5	463-74
11550265	2001	Transgenic production from in vivo-derived embryos: effect on calf birth weight and sex ratio.	Behboodi E, Groen W, Destrempes MM, Williams JL, Ohlrichs C, Gavin WG, Broek DM, Ziomek CA, Faber DC, Meade HM, Echelard Y	Molecular reproduction and development	10.1002/mrd.1058	60	1	27-37
11550179	2001	Does one gene determine whether a C57BL/6J-Y(POS) mouse will develop as a female or as an hermaphrodite?	Eicher EM, Washburn LL	The Journal of experimental zoology	10.1002/jez.1072	290	4	322-6
11525724	2001	Life, sex, and WT1 isoforms--three amino acids can make all the difference.	Hastie ND	Cell	10.1016/s0092-8674(01)00469-x	106	4	391-4
11509181	2001	Two splice variants of the Wilms' tumor 1 gene have distinct functions during sex determination and nephron formation.	Hammes A, Guo JK, Lutsch G, Leheste JR, Landrock D, Ziegler U, Gubler MC, Schedl A	Cell	10.1016/s0092-8674(01)00453-6	106	3	319-29
11476071	2001	How to build a testis.	Melton L	Trends in endocrinology and metabolism: TEM	10.1016/s1043-2760(01)00428-3	12	6	237-8
11439180	2001	The genetics and biology of vertebrate sex determination.	Koopman P	Cell	10.1016/s0092-8674(01)00408-1	105	7	843-7
11420125	2001	Testis determination in mammals: more questions than answers.	Veitia RA, Salas-Cortés L, Ottolenghi C, Pailhoux E, Cotinot C, Fellous M	Molecular and cellular endocrinology	10.1016/s0303-7207(01)00460-9	179	2021-01-02	2021-03-16
11417893	2001	The case of the midwife scientist.	Simpson E	The International journal of developmental biology		45	3	513-8
11414489	2001	Rapid sexing of preimplantation bovine embryo using consecutive and multiplex polymerase chain reaction (PCR) with biopsied single blastomere.	Park JH, Lee JH, Choi KM, Joung SY, Kim JY, Chung GM, Jin DI, Im KS	Theriogenology	10.1016/s0093-691x(01)00526-x	55	9	1843-53
11386079	2001	[Rapid determination of sex in Myocastor coypus embryos in the first stage of gestation].	Garcia-Meunier P, Pastout L, Chevalier G, Guinet C	Comptes rendus de l'Academie des sciences. Serie III, Sciences de la vie	10.1016/s0764-4469(00)01305-6	324	4	321-5
11358318	2001	Developmental kinetics of in vitro produced bovine embryos: the effect of sex, glucose and exposure to time-lapse environment.	Peippo J, Kurkilahti M, Bredbacka P	Zygote (Cambridge, England)	10.1017/s0967199401001113	9	2	105-13
11356186	2001	Identification of an interaction between SOX9 and HSP70.	Marshall OJ, Harley VR	FEBS letters	10.1016/s0014-5793(01)02407-3	496	2021-02-03	75-80
11322239	2001	Effect of the in vitro culture system on the kinetics of blastocyst development and sex ratio of bovine embryos.	Gutiérrez-Adán A, Lonergan P, Rizos D, Ward FA, Boland MP, Pintado B, de la Fuente J	Theriogenology	10.1016/s0093-691x(01)00471-x	55	5	1117-26
11301596	2001	Temperature-dependent sex determination and gonadal differentiation in reptiles.	Pieau C, Dorizzi M, Richard-Mercier N	EXS	10.1007/978-3-0348-7781-7_7		91	117-41
11301595	2001	Genes essential for early events in gonadal development.	Parker KL, Schimmer BP, Schedl A	EXS	10.1007/978-3-0348-7781-7_2		91	2021-11-24
11298673	2001	Sex determination: lessons from families and embryos.	Ostrer H	Clinical genetics	10.1034/j.1399-0004.2001.590401.x	59	4	207-15
11290325	2001	Male-to-female sex reversal in mice lacking fibroblast growth factor 9.	Colvin JS, Green RP, Schmahl J, Capel B, Ornitz DM	Cell	10.1016/s0092-8674(01)00284-7	104	6	875-89
11250919	2001	Estradiol and incubation temperature modulate regulation of steroidogenic factor 1 in the developing gonad of the red-eared slider turtle.	Fleming A, Crews D	Endocrinology	10.1210/endo.142.4.8043	142	4	1403-11
11241536	2001	Use of the Kleihauer test to detect fetal erythroblasts in the maternal circulation.	Martel-Petit V, Petit C, Marchand M, Fleurentin A, Fontaine B, Miton A, Lemarie P, Philippe C, Jonveaux P	Prenatal diagnosis	10.1002/1097-0223(200102)21:2<106::aid-pd983>3.0.co;2-#	21	2	106-11
11241497	2001	Clinical expression and SRY gene analysis in XY subjects lacking gonadal tissue.	Zenteno JC, Jiménez AL, Canto P, Valdéz H, Méndez JP, Kofman-Alfaro S	American journal of medical genetics	10.1002/1096-8628(2001)9999:9999<::aid-ajmg1170>3.0.co;2-a	99	3	244-7
11203703	2001	Autonomous transition into meiosis of mouse fetal germ cells in vitro and its inhibition by gp130-mediated signaling.	Chuma S, Nakatsuji N	Developmental biology	10.1006/dbio.2000.9989	229	2	468-79
11180234	2001	Relationship between gestational age and frequency of fetal trophoblasts and nucleated erythrocytes in maternal peripheral blood.	Lim TH, Tan AS, Goh VH	Prenatal diagnosis		21	1	14-21
11153920	2000	Mutation analysis of subjects with 46, XX sex reversal and 46, XY gonadal dysgenesis does not support the involvement of SOX3 in testis determination.	Lim HN, Berkovitz GD, Hughes IA, Hawkins JR	Human genetics	10.1007/s004390000428	107	6	650-2
11299518	2000	Sexual differentiation.	Ostrer H	Seminars in reproductive medicine	10.1055/s-2000-13474	18	1	41-9
12845739	2000	Isolation of fetal nucleated red blood cells from maternal blood.	Zou L, Ye X, Xu K, Zhu J	Journal of Tongji Medical University = Tong ji yi ke da xue xue bao	10.1007/BF02887064	20	2	169-71
11351829	2000	Genetics of sexual development.	Vilain E	Annual review of sex research		11		2021-01-25
11299522	2000	The Y chromosome and its role in testis differentiation and spermatogenesis.	Kent-First M	Seminars in reproductive medicine	10.1055/s-2000-13477	18	1	67-80
11180829	2000	Evolutionary conservation of the gene Cvsox9 in the lizard, Calotes versicolor, and its expression during gonadal differentiation.	Choudhary B, Ganesh S, Raman R	Development genes and evolution	10.1007/s004270050311	210	5	250-7
11173859	2000	SRY protein is expressed in ovotestis and streak gonads from human sex-reversal.	Salas-Cortés L, Jaubert F, Nihoul-Feketé C, Brauner R, Rosemblatt M, Fellous M	Cytogenetics and cell genetics	10.1159/000056847	91	2021-01-04	212-6
11173854	2000	Three thousand years of questioning sex determination.	Mittwoch U	Cytogenetics and cell genetics	10.1159/000056842	91	2021-01-04	186-91
11173834	2000	Local mechanisms in sex specific morphogenesis.	Drews U	Cytogenetics and cell genetics	10.1159/000056822	91	2021-01-04	72-80
11101852	2000	A transgenic insertion upstream of sox9 is associated with dominant XX sex reversal in the mouse.	Bishop CE, Whitworth DJ, Qin Y, Agoulnik AI, Agoulnik IU, Harrison WR, Behringer RR, Overbeek PA	Nature genetics	10.1038/82652	26	4	490-4
11090428	2000	Expression and action of neurotropin-3 and nerve growth factor in embryonic and early postnatal rat testis development.	Cupp AS, Kim GH, Skinner MK	Biology of reproduction	10.1095/biolreprod63.6.1617	63	6	1617-28
11085593	2000	Developmental profile of Sry transcripts in mouse brain.	Mayer A, Mosler G, Just W, Pilgrim C, Reisert I	Neurogenetics	10.1007/s100480000093	3	1	25-30
11044607	2000	Large-scale screen for genes involved in gonad development.	Wertz K, Herrmann BG	Mechanisms of development	10.1016/s0925-4773(00)00452-4	98	2021-01-02	51-70
11041517	2000	Fertilization and elimination of the paternal mitochondrial genome.	Cummins JM	Human reproduction (Oxford, England)	10.1093/humrep/15.suppl_2.92	15 Suppl 2		92-101
11038467	2000	Incidental prenatal detection of an Xp deletion using an anonymous primer pair for fetal sexing.	Jakubiczka S, Mitulla B, Liehr T, Arnemann J, Lehrach H, Sudbrak R, Stumm M, Wieacker PF, Bettecken T	Prenatal diagnosis	10.1002/1097-0223(200010)20:10<842::aid-pd915>3.0.co;2-g	20	10	842-6
11015701	2000	How useful is the in vitro expansion of fetal CD34+ progenitor cells from maternal blood samples for diagnostic purposes?	Jansen MW, Korver-Hakkennes K, van Leenen D, Brandenburg H, Wildschut HI, Wladimiroff JW, Ploemacher RE	Prenatal diagnosis		20	9	725-31
11001834	2000	Genetics of sex determination: exceptions that prove the rule.	Mittwoch U	Molecular genetics and metabolism	10.1006/mgme.2000.3075	71	2021-01-02	405-10
10992324	2000	Absence of SOX3 in the developing marsupial gonad is not consistent with a conserved role in mammalian sex determination.	Pask AJ, Harry JL, Renfree MB, Marshall Graves JA	Genesis (New York, N.Y. : 2000)		27	4	145-52
10984412	2000	Sexual development in marsupials: genetic characterization of bandicoot siblings with scrotal and testicular maldevelopment.	Watson CM, Hughes RL, Cooper DW, Gemmell RT, Loebel DA, Johnston PG	Molecular reproduction and development	10.1002/1098-2795(200010)57:2<127::AID-MRD3>3.0.CO;2-7	57	2	127-34
10964462	2000	Defective mesonephric cell migration is associated with abnormal testis cord development in C57BL/6J XY(Mus domesticus) mice.	Albrecht KH, Capel B, Washburn LL, Eicher EM	Developmental biology	10.1006/dbio.2000.9819	225	1	26-36
10963867	2000	Germ and somatic cell lineages in the developing gonad.	McLaren A	Molecular and cellular endocrinology	10.1016/s0303-7207(99)00234-8	163	2021-01-02	2021-03-09
10951505	2000	A subtractive gene expression screen suggests a role for vanin-1 in testis development in mice.	Bowles J, Bullejos M, Koopman P	Genesis (New York, N.Y. : 2000)		27	3	124-35
10817028	2000	Prenatal genetic diagnosis from maternal blood: simultaneous immunophenotyping and FISH of fetal nucleated erythrocytes isolated by negative and positive magnetic activated cell sorting.	Yang YH, Jee KJ, Kim SK, Park YW, Kim IK, Cha DH, Chung JE, Kim SH	Yonsei medical journal	10.3349/ymj.2000.41.2.258	41	2	258-65
10785614	2000	Human first trimester fetal ovaries express oncofetal antigens and steroid receptors.	Gould DA, Moscoso GJ, Young MP, Barton DP	Journal of the Society for Gynecologic Investigation		7	2	131-8
10741423	2000	Expression and subcellular localization of SF-1, SOX9, WT1, and AMH proteins during early human testicular development.	de Santa Barbara P, Moniot B, Poulat F, Berta P	Developmental dynamics : an official publication of the American Association of Anatomists	10.1002/(SICI)1097-0177(200003)217:3<293::AID-DVDY7>3.0.CO;2-P	217	3	293-8
10706291	2000	The LIM homeobox gene Lhx9 is essential for mouse gonad formation.	Birk OS, Casiano DE, Wassif CA, Cogliati T, Zhao L, Zhao Y, Grinberg A, Huang S, Kreidberg JA, Parker KL, Porter FD, Westphal H	Nature	10.1038/35002622	403	6772	909-13
10704874	2000	SRY, SOX9, and DAX1 expression patterns during human sex determination and gonadal development.	Hanley NA, Hagan DM, Clement-Jones M, Ball SG, Strachan T, Salas-Cortés L, McElreavey K, Lindsay S, Robson S, Bullen P, Ostrer H, Wilson DI	Mechanisms of development	10.1016/s0925-4773(99)00307-x	91	2021-01-02	403-7
10694422	2000	Both nuclear and cytoplasmic components are defective in oocytes of the B6.Y(TIR) sex-reversed female mouse.	Amleh A, Smith L, Chen H, Taketo T	Developmental biology	10.1006/dbio.1999.9600	219	2	277-86
10654601	2000	Sry induces cell proliferation in the mouse gonad.	Schmahl J, Eicher EM, Washburn LL, Capel B	Development (Cambridge, England)		127	1	65-73
10626293	2000	The cell biology and molecular genetics of testis determination.	Smith CA, Sinclair AH	Results and problems in cell differentiation	10.1007/978-3-540-48461-5_2	28		23-52
10618653	2000	Differential expression of two genes located on the X chromosome between male and female in vitro-produced bovine embryos at the blastocyst stage.	Gutiérrez-Adán A, Oter M, Martínez-Madrid B, Pintado B, De La Fuente J	Molecular reproduction and development	10.1002/(SICI)1098-2795(200002)55:2<146::AID-MRD3>3.0.CO;2-F	55	2	146-51
10611077	2000	Role of neurotropins in rat embryonic testis morphogenesis (cord formation).	Levine E, Cupp AS, Skinner MK	Biology of reproduction	10.1095/biolreprod62.1.132	62	1	132-42
11212323	1999	Whatever happened to SRY?	O'Neill MJ, O'Neill RJ	Cellular and molecular life sciences : CMLS	10.1007/s000180050481	56	2021-11-12	883-93
10735084	1999	In vitro fertilization with flow-cytometrically-sorted bovine sperm.	Lu KH, Cran DG, Seidel GE	Theriogenology	10.1016/s0093-691x(99)00225-3	52	8	1393-405
10735078	1999	A new approach to immunological sexing of sperm.	Blecher SR, Howie R, Li S, Detmar J, Blahut LM	Theriogenology	10.1016/s0093-691x(99)00219-8	52	8	1309-21
10727993	1999	Sex determination and the Y chromosome.	McElreavey K, Fellous M	American journal of medical genetics	10.1002/(sici)1096-8628(19991229)89:4<176::aid-ajmg2>3.0.co;2-b	89	4	176-85
10588843	1999	Autosomal XX sex reversal caused by duplication of SOX9.	Huang B, Wang S, Ning Y, Lamb AN, Bartley J	American journal of medical genetics	10.1002/(sici)1096-8628(19991203)87:4<349::aid-ajmg13>3.0.co;2-n	87	4	349-53
10561652	1999	Fetal cell recycling: diagnosis of gender and RhD genotype in the same fetal cell retrieved from maternal blood.	Sekizawa A, Samura O, Zhen DK, Falco V, Bianchi DW	American journal of obstetrics and gynecology	10.1016/s0002-9378(99)70115-8	181	5 Pt 1	1237-42
10535320	1999	Mesonephric kidney--a stem cell factory?	Sainio K, Raatikainen-Ahokas A	The International journal of developmental biology		43	5	435-9
10512011	1999	[Genes, hormones and the risk factors in the development of the male phenotype].	Shishkina GT, Dygalo NN	Uspekhi fiziologicheskikh nauk		30	3	49-61
10495282	1999	Expression of steroidogenic factor 1 and Wilms' tumour 1 during early human gonadal development and sex determination.	Hanley NA, Ball SG, Clement-Jones M, Hagan DM, Strachan T, Lindsay S, Robson S, Ostrer H, Parker KL, Wilson DI	Mechanisms of development	10.1016/s0925-4773(99)00123-9	87	2021-01-02	175-80
10486311	1999	New solutions to an ancient riddle: defining the differences between Adam and Eve.	Roberts LM, Shen J, Ingraham HA	American journal of human genetics	10.1086/302601	65	4	933-42
10486483	1999	First-trimester fetal sex prediction by deoxyribonucleic acid analysis of maternal peripheral blood.	Falcinelli C, Battafarano S, Neri C, Mazza V, Ranzi A, Volpe A, Forabosco A	American journal of obstetrics and gynecology	10.1016/s0002-9378(99)70512-0	181	3	675-80
10473126	1999	Migration of mesonephric cells into the mammalian gonad depends on Sry.	Capel B, Albrecht KH, Washburn LL, Eicher EM	Mechanisms of development	10.1016/s0925-4773(99)00047-7	84	2021-01-02	127-31
10456852	1999	Reverse transcription-polymerase chain reaction analysis of genes involved in gonadal differentiation in pigs.	Parma P, Pailhoux E, Cotinot C	Biology of reproduction	10.1095/biolreprod61.3.741	61	3	741-8
10440834	1999	Two cases with interstitial deletions of chromosome 2 and sex reversal in one.	Slavotinek A, Schwarz C, Getty JF, Stecko O, Goodman F, Kingston H	American journal of medical genetics	10.1002/(sici)1096-8628(19990903)86:1<75::aid-ajmg15>3.0.co;2-j	86	1	75-81
10432840	1999	[Genes involved in sex determination and gonadal development in mice and human].	Katoh-Fukui Y	Seikagaku. The Journal of Japanese Biochemical Society		71	6	454-9
10412370	1999	Temperature-dependent sex determination and gonadal differentiation in reptiles.	Pieau C, Dorizzi M, Richard-Mercier N	Cellular and molecular life sciences : CMLS	10.1007/s000180050342	55	2021-06-07	887-900
10412368	1999	DAX-1, an 'antitestis' gene.	Goodfellow PN, Camerino G	Cellular and molecular life sciences : CMLS	10.1007/pl00013201	55	2021-06-07	857-63
10412366	1999	Genes essential for early events in gonadal development.	Parker KL, Schimmer BP, Schedl A	Cellular and molecular life sciences : CMLS	10.1007/s000180050337	55	2021-06-07	831-8
10332030	1999	A region of human chromosome 9p required for testis development contains two genes related to known sexual regulators.	Raymond CS, Parker ED, Kettlewell JR, Brown LG, Page DC, Kusz K, Jaruzelska J, Reinberg Y, Flejter WL, Bardwell VJ, Hirsch B, Zarkower D	Human molecular genetics	10.1093/hmg/8.6.989	8	6	989-96
10235389	1999	The human SRY protein is present in fetal and adult Sertoli cells and germ cells.	Salas-Cortés L, Jaubert F, Barbaux S, Nessmann C, Bono MR, Fellous M, McElreavey K, Rosemblatt M	The International journal of developmental biology		43	2	135-40
10215077	1999	Diagnosis of sex and cystic fibrosis status in fetal erythroblasts isolated from cord blood.	Griffin DK, Ferguson-Smith MA	Prenatal diagnosis		19	2	172-4
10197976	1999	Mammalian sex determination: a molecular drama.	Swain A, Lovell-Badge R	Genes & development	10.1101/gad.13.7.755	13	7	755-67
10102048	1999	Sexual dimorphism in the neonatal gonad.	Hughes IA, Coleman N, Faisal Ahmed S, Ng KL, Cheng A, Lim HN, Hawkins JR	Acta paediatrica (Oslo, Norway : 1992). Supplement	10.1111/j.1651-2227.1999.tb14347.x	88	428	23-30
10100004	1999	Transcervical recovery of fetal cells from the lower uterine pole: reliability of recovery and histological/immunocytochemical analysis of recovered cell populations.	Miller D, Briggs J, Rahman MS, Griffith-Jones M, Rane V, Everett M, Lilford RJ, Bulmer JN	Human reproduction (Oxford, England)	10.1093/humrep/14.2.521	14	2	521-31
10099695	1999	Gene interactions in gonadal development.	Parker KL, Schedl A, Schimmer BP	Annual review of physiology	10.1146/annurev.physiol.61.1.417	61		417-33
10022915	1999	The Wilms' tumor suppressor gene (wt1) product regulates Dax-1 gene expression during gonadal differentiation.	Kim J, Prawitt D, Bardeesy N, Torban E, Vicaner C, Goodyer P, Zabel B, Pelletier J	Molecular and cellular biology	10.1128/MCB.19.3.2289	19	3	2289-99
10732021	1998	Comparison of sex ratio and cell number of IVM-IVF bovine blastocysts co-cultured with bovine oviduct epithelial cells or with Vero cells.	Pegoraro LM, Thuard JM, Delalleau N, Guérin B, Deschamps JC, Marquant Le Guienne B, Humblot P	Theriogenology	10.1016/s0093-691x(98)00103-4	49	8	1579-90
9949444	1998	Chromosome translocations: segregation modes and strategies for preimplantation genetic diagnosis.	Scriven PN, Handyside AH, Ogilvie CM	Prenatal diagnosis		18	13	1437-49
9949439	1998	Strategies for preimplantation genetic diagnosis of single gene disorders by DNA amplification.	Wells D, Sherlock JK	Prenatal diagnosis		18	13	1389-401
9932294	1998	Recent developments in embryo sexing and its field application.	Bredbacka P	Reproduction, nutrition, development	10.1051/rnd:19980603	38	6	605-13
9843206	1998	Role of Ahch in gonadal development and gametogenesis.	Yu RN, Ito M, Saunders TL, Camper SA, Jameson JL	Nature genetics	10.1038/3822	20	4	353-7
9819558	1998	Mammalian sex determination: joining pieces of the genetic puzzle.	Jiménez R, Burgos M	BioEssays : news and reviews in molecular, cellular and developmental biology	10.1002/(SICI)1521-1878(199809)20:9<696::AID-BIES2>3.0.CO;2-F	20	9	696-9
9793969	1998	Evaluating the culture of fetal erythroblasts from maternal blood for non-invasive prenatal diagnosis.	Chen H, Griffin DK, Jestice K, Hackett G, Cooper J, Ferguson-Smith MA	Prenatal diagnosis		18	9	883-92
9787767	1998	Expression of a new RNA-splice isoform of WT1 in developing kidney-gonadal complexes of the turtle, Trachemys scripta.	Spotila LD, Hall SE	Comparative biochemistry and physiology. Part B, Biochemistry & molecular biology	10.1016/s0305-0491(98)00053-4	119	4	761-7
9787099	1998	Mammalian sex determination: from gonads to brain.	Vilain E, McCabe ER	Molecular genetics and metabolism	10.1006/mgme.1998.2749	65	2	74-84
9722168	1998	Candidate genes in complete and partial XY sex reversal: mutation analysis of SRY, SRY-related genes and FTZ-F1.	Lim HN, Freestone SH, Romero D, Kwok C, Hughes IA, Hawkins JR	Molecular and cellular endocrinology	10.1016/s0303-7207(98)00029-x	140	2021-01-02	51-8
9718346	1998	A gene involved in XY sex reversal is located on chromosome 9, distal to marker D9S1779.	Flejter WL, Fergestad J, Gorski J, Varvill T, Chandrasekharappa S	American journal of human genetics	10.1086/302016	63	3	794-802
9716652	1998	Genes, cells and organs: recent developments in the molecular genetics of mammalian sex determination.	Greenfield A	Mammalian genome : official journal of the International Mammalian Genome Society	10.1007/s003359900848	9	9	683-7
9662837	1998	Human sex determination.	Sinclair AH	The Journal of experimental zoology	10.1002/(sici)1097-010x(19980801)281:5<501::aid-jez15>3.0.co;2-b	281	5	501-5
9662836	1998	Sry and the testis: molecular pathways of organogenesis.	Brennan J, Karl J, Martineau J, Nordqvist K, Schmahl J, Tilmann C, Ung K, Capel B	The Journal of experimental zoology	10.1002/(sici)1097-010x(19980801)281:5<494::aid-jez14>3.0.co;2-9	281	5	494-500
9662835	1998	Cellular and molecular changes during sex differentiation of embryonic mammalian gonads.	Pelliniemi LJ, Fröjdman K, Sundström J, Pöllänen P, Kuopio T	The Journal of experimental zoology		281	5	482-93
9662834	1998	Evolution of the mammalian Y chromosome and sex-determining genes.	Graves JA	The Journal of experimental zoology		281	5	472-81
9662390	1998	Non-invasive sexing of preimplantation stage mammalian embryos.	Hadjantonakis AK, Gertsenstein M, Ikawa M, Okabe M, Nagy A	Nature genetics	10.1038/893	19	3	220-2
9641679	1998	Male-to-female sex reversal in M33 mutant mice.	Katoh-Fukui Y, Tsuchiya R, Shiroishi T, Nakahara Y, Hashimoto N, Noguchi K, Higashinakagawa T	Nature	10.1038/31482	393	6686	688-92
9590178	1998	Wilms' tumor 1 and Dax-1 modulate the orphan nuclear receptor SF-1 in sex-specific gene expression.	Nachtigal MW, Hirokawa Y, Enyeart-VanHouten DL, Flanagan JN, Hammer GD, Ingraham HA	Cell	10.1016/s0092-8674(00)81172-1	93	3	445-54
9572366	1998	Cloning and in situ hybridization analysis of estrogen receptor in the developing gonad of the red-eared slider turtle, a species with temperature-dependent sex determination.	Bergeron JM, Gahr M, Horan K, Wibbels T, Crews D	Development, growth & differentiation	10.1046/j.1440-169x.1998.00013.x	40	2	243-54
9491378	1998	Rapid sexing of murine preimplantation embryos using a nested, multiplex polymerase chain reaction (PCR).	Greenlee AR, Krisher RL, Plotka ED	Molecular reproduction and development	10.1002/(SICI)1098-2795(199803)49:3<261::AID-MRD6>3.0.CO;2-M	49	3	261-7
9486644	1998	Dax1 antagonizes Sry action in mammalian sex determination.	Swain A, Narvaez V, Burgoyne P, Camerino G, Lovell-Badge R	Nature	10.1038/35799	391	6669	761-7
9505106	1997	Use of the polymerase chain reaction to sex the bovine fetus using cells recovered by ultrasound-guided fetal fluid aspiration.	Makondo K, Amiridis GS, Jeffcoate IA, O'Shaughnessy PJ, Boyd JS, Paterson C, Robertson L	Animal reproduction science	10.1016/s0378-4320(97)00071-7	49	2021-02-03	125-33
9396269	1997	[The genes in the molecular cascade of the mammalian sexual development].	Ikeda Y	Nihon rinsho. Japanese journal of clinical medicine		55	11	2809-15
9358040	1997	Conservation of Y chromosome-specific sequences immediately 5' to the testis determining gene in primates.	Veitia RA, Fellous M, McElreavey K	Gene	10.1016/s0378-1119(97)00347-8	199	2021-01-02	63-70
9291474	1997	Early transcription of the SRY gene by bovine preimplantation embryos.	Gutiérrez-Adán A, Behboodi E, Murray JD, Anderson GB	Molecular reproduction and development	10.1002/(SICI)1098-2795(199710)48:2<246::AID-MRD12>3.0.CO;2-W	48	2	246-50
9309190	1997	Pattern formation and developmental mechanisms.		Current opinion in genetics & development	10.1016/s0959-437x(97)80087-1	7	4	559-73
9245982	1997	XIST expression in human oocytes and preimplantation embryos.	Daniels R, Zuccotti M, Kinis T, Serhal P, Monk M	American journal of human genetics	10.1086/513892	61	1	33-9
9236645	1997	The obstetric experience of carriers of haemophilia.	Kadir RA, Economides DL, Braithwaite J, Goldman E, Lee CA	British journal of obstetrics and gynaecology	10.1111/j.1471-0528.1997.tb12024.x	104	7	803-10
9203057	1997	Use of a rat cDNA probe specific for the Y chromosome to detect male-derived cells.	An J, Beauchemin N, Albanese J, Abney TO, Sullivan AK	Journal of andrology		18	3	289-93
9165127	1997	The nuclear receptor SF-1 mediates sexually dimorphic expression of Mullerian Inhibiting Substance, in vivo.	Giuili G, Shen WH, Ingraham HA	Development (Cambridge, England)		124	9	1799-807
9093203	1997	Simultaneous detection of multiple gene expression in mouse and human individual preimplantation embryos.	Liu HC, He ZY, Tang YX, Mele CA, Veeck LL, Davis O, Rosenwaks Z	Fertility and sterility	10.1016/s0015-0282(97)81375-1	67	4	733-41
9074937	1997	X-chromosome inactivation during the development of the male urogenital ridge of the mouse.	Jamieson RV, Zhou SX, Tan SS, Tam PP	The International journal of developmental biology		41	1	49-55
10464660	1997	Prenatal sexing and sex determination in infants with ambiguous genitalia by polymerase chain reaction.	Caenazzo L, Ponzano E, Greggio NA, Cortivo P	Genetic testing	10.1089/gte.1997.1.289	1	4	289-91
9059565	1997	Intersex disorders: shedding light on male sexual differentiation beyond SRY.	MacLean HE, Warne GL, Zajac JD	Clinical endocrinology	10.1046/j.1365-2265.1997.d01-1742.x	46	1	101-8
8840552	1996	Sex determining gene on the X chromosome short arm: dosage sensitive sex reversal.	Ogata T, Matsuo N	Acta paediatrica Japonica : Overseas edition	10.1111/j.1442-200x.1996.tb03513.x	38	4	390-8
9088107	1996	Molecular basis governing primary sex in mammals.	Nagai K	The Japanese journal of human genetics	10.1007/BF01876327	41	4	363-79
8981154	1996	Rapid genetic diagnosis at 7-9 weeks gestation: diagnosis of sex, single gene defects and DNA fingerprint from coelomic samples.	Findlay I, Atkinson G, Chambers M, Quirke P, Campbell J, Rutherford A	Human reproduction (Oxford, England)	10.1093/oxfordjournals.humrep.a019158	11	11	2548-53
8951075	1996	The dominant white spotting oncogene allele Kit(W-42J) exacerbates XY(DOM) sex reversal.	Nagamine CM, Carlisle C	Development (Cambridge, England)		122	11	3597-605
8916051	1996	Aetiology of intersexuality in female (XX) pigs, with novel molecular interpretations.	Hunter RH	Molecular reproduction and development	10.1002/(SICI)1098-2795(199611)45:3<392::AID-MRD17>3.0.CO;2-0	45	3	392-402
8841197	1996	Sex-determining genes on mouse autosomes identified by linkage analysis of C57BL/6J-YPOS sex reversal.	Eicher EM, Washburn LL, Schork NJ, Lee BK, Shown EP, Xu X, Dredge RD, Pringle MJ, Page DC	Nature genetics	10.1038/ng1096-206	14	2	206-9
8770856	1996	Sex and the single DAX1: too little is bad, but can we have too much?	McCabe ER	The Journal of clinical investigation	10.1172/JCI118868	98	4	881-2
8954274	1996	Genetic mechanisms of sex differentiation.	Josso N, Rey R	Current opinion in pediatrics	10.1097/00008480-199608000-00017	8	4	396-400
8840555	1996	SF-1: a key regulator of development and function in the mammalian reproductive system.	Ikeda Y	Acta paediatrica Japonica : Overseas edition	10.1111/j.1442-200x.1996.tb03516.x	38	4	412-9
8840550	1996	Fetal testis formation: a critical event for sex determination and differentiation.	Matsuo N	Acta paediatrica Japonica : Overseas edition	10.1111/j.1442-200x.1996.tb03511.x	38	4	377-9
8772384	1996	Molecular determinants of mammmalian sex.	Werner MH, Huth JR, Gronenborn AM, Clore GM	Trends in biochemical sciences		21	8	302-8
8793057	1996	Porcine SRY gene locus and genital ridge expression.	Daneau I, Ethier JF, Lussier JG, Silversides DW	Biology of reproduction	10.1095/biolreprod55.1.47	55	1	47-53
9115712	1996	Analysis of the role of Amh and Fra1 in the Sry regulatory pathway.	Jeske YW, Mishina Y, Cohen DR, Behringer RR, Koopman P	Molecular reproduction and development	10.1002/(SICI)1098-2795(199606)44:2<153::AID-MRD3>3.0.CO;2-M	44	2	153-8
8840189	1996	Characterization of ovine SRY transcript and developmental expression of genes involved in sexual differentiation.	Payen E, Pailhoux E, Abou Merhi R, Gianquinto L, Kirszenbaum M, Locatelli A, Cotinot C	The International journal of developmental biology		40	3	567-75
8755172	1996	Sex determination in infants with ambiguous genitalia using the polymerase chain reaction of an X-Y homologous region.	Tsai CH, Tsai FJ, Hwu WL, Wang TR, Shu SG, Liu SC	Zhonghua Minguo xiao er ke yi xue hui za zhi [Journal]. Zhonghua Minguo xiao er ke yi xue hui		37	3	185-7
8743937	1996	Establishment and characterization of conditionally immortalized cells from the mouse urogenital ridge.	Capel B, Hawkins JR, Hirst E, Kioussis D, Lovell-Badge R	Journal of cell science		109 ( Pt 5)		899-909
8628481	1996	Prenatal diagnosis of Duchenne muscular dystrophy using a single fetal nucleated erythrocyte in maternal blood.	Sekizawa A, Kimura T, Sasaki M, Nakamura S, Kobayashi R, Sato T	Neurology	10.1212/wnl.46.5.1350	46	5	1350-3
8614465	1996	Defects in cardiac outflow tract formation and pro-B-lymphocyte expansion in mice lacking Sox-4.	Schilham MW, Oosterwegel MA, Moerer P, Ya J, de Boer PA, van de Wetering M, Verbeek S, Lamers WH, Kruisbeek AM, Cumano A, Clevers H	Nature	10.1038/380711a0	380	6576	711-4
8654624	1996	The first giant step for males.	McDonough PG	Fertility and sterility	10.1016/s0015-0282(16)58199-0	65	4	704-6
8630494	1996	Mouse Dax1 expression is consistent with a role in sex determination as well as in adrenal and hypothalamus function.	Swain A, Zanaria E, Hacker A, Lovell-Badge R, Camerino G	Nature genetics	10.1038/ng0496-404	12	4	404-9
8617507	1996	Absence of correlation between Sry polymorphisms and XY sex reversal caused by the M. m. domesticus Y chromosome.	Carlisle C, Winking H, Weichenhan D, Nagamine CM	Genomics	10.1006/geno.1996.0156	33	1	32-45
8688588	1996	Reduction in signal overlap results in increased FISH efficiency: implications for preimplantation genetic diagnosis.	Munné S, Dailey T, Finkelstein M, Weier HU	Journal of assisted reproduction and genetics	10.1007/BF02072537	13	2	149-56
8688584	1996	Identifying the sex of human preimplantation embryos in X-linked disease: amplification efficiency of a Y-specific alphoid repeat from single blastomeres with two lysis protocols.	Kontogianni EH, Griffin DK, Handyside AH	Journal of assisted reproduction and genetics	10.1007/BF02072533	13	2	125-32
8625802	1996	A comparison of the properties of Sox-3 with Sry and two related genes, Sox-1 and Sox-2.	Collignon J, Sockanathan S, Hacker A, Cohen-Tannoudji M, Norris D, Rastan S, Stevanovic M, Goodfellow PN, Lovell-Badge R	Development (Cambridge, England)		122	2	509-20
8570620	1996	Male fetal progenitor cells persist in maternal blood for as long as 27 years postpartum.	Bianchi DW, Zickwolf GK, Weil GJ, Sylvester S, DeMaria MA	Proceedings of the National Academy of Sciences of the United States of America	10.1073/pnas.93.2.705	93	2	705-8
8667334	1996	Lack of effect of sex on pig embryonic development in vivo.	Kaminski MA, Ford SP, Youngs CR, Conley AJ	Journal of reproduction and fertility	10.1530/jrf.0.1060107	106	1	107-10
8570696	1995	The evolution of mammalian sex chromosomes and the origin of sex determining genes.	Graves JA	Philosophical transactions of the Royal Society of London. Series B, Biological sciences	10.1098/rstb.1995.0166	350	1333	305-11; discussion 311-2
8570693	1995	The müllerian inhibitor and mammalian sexual development.	Behringer RR	Philosophical transactions of the Royal Society of London. Series B, Biological sciences	10.1098/rstb.1995.0163	350	1333	285-8; discussion 289
8570692	1995	The cell-specific nuclear receptor steroidogenic factor 1 plays multiple roles in reproductive function.	Luo X, Ikeda Y, Parker KL	Philosophical transactions of the Royal Society of London. Series B, Biological sciences	10.1098/rstb.1995.0162	350	1333	279-83
8570690	1995	Sex reversal in C57BL/6J-YPOS mice corrected by a Sry transgene.	Eicher EM, Shown EP, Washburn LL	Philosophical transactions of the Royal Society of London. Series B, Biological sciences	10.1098/rstb.1995.0160	350	1333	263-8; discussion 268-9
8570689	1995	The genetic basis of XX-XY differences present before gonadal sex differentiation in the mouse.	Burgoyne PS, Thornhill AR, Boudrean SK, Darling SM, Bishop CE, Evans EP	Philosophical transactions of the Royal Society of London. Series B, Biological sciences	10.1098/rstb.1995.0159	350	1333	253-60 discussion 260-1
8570688	1995	The marsupial male: a role model for sexual development.	Renfree MB, Harry JL, Shaw G	Philosophical transactions of the Royal Society of London. Series B, Biological sciences	10.1098/rstb.1995.0158	350	1333	243-51
8570687	1995	Three-dimensional structure of the developing mouse genital ridge.	Karl J, Capel B	Philosophical transactions of the Royal Society of London. Series B, Biological sciences	10.1098/rstb.1995.0157	350	1333	235-42
8570686	1995	Germ cells and germ cell sex.	McLaren A	Philosophical transactions of the Royal Society of London. Series B, Biological sciences	10.1098/rstb.1995.0156	350	1333	229-33
7569916	1995	Snaring the genes that divide the sexes for mammals.	Marx J	Science (New York, N.Y.)	10.1126/science.7569916	269	5232	1824-5
8850137	1995	Hormones and psychosexual differentiation.	Giordano G, Giusti M	Minerva endocrinologica		20	3	165-93
7560873	1995	Sry-negative XX sex reversal in the German shorthaired pointer dog.	Meyers-Wallen VN, Bowman L, Acland GM, Palmer VL, Schlafer D, Fajt V	The Journal of heredity	10.1093/oxfordjournals.jhered.a111605	86	5	369-74
7600978	1995	Expression of Sry, the mouse sex determining gene.	Hacker A, Capel B, Goodfellow P, Lovell-Badge R	Development (Cambridge, England)		121	6	1603-14
7761436	1995	Isolation and characterization of a MAGE gene family in the Xp21.3 region.	Muscatelli F, Walker AP, De Plaen E, Stafford AN, Monaco AP	Proceedings of the National Academy of Sciences of the United States of America	10.1073/pnas.92.11.4987	92	11	4987-91
7665371	1995	Sex identification in mammals with polymerase chain reaction and its use to examine sex effects on diameter of day-10 or -11 pig embryos.	Pomp D, Good BA, Geisert RD, Corbin CJ, Conley AJ	Journal of animal science	10.2527/1995.7351408x	73	5	1408-15
7618468	1995	Sex determination in infants with ambiguous genitalia using the polymerase chain reaction of SRY gene.	Tsai FJ, Tsai CH, Hwu WL, Wang TR, Shu SG, Liu SC	Zhonghua Minguo xiao er ke yi xue hui za zhi [Journal]. Zhonghua Minguo xiao er ke yi xue hui		36	3	184-6
7617576	1995	Normal pregnancy after preimplantation DNA diagnosis of a dystrophin gene deletion.	Liu J, Lissens W, Van Broeckhoven C, Löfgren A, Camus M, Liebaers I, Van Steirteghem A	Prenatal diagnosis	10.1002/pd.1970150409	15	4	351-8
7766412	1995	Expression of the mouse testis-determining gene Sry in male preimplantation embryos.	Cao QP, Gaudette MF, Robinson DH, Crain WR	Molecular reproduction and development	10.1002/mrd.1080400208	40	2	196-204
8731584	1995	[Molecular sex determination. Significance in the diagnosis of gonadal pathologies].	Copelli S, Targovnik H, Bergada C	Medicina		55	6	705-11
8711208	1995	The molecular biology of SRY and its role in sex determination in mammals.	Koopman P	Reproduction, fertility, and development	10.1071/rd9950713	7	4	713-22
8673622	1995	[Genetics and endocrinology of male sex differentiation: application to molecular study of male pseudohermaphroditism].	Sultan C, Lumbroso S, Poujol N, Boudon C, Georget V, Térouanne B, Belon C, Lobaccaro JM	Comptes rendus des seances de la Societe de biologie et de ses filiales		189	5	713-40
7704013	1995	SOX9 and the switch hitting genes.		Nature genetics	10.1038/ng0195-1	9	1	2021-01-02
7484456	1995	Sex determination and its pathology in man.	Schafer AJ	Advances in genetics	10.1016/s0065-2660(08)60337-5	33		275-329
7720416	1994	The karyotype of Alligator mississippiensis, and chromosomal mapping of the ZFY/X homologue, Zfc.	Valleley EM, Harrison CJ, Cook Y, Ferguson MW, Sharpe PT	Chromosoma	10.1007/BF00337388	103	7	502-7
7695123	1994	A PCR-based sex-determination assay in cattle based on the bovine amelogenin locus.	Ennis S, Gallagher TF	Animal genetics	10.1111/j.1365-2052.1994.tb00533.x	25	6	425-7
7874479	1994	Sex determination. Turning on sex.	Smith MJ	Current biology : CB	10.1016/s0960-9822(00)00226-8	4	11	1003-5
7826621	1994	The biochemical role of SRY in sex determination.	Harley VR, Goodfellow PN	Molecular reproduction and development	10.1002/mrd.1080390211	39	2	184-93
7931128	1994	Chromosomal and temperature-dependent sex determination: the search for a conserved mechanism.	Coriat AM, Valleley E, Ferguson MW, Sharpe PT	The Journal of experimental zoology	10.1002/jez.1402700112	270	1	112-6
7944137	1994	Simultaneous immunophenotyping and FISH on fetal cells from maternal blood.	Ferguson-Smith MA, Zheng YL, Carter NP	Annals of the New York Academy of Sciences	10.1111/j.1749-6632.1994.tb55750.x	731		73-9
7944126	1994	Presence of cells of fetal origin in maternal circulation of pregnant women.	Liou JD, Hsieh TT, Pao CC	Annals of the New York Academy of Sciences	10.1111/j.1749-6632.1994.tb55775.x	731		237-41
7944123	1994	The time of appearance, and quantitation, of fetal DNA in the maternal circulation.	Thomas MR, Williamson R, Craft I, Rodeck CH	Annals of the New York Academy of Sciences		731		217-25
7933752	1994	[Male pseudohermaphroditism].	Isurugi K	Nihon Hinyokika Gakkai zasshi. The japanese journal of urology	10.5980/jpnjurol1989.85.1189	85	8	1189-212
8013361	1994	Ontogeny of expression of the genes for steroidogenic enzymes P450 side-chain cleavage, 3 beta-hydroxysteroid dehydrogenase, P450 17 alpha-hydroxylase/C17-20 lyase, and P450 aromatase in fetal mouse gonads.	Greco TL, Payne AH	Endocrinology	10.1210/endo.135.1.8013361	135	1	262-8
8205615	1994	Nuclear receptor steroidogenic factor 1 regulates the müllerian inhibiting substance gene: a link to the sex determination cascade.	Shen WH, Moore CC, Ikeda Y, Parker KL, Ingraham HA	Cell	10.1016/0092-8674(94)90050-7	77	5	651-61
8050362	1994	Expression of a mouse Zfy-1/lacZ transgene in the somatic cells of the embryonic gonad and germ cells of the adult testis.	Zambrowicz BP, Zimmermann JW, Harendza CJ, Simpson EM, Page DC, Brinster RL, Palmiter RD	Development (Cambridge, England)		120	6	1549-59
8016377	1994	[Primary sex determination in mammal].	Nagai K	Tanpakushitsu kakusan koso. Protein, nucleic acid, enzyme		39	8	1445-57
8075645	1994	Setbacks on the road to sexual fulfillment.	Nordqvist K, Lovell-Badge R	Nature genetics	10.1038/ng0594-7	7	1	2021-07-09
8058073	1994	Developmental expression of mouse steroidogenic factor-1, an essential regulator of the steroid hydroxylases.	Ikeda Y, Shen WH, Ingraham HA, Parker KL	Molecular endocrinology (Baltimore, Md.)	10.1210/mend.8.5.8058073	8	5	654-62
8046299	1994	Putative aromatase inhibitor induces male sex determination in a female unisexual lizard and in a turtle with temperature-dependent sex determination.	Wibbels T, Crews D	The Journal of endocrinology	10.1677/joe.0.1410295	141	2	295-9
8071967	1994	Testis determining gene(s) on the X chromosome short arm: chromosomal localisation and possible role in testis determination.	Ogata T, Matsuo N	Journal of medical genetics	10.1136/jmg.31.4.349	31	4	349
8056154	1994	Welcome to the family: the anti-müllerian hormone receptor.	Grootegoed JA, Baarends WM, Themmen AP	Molecular and cellular endocrinology	10.1016/0303-7207(94)90274-7	100	2021-01-02	29-34
8046028	1994	Amplification of X- and Y-chromosome-specific regions from single human blastomeres by polymerase chain reaction for sexing of preimplantation embryos.	Liu J, Lissens W, Devroey P, Van Steirteghem A, Liebaers I	Human reproduction (Oxford, England)	10.1093/oxfordjournals.humrep.a138576	9	4	716-20
7510094	1994	Fetal sex and maternal alpha-fetoprotein concentration at late normal singleton pregnancies.	Chen RJ, Lin YH, Huang SC	Acta obstetricia et gynecologica Scandinavica	10.3109/00016349409023437	73	3	192-4
8198399	1994	Male sex determination: current concepts of male sexual differentiation.	Gustafson ML, Donahoe PK	Annual review of medicine	10.1146/annurev.med.45.1.505	45		505-24
8172233	1994	Embryonic testicular regression sequence: a part of the clinical spectrum of 46,XY gonadal dysgenesis.	Marcantonio SM, Fechner PY, Migeon CJ, Perlman EJ, Berkovitz GD	American journal of medical genetics	10.1002/ajmg.1320490102	49	1	2021-01-05
8136827	1994	Preimplantation single cell analyses of dystrophin gene deletions using whole genome amplification.	Kristjansson K, Chong SS, Van den Veyver IB, Subramanian S, Snabes MC, Hughes MR	Nature genetics	10.1038/ng0194-19	6	1	19-23
8062460	1994	Temperature-dependent sex determination in reptiles: proximate mechanisms, ultimate outcomes, and practical applications.	Crews D, Bergeron JM, Bull JJ, Flores D, Tousignant A, Skipper JK, Wibbels T	Developmental genetics	10.1002/dvg.1020150310	15	3	297-312
7828438	1994	The in vivo roles of müllerian-inhibiting substance.	Behringer RR	Current topics in developmental biology	10.1016/s0070-2153(08)60550-5	29		171-87
8403600	1993	Reproductive health and genetic testing in the Third World.	Penchaszadeh VB	Clinical obstetrics and gynecology	10.1097/00003081-199309000-00007	36	3	485-95
8282489	1993	[25-year-old patient with short stature and male habitus with absent testes].	Hoermann R, Luppa P, Engelhardt D	Der Internist		34	11	1044-8
8406439	1993	Fetal cells in the maternal circulation during first trimester in pregnancies.	Liou JD, Pao CC, Hor JJ, Kao SM	Human genetics	10.1007/BF00244479	92	3	309-11
8379022	1993	Gender assignment and gender identity in patients with ambiguous genitalia.	Izquierdo G, Glassberg KI	Urology	10.1016/0090-4295(93)90610-m	42	3	232-42
8269856	1993	Fertile females of the mole Talpa occidentalis are phenotypic intersexes with ovotestes.	Jiménez R, Burgos M, Sánchez A, Sinclair AH, Alarcón FJ, Marín JJ, Ortega E, Díaz de la Guardia R	Development (Cambridge, England)		118	4	1303-11
8408497	1993	Unsuitability of multinucleated human blastomeres for preimplantation genetic diagnosis.	Munné S, Cohen J	Human reproduction (Oxford, England)	10.1093/oxfordjournals.humrep.a138204	8	7	1120-5
8211380	1993	DNA methylation of the fragile X locus in somatic and germ cells during fetal development: relevance to the fragile X syndrome and X inactivation.	Luo S, Robinson JC, Reiss AL, Migeon BR	Somatic cell and molecular genetics	10.1007/BF01232750	19	4	393-404
8055780	1993	Anti-müllerian hormone in early human development.	Josso N, Lamarre I, Picard JY, Berta P, Davies N, Morichon N, Peschanski M, Jeny R	Early human development	10.1016/0378-3782(93)90204-8	33	2	91-9
8342362	1993	Simultaneous genotyping of sex and kappa-casein of bovine in vitro fertilized embryos by the PCR technique.	Schellander K, Mayr B, Ertl K, Peli J	Zentralblatt fur Veterinarmedizin. Reihe A	10.1111/j.1439-0442.1993.tb00631.x	40	4	307-9
7682420	1993	Direct evidence that the mouse sex-determining gene Sry is expressed in the somatic cells of male fetal gonads and in the germ cell line in the adult testis.	Rossi P, Dolci S, Albanesi C, Grimaldi P, Geremia R	Molecular reproduction and development	10.1002/mrd.1080340404	34	4	369-73
8430091	1993	Transcription of the sex-determining region genes Sry and Zfy in the mouse preimplantation embryo.	Zwingman T, Erickson RP, Boyer T, Ao A	Proceedings of the National Academy of Sciences of the United States of America	10.1073/pnas.90.3.814	90	3	814-7
8426637	1993	Genes, patents and sex determination.		Nature	10.1038/361283a0	361	6410	283
8458917	1993	Embryo transfer and related techniques in domestic animals, and their implications for human medicine.	Betteridge KJ, Rieger D	Human reproduction (Oxford, England)	10.1093/oxfordjournals.humrep.a137864	8	1	147-67
8418813	1993	Embryo sex selection by a rat male-specific antibody and the cytogenetic and developmental confirmation in cattle embryos.	Utsumi K, Hayashi M, Takakura R, Utaka K, Iritani A	Molecular reproduction and development	10.1002/mrd.1080340105	34	1	25-32
8155980	1993	Effect on embryos of injection of phosphorothioate-modified oligonucleotides into pregnant mice.	Gaudette MF, Hampikian G, Metelev V, Agrawal S, Crain WR	Antisense research and development	10.1089/ard.1993.3.391	3	4	391-7
8145216	1993	Manipulating early pig embryos.	Niemann H, Reichelt B	Journal of reproduction and fertility. Supplement		48		75-94
1430489	1992	Current status and potential of embryo transfer and reproductive technology in dairy cattle.	Hasler JF	Journal of dairy science	10.3168/jds.S0022-0302(92)78049-7	75	10	2857-79
1398103	1992	Cloning and expression analysis of two ZFY-related zinc finger genes from Alligator mississippiensis, a species with temperature-dependent sex determination.	Valleley EM, Müller U, Ferguson MW, Sharpe PT	Gene	10.1016/0378-1119(92)90275-t	119	2	221-8
1530150	1992	Development of primordial germ cells in the mouse.	McLaren A	Andrologia	10.1111/j.1439-0272.1992.tb02647.x	24	5	243-7
1501040	1992	Testicular feminization: the androgen insensitivity syndrome.	Shah R, Woolley MM, Costin G	Journal of pediatric surgery	10.1016/s0022-3468(05)80110-1	27	6	757-60
1447362	1992	Preimplantation diagnosis.	Liebaers I, Sermon K, Lissens W, Liu J, Devroey P, Tarlatzis B, Van Steirteghem A	Human reproduction (Oxford, England)	10.1093/humrep/7.suppl_1.107	7 Suppl 1		107-10
1535151	1992	[Sex genetics].	Vilain E, Elreavey KM, Richaud F, Fellous M	Presse medicale (Paris, France : 1983)		21	18	852-6
1571158	1992	Sex-related differences in developmental rates of bovine embryos produced and cultured in vitro.	Xu KP, Yadav BR, King WA, Betteridge KJ	Molecular reproduction and development	10.1002/mrd.1080310404	31	4	249-52
1371357	1992	A potentially critical Hpa II site of the X chromosome-linked PGK1 gene is unmethylated prior to the onset of meiosis of human oogenic cells.	Singer-Sam J, Goldstein L, Dai A, Gartler SM, Riggs AD	Proceedings of the National Academy of Sciences of the United States of America	10.1073/pnas.89.4.1413	89	4	1413-7
1570176	1992	[Isolation of the sex-determining gene in men].	Vilain E, McElreavey K, Richaud F, Fellous M	Pathologie-biologie		40	1	15-7
1528012	1992	Abnormalities of human sex determination.	Ferguson-Smith MA	Journal of inherited metabolic disease	10.1007/BF01799610	15	4	518-25
1516467	1992	The role of Sry in mammalian sex determination.	Lovell-Badge R	Ciba Foundation symposium	10.1002/9780470514221.ch10	165		162-79; discussion 179-82
1307740	1992	Cloning and mutational analysis of SRY.	Hawkins JR	Hormone research	10.1159/000182547	38	2021-05-06	222-5
1770146	1991	Fetal cells in the maternal circulation: isolation by multiparameter flow cytometry and confirmation by polymerase chain reaction.	Wachtel S, Elias S, Price J, Wachtel G, Phillips O, Shulman L, Meyers C, Simpson JL, Dockter M	Human reproduction (Oxford, England)	10.1093/oxfordjournals.humrep.a137290	6	10	1466-9
1800990	1991	Trophoblast-like cells sorted from peripheral maternal blood using flow cytometry: a multiparametric study involving transmission electron microscopy and fetal DNA amplification.	Bruch JF, Metezeau P, Garcia-Fonknechten N, Richard Y, Tricottet V, Hsi BL, Kitzis A, Julien C, Papiernik E	Prenatal diagnosis	10.1002/pd.1970111007	11	10	787-98
1748900	1991	Testicular differentiation in mammals under normal and experimental conditions.	Merchant-Larios H, Taketo T	Journal of electron microscopy technique	10.1002/jemt.1060190204	19	2	158-71
1960711	1991	Male antigen defined serologically does not identify a factor responsible for testicular development.	Goldberg EH, McLaren A, Reilly B	Journal of reproductive immunology	10.1016/0165-0378(91)90055-u	20	3	305-9
1956056	1991	Use of probes for ZFY, SRY, and the Y pseudoautosomal boundary in XX males, XX true hermaphrodites, and an XY female.	Pereira ET, de Almeida JC, Gunha AC, Patton M, Taylor R, Jeffery S	Journal of medical genetics	10.1136/jmg.28.9.591	28	9	591-5
1766928	1991	Possible effect of gestational age on the detection of fetal nucleated erythrocytes in maternal blood.	Bianchi DW, Stewart JE, Garber MF, Lucotte G, Flint AF	Prenatal diagnosis	10.1002/pd.1970110807	11	8	523-8
2028253	1991	Sex and the single gene.	Cherfas J	Science (New York, N.Y.)	10.1126/science.2028253	252	5007	782
2030730	1991	Male development of chromosomally female mice transgenic for Sry.	Koopman P, Gubbay J, Vivian N, Goodfellow P, Lovell-Badge R	Nature	10.1038/351117a0	351	6322	117-21
1859392	1991	Development of the mammalian gonad: the fate of the supporting cell lineage.	McLaren A	BioEssays : news and reviews in molecular, cellular and developmental biology	10.1002/bies.950130402	13	4	151-6
2287013	1990	Embryo research--why the Cardinal is wrong.	Walt	Journal of medical ethics	10.1136/jme.16.4.185	16	4	185-6
2247150	1990	Expression of a candidate sex-determining gene during mouse testis differentiation.	Koopman P, Münsterberg A, Capel B, Vivian N, Lovell-Badge R	Nature	10.1038/348450a0	348	6300	450-2
2091180	1990	[The human Y chromosome].	Cuevas-Covarrubias SA, Kofman-Alfaro SH	Revista de investigacion clinica; organo del Hospital de Enfermedades de la Nutricion		42	4	290-7
2374589	1990	A gene mapping to the sex-determining region of the mouse Y chromosome is a member of a novel family of embryonically expressed genes.	Gubbay J, Collignon J, Koopman P, Capel B, Economou A, Münsterberg A, Vivian N, Goodfellow P, Lovell-Badge R	Nature	10.1038/346245a0	346	6281	245-50
1695712	1990	A gene from the human sex-determining region encodes a protein with homology to a conserved DNA-binding motif.	Sinclair AH, Berta P, Palmer MS, Hawkins JR, Griffiths BL, Smith MJ, Foster JW, Frischauf AM, Lovell-Badge R, Goodfellow PN	Nature	10.1038/346240a0	346	6281	240-4
2401216	1990	XY female mice resulting from a heritable mutation in the primary testis-determining gene, Tdy.	Lovell-Badge R, Robertson E	Development (Cambridge, England)		109	3	635-46
1698142	1990	Normal structure and expression of Zfy genes in XY female mice mutant in Tdy.	Gubbay J, Koopman P, Collignon J, Burgoyne P, Lovell-Badge R	Development (Cambridge, England)		109	3	647-53
2108333	1990	Sex, growth and chance.	Mittwoch U	Nature	10.1038/344389c0	344	6265	389-90
2313242	1990	Germ cell deficiency causes testis cord differentiation in reconstituted mouse fetal ovaries.	Hashimoto N, Kubokawa R, Yamazaki K, Noguchi M, Kato Y	The Journal of experimental zoology	10.1002/jez.1402530109	253	1	61-70
2289699	1990	Maternal serum levels of estriol, prolactin, human placental lactogen and chorionic gonadotrophin related to fetal sex in normal and abnormal pregnancies.	Lagerström M, Bremme K, Eneroth P	Gynecologic and obstetric investigation	10.1159/000293269	30	4	198-203
2617062	1989	[Prenatal diagnosis of hemophilia A and B].	Vidaud M, Lavergne JM	La Revue du praticien		39	30	2689-96
2480529	1989	Zfy gene expression patterns are not compatible with a primary role in mouse sex determination.	Koopman P, Gubbay J, Collignon J, Lovell-Badge R	Nature	10.1038/342940a0	342	6252	940-2
2488703	1989	Unequal parental contributions: genomic imprinting in mammals.	Shire JG	The New biologist		1	2	115-20
2632229	1989	Analysis of the testes of H-Y negative XOSxrb mice suggests that the spermatogenesis gene (Spy) acts during the differentiation of the A spermatogonia.	Sutcliffe MJ, Burgoyne PS	Development (Cambridge, England)		107	2	373-80
2517143	1989	[An update on gonadal differentiation].	Zuffardi O, Caiulo A	La Pediatria medica e chirurgica : Medical and surgical pediatrics		11	5	481-4
2670737	1989	Prenatal diagnosis of genetic disorders in preimplantation embryos: invasive and non-invasive approaches.	Adinolfi M, Polani PE	Human genetics	10.1007/BF00274140	83	1	16-9
2626060	1989	Sex differentiation in mammals and tempo of growth: probabilities vs. switches.	Mittwoch U	Journal of theoretical biology	10.1016/s0022-5193(89)80039-6	137	4	445-55
2464730	1989	Biopsy of human preimplantation embryos and sexing by DNA amplification.	Handyside AH, Pattinson JK, Penketh RJ, Delhanty JD, Winston RM, Tuddenham EG	Lancet (London, England)	10.1016/s0140-6736(89)91723-6	1	8634	347-9
2698201	1989	The use of DNA probes in preimplantation and prenatal diagnosis.	West JD	Molecular reproduction and development	10.1002/mrd.1080010209	1	2	138-45
2678463	1989	Sex determining genes.	Palmer MS	Science progress		73	290 Pt 2	245-61
2643562	1989	A proposed growth regulatory function for the serologically detectable sex-specific antigen H-Ys.	Heslop BF, Bradley MP, Baird MA	Human genetics	10.1007/BF00293883	81	2	99-104
2596383	1989	Sex determination of bovine embryos using H-Y antibodies.	Avery B, Schmidt M	Acta veterinaria Scandinavica		30	2	155-64
3144651	1988	Sequences homologous to ZFY, a candidate human sex-determining gene, are autosomal in marsupials.	Sinclair AH, Foster JW, Spencer JA, Page DC, Palmer M, Goodfellow PN, Graves JA	Nature	10.1038/336780a0	336	6201	780-3
3144650	1988	Sex determination. Right gene, wrong chromosome.	Hodgkin J	Nature	10.1038/336712a0	336	6201	712
2907807	1988	Sex inversion as a model for the study of sex determination in vertebrates.	Wolf U	Philosophical transactions of the Royal Society of London. Series B, Biological sciences	10.1098/rstb.1988.0117	322	1208	97-107
2907805	1988	H-Y antigen and sex determination.	Goldberg EH	Philosophical transactions of the Royal Society of London. Series B, Biological sciences	10.1098/rstb.1988.0115	322	1208	73-81
2907804	1988	Role of mammalian Y chromosome in sex determination.	Burgoyne PS	Philosophical transactions of the Royal Society of London. Series B, Biological sciences	10.1098/rstb.1988.0114	322	1208	63-72
2907803	1988	Control mechanisms of testicular differentiation.	Jost A, Magre S	Philosophical transactions of the Royal Society of London. Series B, Biological sciences	10.1098/rstb.1988.0113	322	1208	55-61
3077738	1988	Embryo manipulation in research and animal production.	Shelton JN	Australian journal of biological sciences		41	1	117-32
3657865	1987	An improved method for prenatal diagnosis of genetic diseases by analysis of amplified DNA sequences. Application to hemophilia A.	Kogan SC, Doherty M, Gitschier J	The New England journal of medicine	10.1056/NEJM198710153171603	317	16	985-90
3503723	1987	Mapping of testis-determining locus on Yp by the molecular genetic analysis of XX males and XY females.	Müller U	Development (Cambridge, England)		101 Suppl		51-8
3503720	1987	The Y-chromosomal and autosomal testis-determining genes.	de la Chapelle A	Development (Cambridge, England)		101 Suppl		33-8
3330503	1987	Testis determination and the H-Y hypothesis.	McLaren A	Current topics in developmental biology	10.1016/s0070-2153(08)60624-9	23		163-83
3295231	1987	Detection of histocompatibility-Y antigen: identification of sex of pre-implantation ovine embryos.	White KL, Anderson GB, Pashen RL, BonDurant RH	Journal of reproductive immunology	10.1016/0165-0378(87)90047-7	10	1	27-32
3156499	1985	Plasma and red blood cell beta-endorphin immunoreactivity in normal and complicated pregnancies: gestational age variation.	Evans MI, Fisher AM, Robichaux AG, Staton RC, Rodbard D, Larsen JW, Mukherjee AB	American journal of obstetrics and gynecology	10.1016/0002-9378(85)90264-9	151	4	433-7
3910829	1985	How does embryo manipulation fit into present and future pig reproduction?	Polge C	Journal of reproduction and fertility. Supplement		33		93-100
6523955	1984	[Behavior of the fibronectin content of the amniotic fluid].	Tatra G, Reinthaller A, Mattausch M	Zeitschrift fur Geburtshilfe und Perinatologie		188	6	272-4
6473059	1984	The genetics of the H-Y antigen system and its role in sex determination.	Meck JM	Perspectives in biology and medicine	10.1353/pbm.1984.0027	27	4	560-84
6191571	1983	Fetal sex-related differences in maternal serum alpha-fetoprotein during the second trimester of pregnancy.	Sowers SG, Reish RL, Burton BK	American journal of obstetrics and gynecology	10.1016/0002-9378(83)91078-5	146	7	786-9
6877349	1983	Embryo sexing. Cattle now, people next?	Beardsley T	Nature	10.1038/304301a0	304	5924	301
6855886	1983	Sex reversal in XY mice caused by dominant mutation on chromosome 17.	Washburn LL, Eicher EM	Nature	10.1038/303338a0	303	5915	338-40
6750928	1982	[Genetics of sexual differentiation].	Wolf U	Wiener klinische Wochenschrift		94	12	303-6
7074681	1982	H-Y antigen, serologically detectable male antigen and sex determination.	Silvers WK, Gasser DL, Eicher EM	Cell	10.1016/0092-8674(82)90197-0	28	3	439-40
7146020	1982	Amniocentesis and fetoscopy.	Hopkins EL, Carey J, Moye R	Progress in clinical and biological research		98		27-45
7046676	1982	[Cytology of the swine embryo].	Roschlau K, Thomanek M, Kauffold P, Rommel P, Hühn R	Archiv fur experimentelle Veterinarmedizin		36	1	129-31
7323613	1981	Amniotic fluid testosterone and fetal sex determination (discussion of the endocrine function of the fetal testis).	Ansaldi E, Voglino G, Coppo F, Massobrio M	La Ricerca in clinica e in laboratorio	10.1007/BF02909034	11	4	349-54
7010601	1981	Mechanisms of gonadal differentiation.	Haseltine FP, Ohno S	Science (New York, N.Y.)	10.1126/science.7010601	211	4488	1272-8
6259727	1981	Mammalian gonadal determination and gametogenesis.	Gordon JW, Ruddle FH	Science (New York, N.Y.)	10.1126/science.6259727	211	4488	1265-71
7026414	1981	Genetic aspects of H-Y antigen.	Wolf U	Human genetics	10.1007/BF00284144	58	1	25-8
6169624	1981	Testis-organizing H-Y antigen as a discrete protein; its MHC restricted recognition and the genomic environment in which H-Y gene operates.	Ohno S, Epplen JT, Sutou S	Human genetics	10.1007/BF00284147	58	1	37-45
6169623	1981	Immunological and functional aspects of H-Y antigen.	Müller U	Human genetics	10.1007/BF00284145	58	1	29-33
7010118	1980	Primary sex determination: genetics and biochemistry.	Hall JL, Wachtel SS	Molecular and cellular biochemistry	10.1007/BF00224571	33	2021-01-02	49-66
7353685	1980	Genes, chromosomes, and reproductive failure.	Simpson JL	Fertility and sterility	10.1016/s0015-0282(16)44528-0	33	2	107-16
7203464	1980	H-Y antigen in transsexuality, and how to explain testis differentiation in H-Y antigen-negative males and ovary differentiation in H-Y antigen-positive females.	Engel W, Pfäfflin F, Wiedeking C	Human genetics	10.1007/BF00290210	55	3	315-9
7005073	1980	A synopsis of the human Y chromosome.	Bühler EM	Human genetics	10.1007/BF00291764	55	2	145-75
549296	1979	[Hypogonadism and intersexuality--genetic causes and cytogenetic diagnosis].	Witkowski R, Ullrich E	Zeitschrift fur die gesamte innere Medizin und ihre Grenzgebiete		34	20	601-5
572918	1979	Life and death before birth.	Lindley M	Nature	10.1038/280635a0	280	5724	635-6
521754	1979	The morphology of fetal gonads of spontaneous mouse hermaphrodites.	Whitten WK, Beamer WG, Byskov AG	Journal of embryology and experimental morphology		52		63-78
88763	1979	[Prenatal diagnosis. Review, personal and prospective studies].	Engel E, Empson J, DeLozier D, McGee B, da Costa Woodson E, Engel-de Montmollin M, Carter T, Lorber C, Cassidy SB, Millis J, Heller RM, Boehm F, Vanhooydonk J	Schweizerische medizinische Wochenschrift		109	27	998-1010
374238	1979	In vitro studies of gonadal organogenesis in the presence and absence of H-Y antigen.	Ohno S, Nagai Y, Ciccarese S, Smith R	In vitro	10.1007/BF02627074	15	1	2021-11-08
365455	1979	Observations on the determination of fetal sex in early pregnancy.	Zondek LH, Zondek T	Contributions to gynecology and obstetrics		5		91-108
697164	1978	Determination of fetal sex in cattle by cytologic examiantion of amniotic fluid.	Bongso TA, Wettimuny SG, Edirisinghe R, Kumaratileke L	American journal of veterinary research		39	9	1545-6
579393	1978	The role of H-Y antigen in primary sex determination.	Ohno S	JAMA		239	3	217-20
345951	1978	Sexual differentiation.	Wilson JD	Annual review of physiology	10.1146/annurev.ph.40.030178.001431	40		279-306
109750	1978	Major sex-determining genes.	Ohno S	Monographs on endocrinology		11		1-140
335511	1977	H-Y antigen and the genetics of sex determination.	Wachtel SS	Science (New York, N.Y.)	10.1126/science.335511	198	4319	797-9
891054	1977	Intersex.	Jones HW, Park IJ	Clinical obstetrics and gynecology	10.1097/00003081-197709000-00006	20	3	545-64
855867	1977	Diagnosis and management of the infant with genital ambiguity.	Simpson JL	American journal of obstetrics and gynecology	10.1016/0002-9378(77)90677-9	128	2	137-45
320662	1977	H-Y antigen: behavior and function.	Silvers WK, Wachtel SS	Science (New York, N.Y.)	10.1126/science.320662	195	4282	956-60
1004604	1976	H-Y antigen and the origin of XY female wood lemmings (Myopus schisticolor).	Wachtel SS, Koo GC, Ohno S, Gropp A, Dev VG, Tantravahi R, Miller DA, Miller OJ	Nature	10.1038/264638a0	264	5587	638-9
59921	1976	[Diagnostic value of biochemical examination of amniotic fluid].	Dobryszycka W	Postepy higieny i medycyny doswiadczalnej		30	2	197-230
53444	1975	A clinical service for prenatal diagnosis.	Laxova R, Lewis BV, Suddaby M	Lancet (London, England)	10.1016/s0140-6736(75)90374-8	2	7942	964-6
1176117	1975	Antenatal sex determination in blood from pregnant women.	Siebers JW, Knauf I, Hillemanns HG	Humangenetik	10.1007/BF00284797	28	4	273-80
50079	1975	The cytological difference between amniotic fluids of male and female fetuses.	Hudson EA	British journal of obstetrics and gynaecology	10.1111/j.1471-0528.1975.tb00681.x	82	7	523-8
1153412	1975	Congenital malformations in mice after gonadotropin-induced ovulation.	Elbling L	Proceedings of the Society for Experimental Biology and Medicine. Society for Experimental Biology and Medicine (New York, N.Y.)	10.3181/00379727-149-38811	149	2	376-9
803359	1975	Recent advances in hemophilia. Part II. Genetics. Discussion paper: Prospects.	Schulman I	Annals of the New York Academy of Sciences	10.1111/j.1749-6632.1975.tb53336.x	240		147-53
1098701	1975	Classification of hereditary disorders of sexual development.	Wilson JD, Goldstein JL	Birth defects original article series		11	4	2021-01-16
4472157	1974	Intersexuality in a Cocker spaniel dog.	Dain AR	Journal of reproduction and fertility	10.1530/jrf.0.0390365	39	2	365-71
4407079	1974	Human sexual differentiation--in utero influences.	Abramovich DR	The Journal of obstetrics and gynaecology of the British Commonwealth	10.1111/j.1471-0528.1974.tb00494.x	81	6	448-53
4821176	1974	Editorial: His and hers.	Federman DD	The New England journal of medicine	10.1056/NEJM197405162902010	290	20	1137-8
4281724	1974	Ontogeny of cellular immunity in the human fetus: development of responses to phytohemagglutinin and to allogeneic cells.	Stites DP, Carr MC, Fudenberg HH	Cellular immunology	10.1016/0008-8749(74)90026-4	11	2021-01-03	257-71
4366214	1974	[Current data on human amniotic cytology and their significance for medical genetics].	Brusilovskiĭ AI, Miroshnikova AF	TSitologiia i genetika		8	2	169-72
4614676	1974	[Sex differentiation in the early development of mammals (literature survey)].	Levina SE	Akusherstvo i ginekologiia			2	14-20
4613263	1974	Gene control of mammalian differentiation.	Mintz B	Annual review of genetics	10.1146/annurev.ge.08.120174.002211	8		411-70
4728884	1973	Fetal androgen and human chorionic gonadotropin excretion in relation to genetic sex.	Younglai EV, Lin CC	American journal of obstetrics and gynecology	10.1016/0002-9378(73)90653-4	117	2	291-2
4713164	1973	Testosterone in the fetal rat testis.	Warren DW, Haltmeyer GC, Eik-Nes KB	Biology of reproduction	10.1093/biolreprod/8.5.560	8	5	560-5
4710017	1973	[Prenatal sex determination through demonstration of the Y-chromatin in blood leukocytes of pregnant women].	Rogall H, Zinser HK	Geburtshilfe und Frauenheilkunde		33	4	277-81
4765205	1973	Male and female differentiation of the human gonad.	Boczkowski K	Clinical genetics	10.1111/j.1399-0004.1973.tb01145.x	4	3	213-9
4584366	1973	Studies on sex differentiation in mammals.	Jost A, Vigier B, Prépin J, Perchellet JP	Recent progress in hormone research	10.1016/b978-0-12-571129-6.50004-x	29		1941-01-01
4557230	1972	[Male and female gonadal differentiation].	Boczkowski K	Polski tygodnik lekarski (Warsaw, Poland : 1960)		27	24	924-7
5025141	1972	The influence of fetal sex upon liquor cytology as a means of estimating gestational age.	Bennett MJ, Morris HH, Davey DA	The Journal of obstetrics and gynaecology of the British Commonwealth	10.1111/j.1471-0528.1972.tb15806.x	79	4	340-3
4110480	1972	Quinacrine mustard fluorescence of sex chromatin in human amniotic fluid cell cultures.	Mukherjee AB, Blattner PY, Nitowsky HM	Nature	10.1038/235226a0	235	5335	226-9
5013863	1972	Pseudovaginal perineoscrotal hypospadias.	Opitz JM, Simpson JL, Sarto GE, Summitt RL, New M, German J	Clinical genetics	10.1111/j.1399-0004.1972.tb01721.x	3	1	2021-01-26
4677440	1972	[Growth of the calf fetus of single or multiple pregnancies during the period of sexual differentiation (42-70 days)].	Prépin J, Vigier B, Jost A	Annales de biologie animale, biochimie, biophysique		12	4	545-58
4627291	1972	Gametogenesis.	Baker TG	Acta endocrinologica. Supplementum	10.1530/acta.0.071s018	166		18-41
4110858	1972	[Prenatal sexual determination from amniotic epithelial cells using fluorescent microscopy].	Schwinger E, Weitzel H	Geburtshilfe und Frauenheilkunde		32	1	20-4
4944887	1971	[Differentiation of the primary gonad].	Boczkowski K	Ginekologia polska		42	11	1367-72
5165469	1971	Relationship of genotype and degree of chimerism in coat color to sex ratios and gametogenesis in chimeric mice.	Mullen RJ, Whitten WK	The Journal of experimental zoology	10.1002/jez.1401780203	178	2	165-76
5155315	1971	Sex determination and gonadal differentiation in man. A unifying concept of normal and abnormal sex development.	Boczkowski K	Clinical genetics	10.1111/j.1399-0004.1971.tb00300.x	2	6	379-86
5449479	1970	Behaviour of germ cells and sexual differentiation in late embryonic and early postnatal mouse chimeras.	Mystkowska ET, Tarkowski AK	Journal of embryology and experimental morphology		23	2	395-405
5442230	1970	Gonadal size during development.	Beck F, Mittwoch U	Journal of anatomy		106	Pt 2	404
5435184	1970	Amniotic fluid cells; prenatal sex prediction and culture.	Nelson MM, Emery AE	British medical journal	10.1136/bmj.1.5695.523	1	5695	523-6
5357952	1969	Delayed fertilization and the prenatal sex-ratio of the mouse.	Vickers AD	Journal of reproduction and fertility	10.1530/jrf.0.0200063	20	1	63-8
4391028	1969	An equine intersex with unilateral gonadal agenesis.	Basrur PK, Kanagawa H, Gilman JP	Canadian journal of comparative medicine : Revue canadienne de medecine comparee		33	4	297-306
4240838	1969	Hormonal influences on genetic expression as demonstrated in organ culture studies of reproductive ducts of fetal guinea pigs.	Price D, Zaaijer JJ, Ortiz E	Proceedings of the Koninklijke Nederlandse Akademie van Wetenschappen. Series C. Biological and medical sciences		72	3	370-84
5673003	1968	Significance of sex chromosome derived heterochromatin in mammals.	Hamerton JL	Nature	10.1038/219910a0	219	5157	910-4
5245560	1968	[Oral exfoliative cytology in the diagnosis of the chromosomal sex].	Valenzuela Quezada GE	ADM; revista de la Asociacion Dental Mexicana		25	4	279-96
4870266	1968	Sex chromatin in embryonic rat liver.	Kajii T, Farías E, Gardner LI	Experimental cell research	10.1016/0014-4827(68)90461-8	50	2	435-40
4916819	1968	[Sex differentiation factors in the ontogenesis of mammals].	Levina SE	Uspekhi sovremennoi biologii		66	3	439-52
5628759	1967	[Morphology of the gonocyte in the human embryonic gonad].	Levina SE, Velikanova KM	Arkhiv anatomii, gistologii i embriologii		53	10	49-57
6036172	1967	Sexing of live rabbit blastocysts.	Edwards RG, Gardner RL	Nature	10.1038/214576a0	214	5088	576-7
13771999	1961	[Barr's chromatin in some cases of the congenital rudimentary gonad syndrome].	MONETA E	Annali di ostetricia e ginecologia		83		671-7
13761288	1960	[Gonads, chromatinic bodies and chromosome formula].	LEURET JP, RIVIERE J	La Presse medicale		68		1825-7

## Sheet: Gametogenesis
Query terms- (gametogenesis OR oogenesis OR spermatogenesis) AND (embryonic development OR fetal development) AND (cell physiology OR signalling OR pathway OR gene OR protein) AND (human OR mammalian) NOT (amphibians OR frog) NOT (fishes) NOT (invertebrates) NOT (birds OR aves OR avian OR chick) NOT (infections)
PMID	Pub Yr	Title	Authors	Journal	doi	Volume	Issue	Pages
33823008	2021	Epigenetic regulation of mRNA N6-methyladenosine modifications in mammalian gametogenesis.	Fang F, Wang X, Li Z, Ni K, Xiong C	Molecular human reproduction	10.1093/molehr/gaab025	27	5
34204653	2021	Contextualizing Autophagy during Gametogenesis and Preimplantation Embryonic Development.	Moura MT, Latorraca LB, Paula-Lopes FF	International journal of molecular sciences	10.3390/ijms22126313	22	12
34041246	2021	Sexual Dimorphism in Mouse Meiosis.	Hua R, Liu M	Frontiers in cell and developmental biology	10.3389/fcell.2021.670599	9		670599
33916807	2021	cROStalk for Life: Uncovering ROS Signaling in Plants and Animal Systems, from Gametogenesis to Early Embryonic Development.	Lodde V, Morandini P, Costa A, Murgia I, Ezquer I	Genes	10.3390/genes12040525	12	4
34096593	2021	The conserved sex regulator DMRT1 recruits SOX9 in sexual cell fate reprogramming.	Lindeman RE, Murphy MW, Agrimson KS, Gewiss RL, Bardwell VJ, Gearhart MD, Zarkower D	Nucleic acids research	10.1093/nar/gkab448	49	11	6144-6164
33821003	2021	H2AK119ub1 guides maternal inheritance and zygotic deposition of H3K27me3 in mouse embryos.	Mei H, Kozuka C, Hayashi R, Kumon M, Koseki H, Inoue A	Nature genetics	10.1038/s41588-021-00820-3	53	4	539-550
33567277	2021	Specification and epigenomic resetting of the pig germline exhibit conservation with the human lineage.	Zhu Q, Sang F, Withey S, Tang W, Dietmann S, Klisch D, Ramos-Ibeas P, Zhang H, Requena CE, Hajkova P, Loose M, Surani MA, Alberio R	Cell reports	10.1016/j.celrep.2021.108735	34	6	108735
32367190	2021	Dissecting the initiation of female meiosis in the mouse at single-cell resolution.	Ge W, Wang JJ, Zhang RQ, Tan SJ, Zhang FL, Liu WX, Li L, Sun XF, Cheng SF, Dyce PW, De Felici M, Shen W	Cellular and molecular life sciences : CMLS	10.1007/s00018-020-03533-8	78	2	695-713
33476894	2021	Molecular cloning, characterization, and function analysis of the AMH gene in Yak (Bos grunniens) Sertoli cells.	Qin W, Wang B, Yang L, Yuan Y, Xiong X, Li J, Yin S	Theriogenology	10.1016/j.theriogenology.2021.01.005	163		2021-01-09
33951625	2021	Mus musculus Barrier-To-Autointegration Factor 2 (Banf2) is Not Essential for Spermatogenesis or Fertility.	Niu CM, Xia MM, Zhong YN, Zheng Y	Cytogenetic and genome research	10.1159/000513850	161	2021-03-04	167-177
33507326	2021	Targeted disruption of galectin 3 in mice delays the first wave of spermatogenesis and increases germ cell apoptosis.	Lei T, Blois SM, Freitag N, Bergmann M, Bhushan S, Wahle E, Huang AC, Chen HL, Hartmann MF, Wudy SA, Liu FT, Meinhardt A, Fijak M	Cellular and molecular life sciences : CMLS	10.1007/s00018-021-03757-2	78	7	3621-3635
34328293	2021	Stereological properties of seminiferous tubules in infertile men with chromosomal and genetic abnormalities.	Mokos M, Planinić A, Bilić K, Katušić Bojanac A, Sinčić N, Bulić Jakuš F, Ježek D	Minerva endocrinology	10.23736/S2724-6507.21.03589-2
34213489	2021	Biallelic mutations in spermatogenesis and centriole-associated 1 like (SPATC1L) cause acephalic spermatozoa syndrome and male infertility.	Li YZ, Li N, Liu WS, Sha YW, Wu RF, Tang YL, Zhu XS, Wei XL, Zhang XY, Wang YF, Lu ZX, Zhang FX	Asian journal of andrology	10.4103/aja.aja_56_21
34075040	2021	Meiosis-specific ZFP541 repressor complex promotes developmental progression of meiotic prophase towards completion during mouse spermatogenesis.	Horisawa-Takada Y, Kodera C, Takemoto K, Sakashita A, Horisawa K, Maeda R, Shimada R, Usuki S, Fujimura S, Tani N, Matsuura K, Akiyama T, Suzuki A, Niwa H, Tachibana M, Ohba T, Katabuchi H, Namekawa SH, Araki K, Ishiguro KI	Nature communications	10.1038/s41467-021-23378-4	12	1	3184
34023333	2021	Leucine zipper transcription factor-like 1 (LZTFL1), an intraflagellar transporter protein 27 (IFT27) associated protein, is required for normal sperm function and male fertility.	Huang Q, Li W, Zhou Q, Awasthi P, Cazin C, Yap Y, Mladenovic-Lucas L, Hu B, Jeyasuria P, Zhang L, Granneman JG, Hess RA, Ray PF, Kherraf ZE, Natarajan V, Zhang Z	Developmental biology	10.1016/j.ydbio.2021.05.006	477		164-176
33957169	2021	ROS and metabolomics-mediated autophagy in rat's testicular tissue alter after exercise training; Evidence for exercise intensity and outcomes.	Akbar Gharehbagh S, Tolouei Azar J, Razi M	Life sciences	10.1016/j.lfs.2021.119585	277		119585
33760102	2021	Testis-expressed protein 33 is not essential for spermiogenesis and fertility in mice.	Xia M, Xia J, Niu C, Zhong Y, Ge T, Ding Y, Zheng Y	Molecular medicine reports	10.3892/mmr.2021.11956	23	5
33726973	2021	Androgenization in Klinefelter syndrome: Clinical spectrum from infancy through young adulthood.	Nassau DE, Best JC, Cohen J, Gonzalez DC, Alam A, Ramasamy R	Journal of pediatric urology	10.1016/j.jpurol.2021.02.021	17	3	346-352
33656234	2021	Key proteins of proteome underlying sperm malformation of rats exposed to low fenvalerate doses are highly related to P53.	Huang S, Lu Y, Li S, Zhou T, Wang J, Xia J, Zhang X, Zhou Z	Environmental toxicology	10.1002/tox.23117	36	6	1181-1194
33591612	2021	Prediction of the extent of germ cell loss utilising a noninvasive spectroscopy method in rat testicular damage model.	Celik-Ozenci C, Sircan-Kucuksayan A, Sahin P, Gungor-Ordueri NE, Canpolat M	Andrologia	10.1111/and.14010	53	5	e14010
32513561	2021	The mouse testis tissue culture could resume spermatogenesis as same as in vivo condition after human spermatogonial stem cells transplantation.	Mohaqiq M, Movahedin M, Mazaheri Z, Amirjannati N	Revista internacional de andrologia	10.1016/j.androl.2019.11.001	19	2	112-122
34336834	2021	Knockout Gene-Based Evidence for PIWI-Interacting RNA Pathway in Mammals.	Li Y, Zhang Y, Liu M	Frontiers in cell and developmental biology	10.3389/fcell.2021.681188	9		681188
34175398	2021	Cross-link between mitochondrial-dependent apoptosis and cell cycle checkpoint proteins after experimental torsion and detorsion in rats.	Shamsi-Gamchi N, Razi M, Behfar M	Gene	10.1016/j.gene.2021.145793	795		145793
33689881	2021	MRNIP is essential for meiotic progression and spermatogenesis in mice.	Lin M, Lv J, Zhao D, Liu S, Xu J, Wu Y, Wang F, Zhang J, Zheng B, Shen C, Guan X, Yu J, Huang X	Biochemical and biophysical research communications	10.1016/j.bbrc.2021.02.143	550		127-133
33610732	2021	Decreased miR-149 expression in sperm is correlated with the quality of early embryonic development in conventional in vitro fertilization.	Li H, Li L, Lin C, Hu M, Liu X, Wang L, Le F, Jin F	Reproductive toxicology (Elmsford, N.Y.)	10.1016/j.reprotox.2021.02.005	101		28-32
33565176	2021	Sperm proteins and cancer-testis antigens are released by the seminiferous tubules in mice and men.	O'Donnell L, Rebourcet D, Dagley LF, Sgaier R, Infusini G, O'Shaughnessy PJ, Chalmel F, Fietz D, Weidner W, Legrand JMD, Hobbs RM, McLachlan RI, Webb AI, Pilatz A, Diemer T, Smith LB, Stanton PG	FASEB journal : official publication of the Federation of American Societies for Experimental Biology	10.1096/fj.202002484R	35	3	e21397
33565079	2021	[Research progress on the correlation between abnormal sperm DNA methylation and semen quality].	Chen W, Yu D, Liu Y, Wu Z	Zhonghua yi xue yi chuan xue za zhi = Zhonghua yixue yichuanxue zazhi = Chinese journal of medical genetics	10.3760/cma.j.cn511374-20200221-00093	38	2	188-193
33517544	2021	An Insight into the Role of UTF1 in Development, Stem Cells, and Cancer.	Raina K, Dey C, Thool M, Sudhagar S, Thummer RP	Stem cell reviews and reports	10.1007/s12015-021-10127-9	17	4	1280-1293
32790169	2021	Tsga10 is essential for arrangement of mitochondrial sheath and male fertility in mice.	Luo G, Hou M, Wang B, Liu Z, Liu W, Han T, Zhang D, Zhou X, Jia W, Tan Y, Wu Y, Wang J, Zhang X	Andrology	10.1111/andr.12889	9	1	368-375
34344990	2021	Identification and characterization of Piwi-interacting RNAs in human placentas of preeclampsia.	He J, Chen M, Xu J, Fang J, Liu Z, Qi H	Scientific reports	10.1038/s41598-021-95307-w	11	1	15766
34331083	2021	Morc1 as a potential new target gene in mood regulation: when and where to find in the brain.	Mundorf A, Koch J, Kubitza N, Wagner SC, Schmidt M, Gass P, Freund N	Experimental brain research	10.1007/s00221-021-06171-z
34230954	2021	[The role of histone deacetylases 1/2 in regulating murine oogenesis].	Gao M, Wang C	Sheng li xue bao : [Acta physiologica Sinica]		73	3	527-534
34194565	2021	Disruption of anchoring junctions in the testes of experimental varicocele rats.	Zhang L, Zhao X, Wang W	Experimental and therapeutic medicine	10.3892/etm.2021.10319	22	2	887
34153645	2021	On the origin of germ cell neoplasia in situ: Dedifferentiation of human adult Sertoli cells in cross talk with seminoma cells in vitro.	Fink C, Baal N, Wilhelm J, Sarode P, Weigel R, Schumacher V, Nettersheim D, Schorle H, Schröck C, Bergmann M, Kliesch S, Kressin M, Savai R	Neoplasia (New York, N.Y.)	10.1016/j.neo.2021.05.008	23	7	731-742
34120004	2021	Paternal preconception phthalate exposure alters sperm methylome and embryonic programming.	Oluwayiose OA, Marcho C, Wu H, Houle E, Krawetz SA, Suvorov A, Mager J, Richard Pilsner J	Environment international	10.1016/j.envint.2021.106693	155		106693
34083437	2021	The Rhox gene cluster suppresses germline LINE1 transposition.	Tan K, Kim ME, Song HW, Skarbrevik D, Babajanian E, Bedrosian TA, Gage FH, Wilkinson MF	Proceedings of the National Academy of Sciences of the United States of America	10.1073/pnas.2024785118	118	23
33998651	2021	Maintenance DNA methylation in pre-meiotic germ cells regulates meiotic prophase by facilitating homologous chromosome pairing.	Takada Y, Yaman-Deveci R, Shirakawa T, Sharif J, Tomizawa SI, Miura F, Ito T, Ono M, Nakajima K, Koseki Y, Shiotani F, Ishiguro KI, Ohbo K, Koseki H	Development (Cambridge, England)	10.1242/dev.194605	148	10
33785345	2021	The molecular mechanism behind insulin protective effects on testicular tissue of hyperglycemic rats.	Aeeni M, Razi M, Alizadeh A, Alizadeh A	Life sciences	10.1016/j.lfs.2021.119394	277		119394
33784440	2021	Effect and in silico characterization of genetic variants associated with severe spermatogenic disorders in a large Iberian cohort.	Cerván-Martín M, Bossini-Castillo L, Rivera-Egea R, Garrido N, Luján S, Romeu G, Santos-Ribeiro S, Castilla JA, Gonzalvo MDC, Clavero A, Vicente FJ, Guzmán-Jiménez A, Burgos M, Barrionuevo FJ, Jiménez R, Sánchez-Curbelo J, López-Rodrigo O, Peraza MF, Pereira-Caetano I, Marques PI, Carvalho F, Barros A, Bassas L, Seixas S, Gonçalves J, Larriba S, Lopes AM, Carmona FD, Palomino-Morales RJ	Andrology	10.1111/andr.13009	9	4	1151-1165
33635934	2021	yama, a mutant allele of Mov10l1, disrupts retrotransposon silencing and piRNA biogenesis.	Guan Y, Keeney S, Jain D, Wang PJ	PLoS genetics	10.1371/journal.pgen.1009265	17	2	e1009265
33602822	2021	The male germline-specific protein MAPS is indispensable for pachynema progression and fertility.	Li M, Zheng J, Li G, Lin Z, Li D, Liu D, Feng H, Cao D, Ng EHY, Li RHW, Han C, Yeung WSB, Chow LT, Wang H, Liu K	Proceedings of the National Academy of Sciences of the United States of America	10.1073/pnas.2025421118	118	8
33573244	2021	Characterization of Breed Specific Differences in Spermatozoal Transcriptomes of Sheep in Australia.	Hodge MJ, de Las Heras-Saldana S, Rindfleish SJ, Stephen CP, Pant SD	Genes	10.3390/genes12020203	12	2
33544428	2021	The spatiotemporal expression of TERT and telomere repeat binding proteins in the postnatal mouse testes.	Kosebent EG, Ozturk S	Andrologia	10.1111/and.13976	53	3	e13976
33445626	2021	Non-Canonical Functions of the ARF Tumor Suppressor in Development and Tumorigenesis.	Lagopati N, Belogiannis K, Angelopoulou A, Papaspyropoulos A, Gorgoulis V	Biomolecules	10.3390/biom11010086	11	1
33357555	2021	Pyridaben leads to inhibition of cell growth and induction of cell death through intracellular mechanisms in early pregnancy.	Bae H, You S, Lim W, Song G	Pesticide biochemistry and physiology	10.1016/j.pestbp.2020.104733	171		104733
32951320	2021	Insight into the mechanism of aspartame-induced toxicity in male reproductive system following long-term consumption in mice model.	Anbara H, Sheibani MT, Razi M, Kian M	Environmental toxicology	10.1002/tox.23028	36	2	223-237
33751544	2021	[Advances in research on the development of female germ cells].	Sun X, Liu C, Liu Y	Zhonghua yi xue yi chuan xue za zhi = Zhonghua yixue yichuanxue zazhi = Chinese journal of medical genetics	10.3760/cma.j.cn511374-20200226-00102	38	3	286-289
33621320	2021	Role of CxxC-finger protein 1 in establishing mouse oocyte epigenetic landscapes.	Sha QQ, Zhu YZ, Xiang Y, Yu JL, Fan XY, Li YC, Wu YW, Shen L, Fan HY	Nucleic acids research	10.1093/nar/gkab107	49	5	2569-2582
33604842	2021	Recreating the Follicular Environment: A Customized Approach for In Vitro Culture of Bovine Oocytes Based on the Origin and Differentiation State.	Luciano AM, Barros RG, Soares ACS, Buratini J, Lodde V, Franciosi F	Methods in molecular biology (Clifton, N.J.)	10.1007/978-1-0716-1246-0_1	2273		2021-01-15
33169018	2021	Reprogramming of the histone H3.3 landscape in the early mouse embryo.	Ishiuchi T, Abe S, Inoue K, Yeung WKA, Miki Y, Ogura A, Sasaki H	Nature structural & molecular biology	10.1038/s41594-020-00521-1	28	1	38-49
34134368	2021	Maternal Zearalenone exposure impacted ovarian follicle formation and development of suckled offspring.	Kong L, Zhao AH, Wang QW, Feng YQ, Yan ZH, Li MH, Zhang FL, Wang H, Shen KY, Liu Y, Sun YJ, Shen W, Li L	The Science of the total environment	10.1016/j.scitotenv.2021.147792	788		147792
34000521	2021	The effects of glutathione ethyl ester in in vitro maturation on the developmental ability of oocytes derived from cattle with liver abnormalities.	Sarentonglaga B, Ashibe S, Kato T, Atchalalt K, Fukumori R, Nagao Y	Theriogenology	10.1016/j.theriogenology.2021.05.003	170		85-90
33991649	2021	Identification of the core promoter of ZNFO, an oocyte-specific maternal effect gene in cattle.	Zhang M, Chaney HL, Current JZ, Yao J	Gene	10.1016/j.gene.2021.145717	791		145717
33881934	2021	Essential shared and species-specific features of mammalian oocyte maturation-associated transcriptome changes impacting oocyte physiology.	Schall PZ, Latham KE	American journal of physiology. Cell physiology	10.1152/ajpcell.00105.2021	321	1	C3-C16
33810351	2021	Lipid Metabolism in Bovine Oocytes and Early Embryos under In Vivo, In Vitro, and Stress Conditions.	de Andrade Melo-Sterza F, Poehland R	International journal of molecular sciences	10.3390/ijms22073421	22	7
33530472	2021	Loss of Cnot6l Impairs Inosine RNA Modifications in Mouse Oocytes.	Brachova P, Alvarez NS, Christenson LK	International journal of molecular sciences	10.3390/ijms22031191	22	3
33430095	2021	Human Adipose-Derived Stem Cells' Paracrine Factors in Conditioned Medium Can Enhance Porcine Oocyte Maturation and Subsequent Embryo Development.	Lee SH	International journal of molecular sciences	10.3390/ijms22020579	22	2
33430094	2021	Extracellular Vesicles from Follicular and Ampullary Fluid Isolated by Density Gradient Ultracentrifugation Improve Bovine Embryo Development and Quality.	Asaadi A, Dolatabad NA, Atashi H, Raes A, Van Damme P, Hoelker M, Hendrix A, Pascottini OB, Van Soom A, Kafi M, Pavani KC	International journal of molecular sciences	10.3390/ijms22020578	22	2
33328630	2021	Reconstitution of the oocyte transcriptional network with transcription factors.	Hamazaki N, Kyogoku H, Araki H, Miura F, Horikawa C, Hamada N, Shimamoto S, Hikabe O, Nakashima K, Kitajima TS, Ito T, Leitch HG, Hayashi K	Nature	10.1038/s41586-020-3027-9	589	7841	264-269
33236476	2021	Ginsenoside Rb1 protects porcine oocytes against methylglyoxal damage thus it improves the quality of parthenogenetic activation and in vitro fertilization embryos.	Luo ZB, Xuan MF, Han SZ, Li ZY, Khan N, Quan BH, Yin XJ, Kang JD	Environmental toxicology	10.1002/tox.23063	36	4	586-597
32918591	2021	Being on the side of old findings: progesterone elevation on the day of oocyte maturation induction does not affect embryological parameters throughout the blastocyst culture period.	Turgut EN, Ecemis S, Boynukalin KF, Gultomruk M, Yarkiner Z, Findikli N, Bahceci M	Archives of gynecology and obstetrics	10.1007/s00404-020-05792-z	303	2	581-587
33491190	2021	The current perspective on genetic and epigenetic factors in sperm maturation in the epididymis.	Ozkocer SE, Konac E	Andrologia	10.1111/and.13989	53	3	e13989
31963271	2020	The Role of MicroRNAs in Mammalian Fertility: From Gametogenesis to Embryo Implantation.	Salilew-Wondim D, Gebremedhn S, Hoelker M, Tholen E, Hailay T, Tesfaye D	International journal of molecular sciences	10.3390/ijms21020585	21	2
32751109	2020	Growth Factors, and Cytokines; Understanding the Role of Tyrosine Phosphatase SHP2 in Gametogenesis and Early Embryo Development.	Idrees M, Oh SH, Muhammad T, El-Sheikh M, Song SH, Lee KL, Kong IK	Cells	10.3390/cells9081798	9	8
32943573	2020	Context-dependent functional compensation between Ythdf m6A reader proteins.	Lasman L, Krupalnik V, Viukov S, Mor N, Aguilera-Castrejon A, Schneir D, Bayerl J, Mizrahi O, Peles S, Tawil S, Sathe S, Nachshon A, Shani T, Zerbib M, Kilimnik I, Aigner S, Shankar A, Mueller JR, Schwartz S, Stern-Ginossar N, Yeo GW, Geula S, Novershtern N, Hanna JH	Genes & development	10.1101/gad.340695.120	34	19-20	1373-1391
32702562	2020	Reproductive biotechnology and critically endangered species: Merging in vitro gametogenesis with inner cell mass transfer.	Saragusty J, Ajmone-Marsan P, Sampino S, Modlinski JA	Theriogenology	10.1016/j.theriogenology.2020.06.009	155		176-184
33297303	2020	Methylation: An Ineluctable Biochemical and Physiological Process Essential to the Transmission of Life.	Menezo Y, Clement P, Clement A, Elder K	International journal of molecular sciences	10.3390/ijms21239311	21	23
33158211	2020	The Central Role of Cadherins in Gonad Development, Reproduction, and Fertility.	Piprek RP, Kloc M, Mizia P, Kubiak JZ	International journal of molecular sciences	10.3390/ijms21218264	21	21
32871749	2020	Reverse Transcriptase Affects Gametogenesis and Preimplantation Development in Mouse.	Kitsou C, Lazaros L, Papoudou-Bai A, Sakaloglou P, Mastora E, Lykovardakis T, Giaka K, Vartholomatos G, Bouba I, Markoula S, Batistatou A, Georgiou I	In vivo (Athens, Greece)	10.21873/invivo.12037	34	5	2269-2276
31628582	2020	When few survive to tell the tale: thymus and gonad as auditioning organs: historical overview.	Forsdyke DR	Theory in biosciences = Theorie in den Biowissenschaften	10.1007/s12064-019-00306-1	139	2	95-104
33160998	2020	In vitro derived female hPGCLCs are unable to complete meiosis in embryoid bodies.	Abdyyev VK, Sant DW, Kiseleva EV, Spangenberg VE, Kolomiets OL, Andrade NS, Dashinimaev EB, Vorotelyak EA, Vasiliev AV	Experimental cell research	10.1016/j.yexcr.2020.112358	397	2	112358
33148967	2020	Imprinting disorders in humans: a review.	Butler MG	Current opinion in pediatrics	10.1097/MOP.0000000000000965	32	6	719-729
32957536	2020	Aneuploidy and DNA Methylation as Mirrored Features of Early Human Embryo Development.	Tolmacheva EN, Vasilyev SA, Lebedev IN	Genes	10.3390/genes11091084	11	9
32850871	2020	Roles of N6-Methyladenosine (m6A) in Stem Cell Fate Decisions and Early Embryonic Development in Mammals.	Zhang M, Zhai Y, Zhang S, Dai X, Li Z	Frontiers in cell and developmental biology	10.3389/fcell.2020.00782	8		782
32761573	2020	Amino Acids in Reproductive Nutrition and Health.	Gao H	Advances in experimental medicine and biology	10.1007/978-3-030-45328-2_7	1265		111-131
32707756	2020	Early Life Oxidative Stress and Long-Lasting Cardiovascular Effects on Offspring Conceived by Assisted Reproductive Technologies: A Review.	Yang H, Kuhn C, Kolben T, Ma Z, Lin P, Mahner S, Jeschke U, von Schönfeldt V	International journal of molecular sciences	10.3390/ijms21155175	21	15
32452569	2020	Epigenomic control of gonadotrophin-releasing hormone neurone development and hypogonadotrophic hypogonadism.	Linscott ML, Chung WCJ	Journal of neuroendocrinology	10.1111/jne.12860	32	6	e12860
32396893	2020	Established and Novel Mechanisms Leading to de novo Genomic Rearrangements in the Human Germline.	Hattori A, Fukami M	Cytogenetic and genome research	10.1159/000507837	160	4	167-176
32365144	2020	Effect of ovarian stimulation on the expression of piRNA pathway proteins.	Sari I, Gumus E, Taskiran AS, Karakoc Sokmensuer L	PloS one	10.1371/journal.pone.0232629	15	5	e0232629
32151954	2020	Generation of a male common marmoset embryonic stem cell line DSY127-BV8VT1 carrying double reporters specific for the germ cell linage using the CRISPR-Cas9 and PiggyBac transposase systems.	Yoshimatsu S, Sato T, Yamamoto M, Sasaki E, Nakajima M, Nakamura M, Shiozawa S, Noce T, Okano H	Stem cell research	10.1016/j.scr.2020.101740	44		101740
32147500	2020	The "HSF connection": Pleiotropic regulation and activities of Heat Shock Factors shape pathophysiological brain development.	Duchateau A, de Thonel A, El Fatimy R, Dubreuil V, Mezger V	Neuroscience letters	10.1016/j.neulet.2020.134895	725		134895
32120836	2020	In Vitro Generation of Oocyte Like Cells and Their In Vivo Efficacy: How Far We have been Succeeded.	Bharti D, Jang SJ, Lee SY, Lee SL, Rho GJ	Cells	10.3390/cells9030557	9	3
32054698	2020	ZGLP1 is a determinant for the oogenic fate in mice.	Nagaoka SI, Nakaki F, Miyauchi H, Nosaka Y, Ohta H, Yabuta Y, Kurimoto K, Hayashi K, Nakamura T, Yamamoto T, Saitou M	Science (New York, N.Y.)	10.1126/science.aaw4115	367	6482
31991812	2020	Survival Motor Neuron Protein Participates in Mouse Germ Cell Development and Spermatogonium Maintenance.	Chang WF, Xu J, Lin TY, Hsu J, Hsieh-Li HM, Hwu YM, Liu JL, Lu CH, Sung LY	International journal of molecular sciences	10.3390/ijms21030794	21	3
31914128	2020	Dynamic and regulated TAF gene expression during mouse embryonic germ cell development.	Gura MA, Mikedis MM, Seymour KA, de Rooij DG, Page DC, Freiman RN	PLoS genetics	10.1371/journal.pgen.1008515	16	1	e1008515
31203720	2020	Essential role of autophagy in resource allocation during sexual reproduction.	Gao H, Khawar MB, Li W	Autophagy	10.1080/15548627.2019.1628543	16	1	18-27
30862510	2020	Telomeres and genomic instability during early development.	Keefe DL	European journal of medical genetics	10.1016/j.ejmg.2019.03.002	63	2	103638
32474967	2020	Antioxidant vitamins and lysophospholipids are critical for inducing mouse spermatogenesis under organ culture conditions.	Sanjo H, Yao T, Katagiri K, Sato T, Matsumura T, Komeya M, Yamanaka H, Yao M, Matsuhisa A, Asayama Y, Ikeda K, Kano K, Aoki J, Arita M, Ogawa T	FASEB journal : official publication of the Federation of American Societies for Experimental Biology	10.1096/fj.202000245R	34	7	9480-9497
32867693	2020	Expression profiling of WD40 family genes including DDB1- and CUL4- associated factor (DCAF) genes in mice and human suggests important regulatory roles in testicular development and spermatogenesis.	Mistry BV, Alanazi M, Fitwi H, Al-Harazi O, Rajab M, Altorbag A, Almohanna F, Colak D, Assiri AM	BMC genomics	10.1186/s12864-020-07016-9	21	1	602
32667987	2020	WNT signalling in the normal human adult testis and in male germ cell neoplasms.	Young JC, Kerr G, Micati D, Nielsen JE, Rajpert-De Meyts E, Abud HE, Loveland KL	Human reproduction (Oxford, England)	10.1093/humrep/deaa150	35	9	1991-2003
31940753	2020	Ring 1 and YY1 Binding Protein Expressed in Murine Spermatocytes but Dispensable for Spermatogenesis.	He Z, Yan RG, Zhang XN, Yang QE	Genes	10.3390/genes11010084	11	1
31444950	2020	Essential roles of interstitial cells in testicular development and function.	Heinrich A, DeFalco T	Andrology	10.1111/andr.12703	8	4	903-914
33272176	2020	The role of the PI3K/AKT/mTOR signalling pathway in male reproduction.	Deng CY, Lv M, Luo BH, Zhao SZ, Mo ZC, Xie YJ	Current molecular medicine	10.2174/1566524020666201203164910
32294451	2020	Distinct Roles for Rac1 in Sertoli Cell Function during Testicular Development and Spermatogenesis.	Heinrich A, Potter SJ, Guo L, Ratner N, DeFalco T	Cell reports	10.1016/j.celrep.2020.03.077	31	2	107513
33374605	2020	T Lymphocytes and Testicular Immunity: A New Insight into Immune Regulation in Testes.	Gong J, Zeng Q, Yu D, Duan YG	International journal of molecular sciences	10.3390/ijms22010057	22	1
32279424	2020	JMY expression by Sertoli cells contributes to mediating spermatogenesis in mice.	Liu Y, Fan J, Yan Y, Dang X, Zhao R, Xu Y, Ding Z	The FEBS journal	10.1111/febs.15328	287	24	5478-5497
32053232	2020	Significance of mast cells in spermatogenesis, implantation, pregnancy, and abortion: Cross talk and molecular mechanisms.	Elieh Ali Komi D, Shafaghat F, Haidl G	American journal of reproductive immunology (New York, N.Y. : 1989)	10.1111/aji.13228	83	5	e13228
33273151	2020	The testis-specifically expressed gene Trim69 is not essential for fertility in mice.	He X, Xie W, Li H, Cui Y, Wang Y, Guo X, Sha J	Journal of biomedical research	10.7555/JBR.34.20200069	35	1	47-60
33038528	2020	Dm Ime4 depletion affects permeability barrier and Chic function in Drosophila spermatogenesis.	Rockwell AL, Hongay CF	Mechanisms of development	10.1016/j.mod.2020.103650	164		103650
32776559	2020	Relationship between the G protein-coupled oestrogen receptor and spermatogenesis, and its correlation with male infertility.	Barut O, Seyithanoglu M, Kucukdurmaz F, Demir BT, Olmez C, Dogan NT, Resim S	Andrologia	10.1111/and.13779	52	10	e13779
32679355	2020	Effect of GnRH agonist deslorelin implant on spermatogenesis and testosterone concentration in Guinea pigs (Cavia aperea porcellus).	Glocova K, Cizek P, Novotny R, Hauptman K, Tichy F	Theriogenology	10.1016/j.theriogenology.2020.05.038	154		232-236
32090428	2020	Meiotic gatekeeper STRA8 regulates cell cycle by interacting with SETD8 during spermatogenesis.	Niu C, Guo J, Shen X, Ma S, Xia M, Xia J, Zheng Y	Journal of cellular and molecular medicine	10.1111/jcmm.15080	24	7	4194-4211
31672375	2020	n-Butylparaben exposure through gestation and lactation impairs spermatogenesis and steroidogenesis causing reduced fertility in the F1 generation male rats.	Maske P, Dighe V, Mote C, Vanage G	Environmental pollution (Barking, Essex : 1987)	10.1016/j.envpol.2019.112957	256		112957
33094328	2020	Age-related changes in human Leydig cell status.	Mularoni V, Esposito V, Di Persio S, Vicini E, Spadetta G, Berloco P, Fanelli F, Mezzullo M, Pagotto U, Pelusi C, Nielsen JE, Rajpert-De Meyts E, Jorgensen N, Jorgensen A, Boitani C	Human reproduction (Oxford, England)	10.1093/humrep/deaa271	35	12	2663-2676
33077109	2020	Transcriptomic and biochemical effects of pycnogenol in ameliorating heat stress-related oxidative alterations in rats.	Atta MS, Farrag FA, Almadaly EA, Ghoneim HA, Hafez AS, Al Jaouni SK, Mousa SA, El-Far AH	Journal of thermal biology	10.1016/j.jtherbio.2020.102683	93		102683
32770619	2020	Expression and localization of retinoid receptors in the testis of normal and infertile men.	Wang GS, Liang A, Dai YB, Wu XL, Sun F	Molecular reproduction and development	10.1002/mrd.23412	87	9	978-985
32673564	2020	Bi-allelic Mutations in M1AP Are a Frequent Cause of Meiotic Arrest and Severely Impaired Spermatogenesis Leading to Male Infertility.	Wyrwoll MJ, Temel ŞG, Nagirnaja L, Oud MS, Lopes AM, van der Heijden GW, Heald JS, Rotte N, Wistuba J, Wöste M, Ledig S, Krenz H, Smits RM, Carvalho F, Gonçalves J, Fietz D, Türkgenç B, Ergören MC, Çetinkaya M, Başar M, Kahraman S, McEleny K, Xavier MJ, Turner H, Pilatz A, Röpke A, Dugas M, Kliesch S, Neuhaus N, Aston KI, Conrad DF, Veltman JA, Friedrich C, Tüttelmann F	American journal of human genetics	10.1016/j.ajhg.2020.06.010	107	2	342-351
32651609	2020	Role of HP1β during spermatogenesis and DNA replication.	Charaka V, Tiwari A, Pandita RK, Hunt CR, Pandita TK	Chromosoma	10.1007/s00412-020-00739-4	129	2021-03-04	215-226
32493902	2020	Reverse genetics reveals single gene of every candidate on Hybrid sterility, X Chromosome QTL 2 (Hstx2) are dispensable for spermatogenesis.	Morimoto K, Numata K, Daitoku Y, Hamada Y, Kobayashi K, Kato K, Suzuki H, Ayabe S, Yoshiki A, Takahashi S, Murata K, Mizuno S, Sugiyama F	Scientific reports	10.1038/s41598-020-65986-y	10	1	9060
32487749	2020	Early cleavage of preimplantation embryos is regulated by tRNAGln-TTG-derived small RNAs present in mature spermatozoa.	Chen X, Zheng Y, Lei A, Zhang H, Niu H, Li X, Zhang P, Liao M, Lv Y, Zhu Z, Pan C, Dong W, Chen H, WuLiu W, Hamer G, Zeng S, Zeng W	The Journal of biological chemistry	10.1074/jbc.RA120.013003	295	32	10885-10900
32433022	2020	The expression characteristics of FBXW7 in human testis suggest its function is different from that in mice.	Zhou D, Wang X, Liu Z, Huang Z, Nie H, Zhu W, Tan Y, Fan L	Tissue & cell	10.1016/j.tice.2019.101315	62		101315
32232334	2020	PHB regulates meiotic recombination via JAK2-mediated histone modifications in spermatogenesis.	Zhang LF, Tan-Tai WJ, Li XH, Liu MF, Shi HJ, Martin-DeLeon PA, O WS, Chen H	Nucleic acids research	10.1093/nar/gkaa203	48	9	4780-4796
32208105	2020	Phenotypic Diversity Caused by Differential Expression of SFTPC-Cre-Transgenic Alleles.	Jiang M, Roth MG, Chun-On P, Sullivan DI, Alder JK	American journal of respiratory cell and molecular biology	10.1165/rcmb.2019-0416MA	62	6	692-698
32147393	2020	Gonadal development and sex determination in mouse.	Yildirim E, Aksoy S, Onel T, Yaba A	Reproductive biology	10.1016/j.repbio.2020.01.007	20	2	115-126
32032549	2020	MEIOSIN Directs the Switch from Mitosis to Meiosis in Mammalian Germ Cells.	Ishiguro KI, Matsuura K, Tani N, Takeda N, Usuki S, Yamane M, Sugimoto M, Fujimura S, Hosokawa M, Chuma S, Ko MSH, Araki K, Niwa H	Developmental cell	10.1016/j.devcel.2020.01.010	52	4	429-445.e10
32008790	2020	The roles of cirRNA in the development of germ cells.	Cai Y, Lei X, Chen Z, Mo Z	Acta histochemica	10.1016/j.acthis.2020.151506	122	3	151506
31815318	2020	Metformin decreases testicular damages following ischaemia/reperfusion injury in rats.	Sarıbal D, Erdem E, Güngör-Ordueri NE, Usta A, Karakuş C, Karacan M	Andrologia	10.1111/and.13481	52	2	e13481
31494458	2020	Exposing dairy bulls to high temperature-humidity index during spermatogenesis compromises subsequent embryo development in vitro.	Llamas Luceño N, de Souza Ramos Angrimani D, de Cássia Bicudo L, Szymańska KJ, Van Poucke M, Demeyere K, Meyer E, Peelman L, Mullaart E, Broekhuijse MLWJ, Van Soom A	Theriogenology	10.1016/j.theriogenology.2019.08.034	141		16-25
33390350	2020	Genetic mutations contributing to non-obstructive azoospermia.	Peña VN, Kohn TP, Herati AS	Best practice & research. Clinical endocrinology & metabolism	10.1016/j.beem.2020.101479	34	6	101479
33250349	2020	The novel male meiosis recombination regulator coordinates the progression of meiosis prophase I.	Li M, Feng H, Lin Z, Zheng J, Liu D, Guo R, Li J, Li RHW, Ng EHY, Huen MSY, Wang PJ, Yeung WSB, Liu K	Journal of genetics and genomics = Yi chuan xue bao	10.1016/j.jgg.2020.08.001	47	8	451-465
33199844	2020	Apoptosis in the fetal testis eliminates developmentally defective germ cell clones.	Nguyen DH, Soygur B, Peng SP, Malki S, Hu G, Laird DJ	Nature cell biology	10.1038/s41556-020-00603-8	22	12	1423-1435
33183966	2020	Genetics of teratozoospermia: Back to the head.	Beurois J, Cazin C, Kherraf ZE, Martinez G, Celse T, Touré A, Arnoult C, Ray PF, Coutton C	Best practice & research. Clinical endocrinology & metabolism	10.1016/j.beem.2020.101473	34	6	101473
33168808	2020	Reconstitution of prospermatogonial specification in vitro from human induced pluripotent stem cells.	Hwang YS, Suzuki S, Seita Y, Ito J, Sakata Y, Aso H, Sato K, Hermann BP, Sasaki K	Nature communications	10.1038/s41467-020-19350-3	11	1	5656
33132313	2020	Effects of Fetal Exposure to Heat-Not-Burn Tobacco on Testicular Function in Male Offspring.	Yoshida S, Ichinose T, Shibamoto T	Biological & pharmaceutical bulletin	10.1248/bpb.b20-00390	43	11	1687-1692
32929285	2020	NSD1-deposited H3K36me2 directs de novo methylation in the mouse male germline and counteracts Polycomb-associated silencing.	Shirane K, Miura F, Ito T, Lorincz MC	Nature genetics	10.1038/s41588-020-0689-z	52	10	1088-1098
32873797	2020	Generation, localization and functions of macrophages during the development of testis.	Lokka E, Lintukorpi L, Cisneros-Montalvo S, Mäkelä JA, Tyystjärvi S, Ojasalo V, Gerke H, Toppari J, Rantakari P, Salmi M	Nature communications	10.1038/s41467-020-18206-0	11	1	4375
32785075	2020	Alzheimer's Disease Mouse as a Model of Testis Degeneration.	Szegeczki V, Horváth G, Perényi H, Tamás A, Radák Z, Ábrahám D, Zákány R, Reglodi D, Juhász T	International journal of molecular sciences	10.3390/ijms21165726	21	16
32735067	2020	Mouse Sertoli cells isolation by lineage tracing and sorting.	Zomer HD, Reddi PP	Molecular reproduction and development	10.1002/mrd.23406	87	8	871-879
32714277	2020	Effects of Bisphenols on Testicular Steroidogenesis.	Barbagallo F, Condorelli RA, Mongioì LM, Cannarella R, Aversa A, Calogero AE, La Vignera S	Frontiers in endocrinology	10.3389/fendo.2020.00373	11		373
32690270	2020	Intronic variation of the SOHLH2 gene confers risk to male reproductive impairment.	Cerván-Martín M, Suazo-Sánchez MI, Rivera-Egea R, Garrido N, Luján S, Romeu G, Santos-Ribeiro S, Castilla JA, Gonzalvo MC, Clavero A, Vicente FJ, Maldonado V, Burgos M, Barrionuevo FJ, Jiménez R, Sánchez-Curbelo J, López-Rodrigo O, Peraza MF, Pereira-Caetano I, Marques PI, Carvalho F, Barros A, Bassas L, Seixas S, Gonçalves J, Larriba S, Lopes AM, Palomino-Morales RJ, Carmona FD	Fertility and sterility	10.1016/j.fertnstert.2020.02.115	114	2	398-406
32645589	2020	Serum concentrations and testicular expressions of insulin-like peptide 3 and Anti-Müllerian hormone in normal and cryptorchid male horses.	Tsogtgerel M, Komyo N, Murase H, Hannan MA, Watanabe K, Ohtaki T, Tsumagari S, Kawate N, Nambo Y	Theriogenology	10.1016/j.theriogenology.2020.05.026	154		135-142
32622422	2020	Three-dimensional co-culture of human spermatogonial stem cells with Sertoli cells in soft agar culture system supplemented by growth factors and Laminin.	Jabari A, Sadighi Gilani MA, Koruji M, Gholami K, Mohsenzadeh M, Rastegar T, Khadivi F, Ghanami Gashti N, Nikmahzar A, Mojaverrostami S, Talebi A, Ashouri Movassagh S, Rezaie MJ, Abbasi M	Acta histochemica	10.1016/j.acthis.2020.151572	122	5	151572
32586421	2020	New approach for reproductive toxicity assessment: chromatoid bodies as a target for methylmercury and polychlorinated biphenyls in prepubertal male rats.	Garcia MS, Orcini WA, Peruquetti RL, Perobelli JE	Reproduction, fertility, and development	10.1071/RD19447	32	10	914-922
32505105	2020	Generation of human induced pluripotent stem cell (SKLRMi001-A) from a patient with partial androgen insensitivity syndrome (PAIS).	Chen J, Yang X, Fu B, Zhu P, Zhu Y, Guo X, Sha J, Yuan Y	Stem cell research	10.1016/j.scr.2020.101863	46		101863
32460033	2020	Meiosis-Specific C19orf57/4930432K21Rik/BRME1 Modulates Localization of RAD51 and DMC1 to DSBs in Mouse Meiotic Recombination.	Takemoto K, Tani N, Takada-Horisawa Y, Fujimura S, Tanno N, Yamane M, Okamura K, Sugimoto M, Araki K, Ishiguro KI	Cell reports	10.1016/j.celrep.2020.107686	31	8	107686
32453883	2020	Evaluation of blood-testis barrier integrity in terms of adhesion molecules in nonobstructive azoospermia.	Aydin S, Billur D, Kizil S, Ozkavukcu S, Topal Celikkan F, Aydos K, Erdemli E	Andrologia	10.1111/and.13636	52	7	e13636
32420805	2020	Cyclin A2 is essential for mouse gonocyte maturation.	Ma F, Wang X, Chung SSW, Sicinski P, Shang E, Wolgemuth DJ	Cell cycle (Georgetown, Tex.)	10.1080/15384101.2020.1762314	19	13	1654-1664
32340648	2020	Maternal undernutrition during pregnancy and lactation affects testicular morphology, the stages of spermatogenic cycle, and the testicular IGF-I system in adult offspring.	Pedrana G, Viotti H, Lombide P, Cavestany D, Martin GB, Vickers MH, Sloboda DM	Journal of developmental origins of health and disease	10.1017/S2040174420000306	11	5	473-483
32339196	2020	Mouse dead end1 acts with Nanos2 and Nanos3 to regulate testicular teratoma incidence.	Imai A, Hagiwara Y, Niimi Y, Tokumoto T, Saga Y, Suzuki A	PloS one	10.1371/journal.pone.0232047	15	4	e0232047
32314195	2020	A novel hemizygous loss-of-function mutation in ADGRG2 causes male infertility with congenital bilateral absence of the vas deferens.	Wu H, Gao Y, Ma C, Shen Q, Wang J, Lv M, Liu C, Cheng H, Zhu F, Tian S, Elshewy N, Ni X, Tan Q, Xu X, Zhou P, Wei Z, Zhang F, He X, Cao Y	Journal of assisted reproduction and genetics	10.1007/s10815-020-01779-6	37	6	1421-1429
32293787	2020	Generation of B6-Ddx4em1(CreERT2)Utr , a novel CreERT2 knock-in line, for germ cell lineage by CRISPR/Cas9.	Le HT, Hasegawa Y, Daitoku Y, Kato K, Miznuo-Iijima S, Dinh TTH, Kuba Y, Osawa Y, Mikami N, Morimoto K, Ayabe S, Tanimoto Y, Murata K, Yagami KI, Takahashi S, Mizuno S, Sugiyama F	Genesis (New York, N.Y. : 2000)	10.1002/dvg.23367	58	7	e23367
32198406	2020	Reproductive tract extracellular vesicles are sufficient to transmit intergenerational stress and program neurodevelopment.	Chan JC, Morgan CP, Adrian Leu N, Shetty A, Cisse YM, Nugent BM, Morrison KE, Jašarević E, Huang W, Kanyuch N, Rodgers AB, Bhanu NV, Berger DS, Garcia BA, Ament S, Kane M, Neill Epperson C, Bale TL	Nature communications	10.1038/s41467-020-15305-w	11	1	1499
32188631	2020	mRBPome capture identifies the RNA-binding protein TRIM71, an essential regulator of spermatogonial differentiation.	Du G, Wang X, Luo M, Xu W, Zhou T, Wang M, Yu L, Li L, Cai L, Wang PJ, Zhong Li J, Oatley JM, Wu X	Development (Cambridge, England)	10.1242/dev.184655	147	8
32145574	2020	Long-term 1-nitropyrene exposure induces endoplasmic reticulum stress and inhibits steroidogenesis in mice testes.	Li J, Gao L, Zhu BB, Lin ZJ, Chen J, Lu X, Wang H, Zhang C, Chen YH, Xu DX	Chemosphere	10.1016/j.chemosphere.2020.126336	251		126336
32086476	2020	In vitro testicular organogenesis from human fetal gonads produces fertilization-competent spermatids.	Yuan Y, Li L, Cheng Q, Diao F, Zeng Q, Yang X, Wu Y, Zhang H, Huang M, Chen J, Zhou Q, Zhu Y, Hua R, Tian J, Wang X, Zhou Z, Hao J, Yu J, Hua D, Liu J, Guo X, Zhou Q, Sha J	Cell research	10.1038/s41422-020-0283-z	30	3	244-255
32011766	2020	An exploration of the role of Sertoli cells on fetal testis development using cell ablation strategy.	Wang YQ, Cheng JM, Wen Q, Tang JX, Li J, Chen SR, Liu YX	Molecular reproduction and development	10.1002/mrd.23309	87	2	223-230
31952482	2020	Gestational and lactational exposure to gossypol alters the testis transcriptome.	Louvandini H, Corrêa PS, Amorín R, Liu L, Ieda EH, Jimenez CR, Tsai SM, McManus CM, Peñagaricano F	BMC genomics	10.1186/s12864-020-6487-2	21	1	59
31943300	2020	Evaluation of reproductive parameters in male Neotropical bats during dry and rainy months in a specific area of the Cerrado biome.	de Brito JLM, Amaral TS, Aguiar LMS, Lucci CM	Anatomia, histologia, embryologia	10.1111/ahe.12529	49	2	307-314
31813094	2020	Recent advances in mammalian reproductive biology.	Wen L, Liu Q, Xu J, Liu X, Shi C, Yang Z, Zhang Y, Xu H, Liu J, Yang H, Huang H, Qiao J, Tang F, Chen ZJ	Science China. Life sciences	10.1007/s11427-019-1572-7	63	1	18-58
31709631	2020	Ameliorative effect of combined low dose of Pioglitazone and omega-3 on spermatogenesis and steroidogenesis in diabetic rats.	Hasan MM, El-Shal AS, Mackawy AMH, Ibrahim EM, Abdelghany EMMA, Saeed AA, El-Gendy J	Journal of cellular biochemistry	10.1002/jcb.29388	121	2	1524-1540
31635798	2020	Comparative expression of cell adhesion molecule1 (CADM1) in the testes of experimental mice and some farm animals.	Gewaily MS, Kassab M, Farrag FA, Almadaly EA, Atta MS, Abd-Elmaksoud A, Wakayama T	Acta histochemica	10.1016/j.acthis.2019.151456	122	1	151456
31479777	2020	Identifying candidate genes associated with sperm morphology abnormalities using weighted single-step GWAS in a Duroc boar population.	Zhao Y, Gao N, Li X, El-Ashram S, Wang Z, Zhu L, Jiang W, Peng X, Zhang C, Chen Y, Li Z	Theriogenology	10.1016/j.theriogenology.2019.08.031	141		2021-09-15
33362208	2020	Biparental contributions of the H2A.B histone variant control embryonic development in mice.	Molaro A, Wood AJ, Janssens D, Kindelay SM, Eickbush MT, Wu S, Singh P, Muller CH, Henikoff S, Malik HS	PLoS biology	10.1371/journal.pbio.3001001	18	12	e3001001
33271827	2020	The Relevance of Aquaporins for the Physiology, Pathology, and Aging of the Female Reproductive System in Mammals.	Kordowitzki P, Kranc W, Bryl R, Kempisty B, Skowronska A, Skowronski MT	Cells	10.3390/cells9122570	9	12
33198638	2020	Sperm miRNAs- potential mediators of bull age and early embryo development.	Wu C, Blondin P, Vigneault C, Labrecque R, Sirard MA	BMC genomics	10.1186/s12864-020-07206-5	21	1	798
33110091	2020	Maternal DNMT3A-dependent de novo methylation of the paternal genome inhibits gene expression in the early embryo.	Richard Albert J, Au Yeung WK, Toriyama K, Kobayashi H, Hirasawa R, Brind'Amour J, Bogutz A, Sasaki H, Lorincz M	Nature communications	10.1038/s41467-020-19279-7	11	1	5417
33086118	2020	Systematic comparison of the male reproductive tract in fetal and adult Wistar rats exposed to DBP and DINP in utero during the masculinisation programming window.	van den Driesche S, Shoker S, Inglis F, Palermo C, Langsch A, Otter R	Toxicology letters	10.1016/j.toxlet.2020.10.006	335		37-50
33058343	2020	Genetic loss of importin α4 causes abnormal sperm morphology and impacts on male fertility in mouse.	Miyamoto Y, Sasaki M, Miyata H, Monobe Y, Nagai M, Otani M, Whiley PAF, Morohoshi A, Oki S, Matsuda J, Akagi KI, Adachi J, Okabe M, Ikawa M, Yoneda Y, Loveland KL, Oka M	FASEB journal : official publication of the Federation of American Societies for Experimental Biology	10.1096/fj.202000768RR	34	12	16224-16242
32991915	2020	The ubiquitination and acetylation of histones are associated with male reproductive disorders induced by chronic exposure to arsenite.	Wu L, Wei Y, Li H, Li W, Gu C, Sun J, Xia H, Zhang J, Chen F, Liu Q	Toxicology and applied pharmacology	10.1016/j.taap.2020.115253	408		115253
32952085	2020	Function and transcriptomic dynamics of Sertoli cells during prospermatogonia development in mouse testis.	Yan RG, Li BY, Yang QE	Reproductive biology	10.1016/j.repbio.2020.09.002	20	4	525-535
32916520	2020	Influence of seasonal differences on semen quality and subsequent embryo development of Belgian Blue bulls.	Seifi-Jamadi A, Zhandi M, Kohram H, Luceño NL, Leemans B, Henrotte E, Latour C, Demeyere K, Meyer E, Van Soom A	Theriogenology	10.1016/j.theriogenology.2020.08.037	158		2021-08-17
32853651	2020	Pregabalin induced reproductive toxicity and body weight changes by affecting caspase3 and leptin expression: Protective role of wheat germ oil.	Shokry DA, El Nabrawy N, Yassa HD, Gaber SS, Batiha GE, Welson NN	Life sciences	10.1016/j.lfs.2020.118344	260		118344
32797129	2020	N-(3-Methozybenzyl)-(9Z,12Z,15Z)-octadecatrienamide from maca (Lepidium meyenii Walp.) ameliorates corticosterone-induced testicular toxicity in rats.	Yu Z, Liu H, Li D, Chen X, Ao M, Jin W, Yu L	Food & function	10.1039/d0fo00890g	11	9	7762-7774
32738444	2020	Paternal epigenetics: Mammalian sperm provide much more than DNA at fertilization.	Le Blévec E, Muroňová J, Ray PF, Arnoult C	Molecular and cellular endocrinology	10.1016/j.mce.2020.110964	518		110964
32679061	2020	H3K9 Demethylases JMJD1A and JMJD1B Control Prospermatogonia to Spermatogonia Transition in Mouse Germline.	Kuroki S, Maeda R, Yano M, Kitano S, Miyachi H, Fukuda M, Shinkai Y, Tachibana M	Stem cell reports	10.1016/j.stemcr.2020.06.013	15	2	424-438
32644943	2020	Lack of retinoid acid receptor-related orphan receptor alpha accelerates and melatonin supplementation prevents testicular aging.	Sayed RKA, Mokhtar DM, Fernández-Ortiz M, Fernández-Martínez J, Aranda-Martínez P, Escames G, Acuña-Castroviejo D	Aging	10.18632/aging.103654	12	13	12648-12668
32619501	2020	Gestational and pubertal exposure to low dose of di-(2-ethylhexyl) phthalate impairs sperm quality in adult mice.	Dostalova P, Zatecka E, Ded L, Elzeinova F, Valaskova E, Kubatova A, Korenkova V, Langerova L, Komrskova K, Peknicova J	Reproductive toxicology (Elmsford, N.Y.)	10.1016/j.reprotox.2020.06.014	96		175-184
32601478	2020	The evolutionarily conserved piRNA-producing locus pi6 is required for male mouse fertility.	Wu PH, Fu Y, Cecchini K, Özata DM, Arif A, Yu T, Colpan C, Gainetdinov I, Weng Z, Zamore PD	Nature genetics	10.1038/s41588-020-0657-7	52	7	728-739
32572094	2020	Phosphorylation of the Anaphase Promoting Complex activator FZR1/CDH1 is required for Meiosis II entry in mouse male germ cell.	Tanno N, Kuninaka S, Fujimura S, Takemoto K, Okamura K, Takeda N, Araki K, Araki M, Saya H, Ishiguro KI	Scientific reports	10.1038/s41598-020-67116-0	10	1	10094
32476245	2020	Plastics derived endocrine-disrupting compounds and their effects on early development.	Basak S, Das MK, Duttaroy AK	Birth defects research	10.1002/bdr2.1741	112	17	1308-1325
32470726	2020	Integration of transcriptomic and metabolomic data reveals metabolic pathway alteration in mouse spermatogonia with the effect of copper exposure.	Lin S, Qiao N, Chen H, Tang Z, Han Q, Mehmood K, Fazlani SA, Hameed S, Li Y, Zhang H	Chemosphere	10.1016/j.chemosphere.2020.126974	256		126974
32453459	2020	Carob attenuates nicotine-induced oxidative stress and intratesticular damage in male rats.	Oztekin U, Caniklioglu M, Firat F, Atac F, Doganyigit Z, Gocmen AY, Yilmaz S, Tokpinar A	Andrologia	10.1111/and.13670	52	9	e13670
32429066	2020	Toxic Effects of Nonylphenol on Neonatal Testicular Development in Mouse Organ Culture.	Park HJ, Zhang M, Lee WY, Hong KH, Do JT, Park C, Song H	International journal of molecular sciences	10.3390/ijms21103491	21	10
32423419	2020	Protection from DNA re-methylation by transcription factors in primordial germ cells and pre-implantation embryos can explain trans-generational epigenetic inheritance.	Kremsky I, Corces VG	Genome biology	10.1186/s13059-020-02036-w	21	1	118
32422360	2020	Ethanolic extract of Moringa oleifera leaves alleviate cyclophosphamide-induced testicular toxicity by improving endocrine function and modulating cell specific gene expression in mouse testis.	Nayak G, Rao A, Mullick P, Mutalik S, Kalthur SG, Adiga SK, Kalthur G	Journal of ethnopharmacology	10.1016/j.jep.2020.112922	259		112922
32365920	2020	Estradiol-Induced Epigenetically Mediated Mechanisms and Regulation of Gene Expression.	Kovács T, Szabó-Meleg E, Ábrahám IM	International journal of molecular sciences	10.3390/ijms21093177	21	9
32362869	2020	Lycium barbarum Polysaccharides Improve Testicular Spermatogenic Function in Streptozotocin-Induced Diabetic Rats.	Lei X, Huo P, Wang Y, Xie Y, Shi Q, Tu H, Yao J, Mo Z, Zhang S	Frontiers in endocrinology	10.3389/fendo.2020.00164	11		164
32329151	2020	Cadmium-induced toxicity increases prolyl endopeptidase (PREP) expression in the rat testis.	Venditti M, Chemek M, Minucci S, Messaoudi I	Molecular reproduction and development	10.1002/mrd.23345	87	5	565-573
32318721	2020	Haploid male germ cells-the Grand Central Station of protein transport.	Pleuger C, Lehti MS, Dunleavy JE, Fietz D, O'Bryan MK	Human reproduction update	10.1093/humupd/dmaa004	26	4	474-500
32318025	2020	Ontogeny of Hypothalamus-Pituitary Gonadal Axis and Minipuberty: An Ongoing Debate?	Bizzarri C, Cappa M	Frontiers in endocrinology	10.3389/fendo.2020.00187	11		187
32274496	2020	Activin A Determines Steroid Levels and Composition in the Fetal Testis.	Whiley PAF, O'Donnell L, Moody SC, Handelsman DJ, Young JC, Richards EA, Almstrup K, Western PS, Loveland KL	Endocrinology	10.1210/endocr/bqaa058	161	7
34345832	2020	Intrauterine exposure to diethylhexyl phthalate disrupts gap junctions in the fetal rat testis.	Di Lorenzo M, Winge SB, Svingen T, De Falco M, Boberg J	Current research in toxicology	10.1016/j.crtox.2020.02.002	1		2021-05-11
32138551	2020	Differentiation of neonate mouse spermatogonial stem cells on three-dimensional agar/polyvinyl alcohol nanofiber scaffold.	Ziloochi Kashani M, Bagher Z, Asgari HR, Najafi M, Koruji M, Mehraein F	Systems biology in reproductive medicine	10.1080/19396368.2020.1725927	66	3	202-215
32096446	2020	Severe Degenerative Changes in Cryptorchid Testes in Japanese Black Cattle.	Fuke N, Kitahara G, Ito S, Van Diep N, Ping Teh AP, Izzati UZ, Myint O, Hirai T, Torisu S, Kaneko Y, Sato H, Hidaka Y, Osawa T, Yamaguchi R	Veterinary pathology	10.1177/0300985820906891	57	3	418-426
32054057	2020	Ashwin Gene Expression Profiles in Oocytes, Preimplantation Embryos, and Fetal and Adult Bovine Tissues.	Moreno-Brito V, Morales-Adame D, Soto-Orduño E, González-Chávez SA, Pacheco-Tena C, Espino-Solis GP, Leal-Berumen I, González-Rodríguez E	Animals : an open access journal from MDPI	10.3390/ani10020276	10	2
32034751	2020	[Prenatal diagnosis for two fetuses carrying partial deletion of Y chromosome].	Pang H, Gao M, Hua J, Tong D, Zhao Y, Feng X	Zhonghua yi xue yi chuan xue za zhi = Zhonghua yixue yichuanxue zazhi = Chinese journal of medical genetics	10.3760/cma.j.issn.1003-9406.2020.02.021	37	2	182-185
32031418	2020	Maternal exposure to 2,3,7,8-tetrachlorodibenzo-p-dioxin suppresses male reproductive functions in their adulthood.	Mai X, Dong Y, Xiang L, Er Z	Human & experimental toxicology	10.1177/0960327120903489	39	7	890-905
32021379	2020	The Importance of Small Non-Coding RNAs in Human Reproduction: A Review Article.	Kamalidehghan B, Habibi M, Afjeh SS, Shoai M, Alidoost S, Almasi Ghale R, Eshghifar N, Pouresmaeili F	The application of clinical genetics	10.2147/TACG.S207491	13		2021-01-11
31955635	2020	Comparative proteomics reveals protective effect of resveratrol on a high-fat diet-induced damage to mice testis.	Lv ZM, Ling MY, Chen C	Systems biology in reproductive medicine	10.1080/19396368.2019.1701138	66	1	37-49
31841801	2020	Association between ambient temperature and semen quality: A longitudinal study of 10 802 men in China.	Zhou Y, Meng T, Wu L, Duan Y, Li G, Shi C, Zhang H, Peng Z, Fan C, Ma J, Xiong C, Bao W, Liu Y	Environment international	10.1016/j.envint.2019.105364	135		105364
31829461	2020	Examination of jackass (Equus asinus) accessory sex glands by B-mode ultrasound and of testicular artery blood flow by colour pulsed-wave Doppler ultrasound: Correlations with semen production.	Gacem S, Papas M, Catalan J, Miró J	Reproduction in domestic animals = Zuchthygiene	10.1111/rda.13604	55	2	181-188
31673697	2020	Stem Leydig Cells in the Adult Testis: Characterization, Regulation and Potential Applications.	Chen P, Zirkin BR, Chen H	Endocrine reviews	10.1210/endrev/bnz013	41	1
31580744	2020	H3K4me2 accompanies chromatin immaturity in human spermatozoa: an epigenetic marker for sperm quality assessment.	Štiavnická M, García-Álvarez O, Ulčová-Gallová Z, Sutovsky P, Abril-Parreño L, Dolejšová M, Řimnáčová H, Moravec J, Hošek P, Lošan P, Gold L, Fenclová T, Králíčková M, Nevoral J	Systems biology in reproductive medicine	10.1080/19396368.2019.1666435	66	1	2021-03-11
31539080	2020	Comparative Transcriptomics Analyses across Species, Organs, and Developmental Stages Reveal Functionally Constrained lncRNAs.	Darbellay F, Necsulea A	Molecular biology and evolution	10.1093/molbev/msz212	37	1	240-259
31482760	2020	Effects of co-administered melatonin, fructose and bisphenol A (BPA) on rat epididymis and sperm characteristics.	Akarca-Dizakar SÖ, Erdoğan D, Peker T, Coşkun Akçay N, Türkoğlu I, Eşmekaya MA, Ömeroğlu S	Biotechnic & histochemistry : official publication of the Biological Stain Commission	10.1080/10520295.2019.1627418	95	1	18-26
32930837	2020	Posttranscriptional regulation of maternal Pou5f1/Oct4 during mouse oogenesis and early embryogenesis.	Takada Y, Iyyappan R, Susor A, Kotani T	Histochemistry and cell biology	10.1007/s00418-020-01915-4	154	6	609-620
32754589	2020	Integrated Glycosylation Patterns of Glycoproteins and DNA Methylation Landscapes in Mammalian Oogenesis and Preimplantation Embryo Development.	Wang J, Tian GG, Li X, Sun Y, Cheng L, Li Y, Shen Y, Chen X, Tang W, Tao S, Wu J	Frontiers in cell and developmental biology	10.3389/fcell.2020.00555	8		555
32575486	2020	Heterochromatin Morphodynamics in Late Oogenesis and Early Embryogenesis of Mammals.	Bogolyubova I, Bogolyubov D	Cells	10.3390/cells9061497	9	6
32613414	2020	Subcortical maternal complex (SCMC) expression during folliculogenesis is affected by oocyte donor age in sheep.	Bebbere D, Abazari-Kia A, Nieddu S, Melis Murgia B, Albertini DF, Ledda S	Journal of assisted reproduction and genetics	10.1007/s10815-020-01871-x	37	9	2259-2271
32191913	2020	Zinc supports transcription and improves meiotic competence of growing bovine oocytes.	Lodde V, Garcia Barros R, Dall'Acqua PC, Dieci C, Robert C, Bastien A, Sirard MA, Franciosi F, Luciano AM	Reproduction (Cambridge, England)	10.1530/REP-19-0398	159	6	679-691
32018041	2020	Role of connexins in female reproductive system and endometriosis.	Kaushik T, Mishra R, Singh RK, Bajpai S	Journal of gynecology obstetrics and human reproduction	10.1016/j.jogoh.2020.101705	49	6	101705
31949138	2020	Maximizing the ovarian reserve in mice by evading LINE-1 genotoxicity.	Tharp ME, Malki S, Bortvin A	Nature communications	10.1038/s41467-019-14055-8	11	1	330
33068521	2020	Characterization of Metabolic Patterns in Mouse Oocytes during Meiotic Maturation.	Li L, Zhu S, Shu W, Guo Y, Guan Y, Zeng J, Wang H, Han L, Zhang J, Liu X, Li C, Hou X, Gao M, Ge J, Ren C, Zhang H, Schedl T, Guo X, Chen M, Wang Q	Molecular cell	10.1016/j.molcel.2020.09.022	80	3	525-540.e9
33042987	2020	Wwc2 Is a Novel Cell Division Regulator During Preimplantation Mouse Embryo Lineage Formation and Oogenesis.	Virnicchi G, Bora P, Gahurova L, Šušor A, Bruce AW	Frontiers in cell and developmental biology	10.3389/fcell.2020.00857	8		857
32989584	2020	Establishment and characterization of a PCOS and a normal human granulosa cell line.	Hashemian Z, Afsharian P, Farzaneh P, Eftekhari-Yazdi P, Vakhshiteh F, Daneshvar Amoli A, Nasimian A	Cytotechnology	10.1007/s10616-020-00426-3
32894850	2020	The Effect of Isotretinoin on Oocyte Maturation in Adolescent Female Rats.	Kacamak P, Ozogul C, Saribas GS, Akarca Dizakar SO, Emniyet Sert AA	Gynecologic and obstetric investigation	10.1159/000510031	85	4	327-335
32892421	2020	Excess of ovarian nerve growth factor impairs embryonic development and causes reproductive and metabolic dysfunction in adult female mice.	Manti M, Pui HP, Edström S, Risal S, Lu H, Lindgren E, Ohlsson C, Jerlhag E, Benrick A, Deng Q, Stener-Victorin E	FASEB journal : official publication of the Federation of American Societies for Experimental Biology	10.1096/fj.202001060R	34	11	14440-14457
32873390	2020	Loss of GM130 does not impair oocyte meiosis and embryo development in mice.	Jiang Y, Liu Y, Han F, Zhou J, Zhang X, Xu J, Yu Z, Zhao S, Gao F, Zhao H	Biochemical and biophysical research communications	10.1016/j.bbrc.2020.08.055	532	3	336-340
32823023	2020	Phytanic acid-derived peroxisomal lipid metabolism in porcine oocytes.	Kim EH, Kim GA, Taweechaipaisankul A, Ridlo MR, Lee SH, Ra K, Ahn C, Lee BC	Theriogenology	10.1016/j.theriogenology.2020.07.007	157		276-285
32810794	2020	The protective role of ginsenoside compound K in porcine oocyte meiotic maturation failed caused by benzo(a)pyrene during in vitro maturation.	Luo ZB, Rahman SU, Xuan MF, Han SZ, Li ZY, Yin XJ, Kang JD	Theriogenology	10.1016/j.theriogenology.2020.07.006	157		96-109
32761819	2020	Heat stress on oocyte or zygote compromises embryo development, impairs interferon tau production and increases reactive oxygen species and oxidative stress in bovine embryos produced in vitro.	Amaral CS, Koch J, Correa Júnior EE, Bertolin K, Mujica LKS, Fiorenza MF, Rosa SG, Nogueira CW, Comim FV, Portela VVM, Gonçalves PBD, Antoniazzi AQ	Molecular reproduction and development	10.1002/mrd.23407	87	8	899-909
32759216	2020	Two distinct pathways of pregranulosa cell differentiation support follicle formation in the mouse ovary.	Niu W, Spradling AC	Proceedings of the National Academy of Sciences of the United States of America	10.1073/pnas.2005570117	117	33	20015-20026
32731579	2020	Bovine Follicular Fluid and Extracellular Vesicles Derived from Follicular Fluid Alter the Bovine Oviductal Epithelial Cells Transcriptome.	Hasan MM, Viil J, Lättekivi F, Ord J, Reshi QUA, Jääger K, Velthut-Meikas A, Andronowska A, Jaakma Ü, Salumets A, Fazeli A	International journal of molecular sciences	10.3390/ijms21155365	21	15
32720428	2020	Pathways coordinating oocyte attrition and abundance during mammalian ovarian reserve establishment.	Grive KJ	Molecular reproduction and development	10.1002/mrd.23401	87	8	843-856
32716582	2020	Single-cell RNA sequencing reveals the landscape of early female germ cell development.	Zhao ZH, Ma JY, Meng TG, Wang ZB, Yue W, Zhou Q, Li S, Feng X, Hou Y, Schatten H, Ou XH, Sun QY	FASEB journal : official publication of the Federation of American Societies for Experimental Biology	10.1096/fj.202001034RR	34	9	12634-12645
32604796	2020	Muscle Cell Morphogenesis, Structure, Development and Differentiation Processes Are Significantly Regulated during Human Ovarian Granulosa Cells In Vitro Cultivation.	Dompe C, Kranc W, Jopek K, Kowalska K, Ciesiółka S, Chermuła B, Bryja A, Jankowski M, Perek J, Jozkowiak M, Moncrieff L, Hutchings G, Janowicz K, Pawelczyk L, Bruska M, Petitte J, Mozdziak P, Kulus M, Piotrowska-Kempisty H, Spaczyński RZ, Nowicki M, Kempisty B	Journal of clinical medicine	10.3390/jcm9062006	9	6
32562308	2020	Protein regulator of cytokinesis 1 regulates chromosome dynamics and cytoplasmic division during mouse oocyte meiotic maturation and early embryonic development.	Zhou CJ, Wang DH, Kong XW, Han Z, Hao X, Wang XY, Wen X, Liang CG	The FEBS journal	10.1111/febs.15458	287	23	5130-5147
32524331	2020	Identification novel mutations in TUBB8 in female infertility and a novel phenotype of large polar body in oocytes with TUBB8 mutations.	Zhao L, Guan Y, Wang W, Chen B, Xu S, Wu L, Yan Z, Li B, Fu J, Shi R, Shi J, Du J, Li Q, Zhang Z, Mu J, Zhou Z, Dong J, Jin L, He L, Sun X, Kuang Y, Wang L, Sang Q	Journal of assisted reproduction and genetics	10.1007/s10815-020-01830-6	37	8	1837-1847
32521368	2020	Oral administration of olaquindox negatively affects oocytes quality and reproductive ability in female mice.	Gao YQ, Ge L, Han Z, Hao X, Zhang ML, Zhang XJ, Zhou CJ, Zhang DJ, Liang CG	Ecotoxicology and environmental safety	10.1016/j.ecoenv.2020.110826	201		110826
32514790	2020	The loss of global DNA methylation due to decreased DNMT expression in the postnatal mouse ovaries may associate with infertility emerging during ovarian aging.	Uysal F, Ozturk S	Histochemistry and cell biology	10.1007/s00418-020-01890-w	154	3	301-314
32456265	2020	Butylparaben Is Toxic to Porcine Oocyte Maturation and Subsequent Embryonic Development Following In Vitro Fertilization.	Jeong PS, Lee S, Park SH, Kim MJ, Kang HG, Nanjidsuren T, Son HC, Song BS, Koo DB, Sim BW, Kim SU	International journal of molecular sciences	10.3390/ijms21103692	21	10
32437076	2020	Epidermal growth factor and three-dimensional scaffolds provide conducive environment for differentiation of mouse embryonic stem cells into oocyte-like cells.	Soleimani A, Fard NZ, Talaei-Khozani T, Bahmanpour S	Cell biology international	10.1002/cbin.11391	44	9	1850-1859
32415813	2020	Intrafollicular spontaneous parthenogenetic development of dromedary camel oocytes.	Abdoon ASS, Kandil OM, Zeng SM	Molecular reproduction and development	10.1002/mrd.23350	87	6	704-710
32395866	2020	SUMOylated PRC1 controls histone H3.3 deposition and genome integrity of embryonic heterochromatin.	Liu Z, Tardat M, Gill ME, Royo H, Thierry R, Ozonov EA, Peters AH	The EMBO journal	10.15252/embj.2019103697	39	13	e103697
32318024	2020	Comparison of Human Oocyte Activation Between Round-Headed Sperm Injection Followed by Calcium Ionophore Treatment and Normal Sperm Injection in a Patient With Globozoospermia.	Niu X, Ruan Q, Witz CA, Wang W	Frontiers in endocrinology	10.3389/fendo.2020.00183	11		183
32239703	2020	Long noncoding RNA 2193 regulates meiosis through global epigenetic modification and cytoskeleton organization in pig oocytes.	Yang CX, Wang PC, Liu S, Miao JK, Liu XM, Miao YL, Du ZQ	Journal of cellular physiology	10.1002/jcp.29675	235	11	8304-8318
32193429	2020	Investigating the role of BCAR4 in ovarian physiology and female fertility by genome editing in rabbit.	Peyny M, Jarrier-Gaillard P, Boulanger L, Daniel N, Lavillatte S, Cadoret V, Papillier P, Monniaux D, Peynot N, Duranthon V, Jolivet G, Dalbies-Tran R	Scientific reports	10.1038/s41598-020-61689-6	10	1	4992
32182827	2020	Diversity of RNA-Binding Proteins Modulating Post-Transcriptional Regulation of Protein Expression in the Maturing Mammalian Oocyte.	Christou-Kent M, Dhellemmes M, Lambert E, Ray PF, Arnoult C	Cells	10.3390/cells9030662	9	3
32170089	2020	The RNA-binding protein DAZL functions as repressor and activator of mRNA translation during oocyte maturation.	Yang CR, Rajkovic G, Daldello EM, Luong XG, Chen J, Conti M	Nature communications	10.1038/s41467-020-15209-9	11	1	1399
32160576	2020	The processes of cellular growth, aging, and programmed cell death are involved in lifespan of ovarian granulosa cells during short-term IVC - Study based on animal model.	Kulus M, Kranc W, Sujka-Kordowska P, Mozdziak P, Jankowski M, Konwerska A, Kulus J, Bukowska D, Skowroński M, Piotrowska-Kempisty H, Nowicki M, Kempisty B, Antosik P	Theriogenology	10.1016/j.theriogenology.2020.02.044	148		76-88
32138539	2020	Versican expression level in cumulus cells is associated with human oocyte developmental competence.	Shen Q, Chen M, Zhao X, Liu Y, Ren X, Zhang L	Systems biology in reproductive medicine	10.1080/19396368.2020.1725685	66	3	176-184
32114451	2020	In vitro strategies to enhance oocyte developmental competence.	Chandra V, Sharma GT	Frontiers in bioscience (Scholar edition)	10.2741/S543	12		116-136
32096767	2020	Advanced maternal age alters expression of maternal effect genes that are essential for human oocyte quality.	Zhang JJ, Liu X, Chen L, Zhang S, Zhang X, Hao C, Miao YL	Aging	10.18632/aging.102864	12	4	3950-3961
32094512	2020	Oocyte competence is maintained by m6A methyltransferase KIAA1429-mediated RNA metabolism during mouse follicular development.	Hu Y, Ouyang Z, Sui X, Qi M, Li M, He Y, Cao Y, Cao Q, Lu Q, Zhou S, Liu L, Liu L, Shen B, Shu W, Huo R	Cell death and differentiation	10.1038/s41418-020-0516-1	27	8	2468-2483
32085734	2020	Systematic identification of long intergenic non-coding RNAs expressed in bovine oocytes.	Wang J, Koganti PP, Yao J	Reproductive biology and endocrinology : RB&E	10.1186/s12958-020-00573-4	18	1	13
32064722	2020	Ratio of the zygote cytoplasm to the paternal genome affects the reprogramming and developmental efficiency of androgenetic embryos.	Liao C, Shen X, Zhang Y, Lei L	Molecular reproduction and development	10.1002/mrd.23327	87	4	493-502
32063091	2020	Oocyte maturation arrest produced by TUBB8 mutations: impact of genetic disorders in infertility treatment.	Lanuza-López MC, Martínez-Garza SG, Solórzano-Vázquez JF, Paz-Cervantes D, González-Ortega C, Maldonado-Rosas I, Villegas-Moreno G, Villar-Muñoz LG, Arroyo-Méndez FA, Gutiérrez-Gutiérrez AM, Piña-Aguilar RE	Gynecological endocrinology : the official journal of the International Society of Gynecological Endocrinology	10.1080/09513590.2020.1725968	36	9	829-834
32059612	2020	Bisphenol S Impaired In Vitro Ovine Early Developmental Oocyte Competence.	Desmarchais A, Téteau O, Papillier P, Jaubert M, Druart X, Binet A, Maillard V, Elis S	International journal of molecular sciences	10.3390/ijms21041238	21	4
32046456	2020	Telomere Length and Telomerase Activity in Immature Oocytes and Cumulus Cells of Women with Polycystic Ovary Syndrome.	Pedroso DCC, Santana VP, Donaires FS, Picinato MC, Giorgenon RC, Santana BA, Pimentel RN, Keefe DL, Calado RT, Ferriani RA, Furtado CLM, Reis RM	Reproductive sciences (Thousand Oaks, Calif.)	10.1007/s43032-019-00120-6	27	6	1293-1303
32016446	2020	New markers for regulation of transcription and macromolecule metabolic process in porcine oocytes during in vitro maturation.	Brązert M, Kranc W, Nawrocki MJ, Sujka-Kordowska P, Konwerska A, Jankowski M, Kocherova I, Celichowski P, Jeseta M, Ożegowska K, Antosik P, Bukowska D, Skowroński MT, Bruska M, Pawelczyk L, Zabel M, Piotrowska-Kempisty H, Nowicki M, Kempisty B	Molecular medicine reports	10.3892/mmr.2020.10963	21	3	1537-1551
31971628	2020	Maternal transcription profiles at different stages for the development of early embryo in buffalo.	Chen F, Fu Q, Pu L, Hou Z, Xu Z, Zhang P, Deng T, Pang C, Liang X, Lu Y, Zhang M	Reproduction in domestic animals = Zuchthygiene	10.1111/rda.13644	55	4	503-514
31970406	2020	Genome-wide analysis reveals a switch in the translational program upon oocyte meiotic resumption.	Luong XG, Daldello EM, Rajkovic G, Yang CR, Conti M	Nucleic acids research	10.1093/nar/gkaa010	48	6	3257-3276
31964534	2020	Expression and localization of meiosis-associated protein in gonads of female rats at different stages.	Liu Y, Fan X, Yue M, Yue W, Zhang X, Zhang J, Ren G, He J	Acta histochemica	10.1016/j.acthis.2020.151509	122	3	151509
31917962	2020	Cumulus cells during in vitro fertilization and oocyte vitrification in sheep: Remove, maintain or add?	Dos Santos-Neto PC, Vilariño M, Cuadro F, Barrera N, Crispo M, Menchaca A	Cryobiology	10.1016/j.cryobiol.2020.01.002	92		161-167
31897845	2020	Pregnancy outcomes after frozen-thawed single euploid blastocyst transfer following IVF cycles using GNRH agonist or HCG trigger for final oocyte maturation.	Makhijani R, Thorne J, Bartels C, Bartolucci A, Nulsen J, Grow D, Benadiva C, Engmann L	Journal of assisted reproduction and genetics	10.1007/s10815-019-01646-z	37	3	611-617
31711691	2020	Production of collared peccary (Pecari tajacu Linnaeus, 1758) parthenogenic embryos following different oocyte chemical activation and in vitro maturation conditions.	Borges AA, Santos MVO, Nascimento LE, Lira GPO, Praxedes ÉA, Oliveira MF, Silva AR, Pereira AF	Theriogenology	10.1016/j.theriogenology.2019.10.016	142		320-327
31708194	2020	In vitro supplementation of trans-10, cis-12 conjugated linoleic acid ameliorated deleterious effect of heat stress on bovine oocyte developmental competence.	Abazarikia AH, Zhandi M, Shakeri M, Towhidi A, Yousefi AR	Theriogenology	10.1016/j.theriogenology.2019.10.028	142		296-302
31667700	2020	Capacitation IVM improves cumulus function and oocyte quality in minimally stimulated mice.	Zhao Y, Liao X, Krysta AE, Bertoldo MJ, Richani D, Gilchrist RB	Journal of assisted reproduction and genetics	10.1007/s10815-019-01610-x	37	1	77-88
31621839	2020	Deleterious mtDNA mutations are common in mature oocytes.	Ma H, Hayama T, Van Dyken C, Darby H, Koski A, Lee Y, Gutierrez NM, Yamada S, Li Y, Andrews M, Ahmed R, Liang D, Gonmanee T, Kang E, Nasser M, Kempton B, Brigande J, McGill TJ, Terzic A, Amato P, Mitalipov S	Biology of reproduction	10.1093/biolre/ioz202	102	3	607-619
31535366	2020	Melatonin protects against defects induced by malathion during porcine oocyte maturation.	Chen L, Zhang JJ, Zhang X, Liu X, Zhao S, Huo LJ, Zhou J, Miao YL	Journal of cellular physiology	10.1002/jcp.29189	235	3	2836-2846
31411086	2020	Can we predict oocyte maturation prior to denudation for intracytoplasmic sperm injection?	Batsry L, Orvieto R, Mor-Hadar D, Yung Y, Gitman H, Shimon C, Zilberberg E, Haas J	Gynecological endocrinology : the official journal of the International Society of Gynecological Endocrinology	10.1080/09513590.2019.1653277	36	3	265-267
31389280	2020	Absence of correlation between follicular fluid volume and follicular granulocyte colony-stimulating factor, a predictor of embryo implantation and successful delivery.	Noël L, Donneau AF, Jouan C, Schoenen S, Lédée N, Foidart JM, Nisolle M, Munaut C	Gynecological endocrinology : the official journal of the International Society of Gynecological Endocrinology	10.1080/09513590.2019.1650341	36	3	268-272
32694111	2020	[Research progress of proteins related to sperm tail development].	Zhong YN, Niu CM, Xia MM, Zheng Y	Yi chuan = Hereditas	10.16288/j.yczz.19-309	42	6	524-535
31736165	2020	The alteration of PLCζ protein expression in unexplained infertile and asthenoteratozoospermic patients: A potential effect on sperm fertilization ability.	Rahimizadeh P, Topraggaleh TR, Nasr-Esfahani MH, Ziarati N, Mirshahvaladi S, Esmaeili V, Seifi S, Eftekhari-Yazdi P, Shahverdi A	Molecular reproduction and development	10.1002/mrd.23293	87	1	115-123
32466766	2020	Low doses of Bisphenol S affect post-translational modifications of sperm proteins in male mice.	Řimnáčová H, Štiavnická M, Moravec J, Chemek M, Kolinko Y, García-Álvarez O, Mouton PR, Trejo AMC, Fenclová T, Eretová N, Hošek P, Klein P, Králíčková M, Petr J, Nevoral J	Reproductive biology and endocrinology : RB&E	10.1186/s12958-020-00596-x	18	1	56
33072131	2020	The Involvement of the Chemokine RANTES in Regulating Luminal Acidification in Rat Epididymis.	Feng X, Ma BF, Liu B, Ding P, Wei JH, Cheng P, Li SY, Chen DX, Sun ZJ, Li Z	Frontiers in immunology	10.3389/fimmu.2020.583274	11		583274
31986302	2020	l-carnitine reduces the adverse effects of ROS and up-regulates the expression of implantation related genes in in vitro developed mouse embryos.	Shafiei G, Almasi M, Nikzad H, Miyan J, Mahabadi JA, Moshkdanian G	Theriogenology	10.1016/j.theriogenology.2020.01.008	145		59-66
31362461	2019	The Dynamic 3D Genome in Gametogenesis and Early Embryonic Development.	Li F, An Z, Zhang Z	Cells	10.3390/cells8080788	8	8
31295346	2019	In vitro reconstitution of germ cell development†.	Hayashi K	Biology of reproduction	10.1093/biolre/ioz111	101	3	567-578
30797511	2019	Gametogenesis: A journey from inception to conception.	Larose H, Shami AN, Abbott H, Manske G, Lei L, Hammoud SS	Current topics in developmental biology	10.1016/bs.ctdb.2018.12.006	132		257-310
31155364	2019	Germ cell reprogramming.	Kurimoto K, Saitou M	Current topics in developmental biology	10.1016/bs.ctdb.2019.04.005	135		91-125
31078132	2019	Functions of cyclins and CDKs in mammalian gametogenesis†.	Chotiner JY, Wolgemuth DJ, Wang PJ	Biology of reproduction	10.1093/biolre/ioz070	101	3	591-601
30917080	2019	Epigenetic Regulation and Risk Factors During the Development of Human Gametes and Early Embryos.	Wang Y, Liu Q, Tang F, Yan L, Qiao J	Annual review of genomics and human genetics	10.1146/annurev-genom-083118-015143	20		21-40
31875561	2019	Human Primordial Germ Cells Are Specified from Lineage-Primed Progenitors.	Chen D, Sun N, Hou L, Kim R, Faith J, Aslanyan M, Tao Y, Zheng Y, Fu J, Liu W, Kellis M, Clark A	Cell reports	10.1016/j.celrep.2019.11.083	29	13	4568-4582.e5
31779633	2019	The role of SCF ubiquitin-ligase complex at the beginning of life.	Xie J, Jin Y, Wang G	Reproductive biology and endocrinology : RB&E	10.1186/s12958-019-0547-y	17	1	101
31492841	2019	Similarities and differences in patterns of germline mutation between mice and humans.	Lindsay SJ, Rahbari R, Kaplanis J, Keane T, Hurles ME	Nature communications	10.1038/s41467-019-12023-w	10	1	4053
30934676	2019	Mechanisms of Adiponectin Action in Fertility: An Overview from Gametogenesis to Gestation in Humans and Animal Models in Normal and Pathological Conditions.	Barbe A, Bongrani A, Mellouk N, Estienne A, Kurowska P, Grandhaye J, Elfassy Y, Levy R, Rak A, Froment P, Dupont J	International journal of molecular sciences	10.3390/ijms20071526	20	7
30738627	2019	Stem Cell-Derived Human Gametes: The Public Engagement Imperative.	Adashi EY, Cohen IG, Hanna JH, Surani AM, Hayashi K	Trends in molecular medicine	10.1016/j.molmed.2019.01.005	25	3	165-167
30685828	2019	Advances in research into gamete and embryo-fetal origins of adult diseases.	Zou K, Ding G, Huang H	Science China. Life sciences	10.1007/s11427-018-9427-4	62	3	360-368
30484867	2019	BICELLULAR POLLEN 1 is a modulator of DNA replication and pollen development in Arabidopsis.	Long YP, Xie DJ, Zhao YY, Shi DQ, Yang WC	The New phytologist	10.1111/nph.15610	222	1	588-603
31776998	2019	Autophagy in Reproduction.	Gao H, Khawar MB, Li W	Advances in experimental medicine and biology	10.1007/978-981-15-0602-4_21	1206		453-468
31771306	2019	Retinoic Acid and Germ Cell Development in the Ovary and Testis.	Endo T, Mikedis MM, Nicholls PK, Page DC, de Rooij DG	Biomolecules	10.3390/biom9120775	9	12
31589365	2019	The dynamics of gene expression during and post meiosis sets the sperm agenda.	Pandey A, Yadav SK, Vishvkarma R, Singh B, Maikhuri JP, Rajender S, Gupta G	Molecular reproduction and development	10.1002/mrd.23278	86	12	1921-1939
31582414	2019	CDK2 kinase activity is a regulator of male germ cell fate.	Singh P, Patel RK, Palmer N, Grenier JK, Paduch D, Kaldis P, Grimson A, Schimenti JC	Development (Cambridge, England)	10.1242/dev.180273	146	21
31332732	2019	Physiology of the Endocannabinoid System During Development.	Bukiya AN	Advances in experimental medicine and biology	10.1007/978-3-030-21737-2_2	1162		13-37
31327501	2019	Nucleolus and rRNA Gene Chromatin in Early Embryo Development.	Kresoja-Rakic J, Santoro R	Trends in genetics : TIG	10.1016/j.tig.2019.06.005	35	11	868-879
31257032	2019	Deciphering the "m6A Code" via Antibody-Independent Quantitative Profiling.	Garcia-Campos MA, Edelheit S, Toth U, Safra M, Shachar R, Viukov S, Winkler R, Nir R, Lasman L, Brandis A, Hanna JH, Rossmanith W, Schwartz S	Cell	10.1016/j.cell.2019.06.013	178	3	731-747.e16
31197269	2019	The role of 3D genome organization in development and cell differentiation.	Zheng H, Xie W	Nature reviews. Molecular cell biology	10.1038/s41580-019-0132-4	20	9	535-550
31079544	2019	Transgenerational sperm DNA methylation epimutation developmental origins following ancestral vinclozolin exposure.	Skinner MK, Nilsson E, Sadler-Riggleman I, Beck D, Ben Maamar M, McCarrey JR	Epigenetics	10.1080/15592294.2019.1614417	14	7	721-739
31052401	2019	Extracellular Vesicles in Human Oogenesis and Implantation.	Andronico F, Battaglia R, Ragusa M, Barbagallo D, Purrello M, Di Pietro C	International journal of molecular sciences	10.3390/ijms20092162	20	9
31040401	2019	SETD2 regulates the maternal epigenome, genomic imprinting and embryonic development.	Xu Q, Xiang Y, Wang Q, Wang L, Brind'Amour J, Bogutz AB, Zhang Y, Zhang B, Yu G, Xia W, Du Z, Huang C, Ma J, Zheng H, Li Y, Liu C, Walker CL, Jonasch E, Lefebvre L, Wu M, Lorincz MC, Li W, Li L, Xie W	Nature genetics	10.1038/s41588-019-0398-7	51	5	844-856
30996358	2019	[CMTM2 is involved in spermiogenesis in mice].	Zhang XW, Yin HQ, Li Q, Zhao YP, Brandes K, Bai WJ, Xu T	Beijing da xue xue bao. Yi xue ban = Journal of Peking University. Health sciences		51	2	228-293
32188559	2019	Consequences of assisted reproductive techniques on the embryonic epigenome in cattle.	Rivera RM	Reproduction, fertility, and development	10.1071/RD19276	32	2	65-81
30551176	2019	In vitro breeding: application of embryonic stem cells to animal production†.	Goszczynski DE, Cheng H, Demyda-Peyrás S, Medrano JF, Wu J, Ross PJ	Biology of reproduction	10.1093/biolre/ioy256	100	4	885-895
30514637	2019	[Genetic aspects of male infertility: From bench to clinic].	Ben Rhouma M, Okutman O, Muller J, Benkhalifa M, Bahri H, Ben Rhouma K, Tebourbi O, Viville S	Gynecologie, obstetrique, fertilite & senologie	10.1016/j.gofs.2018.11.004	47	1	54-62
30277496	2019	Telomere length: lights and shadows on their role in human reproduction.	Rocca MS, Foresta C, Ferlin A	Biology of reproduction	10.1093/biolre/ioy208	100	2	305-317
30151880	2019	Roles of microRNAs in mammalian reproduction: from the commitment of germ cells to peri-implantation embryos.	Reza AMMT, Choi YJ, Han SG, Song H, Park C, Hong K, Kim JH	Biological reviews of the Cambridge Philosophical Society	10.1111/brv.12459	94	2	415-438
31058416	2019	Gestational exposure to low-dose zearalenone disrupting offspring spermatogenesis might be through epigenetic modifications.	Men Y, Zhao Y, Zhang P, Zhang H, Gao Y, Liu J, Feng Y, Li L, Shen W, Sun Z, Min L	Basic & clinical pharmacology & toxicology	10.1111/bcpt.13243	125	4	382-393
30553979	2019	Testicular morphology and spermatogenesis in harbour porpoises (Phocoena phocoena).	Kesselring T, Viquerat S, IJsseldijk LL, Langeheine M, Wohlsein P, Gröne A, Bergmann M, Siebert U, Brehm R	Theriogenology	10.1016/j.theriogenology.2018.11.031	126		177-186
31886487	2019	Suppression of transforming growth factor-beta signaling enhances spermatogonial proliferation and spermatogenesis recovery following chemotherapy.	Moraveji SF, Esfandiari F, Taleahmad S, Nikeghbalian S, Sayahpour FA, Masoudi NS, Shahverdi A, Baharvand H	Human reproduction (Oxford, England)	10.1093/humrep/dez196	34	12	2430-2442
32233225	2019	[Role and regulatory mechanism of glycometabolism of Sertoli cells in spermatogenesis].	Yi XD, Zhanf YN, Xiao S, Lei XC	Zhonghua nan ke xue = National journal of andrology		25	10	923-927
30951591	2019	The genomic distribution of histone H3K4me2 in spermatogonia is highly conserved in sperm†.	Lambrot R, Siklenka K, Lafleur C, Kimmins S	Biology of reproduction	10.1093/biolre/ioz055	100	6	1661-1672
30613052	2019	An azoospermic factor gene, Ddx3y and its paralog, Ddx3x are dispensable in germ cells for male fertility.	Matsumura T, Endo T, Isotani A, Ogawa M, Ikawa M	The Journal of reproduction and development	10.1262/jrd.2018-145	65	2	121-128
30561524	2019	Disruption of ubiquitin specific protease 26 gene causes male subfertility associated with spermatogenesis defects in mice†.	Tian H, Huo Y, Zhang J, Ding S, Wang Z, Li H, Wang L, Lu M, Liu S, Qiu S, Zhang Q	Biology of reproduction	10.1093/biolre/ioy258	100	4	1118-1128
31340036	2019	Investigation of activin A in inflammatory responses of the testis and its role in the development of testicular fibrosis.	Kauerhof AC, Nicolas N, Bhushan S, Wahle E, Loveland KA, Fietz D, Bergmann M, Groome NP, Kliesch S, Schuppe HC, Pilatz A, Meinhardt A, Hedger MP, Fijak M	Human reproduction (Oxford, England)	10.1093/humrep/dez109	34	8	1536-1550
31023878	2019	Differential RA responsiveness directs formation of functionally distinct spermatogonial populations at the initiation of spermatogenesis in the mouse.	Velte EK, Niedenberger BA, Serra ND, Singh A, Roa-DeLaCruz L, Hermann BP, Geyer CB	Development (Cambridge, England)	10.1242/dev.173088	146	12
30992249	2019	[Controlling the spatiotemporal expression of germ line specific genes by PRC1.6 complex].	Sun XW, Li HY, Wang J, Cheng B	Yi chuan = Hereditas	10.16288/j.yczz.18-332	41	4	271-284
30951587	2019	GPAT2 is required for piRNA biogenesis, transposon silencing, and maintenance of spermatogonia in mice†.	Shiromoto Y, Kuramochi-Miyagawa S, Nagamori I, Chuma S, Arakawa T, Nishimura T, Hasuwa H, Tachibana T, Ikawa M, Nakano T	Biology of reproduction	10.1093/biolre/ioz056	101	1	248-256
30920770	2019	Immunolocalization of DMRTB1 in human testis with normal and impaired spermatogenesis.	Hilbold E, Bergmann M, Fietz D, Kliesch S, Weidner W, Langeheine M, Rode K, Brehm R	Andrology	10.1111/andr.12617	7	4	428-440
30893341	2019	Dynamic transcriptome profiles within spermatogonial and spermatocyte populations during postnatal testis maturation revealed by single-cell sequencing.	Grive KJ, Hu Y, Shu E, Grimson A, Elemento O, Grenier JK, Cohen PE	PLoS genetics	10.1371/journal.pgen.1007810	15	3	e1007810
31759386	2019	Ovol2, a zinc finger transcription factor, is dispensable for spermatogenesis in mice.	Zhang J, Dong J, Qin W, Cao C, Wen Y, Tang Y, Yuan S	Reproductive biology and endocrinology : RB&E	10.1186/s12958-019-0542-3	17	1	98
31362668	2019	Dysregulation of lncRNA and circRNA Expression in Mouse Testes after Exposure to Triptolide.	Xiong S, Li Y, Xiang Y, Peng N, Shen C, Cai Y, Song D, Zhang P, Wang X, Zeng X, Zhang X	Current drug metabolism	10.2174/1389200220666190729130020	20	8	665-673
31302099	2019	The roles of retinoic acid in the differentiation of spermatogonia and spermatogenic disorders.	Li X, Long XY, Xie YJ, Zeng X, Chen X, Mo ZC	Clinica chimica acta; international journal of clinical chemistry	10.1016/j.cca.2019.07.013	497		54-60
31127831	2019	Clinical but Not Histological Outcomes in Males With 45,X/46,XY Mosaicism Vary Depending on Reason for Diagnosis.	Ljubicic ML, Jørgensen A, Acerini C, Andrade J, Balsamo A, Bertelloni S, Cools M, Cuccaro RT, Darendeliler F, Flück CE, Grinspon RP, Maciel-Guerra A, Guran T, Hannema SE, Lucas-Herald AK, Hiort O, Holterhus PM, Lichiardopol C, Looijenga LHJ, Ortolano R, Riedl S, Ahmed SF, Juul A	The Journal of clinical endocrinology and metabolism	10.1210/jc.2018-02752	104	10	4366-4381
30917866	2019	In vitro transplantation of spermatogonial stem cells isolated from human frozen-thawed testis tissue can induce spermatogenesis under 3-dimensional tissue culture conditions.	Mohaqiq M, Movahedin M, Mazaheri Z, Amirjannati N	Biological research	10.1186/s40659-019-0223-x	52	1	16
30597018	2019	Selective advantage of euploid spermatocytes I in an azoospermic 47,XYY man with gonadal mosaicism.	Sciurano RB, Rahn IM, González Arias B, Rey Valzacchi G, Benavente R, Solari AJ	Human reproduction (Oxford, England)	10.1093/humrep/dey387	34	3	568-573
30576549	2019	RNA element discovery from germ cell to blastocyst.	Estill MS, Hauser R, Krawetz SA	Nucleic acids research	10.1093/nar/gky1223	47	5	2263-2275
31761669	2019	Gcn5-Mediated Histone Acetylation Governs Nucleosome Dynamics in Spermiogenesis.	Luense LJ, Donahue G, Lin-Shiao E, Rangel R, Weller AH, Bartolomei MS, Berger SL	Developmental cell	10.1016/j.devcel.2019.10.024	51	6	745-758.e6
31610502	2019	Aflatoxin B1 promotes autophagy associated with oxidative stress-related PI3K/AKT/mTOR signaling pathway in mice testis.	Huang W, Cao Z, Zhang J, Ji Q, Li Y	Environmental pollution (Barking, Essex : 1987)	10.1016/j.envpol.2019.113317	255	Pt 2	113317
31041823	2019	The effect of clomiphene citrate and human chorionic gonadotropin on the expression of CatSper1, CatSper2, LHCGR, and SF1 genes, as well as the structural changes in testicular tissue of adult rats.	Ameli M, Moghimian M, Saeb F, Bashtani E, Shokoohi M, Salimnejad R, Abtahi H	Molecular reproduction and development	10.1002/mrd.23151	86	6	738-748
30986445	2019	Protective effect of diallyl sulfide against lead-mediated oxidative damage, apoptosis and down-regulation of CYP19 gene expression in rat testes.	Hassan E, Kahilo K, Kamal T, El-Neweshy M, Hassan M	Life sciences	10.1016/j.lfs.2019.04.020	226		193-201
30893644	2019	PPP2R3C gene variants cause syndromic 46,XY gonadal dysgenesis and impaired spermatogenesis in humans.	Guran T, Yesil G, Turan S, Atay Z, Bozkurtlar E, Aghayev A, Gul S, Tinay I, Aru B, Arslan S, Koroglu MK, Ercan F, Demirel GY, Eren FS, Karademir B, Bereket A	European journal of endocrinology	10.1530/EJE-19-0067	180	5	291-309
30884332	2019	Sexual precocity in male microminipigs evaluated immunohistologically using spermatogonial stem cell markers.	Almunia J, Nakamura K, Murakami M, Takashima S, Mori T, Takasu M	Theriogenology	10.1016/j.theriogenology.2019.01.040	130		120-124
30850578	2019	Germline deletion of Cdyl causes teratozoospermia and progressive infertility in male mice.	Xia X, Zhou X, Quan Y, Hu Y, Xing F, Li Z, Xu B, Xu C, Zhang A	Cell death & disease	10.1038/s41419-019-1455-y	10	3	229
30810745	2019	Spermatogonial stem cells: updates from specification to clinical relevance.	Sharma S, Wistuba J, Pock T, Schlatt S, Neuhaus N	Human reproduction update	10.1093/humupd/dmz006	25	3	275-297
30797828	2019	Safety assessment of cefuroxime on male reproductive system: Subacute toxicity and potential reversibility after a complete cycle of spermatogenesis and epididymal maturation in Wistar rats.	Tahri A, Daoud S, Kallel R, Ksouda K, Boudawara T, Sahnoun Z	Reproductive toxicology (Elmsford, N.Y.)	10.1016/j.reprotox.2019.02.007	85		75-82
30785197	2019	Perinatal Exposure to Glyphosate and a Glyphosate-Based Herbicide Affect Spermatogenesis in Mice.	Pham TH, Derian L, Kervarrec C, Kernanec PY, Jégou B, Smagulova F, Gely-Pernot A	Toxicological sciences : an official journal of the Society of Toxicology	10.1093/toxsci/kfz039	169	1	260-271
30596273	2019	X-ray-induced reproductive dysfunction and differentially expressed piRNAs in male mice.	Liu X, Chen Q, Ding X, Zhao Y, Zhang K, Yu P, Cui F, Xue B	Human & experimental toxicology	10.1177/0960327118812187	38	5	533-546
30590466	2019	Testis Development.	Mäkelä JA, Koskenniemi JJ, Virtanen HE, Toppari J	Endocrine reviews	10.1210/er.2018-00140	40	4	857-905
30581080	2019	Competition for Mitogens Regulates Spermatogenic Stem Cell Homeostasis in an Open Niche.	Kitadate Y, Jörg DJ, Tokue M, Maruyama A, Ichikawa R, Tsuchiya S, Segi-Nishida E, Nakagawa T, Uchida A, Kimura-Yoshida C, Mizuno S, Sugiyama F, Azami T, Ema M, Noda C, Kobayashi S, Matsuo I, Kanai Y, Nagasawa T, Sugimoto Y, Takahashi S, Simons BD, Yoshida S	Cell stem cell	10.1016/j.stem.2018.11.013	24	1	79-92.e6
30413282	2019	The efficacy of chronic zinc oxide nanoparticles using on testicular damage in the streptozotocin-induced diabetic rat model.	El-Behery EI, El-Naseery NI, El-Ghazali HM, Elewa YHA, Mahdy EAA, El-Hady E, Konsowa MMH	Acta histochemica	10.1016/j.acthis.2018.10.010	121	1	84-93
31745152	2019	Paternal activation of CB2 cannabinoid receptor impairs placental and embryonic growth via an epigenetic mechanism.	Innocenzi E, De Domenico E, Ciccarone F, Zampieri M, Rossi G, Cicconi R, Bernardini R, Mattei M, Grimaldi P	Scientific reports	10.1038/s41598-019-53579-3	9	1	17034
31661170	2019	Spatiotemporal expression patterns of natriuretic peptides in rat testis and epididymis during postnatal development.	Özbek M, Hitit M, Öztop M, Beyaz F, Ergün E, Ergün L	Andrologia	10.1111/and.13387	51	10	e13387
31624244	2019	UHRF1 suppresses retrotransposons and cooperates with PRMT5 and PIWI proteins in male germ cells.	Dong J, Wang X, Cao C, Wen Y, Sakashita A, Chen S, Zhang J, Zhang Y, Zhou L, Luo M, Liu M, Liao A, Namekawa SH, Yuan S	Nature communications	10.1038/s41467-019-12455-4	10	1	4705
31563431	2019	Human Germline Cell Development: from the Perspective of Single-Cell Sequencing.	Wen L, Tang F	Molecular cell	10.1016/j.molcel.2019.08.025	76	2	320-328
31532523	2019	Prenatal Exposure to Bisphenol A, E, and S Induces Transgenerational Effects on Male Reproductive Functions in Mice.	Shi M, Whorton AE, Sekulovski N, MacLean JA, Hayashi K	Toxicological sciences : an official journal of the Society of Toxicology	10.1093/toxsci/kfz207	172	2	303-315
31409890	2019	Retinoid-related orphan nuclear receptor alpha (RORα)-deficient mice display morphological testicular defects.	Sayed RKA, Mokhtar DM, Fernández-Ortiz M, Escames G, Acuña-Castroviejo D	Laboratory investigation; a journal of technical methods and pathology	10.1038/s41374-019-0299-5	99	12	1835-1849
31362508	2019	Fertility-GRU: Identifying Fertility-Related Proteins by Incorporating Deep-Gated Recurrent Units and Original Position-Specific Scoring Matrix Profiles.	Le NQK	Journal of proteome research	10.1021/acs.jproteome.9b00411	18	9	3503-3511
31319268	2019	Pig SOX9: Expression profiles of Sertoli cell (SCs) and a functional 18 bp indel affecting testis weight.	Chen M, Wang J, Liu N, Cui W, Dong W, Xing B, Pan C	Theriogenology	10.1016/j.theriogenology.2019.07.008	138		94-101
31187129	2019	Testicular endothelial cells promote self-renewal of spermatogonial stem cells in rats†.	Kim YH, Oh MG, Bhang DH, Kim BJ, Jung SE, Kim SM, Dohr G, Kim SU, Ryeom S, Ryu BY	Biology of reproduction	10.1093/biolre/ioz105	101	2	360-367
31136753	2019	Thymoquinone attenuates testicular and spermotoxicity following subchronic lead exposure in male rats: Possible mechanisms are involved.	Hassan E, El-Neweshy M, Hassan M, Noreldin A	Life sciences	10.1016/j.lfs.2019.05.067	230		132-140
31134714	2019	Functional importance of palmitoyl protein thioesterase 1 (PPT1) expression by Sertoli cells in mediating cholesterol metabolism and maintenance of sperm quality.	Zhao W, Su J, Wang Y, Qian T, Liu Y	Molecular reproduction and development	10.1002/mrd.23173	86	8	984-998
31084574	2019	Npat-dependent programmed Sertoli cell proliferation is indispensable for testis cord development and germ cell mitotic arrest.	Jiang X, Yin S, Fan S, Bao J, Jiao Y, Ali A, Iqbal F, Xu J, Zhang Y, Shi Q	FASEB journal : official publication of the Federation of American Societies for Experimental Biology	10.1096/fj.201802289RR	33	8	9075-9086
31059031	2019	Exogenous oestradiol benzoate induces male mice azoospermia through modulation of oxidative stress and testicular metabolic cooperation.	Le J, Lei X, Ren Y, Li Z, Tu H, Ding F, Yi X, Zhou Y, Liu Q, Zhang S	Molecular medicine reports	10.3892/mmr.2019.10169	19	6	4955-4963
31030260	2019	Epigenetic changes in mammalian gametes throughout their lifetime: the four seasons metaphor.	Wasserzug-Pash P, Klutstein M	Chromosoma	10.1007/s00412-019-00704-w	128	3	423-441
31004475	2019	Sulforaphane ameliorates high-fat diet-induced spermatogenic deficiency in mice†.	Mu Y, Yin TL, Huang XX, Hu X, Yin L, Yang J	Biology of reproduction	10.1093/biolre/ioz067	101	1	223-234
30901149	2019	The Protein Phosphorylation Landscape of Mouse Spermatids during Spermiogenesis.	Li Y, Cheng Y, Zhu T, Zhang H, Li W, Guo Y, Qi Y, Chen X, Zhang J, Sha J, Zhou Z, Zhu H, Guo X	Proteomics	10.1002/pmic.201900055	19	11	e1900055
30878504	2019	The protective role of spermine against male reproductive aberrations induced by exposure to electromagnetic field - An experimental investigation in the rat.	Shahin NN, El-Nabarawy NA, Gouda AS, Mégarbane B	Toxicology and applied pharmacology	10.1016/j.taap.2019.03.009	370		117-130
30824926	2019	Isoform-specific GSK3A activity is negatively correlated with human sperm motility.	Freitas MJ, Silva JV, Brothag C, Regadas-Correia B, Fardilha M, Vijayaraghavan S	Molecular human reproduction	10.1093/molehr/gaz009	25	4	171-183
30726734	2019	The Neonatal and Adult Human Testis Defined at the Single-Cell Level.	Sohni A, Tan K, Song HW, Burow D, de Rooij DG, Laurent L, Hsieh TC, Rabah R, Hammoud SS, Vicini E, Wilkinson MF	Cell reports	10.1016/j.celrep.2019.01.045	26	6	1501-1517.e4
30578744	2019	Identification of programmed cell death 1 and its ligand in the testicular tissue of mice.	Wang LL, Li ZH, Duan YG, Yuan SQ, Mor G, Liao AH	American journal of reproductive immunology (New York, N.Y. : 1989)	10.1111/aji.13079	81	2	e13079
30576429	2019	Tumor Suppressor PTEN Regulates Negatively Sertoli Cell Proliferation, Testis Size, and Sperm Production In Vivo.	Neirijnck Y, Kühne F, Mayère C, Pavlova E, Sararols P, Foti M, Atanassova N, Nef S	Endocrinology	10.1210/en.2018-00892	160	2	387-398
30439356	2019	Essential role of mouse Dead end1 in the maintenance of spermatogonia.	Niimi Y, Imai A, Nishimura H, Yui K, Kikuchi A, Koike H, Saga Y, Suzuki A	Developmental biology	10.1016/j.ydbio.2018.11.003	445	1	103-112
30365181	2019	In vitro exposure to CPF affects bovine sperm epigenetic gene methylation pattern and the ability of sperm to support fertilization and embryo development.	Pallotta MM, Barbato V, Pinton A, Acloque H, Gualtieri R, Talevi R, Jammes H, Capriglione T	Environmental and molecular mutagenesis	10.1002/em.22242	60	1	85-95
30334274	2019	Berberine ameliorates experimental varicocele-induced damages at testis and sperm levels; evidences for oxidative stress and inflammation.	Hassani-Bafrani H, Najaran H, Razi M, Rashtbari H	Andrologia	10.1111/and.13179	51	2	e13179
30242874	2019	Optimizing methods for human testicular tissue cryopreservation and spermatogonial stem cell isolation.	Moraveji SF, Esfandiari F, Sharbatoghli M, Taleahmad S, Nikeghbalian S, Shahverdi A, Baharvand H	Journal of cellular biochemistry	10.1002/jcb.27419	120	1	613-621
31915325	2019	Cryptorchidism after the Fukushima Daiichi Nuclear Power Plant accident:causation or coincidence?	Kojima Y, Yokoya S, Kurita N, Idaka T, Ishikawa T, Tanaka H, Ezawa Y, Ohto H	Fukushima journal of medical science	10.5387/fms.2019-22	65	3	76-98
31779270	2019	DDB1 Regulates Sertoli Cell Proliferation and Testis Cord Remodeling by TGFβ Pathway.	Zheng W, Nazish J, Wahab F, Khan R, Jiang X, Shi Q	Genes	10.3390/genes10120974	10	12
31744138	2019	Contribution of Single-Cell Transcriptomics to the Characterization of Human Spermatogonial Stem Cells: Toward an Application in Male Fertility Regenerative Medicine?	Gille AS, Lapoujade C, Wolf JP, Fouchet P, Barraud-Lange V	International journal of molecular sciences	10.3390/ijms20225773	20	22
31504408	2019	CBE1 Is a Manchette- and Mitochondria-Associated Protein With a Potential Role in Somatic Cell Proliferation.	Pleuger C, Lehti MS, Cooper M, O'Connor AE, Merriner DJ, Smyth IM, Cottle DL, Fietz D, Bergmann M, O'Bryan MK	Endocrinology	10.1210/en.2019-00468	160	11	2573-2586
31478454	2019	Myotubularin related protein 7 is essential for the spermatogonial stem cell homeostasis via PI3K/AKT signaling.	Zhao D, Shen C, Gao T, Li H, Guo Y, Li F, Liu C, Liu Y, Chen X, Zhang X, Wu Y, Yu Y, Lin M, Yuan Y, Chen X, Huang X, Yang S, Yu J, Zhang J, Zheng B	Cell cycle (Georgetown, Tex.)	10.1080/15384101.2019.1661174	18	20	2800-2813
31475443	2019	Functions and mechanisms of lysine crotonylation.	Wan J, Liu H, Chu J, Zhang H	Journal of cellular and molecular medicine	10.1111/jcmm.14650	23	11	7163-7169
31358059	2019	High temperature suppressed SSC self-renewal through S phase cell cycle arrest but not apoptosis.	Wang J, Gao WJ, Deng SL, Liu X, Jia H, Ma WZ	Stem cell research & therapy	10.1186/s13287-019-1335-5	10	1	227
31332212	2019	Locating potentially lethal genes using the abnormal distributions of genotypes.	Ding X, Zhu X	Scientific reports	10.1038/s41598-019-47076-w	9	1	10543
31317647	2019	Differential expression of piRNAs in reprogrammed pluripotent stem cells from mouse embryonic fibroblasts.	Zhu Y, Fan C, Zhao B	IUBMB life	10.1002/iub.2128	71	12	1906-1915
31315107	2019	Yq Microdeletion in a Patient with VACTERL Association and Shawl Scrotum with Bifid Scrotum: A Real Pathogenetic Association or a Coincidence?	Tumini S, Alfonsi M, Carinci S, Morizio E, Antonucci I, Gatta V, Lisi G, Lelli Chiesa P, Calabrese G, Stuppia L, Palka C	Cytogenetic and genome research	10.1159/000501601	158	3	121-125
31243281	2019	Developmental kinetics and transcriptome dynamics of stem cell specification in the spermatogenic lineage.	Law NC, Oatley MJ, Oatley JM	Nature communications	10.1038/s41467-019-10596-0	10	1	2787
31170451	2019	Retinoic acid: A potential therapeutic agent for cryptorchidism infertility based on investigation of flutamide-induced cryptorchid rats in vivo and in vitro.	Zhou Y, Zhang D, Hu D, Liu B, Peng J, Shen L, Long C, Yu Y, Zhang Y, Liu X, Tao X, Timashev P, Lin T, He D, Wei G	Reproductive toxicology (Elmsford, N.Y.)	10.1016/j.reprotox.2019.05.063	87		108-117
31111889	2019	Testicular tissue cryopreservation: 8 years of experience from a coordinated network of academic centers.	Valli-Pulaski H, Peters KA, Gassei K, Steimer SR, Sukhwani M, Hermann BP, Dwomor L, David S, Fayomi AP, Munyoki SK, Chu T, Chaudhry R, Cannon GM, Fox PJ, Jaffe TM, Sanfilippo JS, Menke MN, Lunenfeld E, Abofoul-Azab M, Sender LS, Messina J, Klimpel LM, Gosiengfiao Y, Rowell EE, Hsieh MH, Granberg CF, Reddy PP, Sandlow JI, Huleihel M, Orwig KE	Human reproduction (Oxford, England)	10.1093/humrep/dez043	34	6	966-977
31063972	2019	Sperm and seminal plasma RNAs: what roles do they play beyond fertilization?	Jodar M	Reproduction (Cambridge, England)	10.1530/REP-18-0639	158	4	R113-R123
31059101	2019	Expression of tesmin (MTL5) in non‑small cell lung cancer: A preliminary study.	Grzegrzolka J, Gomulkiewicz A, Olbromski M, Glatzel-Plucinska N, Piotrowska A, Ratajczak-Wielgomas K, Rzechonek A, Podhorska-Okolow M, Krawczuk Z, Dziegiel P	Oncology reports	10.3892/or.2019.7145	42	1	253-262
31050326	2019	Isolation and molecular characterization of spermatogonia from male Sprague-Dawley rats exposed in utero and postnatally to dibutyl phthalate or acrylamide.	Souza NP, Arnold LL, Pennington KL, Nascimento E Pontes MG, Miot HA, de Camargo JLV, Cohen SM	Toxicology mechanisms and methods	10.1080/15376516.2019.1611981	29	7	488-498
31014950	2019	Mancozeb impaired male fertility in rabbits with trials of glutathione detoxification.	Elsharkawy EE, El-Nasser MA, Bakheet AA	Regulatory toxicology and pharmacology : RTP	10.1016/j.yrtph.2019.04.012	105		86-98
31005581	2019	Effect of recombinant human vascular endothelial growth factor on testis tissue xenotransplants from prepubertal boys: a three-case study.	Ntemou E, Kadam P, Van Laere S, Van Saen D, Vicini E, Goossens E	Reproductive biomedicine online	10.1016/j.rbmo.2019.02.012	39	1	119-133
30949400	2019	Upregulated lncRNA Gm2044 inhibits male germ cell development by acting as miR-202 host gene.	Liang M, Hu K, He C, Zhou J, Liao Y	Animal cells and systems	10.1080/19768354.2019.1591506	23	2	128-134
30933994	2019	EFCAB2 is a novel calcium-binding protein in mouse testis and sperm.	Shawki HH, Ishikawa-Yamauchi Y, Kawashima A, Katoh Y, Matsuda M, Al-Soudy AS, Minisy FM, Kuno A, Gulibaikelamu X, Hirokawa T, Takahashi S, Oishi H	PloS one	10.1371/journal.pone.0214687	14	4	e0214687
30929735	2019	Bi-allelic Mutations in TTC21A Induce Asthenoteratospermia in Humans and Mice.	Liu W, He X, Yang S, Zouari R, Wang J, Wu H, Kherraf ZE, Liu C, Coutton C, Zhao R, Tang D, Tang S, Lv M, Fang Y, Li W, Li H, Zhao J, Wang X, Zhao S, Zhang J, Arnoult C, Jin L, Zhang Z, Ray PF, Cao Y, Zhang F	American journal of human genetics	10.1016/j.ajhg.2019.02.020	104	4	738-748
30888312	2019	Expression and intracellular localization of Nanos2-homologue protein in primordial germ cells and spermatogonial stem cells.	Pandey V, Tripathi A, Dubey PK	Zygote (Cambridge, England)	10.1017/S0967199419000066	27	2	82-88
30877238	2019	Mutations in NLRP2 and NLRP5 cause female infertility characterised by early embryonic arrest.	Mu J, Wang W, Chen B, Wu L, Li B, Mao X, Zhang Z, Fu J, Kuang Y, Sun X, Li Q, Jin L, He L, Sang Q, Wang L	Journal of medical genetics	10.1136/jmedgenet-2018-105936	56	7	471-480
30862647	2019	GenTree, an integrated resource for analyzing the evolution and function of primate-specific coding genes.	Shao Y, Chen C, Shen H, He BZ, Yu D, Jiang S, Zhao S, Gao Z, Zhu Z, Chen X, Fu Y, Chen H, Gao G, Long M, Zhang YE	Genome research	10.1101/gr.238733.118	29	4	682-696
30844722	2019	Role of EZH2 in cell lineage determination and relative signaling pathways.	Batool A, Jin C, Liu YX	Frontiers in bioscience (Landmark edition)	10.2741/4760	24		947-960
30844654	2019	Database on spermatozoa transcriptogram of catagorised Frieswal crossbred (Holstein Friesian X Sahiwal) bulls.	Singh R, Junghare V, Hazra S, Singh U, Sengar GS, Raja TV, Kumar S, Tyagi S, Das AK, Kumar A, Koringa P, Jakhesara S, Joshi CJ, Deb R	Theriogenology	10.1016/j.theriogenology.2019.01.025	129		130-145
30793542	2019	AMH and INSL3 in testicular and extragonadal pathophysiology: what do we know?	Sansone A, Kliesch S, Isidori AM, Schlatt S	Andrology	10.1111/andr.12597	7	2	131-138
30780129	2019	The contribution of epididymosomes to the sperm small RNA profile.	Trigg NA, Eamens AL, Nixon B	Reproduction (Cambridge, England)	10.1530/REP-18-0480	157	6	R209-R223
30746735	2019	Germ cell differentiation of bone marrow mesenchymal stem cells.	Salem M, Mirzapour T, Bayrami A, Sagha M	Andrologia	10.1111/and.13229	51	4	e13229
30686508	2019	Bi-allelic Mutations in ARMC2 Lead to Severe Astheno-Teratozoospermia Due to Sperm Flagellum Malformations in Humans and Mice.	Coutton C, Martinez G, Kherraf ZE, Amiri-Yekta A, Boguenet M, Saut A, He X, Zhang F, Cristou-Kent M, Escoffier J, Bidart M, Satre V, Conne B, Fourati Ben Mustapha S, Halouani L, Marrakchi O, Makni M, Latrous H, Kharouf M, Pernet-Gallay K, Bonhivers M, Hennebicq S, Rives N, Dulioust E, Touré A, Gourabi H, Cao Y, Zouari R, Hosseini SH, Nef S, Thierry-Mieg N, Arnoult C, Ray PF	American journal of human genetics	10.1016/j.ajhg.2018.12.013	104	2	331-340
30679547	2019	ES-mediated chimera analysis revealed requirement of DDX6 for NANOS2 localization and function in mouse germ cells.	Shimada R, Kiso M, Saga Y	Scientific reports	10.1038/s41598-018-36502-0	9	1	515
30671589	2019	Testicular germ cell tumor: a comprehensive review.	Batool A, Karimi N, Wu XN, Chen SR, Liu YX	Cellular and molecular life sciences : CMLS	10.1007/s00018-019-03022-7	76	9	1713-1727
30523649	2019	Embryo production by intracytoplasmic injection of sperm retrieved from Meishan neonatal testicular tissue cryopreserved and grafted into nude mice.	Kaneko H, Kikuchi K, Men NT, Noguchi J	Animal science journal = Nihon chikusan Gakkaiho	10.1111/asj.13138	90	2	158-166
30482507	2019	Leptin in sperm analysis can be a new indicator.	Önel T, Ayla S, Keskin İ, Parlayan C, Yiğitbaşı T, Kolbaşı B, Yelke TV, Ustabaş TŞ	Acta histochemica	10.1016/j.acthis.2018.10.006	121	1	43-49
30412796	2019	Steering pluripotency and differentiation with N6-methyladenosine RNA modification.	Malla S, Melguizo-Sanchis D, Aguilo F	Biochimica et biophysica acta. Gene regulatory mechanisms	10.1016/j.bbagrm.2018.10.013	1862	3	394-402
30381580	2019	Regulation of anti-Müllerian hormone (AMH) in males and the associations of serum AMH with the disorders of male fertility.	Xu HY, Zhang HX, Xiao Z, Qiao J, Li R	Asian journal of andrology	10.4103/aja.aja_83_18	21	2	109-114
30315637	2019	Activin A target genes are differentially expressed between normal and neoplastic adult human testes: clues to gonocyte fate choice.	Szarek M, Bergmann M, Konrad L, Schuppe HC, Kliesch S, Hedger MP, Loveland KL	Andrology	10.1111/andr.12553	7	1	31-41
30198343	2019	The effect of preconceptional exposure of F0 male mice to di(2-ethylhexyl)phthalate on the induction of reproductive toxicity in F2 generation.	Dobrzyńska MM, Tyrkiel EJ	Drug and chemical toxicology	10.1080/01480545.2018.1468448	42	5	546-551
29763586	2019	Postnatal testis development in the collared peccary (Tayassu tajacu), with emphasis on spermatogonial stem cells markers and niche.	Lara NLEM, Costa GMJ, Avelar GF, Guimarães DA, França LR	General and comparative endocrinology	10.1016/j.ygcen.2018.05.013	273		98-107
29589764	2019	The alleviating effects of sesame oil on diazinon-induced toxicity in male wistar rats.	Salehzadeh A, Abbasalipourkabir R, Shisheian B, Rafaat A, Nikkhah A, Rezaii T	Drug and chemical toxicology	10.1080/01480545.2018.1449852	42	3	280-285
31174209	2019	Maternal ageing impairs mitochondrial DNA kinetics during early embryogenesis in mice.	May-Panloup P, Brochard V, Hamel JF, Desquiret-Dumas V, Chupin S, Reynier P, Duranthon V	Human reproduction (Oxford, England)	10.1093/humrep/dez054	34	7	1313-1324
30633354	2019	Effects of activin A on the transcriptome of mouse oogenesis in vitro.	Wang JJ, Zhai QY, Zhang RQ, Ge W, Liu JC, Li L, Sun ZY, De Felici M, Shen W	Journal of cellular physiology	10.1002/jcp.28135	234	8	14339-14350
31640562	2019	YWHA (14-3-3) protein isoforms and their interactions with CDC25B phosphatase in mouse oogenesis and oocyte maturation.	Eisa AA, De S, Detwiler A, Gilker E, Ignatious AC, Vijayaraghavan S, Kline D	BMC developmental biology	10.1186/s12861-019-0200-1	19	1	20
30939196	2019	Prenatal exposure to di-(2-ethylhexyl) phthalate and high-fat diet synergistically disrupts mouse fetal oogenesis and affects folliculogenesis†.	Mirihagalle S, You T, Suh L, Patel C, Gao L, Rattan S, Qiao H	Biology of reproduction	10.1093/biolre/ioz051	100	6	1561-1570
30834271	2019	New Gene Markers of Angiogenesis and Blood Vessels Development in Porcine Ovarian Granulosa Cells during Short-Term Primary Culture In Vitro.	Chermuła B, Brązert M, Iżycki D, Ciesiółka S, Kranc W, Celichowski P, Ożegowska K, Nawrocki MJ, Jankowski M, Jeseta M, Antosik P, Bukowska D, Skowroński MT, Brussow KP, Bruska M, Pawelczyk L, Zabel M, Nowicki M, Kempisty B	BioMed research international	10.1155/2019/6545210	2019		6545210
31487026	2019	Heterogeneity of Stem Cells in the Ovary.	Bhartiya D, Patel H, Sharma D	Advances in experimental medicine and biology	10.1007/978-3-030-24108-7_11	1169		213-223
31077289	2019	Genetics of human female infertility†.	Yatsenko SA, Rajkovic A	Biology of reproduction	10.1093/biolre/ioz084	101	3	549-566
30968676	2019	Genes involved in hormone metabolism and cellular response in human ovarian granulosa cells.	Brązert M, Iżycki D, Kranc W, Borowiec B, Popis M, Ożegowska K, Bręborowicz A, Rachoń D, Nowicki M, Kempisty B	Journal of biological regulators and homeostatic agents		33	2	461-468
30925851	2019	DNA methylation and functional characterization of the XIST gene during in vitro early embryo development in cattle.	Mendonça ADS, Silveira MM, Rios ÁFL, Mangiavacchi PM, Caetano AR, Dode MAN, Franco MM	Epigenetics	10.1080/15592294.2019.1600828	14	6	568-588
30216532	2019	Adverse effect of dexamethasone on development of the fetal rat ovary.	Ristić N, Nestorović N, Manojlović-Stojanoski M, Trifunović S, Ajdžanović V, Filipović B, Pendovski L, Milošević V	Fundamental & clinical pharmacology	10.1111/fcp.12415	33	2	199-207
29962188	2019	Mitochondria and reproduction: possibilities for testing and treatment.	Kristensen SG, Humaidan P, Coetzee K	Panminerva medica	10.23736/S0031-0808.18.03510-3	61	1	82-96
31831741	2019	Evolution of imprinting via lineage-specific insertion of retroviral promoters.	Bogutz AB, Brind'Amour J, Kobayashi H, Jensen KN, Nakabayashi K, Imai H, Lorincz MC, Lefebvre L	Nature communications	10.1038/s41467-019-13662-9	10	1	5674
31818241	2019	Mancozeb exposure during development and lactation periods results in decreased oocyte maturation, fertilization rates, and implantation in the first-generation mice pups: Protective effect of vitamins E and C.	Esmaiel S, Tahereh H, Noreddin NS, Massood E	Toxicology and industrial health	10.1177/0748233719890965	35	2021-11-12	714-725
31747534	2019	Time of first polar body extrusion affects the developmental competence of equine oocytes after intracytoplasmic sperm injection.	Rodríguez MB, Gambini A, Clérico G, Ynsaurralde-Rivolta AE, Briski O, Largel H, Sansinena M, Salamone DF	Reproduction, fertility, and development	10.1071/RD19248	31	12	1805-1811
31702034	2019	Novel markers of human ovarian granulosa cell differentiation toward osteoblast lineage: A microarray approach.	Brązert M, Kranc W, Celichowski P, Ożegowska K, Budna-Tukan J, Jeseta M, Pawelczyk L, Bruska M, Zabel M, Nowicki M, Kempisty B	Molecular medicine reports	10.3892/mmr.2019.10709	20	5	4403-4414
31685760	2019	The autophagic inducer and inhibitor display different activities on the meiotic and developmental competencies of porcine oocytes derived from small and medium follicles.	Kohata-Ono C, Wakai T, Funahashi H	The Journal of reproduction and development	10.1262/jrd.2019-112	65	6	527-532
31588014	2019	Regulation of Mother-to-Offspring Transmission of mtDNA Heteroplasmy.	Latorre-Pellicer A, Lechuga-Vieco AV, Johnston IG, Hämäläinen RH, Pellico J, Justo-Méndez R, Fernández-Toro JM, Clavería C, Guaras A, Sierra R, Llop J, Torres M, Criado LM, Suomalainen A, Jones NS, Ruíz-Cabello J, Enríquez JA	Cell metabolism	10.1016/j.cmet.2019.09.007	30	6	1120-1130.e5
31579926	2019	The spatio-temporal dynamics of mitochondrial membrane potential during oocyte maturation.	Al-Zubaidi U, Liu J, Cinar O, Robker RL, Adhikari D, Carroll J	Molecular human reproduction	10.1093/molehr/gaz055	25	11	695-705
31553448	2019	Baicalin improves the in vitro developmental capacity of pig embryos by inhibiting apoptosis, regulating mitochondrial activity and activating sonic hedgehog signaling.	Guo Q, Xuan MF, Luo ZB, Wang JX, Han SZ, Ri MH, Choe YG, Hwang KM, Yin XJ, Kang JD	Molecular human reproduction	10.1093/molehr/gaz036	25	9	538-549
31527703	2019	An integrated genome-wide multi-omics analysis of gene expression dynamics in the preimplantation mouse embryo.	Israel S, Ernst M, Psathaki OE, Drexler HCA, Casser E, Suzuki Y, Makalowski W, Boiani M, Fuellen G, Taher L	Scientific reports	10.1038/s41598-019-49817-3	9	1	13356
31514927	2019	Follicular dynamics and in vivo embryo production in Santa Inês ewes treated with smaller doses of pFSH.	Maciel GS, Rodriguez MGK, Santos VJC, Uscategui RAR, Nociti RP, Maronezi MC, Oliveira CS, Feliciano MAR, Vicente WRR, da Fonseca JF, Oliveira MEF	Animal reproduction science	10.1016/j.anireprosci.2019.106137	209		106137
31475979	2019	Human Egg Maturity Assessment and Its Clinical Application.	Holubcová Z, Kyjovská D, Martonová M, Páralová D, Klenková T, Kloudová S	Journal of visualized experiments : JoVE	10.3791/60058		150
31467307	2019	Evaluation of uterine receptivity after gonadotropin releasing hormone agonist administration as an oocyte maturation trigger: a rodent model.	Ezoe K, Murata N, Yabuuchi A, Kobayashi T, Kato K	Scientific reports	10.1038/s41598-019-48918-3	9	1	12519
31455582	2019	High proportion of immature oocytes in a cohort reduces fertilization, embryo development, pregnancy and live birth rates following ICSI.	Parrella A, Irani M, Keating D, Chow S, Rosenwaks Z, Palermo GD	Reproductive biomedicine online	10.1016/j.rbmo.2019.06.005	39	4	580-587
31446003	2019	Addition of cholesterol loaded cyclodextrin prior to GV-phase vitrification improves the quality of mature porcine oocytes in vitro.	Chen X, Dong H, Cheng M, Wang Q, Jin Y	Cryobiology	10.1016/j.cryobiol.2019.08.006	90		54-62
31428698	2019	In utero exposure to acetaminophen and ibuprofen leads to intergenerational accelerated reproductive aging in female mice.	Rossitto M, Ollivier M, Déjardin S, Pruvost A, Brun C, Marchive C, Nguyen AL, Ghettas A, Keime C, de Massy B, Poulat F, Philibert P, Boizet-Bonhoure B	Communications biology	10.1038/s42003-019-0552-x	2		310
31426029	2019	Heat shock during in vitro maturation induces chromatin modifications in the bovine embryo.	Camargo LSA, Aguirre-Lavin T, Adenot P, Araujo TD, Mendes VRA, Louro ID, Beaujean N, Souza ED	Reproduction (Cambridge, England)	10.1530/REP-19-0245	158	4	313-322
31398797	2019	Mitochondria and Female Germline Stem Cells-A Mitochondrial DNA Perspective.	St John JC	Cells	10.3390/cells8080852	8	8
31388691	2019	Effects of 2,3',4,4'5-pentachlorobiphenyl exposure during pregnancy on epigenetic imprinting and maturation of offspring's oocytes in mice.	He QL, Wei XY, Han XY, Zhou Q, Wang HQ, Ding NZ, Meng XQ, Schatten H, Sun QY, Liu SZ	Archives of toxicology	10.1007/s00204-019-02529-z	93	9	2575-2592
31276578	2019	Prokineticin 1 is a new biomarker of human oocyte competence: expression and hormonal regulation throughout late folliculogenesis.	Alfaidy N, Baron C, Antoine Y, Reynaud D, Traboulsi W, Gueniffey A, Lamotte A, Melloul E, Dunand C, Villaret L, Bessonnat J, Mauroy C, Boueihl T, Coutton C, Martinez G, Hamamah S, Hoffmann P, Hennebicq S, Brouillet S	Biology of reproduction	10.1093/biolre/ioz114	101	4	832-841
31187330	2019	Cumulus cell pappalysin-1, luteinizing hormone/choriogonadotropin receptor, amphiregulin and hydroxy-delta-5-steroid dehydrogenase, 3 beta- and steroid delta-isomerase 1 mRNA levels associate with oocyte developmental competence and embryo outcomes.	Kordus RJ, Hossain A, Corso MC, Chakraborty H, Whitman-Elia GF, LaVoie HA	Journal of assisted reproduction and genetics	10.1007/s10815-019-01489-8	36	7	1457-1469
31158667	2019	Dibutyl phthalate exposure disrupts the progression of meiotic prophase I by interfering with homologous recombination in fetal mouse oocytes.	Tu Z, Mu X, Chen X, Geng Y, Zhang Y, Li Q, Gao R, Liu T, Wang Y, He J	Environmental pollution (Barking, Essex : 1987)	10.1016/j.envpol.2019.05.107	252	Pt A	388-398
31120353	2019	Genes Involved in the Processes of Cell Proliferation, Migration, Adhesion, and Tissue Development as New Potential Markers of Porcine Granulosa Cellular Processes In Vitro: A Microarray Approach.	Ożegowska K, Brązert M, Ciesiółka S, Nawrocki MJ, Kranc W, Celichowski P, Jankowski M, Bryja A, Jeseta M, Antosik P, Bukowska D, Skowroński MT, Bruska M, Pawelczyk L, Zabel M, Nowicki M, Kempisty B	DNA and cell biology	10.1089/dna.2018.4467	38	6	549-560
31112002	2019	Dosage-related beneficial and deleterious effects of ginsenoside Rb1 on mouse oocyte maturation and fertilization and fetal development.	Huang CH, Wang FT, Chan WH	Environmental toxicology	10.1002/tox.22771	34	9	1001-1012
31073725	2019	Intrafollicular oocyte transfer in the horse: effect of autologous vs. allogeneic transfer and time of administration of ovulatory stimulus before transfer.	Martinez de Andino EV, Brom-de-Luna JG, Canesin HS, Rader K, Resende HL, Ripley AM, Love CC, Hinrichs K	Journal of assisted reproduction and genetics	10.1007/s10815-019-01460-7	36	6	1237-1250
31067669	2019	Transcriptomic Pattern of Genes Regulating Protein Response and Status of Mitochondrial Activity Are Related to Oocyte Maturational Competence-A Transcriptomic Study.	Chermuła B, Brązert M, Jeseta M, Ożegowska K, Kocherova I, Jankowski M, Celichowski P, Sujka-Kordowska P, Konwerska A, Piotrowska-Kempisty H, Budna-Tukan J, Antosik P, Bukowska D, Machatkova M, Brussow KP, Skowroński MT, Pawelczyk L, Bruska M, Nowicki M, Kempisty B	International journal of molecular sciences	10.3390/ijms20092238	20	9
31040316	2019	The transgenerational effects of oocyte mitochondrial supplementation.	St John JC, Makanji Y, Johnson JL, Tsai TS, Lagondar S, Rodda F, Sun X, Pangestu M, Chen P, Temple-Smith P	Scientific reports	10.1038/s41598-019-43135-4	9	1	6694
31011990	2019	Understanding mechanisms of oocyte development by follicular fluid lipidomics.	Montani DA, Braga DPAF, Borges E, Camargo M, Cordeiro FB, Pilau EJ, Gozzo FC, Fraietta R, Lo Turco EG	Journal of assisted reproduction and genetics	10.1007/s10815-019-01428-7	36	5	1003-1011
31004472	2019	Growth differentiation factor 8 regulates SMAD2/3 signaling and improves oocyte quality during porcine oocyte maturation in vitro†.	Yoon JD, Hwang SU, Kim M, Jeon Y, Hyun SH	Biology of reproduction	10.1093/biolre/ioz066	101	1	63-75
31000741	2019	Maternal DCAF13 Regulates Chromatin Tightness to Contribute to Embryonic Development.	Liu Y, Zhao LW, Shen JL, Fan HY, Jin Y	Scientific reports	10.1038/s41598-019-42179-w	9	1	6278
30995416	2019	Deletion of maternal UHRF1 severely reduces mouse oocyte quality and causes developmental defects in preimplantation embryos.	Cao Y, Li M, Liu F, Ni X, Wang S, Zhang H, Sui X, Huo R	FASEB journal : official publication of the Federation of American Societies for Experimental Biology	10.1096/fj.201801696RRRR	33	7	8294-8305
30943408	2019	Histone H3K9 Methyltransferase G9a in Oocytes Is Essential for Preimplantation Development but Dispensable for CG Methylation Protection.	Au Yeung WK, Brind'Amour J, Hatano Y, Yamagata K, Feil R, Lorincz MC, Tachibana M, Shinkai Y, Sasaki H	Cell reports	10.1016/j.celrep.2019.03.002	27	1	282-293.e4
30922442	2019	IVM of mouse fully grown germinal vesicle oocytes upon a feeder layer of selected cumulus cells enhances their developmental competence.	Cavalera F, Simovic M, Zanoni M, Merico V, Garagna S, Zuccotti M	Reproduction, fertility, and development	10.1071/RD18444	31	6	1068-1077
30905887	2019	Effects of manganese on maturation of porcine oocytes in vitro and their subsequent embryo development after parthenogenetic activation and somatic cell nuclear transfer.	Qasim M, Jin JX, Lee S, Taweechaipaisankul A, Setyawan EMN, Kim GA, Lee BC	The Journal of reproduction and development	10.1262/jrd.2019-001	65	3	259-265
30870807	2019	Mitochondria in early development: linking the microenvironment, metabolism and the epigenome.	Harvey AJ	Reproduction (Cambridge, England)	10.1530/REP-18-0431	157	5	R159-R179
30786018	2019	Melatonin supplementation during in vitro maturation of oocyte enhances subsequent development of bovine cloned embryos.	An Q, Peng W, Cheng Y, Lu Z, Zhou C, Zhang Y, Su J	Journal of cellular physiology	10.1002/jcp.28357	234	10	17370-17381
30772104	2019	Effect of pre-maturation with C-type natriuretic peptide and 3-isobutyl-1-methylxanthine on cumulus-oocyte communication and oocyte developmental competence in cattle.	Soto-Heras S, Paramio MT, Thompson JG	Animal reproduction science	10.1016/j.anireprosci.2019.01.007	202		49-57
30745496	2019	Efficient in vitro embryo production using in vivo-matured oocytes from superstimulated Japanese Black cows.	Egashira J, Ihara Y, Khatun H, Wada Y, Konno T, Tatemoto H, Yamanaka KI	The Journal of reproduction and development	10.1262/jrd.2018-155	65	2	183-190
30715203	2019	Investigation into the presence and functional significance of proinsulin C-peptide in the female germline†.	Martin JH, Aitken RJ, Bromfield EG, Cafe SL, Sutherland JM, Frost ER, Nixon B, Lord T	Biology of reproduction	10.1093/biolre/ioz008	100	5	1275-1289
30710230	2019	An integrated investigation of oocyte developmental competence: expression of key genes in human cumulus cells, morphokinetics of early divisions, blastulation, and euploidy.	Scarica C, Cimadomo D, Dovere L, Giancani A, Stoppa M, Capalbo A, Ubaldi FM, Rienzi L, Canipari R	Journal of assisted reproduction and genetics	10.1007/s10815-019-01410-3	36	5	875-887
30707961	2019	Vitrification of murine mature metaphase II oocytes perturbs DNA methylation reprogramming during preimplantation embryo development.	Cao Z, Zhang M, Xu T, Chen Z, Tong X, Zhang D, Wang Y, Zhang L, Gao D, Luo L, Khan IM, Zhang Y	Cryobiology	10.1016/j.cryobiol.2019.01.012	87		91-98
30669355	2019	Endoplasmic Reticulum (ER) Stress and Unfolded Protein Response (UPR) in Mammalian Oocyte Maturation and Preimplantation Embryo Development.	Lin T, Lee JE, Kang JW, Shin HY, Lee JB, Jin DI	International journal of molecular sciences	10.3390/ijms20020409	20	2
30635815	2019	Egg maturity assessment prior to ICSI prevents premature fertilization of late-maturing oocytes.	Holubcová Z, Kyjovská D, Martonová M, Páralová D, Klenková T, Otevřel P, Štěpánová R, Kloudová S, Hampl A	Journal of assisted reproduction and genetics	10.1007/s10815-018-1393-0	36	3	445-452
30606957	2019	Resveratrol supplementation during in vitro maturation improves embryo development of prepubertal goat oocytes selected by brilliant cresyl blue staining.	Piras AR, Menéndez-Blanco I, Soto-Heras S, Catalá MG, Izquierdo D, Bogliolo L, Paramio MT	The Journal of reproduction and development	10.1262/jrd.2018-077	65	2	113-120
32188562	2019	Factors affecting embryo production in superovulated Bos taurus cattle.	Mikkola M, Hasler JF, Taponen J	Reproduction, fertility, and development	10.1071/RD19279	32	2	104-124
32188561	2019	Bovine oocyte maturation: acquisition of developmental competence.	Roelen BAJ	Reproduction, fertility, and development	10.1071/RD19255	32	2	98-103
32188558	2019	Role of extracellular vesicles during oocyte maturation and early embryo development.	de Ávila ACFCM, da Silveira JC	Reproduction, fertility, and development	10.1071/RD19389	32	2	56-64
30535233	2019	Inhibition of Skp1-Cullin-F-box complexes during bovine oocyte maturation and preimplantation development leads to delayed development of embryos†.	Kinterova V, Kanka J, Petruskova V, Toralova T	Biology of reproduction	10.1093/biolre/ioy254	100	4	896-906
30444551	2019	Effects of melatonin on oocyte developmental competence and the role of melatonin receptor 1 in juvenile goats.	Soto-Heras S, Catalá MG, Roura M, Menéndez-Blanco I, Piras AR, Izquierdo D, Paramio MT	Reproduction in domestic animals = Zuchthygiene	10.1111/rda.13378	54	2	381-390
30443692	2019	Simulated physiological oocyte maturation has side effects on bovine oocytes and embryos.	Razza EM, Pedersen HS, Stroebech L, Fontes PK, Kadarmideen HN, Callesen H, Pihl M, Nogueira MFG, Hyttel P	Journal of assisted reproduction and genetics	10.1007/s10815-018-1365-4	36	3	413-424
30302808	2019	Embryonic poly(A)-binding protein is differently expressed and interacts with the messenger RNAs in the mouse oocytes and early embryos.	Uysal F, Ozturk S	Journal of cellular biochemistry	10.1002/jcb.27759	120	3	4694-4709
30301509	2019	Roscovitine and Trichostatin A promote DNA damage repair during porcine oocyte maturation.	Zhang B, Niu H, Cai Q, Liao M, Chen K, Chen Y, Cong P	Reproduction, fertility, and development	10.1071/RD18021	31	3	473-481
30297906	2019	The comprehensive mutational and phenotypic spectrum of TUBB8 in female infertility.	Chen B, Wang W, Peng X, Jiang H, Zhang S, Li D, Li B, Fu J, Kuang Y, Sun X, Wang X, Zhang Z, Wu L, Zhou Z, Lyu Q, Yan Z, Mao X, Xu Y, Mu J, Li Q, Jin L, He L, Sang Q, Wang L	European journal of human genetics : EJHG	10.1038/s41431-018-0283-3	27	2	300-307
30071922	2019	Astaxanthin improves the developmental competence of in vitro-grown oocytes and modifies the steroidogenesis of granulosa cells derived from bovine early antral follicles.	Abdel-Ghani MA, Yanagawa Y, Balboula AZ, Sakaguchi K, Kanno C, Katagiri S, Takahashi M, Nagano M	Reproduction, fertility, and development	10.1071/RD17527	31	2	272-281
30010726	2019	Actin cytoskeleton dynamics in mammalian oocyte meiosis.	Duan X, Sun SC	Biology of reproduction	10.1093/biolre/ioy163	100	1	15-24
31176304	2019	The impact of epididymal proteins on sperm function.	Björkgren I, Sipilä P	Reproduction (Cambridge, England)	10.1530/REP-18-0589	158	5	R155-R167
31250541	2019	Prenatal exposure to betamethasone causes intergenerational impairment of epididymal development in the rat.	Kempinas WG, Borges CS, Leite GAA, Figueiredo TM, Gregory M, Cyr DG	Andrology	10.1111/andr.12657	7	5	719-729
29864477	2018	Toxic effects of zearalenone on gametogenesis and embryonic development: A molecular point of review.	Yang D, Jiang X, Sun J, Li X, Li X, Jiao R, Peng Z, Li Y, Bai W	Food and chemical toxicology : an international journal published for the British Industrial Biological Research Association	10.1016/j.fct.2018.06.003	119		24-30
29528446	2018	Characterization of migratory primordial germ cells in the aorta-gonad-mesonephros of a 4.5-week-old human embryo: a toolbox to evaluate in vitro early gametogenesis.	Gomes Fernandes M, Bialecka M, Salvatori DCF, Chuva de Sousa Lopes SM	Molecular human reproduction	10.1093/molehr/gay011	24	5	233-243
29378808	2018	Protecting and Diversifying the Germline.	Gleason RJ, Anand A, Kai T, Chen X	Genetics	10.1534/genetics.117.300208	208	2	435-471
30304932	2018	Transposons and the PIWI pathway: genome defense in gametes and embryos	Russell SJ, LaMarre J	Reproduction (Cambridge, England)	10.1530/REP-18-0218	156	4	R111–R124
30237246	2018	Generation of human oogonia from induced pluripotent stem cells in vitro.	Yamashiro C, Sasaki K, Yabuta Y, Kojima Y, Nakamura T, Okamoto I, Yokobayashi S, Murase Y, Ishikura Y, Shirane K, Sasaki H, Yamamoto T, Saitou M	Science (New York, N.Y.)	10.1126/science.aat1674	362	6412	356-360
29992283	2018	Epigenetic regulation in development: is the mouse a good model for the human?	Hanna CW, Demond H, Kelsey G	Human reproduction update	10.1093/humupd/dmy021	24	5	556-576
29564816	2018	Potential Role of Chromothripsis in the Genesis of Complex Chromosomal Rearrangements in Human Gametes and Preimplantation Embryo.	Pellestor F, Gatinois V	Methods in molecular biology (Clifton, N.J.)	10.1007/978-1-4939-7780-2_3	1769		35-41
29513657	2018	Epigenetic reprogramming enables the transition from primordial germ cell to gonocyte.	Hill PWS, Leitch HG, Requena CE, Sun Z, Amouroux R, Roman-Trufero M, Borkowska M, Terragni J, Vaisvila R, Linnett S, Bagci H, Dharmalingham G, Haberle V, Lenhard B, Zheng Y, Pradhan S, Hajkova P	Nature	10.1038/nature25964	555	7696	392-396
28990514	2018	Bisphenol A in Reproduction: Epigenetic Effects.	Chianese R, Troisi J, Richards S, Scafuro M, Fasano S, Guida M, Pierantoni R, Meccariello R	Current medicinal chemistry	10.2174/0929867324666171009121001	25	6	748-770
28815718	2018	A potential high risk for fatty liver disease was found in mice generated after assisted reproductive techniques.	Gu L, Zhang J, Zheng M, Dong G, Xu J, Zhang W, Wu Y, Yang Y, Zhu H	Journal of cellular biochemistry	10.1002/jcb.26351	119	2	1899-1910
30264954	2018	The gonadotropin system, lessons from animal models and clinical cases.	Szymańska K, Kałafut J, Rivero-Müller A	Minerva ginecologica	10.23736/S0026-4784.18.04307-1	70	5	561-587
29958543	2018	Synthetic DNA fragments bearing ICR cis elements become differentially methylated and recapitulate genomic imprinting in transgenic mice.	Matsuzaki H, Okamura E, Kuramochi D, Ushiki A, Hirakawa K, Fukamizu A, Tanimoto K	Epigenetics & chromatin	10.1186/s13072-018-0207-z	11	1	36
29873092	2018	Abnormal gene methylation during embryonic development after preimplantation genetic testing increases risk of liver-derived insulin resistance.	Zheng MM, Cao HR, Zhang WY, Yan PP, Xu JY, Zhao HL, Zhu F, Zhang JJ, Li Y, Zhu H	Annals of the New York Academy of Sciences	10.1111/nyas.13700	1425	1	70-81
29402920	2018	Parental age and gene expression profiles in individual human blastocysts.	Kawai K, Harada T, Ishikawa T, Sugiyama R, Kawamura T, Yoshida A, Tsutsumi O, Ishino F, Kubota T, Kohda T	Scientific reports	10.1038/s41598-018-20614-8	8	1	2380
29237021	2018	Human-specific subcellular compartmentalization of P-element induced wimpy testis-like (PIWIL) granules during germ cell development and spermatogenesis.	Gomes Fernandes M, He N, Wang F, Van Iperen L, Eguizabal C, Matorras R, Roelen BAJ, Chuva De Sousa Lopes SM	Human reproduction (Oxford, England)	10.1093/humrep/dex365	33	2	258-269
28892263	2018	Regulation of germ cell development by intercellular signaling in the mammalian ovarian follicle.	Clarke HJ	Wiley interdisciplinary reviews. Developmental biology	10.1002/wdev.294	7	1
28951225	2018	The polymorphism L204F affects transport and membrane expression of the sodium-dependent organic anion transporter SOAT (SLC10A6).	Bakhaus K, Fietz D, Kliesch S, Weidner W, Bergmann M, Geyer J	The Journal of steroid biochemistry and molecular biology	10.1016/j.jsbmb.2017.09.017	179		36-44
29848833	2018	Stimulated by retinoic acid gene 8 (Stra8) plays important roles in many stages of spermatogenesis.	Ma HT, Niu CM, Xia J, Shen XY, Xia MM, Hu YQ, Zheng Y	Asian journal of andrology	10.4103/aja.aja_26_18	20	5	479-487
29115523	2018	Characterization of cholesterol metabolism in Sertoli cells and spermatogenesis (Review).	Shi JF, Li YK, Ren K, Xie YJ, Yin WD, Mo ZC	Molecular medicine reports	10.3892/mmr.2017.8000	17	1	705-713
29396731	2018	Stage-specific approaches promote in vitro induction for spermatogenesis.	Yi H, Xiao S, Zhang Y	In vitro cellular & developmental biology. Animal	10.1007/s11626-017-0216-4	54	3	217-230
30174296	2018	Single-Cell RNA Sequencing Analysis Reveals Sequential Cell Fate Transition during Human Spermatogenesis.	Wang M, Liu X, Chang G, Chen Y, An G, Yan L, Gao S, Xu Y, Cui Y, Dong J, Chen Y, Fan X, Hu Y, Song K, Zhu X, Gao Y, Yao Z, Bian S, Hou Y, Lu J, Wang R, Fan Y, Lian Y, Tang W, Wang Y, Liu J, Zhao L, Wang L, Liu Z, Yuan R, Shi Y, Hu B, Ren X, Tang F, Zhao XY, Qiao J	Cell stem cell	10.1016/j.stem.2018.08.007	23	4	599-614.e4
29780056	2018	Potential roles of the poly(A)-binding proteins in translational regulation during spermatogenesis.	Ozturk S, Uysal F	The Journal of reproduction and development	10.1262/jrd.2018-026	64	4	289-296
29700843	2018	Spermatogenesis-associated 48 is essential for spermatogenesis in mice.	Zhang J, Yan R, Wu C, Wang H, Yang G, Zhong Y, Liu Y, Wan L, Tang A	Andrologia	10.1111/and.13027	50	6	e13027
28825854	2018	Function of RAD6B and RNF8 in spermatogenesis.	Guo Y, Song Y, Guo Z, Hu M, Liu B, Duan H, Wang L, Yuan T, Wang D	Cell cycle (Georgetown, Tex.)	10.1080/15384101.2017.1361066	17	2	162-173
29324782	2018	MAFB is dispensable for the fetal testis morphogenesis and the maintenance of spermatogenesis in adult mice.	Shawki HH, Oishi H, Usui T, Kitadate Y, Basha WA, Abdellatif AM, Hasegawa K, Okada R, Mochida K, El-Shemy HA, Muratani M, Ogura A, Yoshida S, Takahashi S	PloS one	10.1371/journal.pone.0190800	13	1	e0190800
28743544	2018	Sodium-dependent organic anion transporter (Slc10a6-/-) knockout mice show normal spermatogenesis and reproduction, but elevated serum levels for cholesterol sulfate.	Bakhaus K, Bennien J, Fietz D, Sánchez-Guijo A, Hartmann M, Serafini R, Love CC, Golovko A, Wudy SA, Bergmann M, Geyer J	The Journal of steroid biochemistry and molecular biology	10.1016/j.jsbmb.2017.07.019	179		45-54
30195209	2018	Sulphur dioxide and arsenic affect male reproduction via interfering with spermatogenesis in mice.	Li X, Yi H, Wang H	Ecotoxicology and environmental safety	10.1016/j.ecoenv.2018.08.109	165		164-173
29730571	2018	Spermatogonial stem cells and spermatogenesis in mice, monkeys and men.	Fayomi AP, Orwig KE	Stem cell research	10.1016/j.scr.2018.04.009	29		207-214
29716999	2018	The histone methyltransferase SETD2 is required for expression of acrosin-binding protein 1 and protamines and essential for spermiogenesis in mice.	Zuo X, Rong B, Li L, Lv R, Lan F, Tong MH	The Journal of biological chemistry	10.1074/jbc.RA118.002851	293	24	9188-9197
29381885	2018	Differential expression profiles of conserved Snail transcription factors in the mouse testis.	Micati DJ, Hime GR, McLaughlin EA, Abud HE, Loveland KL	Andrology	10.1111/andr.12465	6	2	362-373
29293683	2018	Germ cell-intrinsic requirement for the homeodomain transcription factor PKnox1/Prep1 in adult spermatogenesis.	Kawai Y, Oda A, Kanai Y, Goitsuka R	PloS one	10.1371/journal.pone.0190702	13	1	e0190702
29101268	2018	Disturbed spermatogenic signaling in pituitary adenylate cyclase activating polypeptide-deficient mice.	Reglodi D, Cseh S, Somoskoi B, Fulop BD, Szentleleky E, Szegeczki V, Kovacs A, Varga A, Kiss P, Hashimoto H, Tamas A, Bardosi A, Manavalan S, Bako E, Zakany R, Juhasz T	Reproduction (Cambridge, England)	10.1530/REP-17-0470	155	2	129-139
28488736	2018	Inhibition of mTOR pathway decreases the expression of pre-meiotic and meiotic markers throughout postnatal development and in adult testes in mice.	Sahin P, Gungor-Ordueri NE, Celik-Ozenci C	Andrologia	10.1111/and.12811	50	1
30521625	2018	Lack of NWC protein (c11orf74 homolog) in murine spermatogenesis results in reduced sperm competitiveness and impaired ability to fertilize egg cells in vitro.	Majkowski M, Laszkiewicz A, Sniezewski L, Grzmil P, Pawlicka B, Tomczyk I, Michniewicz M, Kapusniak V, Janik S, Chodaczek G, Cebrat M	PloS one	10.1371/journal.pone.0208649	13	12	e0208649
30369476	2018	[MicroRNA regulates Sertoli cell proliferation and adhesion].	Xia MM, Shen XY, Niu CM, Xia J, Sun HY, Zheng Y	Yi chuan = Hereditas	10.16288/j.yczz.18-050	40	9	724-732
30360758	2018	Expression of transcriptional factor EB (TFEB) in differentiating spermatogonia potentially promotes cell migration in mouse seminiferous epithelium.	Liu Y, Hu Y, Wang L, Xu C	Reproductive biology and endocrinology : RB&E	10.1186/s12958-018-0427-x	16	1	105
30265862	2018	Maternal exposure to traffic pollutant causes impairment of spermatogenesis and alterations of genome-wide mRNA and microRNA expression in F2 male mice.	Meng P, Tang X, Jiang X, Tang Q, Bai L, Xia Y, Zou Z, Qin X, Cao X, Chen C, Cheng S	Environmental toxicology and pharmacology	10.1016/j.etap.2018.09.006	64		2021-01-10
30068994	2018	Leukemia Inhibitory Factor-Receptor is Dispensable for Prenatal Testis Development but is Required in Sertoli cells for Normal Spermatogenesis in Mice.	Curley M, Milne L, Smith S, Atanassova N, Rebourcet D, Darbey A, Hadoke PWF, Wells S, Smith LB	Scientific reports	10.1038/s41598-018-30011-w	8	1	11532
29686098	2018	Polycomb protein SCML2 facilitates H3K27me3 to establish bivalent domains in the male germline.	Maezawa S, Hasegawa K, Yukawa M, Kubo N, Sakashita A, Alavattam KG, Sin HS, Kartashov AV, Sasaki H, Barski A, Namekawa SH	Proceedings of the National Academy of Sciences of the United States of America	10.1073/pnas.1804512115	115	19	4957-4962
29635626	2018	Exosomal microRNAs in seminal plasma are markers of the origin of azoospermia and can predict the presence of sperm in testicular tissue.	Barceló M, Mata A, Bassas L, Larriba S	Human reproduction (Oxford, England)	10.1093/humrep/dey072	33	6	1087-1098
29298896	2018	Mechanistic insights into acephalic spermatozoa syndrome-associated mutations in the human SUN5 gene.	Shang Y, Yan J, Tang W, Liu C, Xiao S, Guo Y, Yuan L, Chen L, Jiang H, Guo X, Qiao J, Li W	The Journal of biological chemistry	10.1074/jbc.RA117.000861	293	7	2395-2407
29156418	2018	Characterization of domestic pig spermatogenesis using spermatogonial stem cell markers in the early months of life.	Almunia J, Nakamura K, Murakami M, Takashima S, Takasu M	Theriogenology	10.1016/j.theriogenology.2017.10.041	107		154-161
29057491	2018	Insight into curcumin nanomicelle-induced derangements in male reproduction potential: An experimental study.	Moshari S, Nejati V, Najafi G, Razi M	Andrologia	10.1111/and.12842	50	2
28842431	2018	Testicular cells exhibit similar molecular responses to cigarette smoke condensate ex vivo and in vivo.	Esakky P, Hansen DA, Drury AM, Felder P, Cusumano A, Moley KH	FASEB journal : official publication of the Federation of American Societies for Experimental Biology	10.1096/fj.201700405R	32	1	63-72
30450874	2018	Expression analysis of multifunctional RNA-binding protein hnRNP K during development of mammalian testis.	Xu H, Zhang P, Li R, Wu W, Wang S, Xu Y	Polish journal of veterinary sciences	10.24425/122603	21	2	343-351
30265772	2018	Microenvironmental signals govern the cellular identity of testicular macrophages.	Meinhardt A, Wang M, Schulz C, Bhushan S	Journal of leukocyte biology	10.1002/JLB.3MR0318-086RR	104	4	757-766
30106128	2018	Stra8 may inhibit apoptosis during mouse spermatogenesis via the AKT signaling pathway.	Shen X, Niu C, Guo J, Xia M, Xia J, Hu Y, Zheng Y	International journal of molecular medicine	10.3892/ijmm.2018.3825	42	5	2819-2830
29884548	2018	Effects of mobile phone exposure on metabolomics in the male and female reproductive systems.	Altun G, Deniz ÖG, Yurt KK, Davis D, Kaplan S	Environmental research	10.1016/j.envres.2018.02.031	167		700-707
29800110	2018	Conditional Deletion of FOXL2 and SMAD4 in Gonadotropes of Adult Mice Causes Isolated FSH Deficiency.	Li Y, Schang G, Wang Y, Zhou X, Levasseur A, Boyer A, Deng CX, Treier M, Boehm U, Boerboom D, Bernard DJ	Endocrinology	10.1210/en.2018-00100	159	7	2641-2655
29743260	2018	Cellular nucleic acid-binding protein is vital to testis development and spermatogenesis in mice.	Zheng B, Yu J, Guo Y, Gao T, Shen C, Zhang X, Li H, Huang X	Reproduction (Cambridge, England)	10.1530/REP-17-0666	156	1	59-69
29650243	2018	Testicular macrophages: Guardians of fertility.	Mossadegh-Keller N, Sieweke MH	Cellular immunology	10.1016/j.cellimm.2018.03.009	330		120-125
29606031	2018	Testicular developmental impairment caused by flutamide-induced and DEHP-induced cryptorchid rat models is mediated by excessive apoptosis and deficient autophagy.	Wei Y, Zhou Y, Tang XL, Liu B, Shen LJ, Long CL, Lin T, He DW, Wu SD, Wei GH	Toxicology mechanisms and methods	10.1080/15376516.2018.1459994	28	7	507-519
29590307	2018	Mutations causing specific arrests in the development of mouse primordial germ cells and gonocytes.	Hamer G, de Rooij DG	Biology of reproduction	10.1093/biolre/ioy075	99	1	75-86
29540081	2018	Testing for genetic contributions to infertility: potential clinical impact.	Krausz C, Cioppi F, Riera-Escamilla A	Expert review of molecular diagnostics	10.1080/14737159.2018.1453358	18	4	331-346
29537884	2018	Current status of sperm functional genomics and its diagnostic potential of fertility in bovine (Bos taurus).	Selvaraju S, Parthipan S, Somashekar L, Binsila BK, Kolte AP, Arangasamy A, Ravindra JP, Krawetz SA	Systems biology in reproductive medicine	10.1080/19396368.2018.1444816	64	6	484-501
29444933	2018	PNLDC1, mouse pre-piRNA Trimmer, is required for meiotic and post-meiotic male germ cell development.	Nishimura T, Nagamori I, Nakatani T, Izumi N, Tomari Y, Kuramochi-Miyagawa S, Nakano T	EMBO reports	10.15252/embr.201744957	19	3
29397043	2018	Study of Tnp1, Tekt1, and Plzf Genes Expression During an in vitro Three-Dimensional Neonatal Male Mice Testis Culture	Alrahel A, Movahedin M, Mazaheri Z, Amidi F	Iranian biomedical journal	10.22034/ibj.22.4.258	22	4	258-63
29293026	2018	Does genome organization matter in spermatozoa? A refined hypothesis to awaken the silent vessel.	Ioannou D, Tempest HG	Systems biology in reproductive medicine	10.1080/19396368.2017.1421278	64	6	518-534
28843181	2018	Early prenatal androgen exposure reduces testes size and sperm concentration in sheep without altering neuroendocrine differentiation and masculine sexual behavior.	Scully CM, Estill CT, Amodei R, McKune A, Gribbin KP, Meaker M, Stormshak F, Roselli CE	Domestic animal endocrinology	10.1016/j.domaniend.2017.07.001	62		2021-01-09
30567310	2018	Zinc: A Necessary Ion for Mammalian Sperm Fertilization Competency.	Kerns K, Zigo M, Sutovsky P	International journal of molecular sciences	10.3390/ijms19124097	19	12
30504434	2018	Kmt2b conveys monovalent and bivalent H3K4me3 in mouse spermatogonial stem cells at germline and embryonic promoters.	Tomizawa SI, Kobayashi Y, Shirakawa T, Watanabe K, Mizoguchi K, Hoshi I, Nakajima K, Nakabayashi J, Singh S, Dahl A, Alexopoulou D, Seki M, Suzuki Y, Royo H, Peters AHFM, Anastassiadis K, Stewart AF, Ohbo K	Development (Cambridge, England)	10.1242/dev.169102	145	23
30393503	2018	Connexin 43 expression in the testes during postnatal development of finasteride-treated male rat offspring.	Kolasa-Wołosiuk A, Misiakiewicz-Has K, Baranowska-Bosiacka I, Gutowska I, Tarnowski M, Tkacz M, Wiszniewska B	Archives of medical science : AMS	10.5114/aoms.2016.63022	14	6	1471-1479
30381129	2018	[Preparation and application of rabbit polyclonal antibody against mouse Tex33].	Xia M, Xia J, Yang D, Liu M, Niu C, Shen X, Sun H, Zheng Y	Xi bao yu fen zi mian yi xue za zhi = Chinese journal of cellular and molecular immunology		34	7	643-649
30275377	2018	Decreased Capacity for Sperm Production Induced by Perinatal Bisphenol A Exposure Is Associated with an Increased Inflammatory Response in the Offspring of C57BL/6 Male Mice.	Meng Y, Lin R, Wu F, Sun Q, Jia L	International journal of environmental research and public health	10.3390/ijerph15102158	15	10
30236824	2018	Human mitochondrial DNA haplogroup M8a influences the penetrance of m.8684C>T in Han Chinese men with non-obstructive azoospermia.	Ji J, Xu M, Wang R, Wang Y, Qin Y, Li L, Zheng H, Yang S, Li S, Miao D, Jin L, Zhou L, Ling X, Xia Y, Lu C, Wang X	Reproductive biomedicine online	10.1016/j.rbmo.2018.08.004	37	4	480-488
30173464	2018	[Nanos2 in the male reproductive system: Progress in studies].	Huang ZY, Zhang XS	Zhonghua nan ke xue = National journal of andrology		24	6	558-561
30152316	2018	[The importance of sperm epigenetics for conception and embryology].	Saupstad M, Andersen E, Barrès R	Ugeskrift for laeger		180	34
30031042	2018	Nesfatin-1 ameliorates testicular injury and supports gonadal function in rats induced with testis torsion.	Arabaci Tamer S, Yildirim A, Köroğlu MK, Çevik Ö, Ercan F, Yeğen BÇ	Peptides	10.1016/j.peptides.2018.07.005	107		2021-01-09
30022686	2018	Windows of sensitivity to toxic chemicals in the development of reproductive effects: an analysis of ATSDR's toxicological profile database.	Buser MC, Abadin HG, Irwin JL, Pohl HR	International journal of environmental health research	10.1080/09603123.2018.1496235	28	5	553-578
29884549	2018	The genomic effects of cell phone exposure on the reproductive system.	Yahyazadeh A, Deniz ÖG, Kaplan AA, Altun G, Yurt KK, Davis D	Environmental research	10.1016/j.envres.2018.05.017	167		684-693
29792376	2018	Somatic Angiotensin I-Converting Enzyme Regulates Self-Renewal of Mouse Spermatogonial Stem Cells Through the Mitogen-Activated Protein Kinase Signaling Pathway.	Gao T, Zhao X, Liu C, Shao B, Zhang X, Li K, Cai J, Wang S, Huang X	Stem cells and development	10.1089/scd.2017.0287	27	15	1021-1032
29779043	2018	GLIS1-3 transcription factors: critical roles in the regulation of multiple physiological processes and diseases.	Jetten AM	Cellular and molecular life sciences : CMLS	10.1007/s00018-018-2841-9	75	19	3473-3494
29777263	2018	Folate treatment of pregnant rat dams abolishes metabolic effects in female offspring induced by a paternal pre-conception unhealthy diet.	Li J, Lu YP, Tsuprykov O, Hasan AA, Reichetzeder C, Tian M, Zhang XL, Zhang Q, Sun GY, Guo J, Gaballa MMS, Peng XN, Lin G, Hocher B	Diabetologia	10.1007/s00125-018-4635-x	61	8	1862-1876
29776850	2018	What is the best protocol to cryopreserve immature mouse testicular cell suspensions?	Onofre J, Faes K, Kadam P, Vicini E, van Pelt AMM, Goossens E	Reproductive biomedicine online	10.1016/j.rbmo.2018.04.045	37	1	2021-06-17
29618374	2018	Transient reduction of DNA methylation at the onset of meiosis in male mice.	Gaysinskaya V, Miller BF, De Luca C, van der Heijden GW, Hansen KD, Bortvin A	Epigenetics & chromatin	10.1186/s13072-018-0186-0	11	1	15
29572383	2018	CTRP3 attenuates high-fat diet-induced male reproductive dysfunction in mice.	Mu Y, Yin TL, Yin L, Hu X, Yang J	Clinical science (London, England : 1979)	10.1042/CS20180179	132	8	883-899
29514212	2018	A history of why fathers' RNA matters.	Gòdia M, Swanson G, Krawetz SA	Biology of reproduction	10.1093/biolre/ioy007	99	1	147-159
29506216	2018	Localization of dimethylated histone three lysine four in the Rattus norvegicus sperm genome.	Wilson S, Dere E, Klein D, Schorl C, Hall S, Boekelheide K	Biology of reproduction	10.1093/biolre/ioy051	99	2	266-268
29501799	2018	New transcriptomic tools to understand testis development and functions.	Lecluze E, Jégou B, Rolland AD, Chalmel F	Molecular and cellular endocrinology	10.1016/j.mce.2018.02.019	468		47-59
29498113	2018	Blastocyst production after intracytoplasmic sperm injection with semen from a stallion with testicular degeneration.	Roels K, Smits K, Ververs C, Govaere J, D'Herde K, Van Soom A	Reproduction in domestic animals = Zuchthygiene	10.1111/rda.13153	53	3	814-817
29480937	2018	Long-term culture of undifferentiated spermatogonia isolated from immature and adult bovine testes.	SuyatnoKitamura Y, Ikeda S, Minami N, Yamada M, Imai H	Molecular reproduction and development	10.1002/mrd.22958	85	3	236-249
29398482	2018	Testicular Architecture Is Critical for Mediation of Retinoic Acid Responsiveness by Undifferentiated Spermatogonial Subtypes in the Mouse.	Lord T, Oatley MJ, Oatley JM	Stem cell reports	10.1016/j.stemcr.2018.01.003	10	2	538-552
29339164	2018	NANOS2 acts as an intrinsic regulator of gonocytes-to-spermatogonia transition in the murine testes.	Pui HP, Saga Y	Mechanisms of development	10.1016/j.mod.2018.01.001	149		27-40
29337115	2018	Purification of GFRα1+ and GFRα1- Spermatogonial Stem Cells Reveals a Niche-Dependent Mechanism for Fate Determination.	Garbuzov A, Pech MF, Hasegawa K, Sukhwani M, Zhang RJ, Orwig KE, Artandi SE	Stem cell reports	10.1016/j.stemcr.2017.12.009	10	2	553-567
29324788	2018	Esrp1 is a marker of mouse fetal germ cells and differentially expressed during spermatogenesis.	Saeidi S, Shapouri F, de Iongh RU, Casagranda F, Sutherland JM, Western PS, McLaughlin EA, Familari M, Hime GR	PloS one	10.1371/journal.pone.0190925	13	1	e0190925
29287783	2018	Effects of telmisartan and losartan on irradiated testes.	da Silva Mansano N, Jorge IF, Chies AB, Viani GA, Spadella MA	Life sciences	10.1016/j.lfs.2017.12.031	194		157-167
29155043	2018	Stk33 is required for spermatid differentiation and male fertility in mice.	Martins LR, Bung RK, Koch S, Richter K, Schwarzmüller L, Terhardt D, Kurtulmus B, Niehrs C, Rouhi A, Lohmann I, Pereira G, Fröhling S, Glimm H, Scholl C	Developmental biology	10.1016/j.ydbio.2017.11.007	433	1	84-93
28646801	2018	The Effects of Exposure to Low Frequency Electromagnetic Fields on Male Fertility.	Darbandi M, Darbandi S, Agarwal A, Henkle R, Sadeghi MR	Alternative therapies in health and medicine		24	4	24-29
30964080	2018	Stem cells survive oncotherapy & can regenerate non-functional gonads: A paradigm shift for oncofertility.	Bhartiya D	The Indian journal of medical research	10.4103/ijmr.IJMR_2065_17	148	Suppl	S38-S49
30687390	2018	Developmental Dioxin Exposure Alters the Methylome of Adult Male Zebrafish Gonads.	Akemann C, Meyer DN, Gurdziel K, Baker TR	Frontiers in genetics	10.3389/fgene.2018.00719	9		719
30401915	2018	Temporal changes of Sall4 lineage contribution in developing embryos and the contribution of Sall4-lineages to postnatal germ cells in mice.	Tahara N, Kawakami H, Zhang T, Zarkower D, Kawakami Y	Scientific reports	10.1038/s41598-018-34745-5	8	1	16410
30340650	2018	Sperm imprinting integrity in seminoma patients?	Bruno C, Blagoskonov O, Barberet J, Guilleman M, Daniel S, Tournier B, Binquet C, Choux C, Fauque P	Clinical epigenetics	10.1186/s13148-018-0559-z	10	1	125
30311582	2018	The Trace Element Zinc in the Composition of Native Chorionic Gonadotropin.	Budko YV, Yampolsky LM, Fedorov YO, Khabarov AA	Critical reviews in eukaryotic gene expression	10.1615/CritRevEukaryotGeneExpr.2017019373	28	4	337-342
30122540	2018	A Homozygous Ancestral SVA-Insertion-Mediated Deletion in WDR66 Induces Multiple Morphological Abnormalities of the Sperm Flagellum and Male Infertility.	Kherraf ZE, Amiri-Yekta A, Dacheux D, Karaouzène T, Coutton C, Christou-Kent M, Martinez G, Landrein N, Le Tanno P, Fourati Ben Mustapha S, Halouani L, Marrakchi O, Makni M, Latrous H, Kharouf M, Pernet-Gallay K, Gourabi H, Robinson DR, Crouzy S, Blum M, Thierry-Mieg N, Touré A, Zouari R, Arnoult C, Bonhivers M, Ray PF	American journal of human genetics	10.1016/j.ajhg.2018.07.014	103	3	400-412
30062845	2018	Normal DNA methylation status in sperm from a somatic cell cloned bull and their fertilized embryos.	Yamanaka KI, Yamashita K, Khatun H, Wada Y, Tatemoto H, Sakatani M, Takenouchi N, Takahashi M, Watanabe S	Animal science journal = Nihon chikusan Gakkaiho	10.1111/asj.13086	89	10	1406-1414
30057276	2018	Small RNAs Gained during Epididymal Transit of Sperm Are Essential for Embryonic Development in Mice.	Conine CC, Sun F, Song L, Rivera-Pérez JA, Rando OJ	Developmental cell	10.1016/j.devcel.2018.06.024	46	4	470-480.e3
30021628	2018	Previously claimed male germline stem cells from porcine testis are actually progenitor Leydig cells.	Bai Y, Zhu C, Feng M, Wei H, Li L, Tian X, Zhao Z, Liu S, Ma N, Zhang X, Shi R, Fu C, Wu Z, Zhang S	Stem cell research & therapy	10.1186/s13287-018-0931-0	9	1	200
29993333	2018	Sex-Specific Gene Expression Differences Are Evident in Human Embryonic Stem Cells and During In Vitro Differentiation of Human Placental Progenitor Cells.	Syrett CM, Sierra I, Berry CL, Beiting D, Anguera MC	Stem cells and development	10.1089/scd.2018.0081	27	19	1360-1375
29903572	2018	Emerging roles of atypical chemokine receptor 3 (ACKR3) in normal development and physiology.	Quinn KE, Mackie DI, Caron KM	Cytokine	10.1016/j.cyto.2018.02.024	109		17-23
29902490	2018	Decreased H3K9ac level of StAR mediated testicular dysplasia induced by prenatal dexamethasone exposure in male offspring rats.	Liu M, Chen B, Pei L, Zhang Q, Zou Y, Xiao H, Zhou J, Chen L, Wang H	Toxicology	10.1016/j.tox.2018.06.005	408		2021-01-10
29800303	2018	The contribution of human sperm proteins to the development and epigenome of the preimplantation embryo.	Castillo J, Jodar M, Oliva R	Human reproduction update	10.1093/humupd/dmy017	24	5	535-555
29795630	2018	Sertoli cell-specific ablation of miR-17-92 cluster significantly alters whole testis transcriptome without apparent phenotypic effects.	Hurtado A, Real FM, Palomino R, Carmona FD, Burgos M, Jiménez R, Barrionuevo FJ	PloS one	10.1371/journal.pone.0197685	13	5	e0197685
29789566	2018	Transcriptome analysis of the adult human Klinefelter testis and cellularity-matched controls reveals disturbed differentiation of Sertoli- and Leydig cells.	Winge SB, Dalgaard MD, Belling KG, Jensen JM, Nielsen JE, Aksglaede L, Schierup MH, Brunak S, Skakkebæk NE, Juul A, Rajpert-De Meyts E, Almstrup K	Cell death & disease	10.1038/s41419-018-0671-1	9	6	586
29635059	2018	An innovative investigative approach to characterize the effects observed in a combined fertility study in male and female rats.	Xie J, Funk J, Bopst M, Ottaviani G, Downes N, Hackford S, Villabruna L, Schmitt G, Barrow P	Regulatory toxicology and pharmacology : RTP	10.1016/j.yrtph.2018.04.007	95		339-347
29623501	2018	Silymarin and celecoxib ameliorate experimental varicocele-induced pathogenesis: evidences for oxidative stress and inflammation inhibition.	Mazhari S, Razi M, Sadrkhanlou R	International urology and nephrology	10.1007/s11255-018-1862-5	50	6	1039-1052
29596923	2018	Effects of continuous bisphenol A exposure from early gestation on 90 day old rat testes function and sperm molecular profiles: A CLARITY-BPA consortium study.	Dere E, Anderson LM, Huse SM, Spade DJ, McDonnell-Clark E, Madnick SJ, Hall SJ, Camacho L, Lewis SM, Vanlandingham MM, Boekelheide K	Toxicology and applied pharmacology	10.1016/j.taap.2018.03.021	347		2021-01-09
29567201	2018	In utero heat stress causes reduced testicular area at puberty, reduced total sperm production, and increased sperm abnormalities in boars.	Lugar DW, Proctor JA, Safranski TJ, Lucy MC, Stewart KR	Animal reproduction science	10.1016/j.anireprosci.2018.02.022	192		126-135
29540184	2018	Analysis of human sperm DNA fragmentation index (DFI) related factors: a report of 1010 subfertile men in China.	Lu JC, Jing J, Chen L, Ge YF, Feng RX, Liang YJ, Yao B	Reproductive biology and endocrinology : RB&E	10.1186/s12958-018-0345-y	16	1	23
29532590	2018	Generation of Elf5-Cre knockin mouse strain for trophoblast-specific gene manipulation.	Kong S, Liang G, Tu Z, Chen D, Wang H, Lu J	Genesis (New York, N.Y. : 2000)	10.1002/dvg.23101	56	4	e23101
29526513	2018	Correlation between ubiquitination and defects of bull spermatozoa and removal of defective spermatozoa using anti-ubiquitin antibody-coated magnetized beads.	Zhang J, Su J, Hu S, Zhang J, Ding R, Guo J, Cao G, Li R, Sun QY, Li X	Animal reproduction science	10.1016/j.anireprosci.2018.01.018	192		44-52
29526076	2018	Semen Parameter Alteration, Histological Changes and Role of Oxidative Stress in Adult Rat Epididymis on Exposure to Electronic Cigarette Refill Liquid.	Rahali D, Jrad-Lamine A, Dallagi Y, Bdiri Y, Ba N, El May M, El Fazaa S, El Golli N	The Chinese journal of physiology	10.4077/CJP.2018.BAG521	61	2	75-84
29436589	2018	Ferroptosis is associated with oxygen-glucose deprivation/reoxygenation-induced Sertoli cell death.	Li L, Hao Y, Zhao Y, Wang H, Zhao X, Jiang Y, Gao F	International journal of molecular medicine	10.3892/ijmm.2018.3469	41	5	3051-3062
29388451	2018	L-carnitine counteracts prepubertal exposure to cisplatin induced impaired sperm in adult rats by preventing germ cell apoptosis.	Yaman O, Topcu-Tarladacalisir Y	Biotechnic & histochemistry : official publication of the Biological Stain Commission	10.1080/10520295.2017.1401661	93	3	157-167
29240260	2018	Sohlh1 suppresses glioblastoma cell proliferation, migration, and invasion by inhibition of Wnt/β-catenin signaling.	Liu X, Gao Q, Zhao N, Zhang X, Cui W, Sun J, Fu J, Hao J	Molecular carcinogenesis	10.1002/mc.22774	57	4	494-502
29207191	2018	Novel evidence that pituitary sex hormones regulate migration, adhesion, and proliferation of embryonic stem cells and teratocarcinoma cells.	Sellers ZP, Bujko K, Schneider G, Kucia M, Ratajczak MZ	Oncology reports	10.3892/or.2017.6108	39	2	851-859
29186436	2018	Transcriptome profiling of fetal Klinefelter testis tissue reveals a possible involvement of long non-coding RNAs in gonocyte maturation.	Winge SB, Dalgaard MD, Jensen JM, Graem N, Schierup MH, Juul A, Rajpert-De Meyts E, Almstrup K	Human molecular genetics	10.1093/hmg/ddx411	27	3	430-439
28866327	2018	Beyond quality control: The role of nonsense-mediated mRNA decay (NMD) in regulating gene expression.	Nasif S, Contu L, Mühlemann O	Seminars in cell & developmental biology	10.1016/j.semcdb.2017.08.053	75		78-87
28593902	2018	Inverted pyramid of prenatal care - is it enough? Should it be - extended inverted pyramid of prenatal care?	Ljubić A	Journal of perinatal medicine	10.1515/jpm-2016-0427	46	7	716-720
28569402	2018	LRWD1 Regulates Microtubule Nucleation and Proper Cell Cycle Progression in the Human Testicular Embryonic Carcinoma Cells.	Wang CY, Hong YH, Syu JS, Tsai YC, Liu XY, Chen TY, Su YM, Kuo PL, Lin YM, Teng YN	Journal of cellular biochemistry	10.1002/jcb.26180	119	1	314-326
28332181	2018	Involvement of testicular DAAM1 expression in zinc protection against cadmium-induced male rat reproductive toxicity.	Chemek M, Venditti M, Boughamoura S, Mimouna SB, Messaoudi I, Minucci S	Journal of cellular physiology	10.1002/jcp.25923	233	1	630-640
29226802	2018	[In vitro oogenesis: How far have we come?]	Arkoun B, Livera G	Gynecologie, obstetrique, fertilite & senologie	10.1016/j.gofs.2017.11.004	46	1	41-46
29631484	2018	Quantitative Proteomic Profiling of the Human Ovary from Early to Mid-Gestation Reveals Protein Expression Dynamics of Oogenesis and Folliculogenesis.	Bothun AM, Gao Y, Takai Y, Ishihara O, Seki H, Karger B, Tilly JL, Woods DC	Stem cells and development	10.1089/scd.2018.0002	27	11	723-735
30143724	2018	Separation and Loss of Centrioles From Primordidal Germ Cells To Mature Oocytes In The Mouse.	Simerly C, Manil-Ségalen M, Castro C, Hartnett C, Kong D, Verlhac MH, Loncarek J, Schatten G	Scientific reports	10.1038/s41598-018-31222-x	8	1	12791
29670080	2018	Starvation during pregnancy impairs fetal oogenesis and folliculogenesis in offspring in the mouse.	Wang JJ, Yu XW, Wu RY, Sun XF, Cheng SF, Ge W, Liu JC, Li YP, Liu J, Zou SH, De Felici M, Shen W	Cell death & disease	10.1038/s41419-018-0492-2	9	5	452
30591620	2018	Melatonin alleviates meiotic defects in fetal mouse oocytes induced by Di (2-ethylhexyl) phthalate in vitro.	Sun ZY, Zhang P, Wang JJ, Liu JC, Li L, Shen W, Zhai QY	Aging	10.18632/aging.101715	10	12	4175-4187
30153657	2018	Exposure to Zinc oxide nanoparticles during pregnancy induces oocyte DNA damage and affects ovarian reserve of mouse offspring.	Zhai QY, Ge W, Wang JJ, Sun XF, Ma JM, Liu JC, Zhao Y, Feng YZ, Dyce PW, De Felici M, Shen W	Aging	10.18632/aging.101539	10	8	2170-2189
29546053	2018	"Positive Regulation of RNA Metabolic Process" Ontology Group Highly Regulated in Porcine Oocytes Matured In Vitro: A Microarray Approach.	Celichowski P, Nawrocki MJ, Dyszkiewicz-Konwińska M, Jankowski M, Budna J, Bryja A, Kranc W, Borys S, Knap S, Ciesiółka S, Jeseta M, Piasecka-Stryczyńska K, Khozmi R, Bukowska D, Antosik P, Brüssow KP, Bruska M, Nowicki M, Zabel M, Kempisty B	BioMed research international	10.1155/2018/2863068	2018		2863068
29510224	2018	Investigation of LAMTOR1 gene and protein expressions in germinal vesicle and metaphase II oocytes and embryos from 1-cell to blastocyst stage in a mouse model.	Gumus E, Sari I, Yilmaz M, Cetin A	Gene expression patterns : GEP	10.1016/j.gep.2018.03.002	28		72-76
29432538	2018	Acquisition of oocyte competence to develop as an embryo: integrated nuclear and cytoplasmic events.	Conti M, Franciosi F	Human reproduction update	10.1093/humupd/dmx040	24	3	245-266
29304224	2018	In vitro differentiation of human oocyte-like cells from oogonial stem cells: single-cell isolation and molecular characterization.	Silvestris E, Cafforio P, D'Oronzo S, Felici C, Silvestris F, Loverro G	Human reproduction (Oxford, England)	10.1093/humrep/dex377	33	3	464-473
31262405	2018	Oocyte developmental competence is improved by relatively greater circulating progesterone concentrations during preovulatory follicular growth.	Menchaca A, Cuadro F, Dos Santos-Neto PC, Bosolasco D, Barrera N, de Brun V, Crispo M	Animal reproduction science	10.1016/j.anireprosci.2018.06.010	195		321-328
30525036	2018	Workshop on Germ Cells.	Dosch R	Frontiers in cell and developmental biology	10.3389/fcell.2018.00157	6		157
30449707	2018	Role of cAMP modulator supplementations during oocyte in vitro maturation in domestic animals.	Ramos Leal G, Santos Monteiro CA, Souza-Fabjan JMG, de Paula Vasconcelos CO, Garcia Nogueira LA, Reis Ferreira AM, Varella Serapião R	Animal reproduction science	10.1016/j.anireprosci.2018.11.002	199		2021-01-14
30292572	2018	In vitro developmental competence of horse embryos derived from oocytes with a different corona radiata cumulus-oocyte morphology.	Merlo B, Mari G, Iacono E	Animal reproduction science	10.1016/j.anireprosci.2018.09.023	198		233-237
30171726	2018	Improvement of oocyte in vitro maturation from mice with polycystic ovary syndrome by human mesenchymal stromal cell-conditioned media.	Jafarzadeh H, Nazarian H, Ghaffari Novin M, Shams Mofarahe Z, Eini F, Piryaei A	Journal of cellular biochemistry	10.1002/jcb.27380	119	12	10365-10375
30039232	2018	GDF-9 and BMP-15 direct the follicle symphony.	Sanfins A, Rodrigues P, Albertini DF	Journal of assisted reproduction and genetics	10.1007/s10815-018-1268-4	35	10	1741-1750
30026030	2018	Oocyte-specific deletion of Gsα induces oxidative stress and deteriorates oocyte quality in mice.	Xie Y, Wu B, Jin Y, Zhang A, Sun X, Zhang X, Gao X, Dong R, Li H, Gao J	Experimental cell research	10.1016/j.yexcr.2018.07.023	370	2	579-590
30015410	2018	Effects of adiponectin during in vitro maturation of goat oocytes: MEK 1/2 pathway and gene expression pattern.	Gomes ET, Costa JAS, Silva DMF, Al Shebli W, Azevedo ML, Monteiro PLJ, Araújo Silva RAJ, Santos Filho AS, Guerra MMP, Bartolomeu CC, Wischral A, Batista AM	Reproduction in domestic animals = Zuchthygiene	10.1111/rda.13251	53	6	1323-1329
30010519	2018	The role of propofol on mouse oocyte meiotic maturation and early embryo development.	Duan XG, Huang ZQ, Hao CG, Zhi XJ, Qi XB, Ren L, Luan SH, Liang CG	Zygote (Cambridge, England)	10.1017/S0967199418000163	26	4	261-269
29965788	2018	Mitochondrial regulation of [Ca2+]i oscillations during cell cycle resumption of the second meiosis of oocyte.	Wang F, Yuan RY, Li L, Meng TG, Fan LH, Jing Y, Zhang RR, Li YY, Liang QX, Dong F, Hou Y, Schatten H, Sun QY, Ou XH	Cell cycle (Georgetown, Tex.)	10.1080/15384101.2018.1489179	17	12	1471-1486
29883445	2018	Requirement of the 3'-UTR-dependent suppression of DAZL in oocytes for pre-implantation mouse development.	Fukuda K, Masuda A, Naka T, Suzuki A, Kato Y, Saga Y	PLoS genetics	10.1371/journal.pgen.1007436	14	6	e1007436
29774457	2018	Vitamin D as a follicular marker of human oocyte quality and a serum marker of in vitro fertilization outcome.	Ciepiela P, Dulęba AJ, Kowaleczko E, Chełstowski K, Kurzawa R	Journal of assisted reproduction and genetics	10.1007/s10815-018-1179-4	35	7	1265-1276
29703434	2018	Screening of miRNAs in human follicular fluid reveals an inverse relationship between microRNA-663b expression and blastocyst formation.	Fu J, Qu RG, Zhang YJ, Gu RH, Li X, Sun YJ, Wang L, Sang Q, Sun XX	Reproductive biomedicine online	10.1016/j.rbmo.2018.03.021	37	1	25-32
29665362	2018	Chd9 mediates highly loosened chromatin structure in growing mouse oocytes.	Ooga M, Funaya S, Hashioka Y, Fujii W, Naito K, Suzuki MG, Aoki F	Biochemical and biophysical research communications	10.1016/j.bbrc.2018.04.105	500	3	583-588
29566784	2018	Antioxidant β-cryptoxanthin enhances porcine oocyte maturation and subsequent embryo development in vitro.	Park YG, Lee SE, Son YJ, Jeong SG, Shin MY, Kim WJ, Kim EY, Park SP	Reproduction, fertility, and development	10.1071/RD17444	30	9	1204-1213
29544638	2018	Developmental Programming of Ovarian Functions and Dysfunctions.	Puttabyatappa M, Padmanabhan V	Vitamins and hormones	10.1016/bs.vh.2018.01.017	107		377-422
29544632	2018	Involvement of Bone Morphogenetic Proteins (BMP) in the Regulation of Ovarian Function.	Regan SLP, Knight PG, Yovich JL, Leung Y, Arfuso F, Dharmarajan A	Vitamins and hormones	10.1016/bs.vh.2018.01.015	107		227-261
29544631	2018	GATA Regulation and Function During the Ovarian Life Cycle.	Bennett-Toomey J, Stocco C	Vitamins and hormones	10.1016/bs.vh.2018.01.014	107		193-225
29543888	2018	Production of blastocysts following in vitro maturation and fertilization of dromedary camel oocytes vitrified at the germinal vesicle stage.	Fathi M, Moawad AR, Badr MR	PloS one	10.1371/journal.pone.0194602	13	3	e0194602
29540452	2018	Anti-Müllerian hormone overexpression restricts preantral ovarian follicle survival.	Pankhurst MW, Kelley RL, Sanders RL, Woodcock SR, Oorschot DE, Batchelor NJ	The Journal of endocrinology	10.1530/JOE-18-0005	237	2	153-163
29503399	2018	Effect of pre-in vitro maturation with cAMP modulators on the acquisition of oocyte developmental competence in cattle.	Sugimura S, Yamanouchi T, Palmerini MG, Hashiyada Y, Imai K, Gilchrist RB	The Journal of reproduction and development	10.1262/jrd.2018-009	64	3	233-241
29445069	2018	Expression and distribution of the zinc finger protein, SNAI3, in mouse ovaries and pre-implantation embryos.	Guo S, Yan X, Shi F, Ma K, Chen ZJ, Zhang C	The Journal of reproduction and development	10.1262/jrd.2017-088	64	2	179-186
29331828	2018	A recovery time after warming restores mitochondrial function and improves developmental competence of vitrified ovine oocytes.	Succu S, Gadau SD, Serra E, Zinellu A, Carru C, Porcu C, Naitana S, Berlinguer F, Leoni GG	Theriogenology	10.1016/j.theriogenology.2017.12.031	110		18-26
29331495	2018	Role of BCL2L10 in regulating buffalo (Bubalus bubalis) oocyte maturation.	Huang YL, Wang HJ, Chen FM, Zhao XL, Fu Q, Zhang PF, Pu LP, Huang FL, Lu YQ, Zhang M	Theriogenology	10.1016/j.theriogenology.2017.12.040	110		2021-01-07
29329412	2018	Lhx8 ablation leads to massive autophagy of mouse oocytes associated with DNA damage.	D'Ignazio L, Michel M, Beyer M, Thompson K, Forabosco A, Schlessinger D, Pelosi E	Biology of reproduction	10.1093/biolre/iox184	98	4	532-542
29244016	2018	Oleic acid in the modulation of oocyte and preimplantation embryo development.	Fayezi S, Leroy JLMR, Ghaffari Novin M, Darabi M	Zygote (Cambridge, England)	10.1017/S0967199417000582	26	1	2021-01-13
29232016	2018	Characterization of H3.3 and HIRA expression and function in bovine early embryos.	Zhang K, Wang H, Rajput SK, Folger JK, Smith GW	Molecular reproduction and development	10.1002/mrd.22939	85	2	106-116
29205619	2018	BAPTA-AM dramatically improves maturation and development of bovine oocytes from grade-3 cumulus-oocyte complexes.	Hu H, Mo X, Li X, Fu X, Hou Y	Molecular reproduction and development	10.1002/mrd.22936	85	1	38-45
29029246	2018	The epidermal growth factor network: role in oocyte growth, maturation and developmental competence.	Richani D, Gilchrist RB	Human reproduction update	10.1093/humupd/dmx029	24	1	2021-01-14
28708416	2018	Subchronic exposure to kalach 360 SL-induced endocrine disruption and ovary damage in female rats.	Hamdaoui L, Naifar M, Rahmouni F, Harrabi B, Ayadi F, Sahnoun Z, Rebai T	Archives of physiology and biochemistry	10.1080/13813455.2017.1352606	124	1	27-34
29361143	2018	Epididymal cysteine-rich secretory proteins are required for epididymal sperm maturation and optimal sperm function.	Hu J, Merriner DJ, O'Connor AE, Houston BJ, Furic L, Hedger MP, O'Bryan MK	Molecular human reproduction	10.1093/molehr/gay001	24	3	111-122
29594950	2018	The effect of human sperm chromatin maturity on ICSI outcomes.	Gill K, Rosiak A, Gaczarzewicz D, Jakubik J, Kurzawa R, Kazienko A, Rymaszewska A, Laszczynska M, Grochans E, Piasecka M	Human cell	10.1007/s13577-018-0203-4	31	3	220-231
29496177	2018	Berberine reinforces Sertoli cells niche and accelerates spermatogonial stem cells renewal in experimentally-induced varicocele condition in rats.	Rashtbari H, Razi M, Hassani-Bafrani H, Najaran H	Phytomedicine : international journal of phytotherapy and phytopharmacology	10.1016/j.phymed.2017.12.036	40		68-78
29870061	2018	Application of induced pluripotent stem cell and embryonic stem cell technology to the study of male infertility.	Mahabadi JA, Sabzalipour H, Bafrani HH, Gheibi Hayat SM, Nikzad H	Journal of cellular physiology	10.1002/jcp.26757	233	11	8441-8449
30309678	2018	The combination of retinoic acid and estrogen can increase germ cells genes expression in mouse embryonic stem cells derived primordial germ cells.	Eskandari N, Hassani Moghaddam M, Atlasi MA, Amini Mahabadi J, Taherian A, Nikzad H	Biologicals : journal of the International Association of Biological Standardization	10.1016/j.biologicals.2018.10.001	56		39-44
28526652	2017	Retinoic acid induces differentiation of buffalo (Bubalus bubalis) embryonic stem cells into germ cells.	Shah SM, Singla SK, Palta P, Manik RS, Chauhan MS	Gene	10.1016/j.gene.2017.05.037	626		358-366
28410126	2017	Fertilization failure and gamete health: Is there a link?	Budhwar S, Singh V, Verma P, Singh K	Frontiers in bioscience (Scholar edition)	10.2741/s494	9		395-419
29099948	2017	Heritable sperm chromatin epigenetics: a break to remember.	Meyer RG, Ketchum CC, Meyer-Ficca ML	Biology of reproduction	10.1093/biolre/iox137	97	6	784-797
28284906	2017	Bone Morphogenetic Protein (BMP) signaling in animal reproductive system development and function.	Lochab AK, Extavour CG	Developmental biology	10.1016/j.ydbio.2017.03.002	427	2	258-269
28077678	2017	Disruptive reproductive technologies.	Cohen IG, Daley GQ, Adashi EY	Science translational medicine	10.1126/scitranslmed.aag2959	9	372
27624309	2017	The Relevance of Mammalian Peroxiredoxins to the Gametogenesis, Embryogenesis, and Pregnancy Outcomes.	Li L	Reproductive sciences (Thousand Oaks, Calif.)	10.1177/1933719116667217	24	6	812-817
29126206	2017	The incidence and origin of segmental aneuploidy in human oocytes and preimplantation embryos.	Babariya D, Fragouli E, Alfarawati S, Spath K, Wells D	Human reproduction (Oxford, England)	10.1093/humrep/dex324	32	12	2549-2560
29097685	2017	Utf1 contributes to intergenerational epigenetic inheritance of pluripotency.	Bao Q, Morshedi A, Wang F, Bhargy S, Pervushin K, Yu WP, Dröge P	Scientific reports	10.1038/s41598-017-14426-5	7	1	14612
29031033	2017	An Arabidopsis divergent pumilio protein, APUM24, is essential for embryogenesis and required for faithful pre-rRNA processing.	Shanmugam T, Abbasi N, Kim HS, Kim HB, Park NI, Park GT, Oh SA, Park SK, Muench DG, Choi Y, Park YI, Choi SB	The Plant journal : for cell and molecular biology	10.1111/tpj.13745	92	6	1092-1105
28976982	2017	Role of UHRF1 in de novo DNA methylation in oocytes and maintenance methylation in preimplantation embryos.	Maenohara S, Unoki M, Toh H, Ohishi H, Sharif J, Koseki H, Sasaki H	PLoS genetics	10.1371/journal.pgen.1007042	13	10	e1007042
28864984	2017	The Importance of the Periconception Period: Immediate Effects in Cattle Breeding and in Assisted Reproduction Such as Artificial Insemination and Embryo Transfer.	Van Eetvelde M, Heras S, Leroy JLMR, Van Soom A, Opsomer G	Advances in experimental medicine and biology	10.1007/978-3-319-62414-3_3	1014		41-68
28864983	2017	Epigenetic Influences During the Periconception Period and Assisted Reproduction.	Amoako AA, Nafee TM, Ola B	Advances in experimental medicine and biology	10.1007/978-3-319-62414-3_2	1014		15-39
28615648	2017	Embryonic exposure to the widely-used herbicide atrazine disrupts meiosis and normal follicle formation in female mice.	Gely-Pernot A, Saci S, Kernanec PY, Hao C, Giton F, Kervarrec C, Tevosian S, Mazaud-Guittot S, Smagulova F	Scientific reports	10.1038/s41598-017-03738-1	7	1	3526
28413450	2017	Fetal testis organ culture reproduces the dynamics of epigenetic reprogramming in rat gonocytes.	Rwigemera A, Joao F, Delbes G	Epigenetics & chromatin	10.1186/s13072-017-0127-3	10		19
28397763	2017	Endoplasmic Reticulum Stress and Homeostasis in Reproductive Physiology and Pathology.	Guzel E, Arlier S, Guzeloglu-Kayisli O, Tabak MS, Ekiz T, Semerci N, Larsen K, Schatz F, Lockwood CJ, Kayisli UA	International journal of molecular sciences	10.3390/ijms18040792	18	4
28281142	2017	Role of DNA methylation in imprinting disorders: an updated review.	Elhamamsy AR	Journal of assisted reproduction and genetics	10.1007/s10815-017-0895-5	34	5	549-562
28274610	2017	Retinoic acid signaling is dispensable for somatic development and function in the mammalian ovary.	Minkina A, Lindeman RE, Gearhart MD, Chassot AA, Chaboissier MC, Ghyselinck NB, Bardwell VJ, Zarkower D	Developmental biology	10.1016/j.ydbio.2017.02.015	424	2	208-220
28250235	2017	Methylation dynamics during folliculogenesis and early embryo development in sheep.	Masala L, Burrai GP, Bellu E, Ariu F, Bogliolo L, Ledda S, Bebbere D	Reproduction (Cambridge, England)	10.1530/REP-16-0644	153	5	605-619
28235197	2017	An Organismal CNV Mutator Phenotype Restricted to Early Human Development.	Liu P, Yuan B, Carvalho CMB, Wuster A, Walter K, Zhang L, Gambin T, Chong Z, Campbell IM, Coban Akdemir Z, Gelowani V, Writzl K, Bacino CA, Lindsay SJ, Withers M, Gonzaga-Jauregui C, Wiszniewska J, Scull J, Stankiewicz P, Jhangiani SN, Muzny DM, Zhang F, Chen K, Gibbs RA, Rautenstrauss B, Cheung SW, Smith J, Breman A, Shaw CA, Patel A, Hurles ME, Lupski JR	Cell	10.1016/j.cell.2017.01.037	168	5	830-842.e7
29539307	2017	Early onset of puberty in cattle: implications for gamete quality and embryo survival.	Kenny DA, Heslin J, Byrne CJ	Reproduction, fertility, and development	10.1071/RD17376	30	1	101-117
27990704	2017	Differentiation of bone marrow-derived stage-specific embryonic antigen 1 positive pluripotent stem cells into male germ cells.	Shirazi R, Zarnani AH, Soleimani M, Nayernia K, Ragerdi Kashani I	Microscopy research and technique	10.1002/jemt.22812	80	4	430-440
28424629	2017	Molecular and Cellular Mechanisms of Apoptosis during Dissociated Spermatogenesis.	Liu T, Wang L, Chen H, Huang Y, Yang P, Ahmed N, Wang T, Liu Y, Chen Q	Frontiers in physiology	10.3389/fphys.2017.00188	8		188
28601408	2017	Expression of ciliated bronchial epithelium 1 during human spermatogenesis.	Pleuger C, Fietz D, Hartmann K, Schuppe HC, Weidner W, Kliesch S, Baker M, O'Bryan MK, Bergmann M	Fertility and sterility	10.1016/j.fertnstert.2017.05.019	108	1	47-54
28261829	2017	Trimetazidine has protective effects on spermatogenesis in a streptozotocin-induced diabetic rat model.	Ozcan MF, Hekimoglu ER, Ener K, Namuslu M, Altintas R, Celik HT, Akbulut Z, Altinova S	Andrologia	10.1111/and.12780	49	10
28938591	2017	Genistein up-regulates miR-20a to disrupt spermatogenesis via targeting Limk1.	Gu H, Wu W, Yuan B, Tang Q, Guo D, Chen Y, Xia Y, Hu L, Chen D, Sha J, Wang X	Oncotarget	10.18632/oncotarget.17637	8	35	58728-58737
29072697	2017	Requirement for CCNB1 in mouse spermatogenesis.	Tang JX, Li J, Cheng JM, Hu B, Sun TC, Li XY, Batool A, Wang ZP, Wang XX, Deng SL, Zhang Y, Chen SR, Huang X, Liu YX	Cell death & disease	10.1038/cddis.2017.555	8	10	e3142
29023053	2017	Effect of Antioxidants on Testicular iNOS and eNOS after High-Fat Diet in Rat.	Sohrabi M, Hosseini M, Inan S, Alizadeh Z, Vahabian M, Vahidinia AA, Lahoutian H	Pakistan journal of biological sciences : PJBS	10.3923/pjbs.2017.289.297	20	6	289-297
28877596	2017	What the human sperm methylome tells us.	Camprubí C, Cigliano RA, Salas-Huetos A, Garrido N, Blanco J	Epigenomics	10.2217/epi-2017-0049	9	10	1299-1315
28774758	2017	DMRT proteins and coordination of mammalian spermatogenesis.	Zhang T, Zarkower D	Stem cell research	10.1016/j.scr.2017.07.026	24		195-202
28655646	2017	Vitamin D deficiency impairs testicular development and spermatogenesis in mice.	Fu L, Chen YH, Xu S, Ji YL, Zhang C, Wang H, Yu DX, Xu DX	Reproductive toxicology (Elmsford, N.Y.)	10.1016/j.reprotox.2017.06.047	73		241-249
28114340	2017	Complementary Critical Functions of Zfy1 and Zfy2 in Mouse Spermatogenesis and Reproduction.	Nakasuji T, Ogonuki N, Chiba T, Kato T, Shiozawa K, Yamatoya K, Tanaka H, Kondo T, Miyado K, Miyasaka N, Kubota T, Ogura A, Asahara H	PLoS genetics	10.1371/journal.pgen.1006578	13	1	e1006578
29161703	2017	Expression Profile of NOTCH3 in Mouse Spermatogonia.	Okada R, Fujimagari M, Koya E, Hirose Y, Sato T, Nishina Y	Cells, tissues, organs	10.1159/000481772	204	2021-05-06	283-292
28982938	2017	Cellular and molecular responses of adult testis to changes in nutrition: novel insights from the sheep model.	Guan Y, Martin GB	Reproduction (Cambridge, England)	10.1530/REP-17-0061	154	5	R133-R141
28837831	2017	Effect of low-dose zearalenone exposure on reproductive capacity of male mice.	Pang J, Zhou Q, Sun X, Li L, Zhou B, Zeng F, Zhao Y, Shen W, Sun Z	Toxicology and applied pharmacology	10.1016/j.taap.2017.08.011	333		60-67
28809392	2017	Mettl3-mediated m6A regulates spermatogonial differentiation and meiosis initiation.	Xu K, Yang Y, Feng GH, Sun BF, Chen JQ, Li YF, Chen YS, Zhang XX, Wang CX, Jiang LY, Liu C, Zhang ZY, Wang XJ, Zhou Q, Yang YG, Li W	Cell research	10.1038/cr.2017.100	27	9	1100-1114
28676534	2017	Expression patterns of HENMT1 and PIWIL1 in human testis: implications for transposon expression.	Hempfling AL, Lim SL, Adelson DL, Evans J, O'Connor AE, Qu ZP, Kliesch S, Weidner W, O'Bryan MK, Bergmann M	Reproduction (Cambridge, England)	10.1530/REP-16-0586	154	4	363-374
28661483	2017	Gene knockout of Zmym3 in mice arrests spermatogenesis at meiotic metaphase with defects in spindle assembly checkpoint.	Hu X, Shen B, Liao S, Ning Y, Ma L, Chen J, Lin X, Zhang D, Li Z, Zheng C, Feng Y, Huang X, Han C	Cell death & disease	10.1038/cddis.2017.228	8	6	e2910
29247201	2017	SOX30 is required for male fertility in mice.	Feng CA, Spiller C, Merriner DJ, O'Bryan MK, Bowles J, Koopman P	Scientific reports	10.1038/s41598-017-17854-5	7	1	17619
29136647	2017	Katanin-like 2 (KATNAL2) functions in multiple aspects of haploid male germ cell development in the mouse.	Dunleavy JEM, Okuda H, O'Connor AE, Merriner DJ, O'Donnell L, Jamsai D, Bergmann M, O'Bryan MK	PLoS genetics	10.1371/journal.pgen.1007078	13	11	e1007078
29042623	2017	The protein phosphatase 1 regulator NIPP1 is essential for mammalian spermatogenesis.	Ferreira M, Boens S, Winkler C, Szekér K, Verbinnen I, Van Eynde A, Fardilha M, Bollen M	Scientific reports	10.1038/s41598-017-13809-y	7	1	13364
29039229	2017	Exposure to allethrin-based mosquito coil smoke during gestation and postnatal development affects reproductive function in male offspring of rat.	Madhubabu G, Yenugu S	Inhalation toxicology	10.1080/08958378.2017.1385661	29	8	374-385
28981118	2017	Overactive type 2 cannabinoid receptor induces meiosis in fetal gonads and impairs ovarian reserve.	De Domenico E, Todaro F, Rossi G, Dolci S, Geremia R, Rossi P, Grimaldi P	Cell death & disease	10.1038/cddis.2017.496	8	10	e3085
28868245	2017	Isolation, Culture and Characterization of Human Sertoli Cells by Flow Cytometry: Development of Procedure.	Lakpour MR, Aghajanpour S, Koruji M, Shahverdi A, Sadighi-Gilani MA, Sabbaghian M, Aflatoonian R, Rajabian-Naghandar M	Journal of reproduction & infertility		18	2	213-217
28853925	2017	Sex Determination in the Mammalian Germline.	Spiller C, Koopman P, Bowles J	Annual review of genetics	10.1146/annurev-genet-120215-035449	51		265-285
28823769	2017	Aluminum exposure for 60days at human dietary levels impairs spermatogenesis and sperm quality in rats.	Martinez CS, Escobar AG, Uranga-Ocio JA, Peçanha FM, Vassallo DV, Exley C, Miguel M, Wiggers GA	Reproductive toxicology (Elmsford, N.Y.)	10.1016/j.reprotox.2017.08.008	73		128-141
28809393	2017	Ythdc2 is an N6-methyladenosine binding protein that regulates mammalian spermatogenesis.	Hsu PJ, Zhu Y, Ma H, Guo Y, Shi X, Liu Y, Qi M, Lu Z, Shi H, Wang J, Cheng Y, Luo G, Dai Q, Liu M, Guo X, Sha J, Shen B, He C	Cell research	10.1038/cr.2017.99	27	9	1115-1127
28723571	2017	Emi2 Is Essential for Mouse Spermatogenesis.	Gopinathan L, Szmyd R, Low D, Diril MK, Chang HY, Coppola V, Liu K, Tessarollo L, Guccione E, van Pelt AMM, Kaldis P	Cell reports	10.1016/j.celrep.2017.06.033	20	3	697-708
28712647	2017	Perinatal exposure to 2,2',4'4' -Tetrabromodiphenyl ether induces testicular toxicity in adult rats.	Khalil A, Parker M, Brown SE, Cevik SE, Guo LW, Jensen J, Olmsted A, Portman D, Wu H, Suvorov A	Toxicology	10.1016/j.tox.2017.07.006	389		21-30
28592902	2017	GGNBP2 is necessary for testis morphology and sperm development.	Chen A, Li J, Song L, Ji C, Böing M, Chen J, Brand-Saberi B	Scientific reports	10.1038/s41598-017-03193-y	7	1	2998
28464759	2017	Endocrine-disrupting chemicals-Mechanisms of action on male reproductive system.	Sidorkiewicz I, Zaręba K, Wołczyński S, Czerniecki J	Toxicology and industrial health	10.1177/0748233717695160	33	7	601-609
28388629	2017	A tubulin alpha 8 mouse knockout model indicates a likely role in spermatogenesis but not in brain development.	Diggle CP, Martinez-Garay I, Molnar Z, Brinkworth MH, White E, Fowler E, Hughes R, Hayward BE, Carr IM, Watson CM, Crinnion L, Asipu A, Woodman B, Coletta PL, Markham AF, Dear TN, Bonthron DT, Peckham M, Morrison EE, Sheridan E	PloS one	10.1371/journal.pone.0174264	12	4	e0174264
28369509	2017	Revisiting the human seminiferous epithelium cycle.	Nihi F, Gomes MLM, Carvalho FAR, Reis AB, Martello R, Melo RCN, Almeida FRCL, Chiarini-Garcia H	Human reproduction (Oxford, England)	10.1093/humrep/dex064	32	6	1170-1182
28341395	2017	Gonocytes-to-spermatogonia transition initiates prior to birth in murine testes and it requires FGF signaling.	Pui HP, Saga Y	Mechanisms of development	10.1016/j.mod.2017.03.002	144	Pt B	125-139
28339606	2017	Testicular abnormalities in mice with Y chromosome deficiencies.	Ruthig VA, Nielsen T, Riel JM, Yamauchi Y, Ortega EA, Salvador Q, Ward MA	Biology of reproduction	10.1095/biolreprod.116.144006	96	3	694-706
28292009	2017	Selenium and a newly synthesized Thiocyanoacetamide reduce Doxorubicin gonadotoxicity in male rat.	Boussada M, Ali RB, Said AB, Bokri K, Akacha AB, Dziri C, El May MV	Biomedicine & pharmacotherapy = Biomedecine & pharmacotherapie	10.1016/j.biopha.2017.03.002	89		1005-1017
28202061	2017	In vitro generation of Sertoli-like and haploid spermatid-like cells from human umbilical cord perivascular cells.	Shlush E, Maghen L, Swanson S, Kenigsberg S, Moskovtsev S, Barretto T, Gauthier-Fisher A, Librach CL	Stem cell research & therapy	10.1186/s13287-017-0491-8	8	1	37
28196692	2017	SHISA6 Confers Resistance to Differentiation-Promoting Wnt/β-Catenin Signaling in Mouse Spermatogenic Stem Cells.	Tokue M, Ikami K, Mizuno S, Takagi C, Miyagi A, Takada R, Noda C, Kitadate Y, Hara K, Mizuguchi H, Sato T, Taketo MM, Sugiyama F, Ogawa T, Kobayashi S, Ueno N, Takahashi S, Takada S, Yoshida S	Stem cell reports	10.1016/j.stemcr.2017.01.006	8	3	561-575
28017656	2017	Primary Human Testicular Cells Self-Organize into Organoids with Testicular Properties.	Baert Y, De Kock J, Alves-Lopes JP, Söder O, Stukenborg JB, Goossens E	Stem cell reports	10.1016/j.stemcr.2016.11.012	8	1	30-38
29354072	2017	Obesity or Overweight, a Chronic Inflammatory Status in Male Reproductive System, Leads to Mice and Human Subfertility.	Fan W, Xu Y, Liu Y, Zhang Z, Lu L, Ding Z	Frontiers in physiology	10.3389/fphys.2017.01117	8		1117
29222434	2017	Embryonic lethality and defective male germ cell development in mice lacking UTF1.	Kasowitz SD, Luo M, Ma J, Leu NA, Wang PJ	Scientific reports	10.1038/s41598-017-17482-z	7	1	17259
28962037	2017	Assessment of sperm nuclear quality after in vitro maturation of fresh or frozen/thawed mouse pre-pubertal testes.	Oblette A, Rives N, Dumont L, Rives A, Verhaeghe F, Jumeau F, Rondanino C	Molecular human reproduction	10.1093/molehr/gax048	23	10	674-684
28956719	2017	Arsenic trioxide exposure impairs testicular morphology in adult male mice and consequent fetus viability.	da Silva RF, Borges CDS, de Almeida Lamas C, Cagnon VHA, de Grava Kempinas W	Journal of toxicology and environmental health. Part A	10.1080/15287394.2017.1376405	80	19-21	1166-1179
28870492	2017	Prenatal and postnatal exposure to low levels of permethrin exerts reproductive effects in male mice.	Saito H, Hara K, Tanemura K	Reproductive toxicology (Elmsford, N.Y.)	10.1016/j.reprotox.2017.08.022	74		108-115
28630288	2017	Intact piRNA pathway prevents L1 mobilization in male meiosis.	Newkirk SJ, Lee S, Grandi FC, Gaysinskaya V, Rosser JM, Vanden Berg N, Hogarth CA, Marchetto MCN, Muotri AR, Griswold MD, Ye P, Bortvin A, Gage FH, Boeke JD, An W	Proceedings of the National Academy of Sciences of the United States of America	10.1073/pnas.1701069114	114	28	E5635-E5644
28623529	2017	Ameliorative effect of omega-3 on spermatogenesis, testicular antioxidant status and preimplantation embryo development in streptozotocin-induced diabetes in rats.	Khavarimehr M, Nejati V, Razi M, Najafi G	International urology and nephrology	10.1007/s11255-017-1636-5	49	9	1545-1560
[truncated: 3,105 more rows]

## Sheet: Fertilization
Query terms- (fertilization OR fertilisation) AND (embryonic development OR fetal development) AND (“cell physiology” OR signalling OR pathway OR gene OR protein) AND (human OR mammalian) NOT (amphibians OR frog) NOT (fishes) NOT (invertebrates) NOT (birds OR aves OR avian OR chick) NOT (infections)
[truncated: 5,532 more rows]

[truncated: 35 more sheets: Zygote Formation, Implantation, Blastulation, Gastrulation, Placenta Formation, Neurulation, Ectoderm & Derivatives, Central Nervous System, Peripheral Nervous System, Autonomous Nervous System, Integumentary System, Mesoderm & Derivatives, Somitogenesis, Hematopoiesis, Heart & Circulatory System, Immune System, Spleen, Nephrogenesis, Urinary Bladder, Urethra …]
