# Supplementary material for: Beyond AOPs: A Mechanistic Evaluation of NAMs in DART Testing
Source: Front Toxicol. 2022 Mar 7;4:838466. doi: 10.3389/ftox.2022.838466 (PMC8915803; doi:10.3389/ftox.2022.838466)
Supplement: Supplementary file 7 [file DataSheet8.XLSX]

## Sheet: DARS_NGRA_jVenn
genes present only in NGRA HTTr	genes present only in DARS	genes present in both NGRA HTTr and DARS
A4GALT	CGA	ABCA1
AAAS	SHH	ABCA12
AACS	WNT1	ABCA2
AAGAB	INS	ABCG1
AAK1	SRY	ABCG2
AAMDC	TNF	ABHD5
AAMP	AMH	ABI1
AARD	LEP	ACD
AARS2	IL1B	ACHE
AARSD1	CD8A	ACKR3
AASDH	NGF	ACTA2
AASDHPPT	PTH	ACTB
AATF	IFNG	ACTL6A
ABAT	CD8B	ACVR1
ABCA5	PRL	ACVR2A
ABCA7	PTPRC	ACVR2B
ABCB10	CSF2	ADA
ABCB6	PAX3	ADAM10
ABCB8	PAX2	ADAM17
ABCB9	IL2	ADAM19
ABCC1	TAL1	ADAMTS9
ABCC10	MYF5	ADAR
ABCC2	CRH	ADCY6
ABCC3	VIP	ADGRA2
ABCC4	GH1	ADGRG1
ABCD1	CDX2	ADGRG6
ABCD3	GATA1	ADIPOR1
ABCD4	NOG	ADIPOR2
ABCE1	IL10	ADM
ABCF1	PDX1	ADNP
ABCF2	CSF3	ADORA1
ABCF2-H2BE1	IL4	AFF3
ABCF3	IL2RA	AGER
ABHD11	FGF9	AGK
ABHD12	INSL3	AGMAT
ABHD14B	FOXP3	AGO2
ABHD15	SOX10	AGRN
ABHD16A	ESR2	AHNAK
ABHD17A	CYP17A1	AHR
ABHD17B	IL1A	AIMP1
ABHD17C	GDF9	AK3
ABHD18	IL3	AK4
ABHD2	WNT3A	AKIRIN2
ABHD6	SPI1	AKR1C2
ABHD8	CYP11A1	AKR1C3
ABI2	HAND2	AKT1
ABL2	LHCGR	AKT2
ABLIM1	CGB3	AKTIP
ABLIM2	FSHR	ALAS1
ABR	ADIPOQ	ALB
ABRACL	FASLG	ALCAM
ABT1	NKX2-1	ALDH1A3
ABTB2	NGFR	ALKBH1
ACAA1	TBX5	ALOX15
ACAA2	GHRL	AMER1
ACACB	ALDH1A2	AMOT
ACAD10	CCN2	ANG
ACAD11	ENG	ANKRD1
ACAD8	MYOG	ANKRD11
ACAD9	CHAT	ANLN
ACADM	ATOH1	ANTXR1
ACADSB	CUBN	ANXA1
ACADVL	VANGL2	ANXA2
ACAP2	IL7R	ANXA4
ACAP3	GCG	ANXA5
ACAT1	DMRT1	ANXA7
ACAT2	INHA	AP2A1
ACBD3	STRA8	AP2B1
ACBD4	RARB	APAF1
ACBD5	HSD3B2	APC
ACBD6	IL17A	APEX1
ACBD7	TLR4	APLF
ACER2	RLN1	APLP2
ACER3	CD38	APOB
ACIN1	FOXN1	APOM
ACLY	REN	APP
ACO1	PIK3CG	AR
ACOT11	SST	AREG
ACOT13	PAX5	ARFGEF2
ACOT7	ETV2	ARHGAP5
ACOT8	CD5	ARHGEF12
ACOX1	DLX5	ARHGEF7
ACOX3	BMP15	ARID1A
ACP1	DDX4	ARID1B
ACP2	KLF1	ARID3A
ACP6	WNT7A	ARL13B
ACSF2	NDP	ARL3
ACSF3	PAX9	ARMC5
ACSL1	GREM1	ARNT
ACSL3	ITGB3	ARNT2
ACTG1	MC2R	ARNTL
ACTL8	NTRK2	ARRB1
ACTN1	NTRK1	ARSA
ACTN4	EN1	ASCL1
ACTR10	HOXD13	ASCL2
ACTR1A	CDH5	ASH2L
ACTR1B	PIWIL1	ASIC1
ACTR2	DLL4	ASPM
ACTR3	TCF21	ASS1
ACTR3B	IKZF1	ASXL1
ACTR8	MESP2	ASXL2
ACTRT3	PAX1	ATE1
ACYP1	MYF6	ATF1
ACYP2	HBB	ATF2
ADAM15	MEF2C	ATF4
ADAM22	HOXB4	ATF5
ADAM32	SHBG	ATF6
ADAM8	AGTR2	ATG5
ADAM9	OLIG2	ATG9A
ADAMTS17	PHOX2B	ATMIN
ADAMTS19	HOXA13	ATP1B1
ADAP2	PAX8	ATP2A2
ADARB1	PAX7	ATP2B1
ADAT1	HOXA9	ATP6V0A2
ADAT2	PTGS1	ATP7A
ADCK1	TG	ATR
ADCK2	PRRX1	ATRIP
ADCK5	MEIS1	ATRN
ADCY1	IGHE	ATRX
ADCY9	ACE	AURKA
ADD1	SLC6A4	AURKB
ADD3	SIX3	AXIN2
ADGRB1	KISS1	B2M
ADGRD1	RXFP2	B3GLCT
ADGRF4	TLX1	BACE1
ADGRL1	HOXB1	BAX
ADGRV1	VCAM1	BCAR1
ADH5	CD2	BCAS3
ADI1	TBX4	BCL11B
ADIRF	PENK	BCL2
ADK	PIWIL4	BCL2L1
ADNP2	OSM	BCL3
ADO	CD1A	BCL6
ADPGK	TYR	BCOR
ADRA2C	FOXG1	BCR
ADRM1	NLRP5	BCS1L
ADSS2	SIX2	BDKRB2
AEBP2	CD69	BECN1
AEN	MYOC	BEX3
AFAP1L2	TBX18	BFSP1
AFF1	ZFPM2	BICD1
AFF4	DBH	BID
AFG3L2	IL2RG	BIRC5
AFMID	DCC	BLM
AFTPH	RAG1	BMF
AGA	EMX2	BMI1
AGAP1	LTA	BMP1
AGAP11	HOXA11	BMP4
AGAP2	PROK1	BMP7
AGAP4	NANOS2	BMP8B
AGAP5	RMRP	BMPR1A
AGAP6	BARX1	BMPR1B
AGAP9	ACR	BMPR2
AGBL5	POU3F4	BPTF
AGFG1	ZAR1	BRCA1
AGFG2	IL12A	BRCA2
AGGF1	RUNX3	BRD2
AGL	FCGR3B	BRF1
AGO1	CASR	BRIP1
AGO4	FCGR3A	BSCL2
AGPAT1	PRM2	BSG
AGPAT2	NKX3-2	BTG2
AGPAT3	SFTPB	BTRC
AGPAT5	LRP2	BUB1
AGR2	CDX1	BUB1B
AGR3	RAG2	BYSL
AGTPBP1	EBF1	C1QBP
AHCTF1	PLCZ1	CADM1
AHCY	SYP	CALM2
AHCYL1	GNRHR	CALM3
AHCYL2	NR4A2	CALR
AHNAK2	DLX2	CAPG
AHRR	THPO	CAPN2
AHSA1	SOX7	CAPNS1
AIDA	SHOX	CAPS
AIF1L	HOXA1	CARM1
AIFM1	EDAR	CASP2
AIFM2	GCM2	CASP6
AIG1	SYCP3	CASP7
AIMP2	NKX2-2	CASP8
AIP	TET3	CASP9
AJAP1	ZEB1	CASZ1
AJUBA	NOBOX	CAT
AK1	ELP1	CAV1
AK2	SHOX2	CBFA2T2
AK6	VSX2	CBFA2T3
AK7	DNTT	CBFB
AK8	WNT2	CBR1
AK9	NEUROD1	CBS
AKAP1	ALX4	CBX1
AKAP11	SLC5A5	CBX2
AKAP13	MYOCD	CBX3
AKAP17A	SP7	CCL28
AKAP5	IFNA1	CCM2
AKAP7	NLRP3	CCM2L
AKAP8	SLC8A1	CCNA2
AKAP8L	CD1C	CCNB1
AKAP9	MEOX1	CCND1
AKIP1	S100B	CCND3
AKNA	ARX	CCNE1
AKR1A1	IL5	CCNK
AKR1E2	ITGA4	CCNL2
AKR7A2	NEUROG2	CD109
AKR7A3	IL33	CD164
AKT1S1	PLAC1	CD22
ALAD	FLG	CD24
ALDH16A1	TSHR	CD320
ALDH18A1	POU3F1	CD44
ALDH1B1	IFNA2	CD46
ALDH1L2	MMP13	CD55
ALDH3A2	ITGAL	CD58
ALDH3B1	SOSTDC1	CD81
ALDH4A1	TPO	CD82
ALDH6A1	TFAP2B	CD9
ALDH9A1	WNT7B	CDC25B
ALDOA	PTF1A	CDC25C
ALG1	SFTPA1	CDC42
ALG10	ZP2	CDC7
ALG10B	LHX9	CDC73
ALG11	CRX	CDH1
ALG12	ZP1	CDH3
ALG2	LHX8	CDK1
ALG3	CNR2	CDK10
ALG5	TSPY1	CDK16
ALG6	NOV	CDK20
ALKBH2	PITX3	CDK4
ALKBH3	GAST	CDK5
ALKBH4	CCL5	CDK6
ALKBH5	BMPER	CDK9
ALKBH6	PTGER2	CDKL5
ALKBH7	MPO	CDKN1A
ALKBH8	LTF	CDKN1B
ALMS1	TBX21	CDKN2B
ALS2	BARHL1	CDKN2D
ALYREF	POU4F2	CDON
AMBRA1	PPY	CEBPA
AMD1	SOST	CEBPB
AMDHD2	HTR1A	CECR2
AMFR	IFNB1	CELF1
AMIGO1	CD1B	CELSR1
AMIGO2	KRT5	CELSR2
AMMECR1	ATOH7	CENPB
AMMECR1L	FIGLA	CENPF
AMOTL1	GJA5	CENPI
AMOTL2	FGF23	CENPU
AMPD3	FLI1	CEP104
AMZ2	IVL	CEP290
ANAPC1	SLC18A3	CEP55
ANAPC11	CA1	CFL2
ANAPC13	KERA	CGN
ANAPC15	ERVW-1	CHD1
ANAPC16	H1FT	CHD1L
ANAPC2	CCR9	CHD4
ANAPC4	F8	CHD7
ANAPC5	CYP11B2	CHEK1
ANAPC7	IL2RB	CHKA
ANGEL1	MS4A1	CHM
ANGEL2	VSX1	CHRM1
ANKFY1	SLC10A6	CHSY1
ANKHD1	NANOS3	CHUK
ANKHD1-EIF4EBP3	MIP	CITED2
ANKIB1	MUC16	CKAP2L
ANKLE2	DMBT1	CLCN5
ANKMY2	SOHLH1	CLDN4
ANKRA2	H2AFX	CLDN7
ANKRD10	GLP1R	CLDN9
ANKRD12	SLC12A5	CLIC4
ANKRD13A	HMX1	CLN5
ANKRD13B	POU4F3	CLN8
ANKRD13C	RBP3	CLU
ANKRD16	GYPA	CNBP
ANKRD17	NKX6-1	CNOT7
ANKRD18A	DSPP	CNTF
ANKRD18B	RIPPLY2	COIL
ANKRD26	NPHS1	COL18A1
ANKRD27	SYCP1	COL1A1
ANKRD28	CD28	COPG2
ANKRD36	TRPV6	COPS5
ANKRD36C	IL13	COPS6
ANKRD37	ZP4	CPAMD8
ANKRD39	BARX2	CPLX1
ANKRD40	HMX3	CPT1C
ANKRD42	H1FOO	CRABP1
ANKRD44	CST8	CRABP2
ANKRD46	CD40LG	CRADD
ANKRD49	PRF1	CRBN
ANKRD50	LGI1	CREB1
ANKRD52	MESD	CREB3
ANKRD54	CXCR2	CREBBP
ANKRD9	CCR2	CREBRF
ANKS1A	HOXD11	CREM
ANKS1B	HOXA7	CRIM1
ANKS3	HBE1	CRISPLD2
ANKS6	GFRA2	CRKL
ANKZF1	CCL25	CRYBB2
ANO10	CST9	CSK
ANO6	CST9L	CSNK2A2
ANO8	CD80	CST3
ANP32A	TNR	CTBP1
ANP32B	CYR61	CTBP2
ANP32C	MAG	CTCF
ANP32E	WBP2NL	CTH
ANXA11	LORICRIN	CTNNA1
ANXA2P2	ESRRB	CTNNB1
ANXA2R	FSHB	CTNND1
ANXA3	MAMLD1	CTNND2
ANXA6	SIX6	CTSB
ANXA8L1	DDR2	CTSL
ANXA9	TIE1	CUL1
AP1AR	UNCX	CUL4A
AP1B1	SLC18A2	CUL5
AP1G1	GJB6	CUL7
AP1G2	POU1F1	CUX1
AP1M1	TLR2	CXCL14
AP1M2	LHX3	CXCL8
AP1S1	BEST1	CXCR4
AP1S2	ZSCAN4	CXXC1
AP1S3	WNT10A	CYB5D2
AP2A2	DIO2	CYCS
AP2M1	SFRP5	CYLD
AP2S1	TEX33	CYP1A1
AP3B1	USP26	CYP1B1
AP3D1	PTCRA	CYP26B1
AP3M1	RIPK3	CYP27B1
AP3M2	CA3	CYP51A1
AP3S1	CD3G	DAAM1
AP3S2	CX3CR1	DAB2IP
AP4B1	IBSP	DACH1
AP4E1	ALX3	DAG1
AP4M1	GFI1B	DAZAP1
AP5B1	POU2AF1	DBN1
AP5S1	CNTFR	DCAF13
AP5Z1	MLC1	DCAF7
APBA1	ESX1	DCUN1D1
APBA3	HOXD4	DDAH1
APBB2	LMX1A	DDAH2
APBB3	DRD1	DDR1
APEH	B4GALNT2	DDRGK1
APEX2	SIGLEC1	DDX11
APH1A	MC5R	DDX58
APH1B	ADCYAP1	DDX6
API5	NCAN	DENND1A
APIP	GJA8	DHCR7
APLP1	LYVE1	DHFR
APOBEC3C	S100G	DIABLO
APOL2	KRT1	DICER1
APOO	DRD3	DIDO1
APOOL	GDF6	DIP2A
APPBP2	LYL1	DIP2B
APPL2	CD163	DIXDC1
APRT	DMRT2	DKC1
APTX	SEBOX	DKK1
AQR	SELENOP	DLGAP5
ARAF	CTCFL	DLL1
ARAP1	DSG1	DLX1
ARAP2	BHLHA9	DLX3
ARCN1	USH1C	DMC1
ARF1	TNP2	DNASE2
ARF3	SUN5	DNM2
ARF4	TBXT	DNMBP
ARF5	SCT	DNMT1
ARFGAP1	RFX6	DNMT3A
ARFGAP2	RPE65	DOCK1
ARFGAP3	DLX4	DOT1L
ARFGEF1	IDO2	DPH1
ARFGEF3	DYNLT2	DPYSL2
ARFIP2	CHL1	DSCAM
ARFRP1	OPRM1	DSG2
ARG2	FGF16	DSP
ARGLU1	CNMD	DST
ARHGAP10	BNC1	DTNA
ARHGAP11A	CD27	DUSP1
ARHGAP11B	CTLA4	DUSP5
ARHGAP17	KLRD1	DUSP9
ARHGAP18	MOG	DUT
ARHGAP19	GSX2	DVL1
ARHGAP20	PIP	DVL2
ARHGAP21	CERKL	DYNC1H1
ARHGAP24	MOV10L1	DYRK1A
ARHGAP26	RXFP1	E2F3
ARHGAP29	MLN	E2F4
ARHGAP35	MMP8	EBP
ARHGAP39	CRB2	ECD
ARHGAP4	CMTM2	ECE1
ARHGAP44	HOXB8	EDN1
ARHGAP8	LPA	EED
ARHGDIA	TPPP3	EEF1D
ARHGDIG	GLIS3	EFCAB2
ARHGEF1	AQP8	EFNA1
ARHGEF10	GAD2	EFNA5
ARHGEF10L	KRT20	EFNB2
ARHGEF11	TEX101	EFTUD2
ARHGEF16	ANOS1	EGF
ARHGEF17	P2RX7	EGFL7
ARHGEF18	GIP	EGR1
ARHGEF2	LCT	EGR3
ARHGEF28	FOXI1	EHD1
ARHGEF3	NR2E1	EHMT1
ARHGEF35	CTAG1B	EHMT2
ARHGEF38	KIAA0319	EIF1
ARHGEF39	RHCG	EIF1AX
ARHGEF4	M1AP	EIF2A
ARHGEF5	PLN	EIF2AK2
ARHGEF9	SELE	EIF2AK3
ARID2	HOXD12	EIF4E
ARID4A	MRTFB	EIF4EBP1
ARID4B	PDYN	EIF4EBP2
ARID5B	SLC5A7	EIF5A
ARIH1	BCAN	ELF1
ARIH2	GHRH	ELF3
ARL1	FABP2	ELF5
ARL11	BPI	EMP2
ARL14EP	CD33	EN2
ARL15	SPO11	ENDOG
ARL16	OLIG1	ENO2
ARL2	IL25	EP300
ARL2BP	DKK2	EPAS1
ARL2-SNX15	CCL4	EPB41L5
ARL4A	GSC2	EPCAM
ARL5A	DAND5	EPHB2
ARL5B	CDX4	EPHB3
ARL6	MSGN1	EPHB4
ARL6IP1	NHLH1	EPHX1
ARL6IP4	LIM2	ERBB2
ARL6IP5	RCVRN	ERBB3
ARL6IP6	MAEL	ERBB4
ARL8A	G6PC	ERCC1
ARL8B	UCA1	ERCC2
ARMC1	KRT12	ERCC6L
ARMC10	LBX2	ERG
ARMC6	CCL17	ERMAP
ARMC7	PNOC	ERP29
ARMC8	GTSF1	ERRFI1
ARMC9	AQP4	ESCO2
ARMCX1	PRSS56	ESPN
ARMCX2	DNASE1	ESR1
ARMCX5	TLR7	ETS2
ARMCX6	CCL21	ETV5
ARMT1	KLRB1	ETV6
ARNTL2	ALK	EXOC4
ARPC1A	TBR1	EXOSC3
ARPC1B	BRDT	EXT1
ARPC2	TENM4	EXT2
ARPC3	CCL3	EYA2
ARPC4	FUT7	EZH1
ARPC5	PTH2R	EZH2
ARPC5L	GDF2	EZR
ARPIN	SP6	F11R
ARPP19	ARHGEF25	FAAH
ARRDC1	BPIFA1	FADD
ARRDC2	C9ORF24	FAF1
ARRDC4	TNP1	FAM107B
ARSB	FCGR1A	FAM161A
ARSD	CCR4	FANCA
ARSG	TACR1	FANCC
ARSK	IL22	FANCD2
ARV1	RLBP1	FANCG
ASAH1	BTG4	FANCM
ASAH2B	KHDC3L	FAT1
ASAP1	RASGRF1	FBXO11
ASAP2	CELF3	FBXW11
ASB1	BMP10	FBXW4
ASB13	LCP2	FBXW7
ASB7	SERPINB2	FBXW8
ASB8	HOXA4	FDX1
ASCC1	RXRG	FECH
ASCC2	HTR4	FERMT1
ASCC3	ADAM2	FERMT2
ASF1A	HORMAD1	FGF13
ASF1B	TRHR	FGFR2
ASH1L	FCER2	FGFR3
ASL	HDC	FHL1
ASMTL	CD207	FHL2
ASNS	HTR2A	FKBP4
ASNSD1	CCR5	FLCN
ASPSCR1	TLR9	FLII
ASRGL1	MMP26	FLNA
ASTE1	DSG4	FLNB
ATAD1	PAPPA2	FLT3
ATAD2	SGCA	FMR1
ATAD2B	SFTPD	FN1
ATAD3A	NOD2	FOXA1
ATAD3B	CCN4	FOXC1
ATAD5	CXCL9	FOXJ2
ATAT1	ATP6V1B1	FOXM1
ATF6B	CRB1	FOXO3
ATF7IP	PGK2	FOXP1
ATF7IP2	SPATA9	FOXP2
ATG10	SMYD1	FOXP4
ATG101	ZACN	FREM2
ATG12	COL10A1	FRS2
ATG13	RAMP2	FSCN1
ATG14	MRAP	FSCN2
ATG16L1	RNU1-4	FSTL3
ATG2A	HAP1	FTO
ATG2B	FGF20	FUT1
ATG3	WNT2B	FXN
ATG4A	EDN2	FXR1
ATG4B	PIWIL3	FYN
ATG4C	KL	FZD1
ATG4D	ADM2	FZD5
ATIC	GRIN2B	FZD6
ATL2	MYT1	G6PD
ATL3	MMEL1	GAB1
ATM	FGFBP1	GABBR1
ATN1	NKX2-6	GAD1
ATOX1	SLC12A1	GADD45A
ATP11A	OOEP	GAL
ATP11B	HEMGN	GALNS
ATP11C	H2AZ1	GALNT3
ATP1A1	GBX1	GAPDH
ATP1B3	SLC2A5	GAS6
ATP2A3	CFAP126	GATA2
ATP2C1	FEZF2	GATA3
ATP5MC1	ITGB2	GATA6
ATP5MJ	MYH7	GBA
ATP5PF	TNNI1	GBX2
ATP6AP1	RNASE3	GCDH
ATP6AP2	SFRP4	GCLC
ATP6V0B	ICK	GCLM
ATP6V0C	TULP1	GCN1
ATP6V0D1	FOXN4	GDF1
ATP6V0E1	PLVAP	GDF11
ATP6V0E2	SLC25A31	GDF15
ATP6V1A	EMCN	GDNF
ATP6V1B2	CCL19	GFRA1
ATP6V1C1	HOXD9	GGA1
ATP6V1D	FGF21	GGNBP2
ATP6V1E1	GET1	GJB2
ATP6V1E2	KIRREL3	GK
ATP6V1F	PAXX	GLB1
ATP6V1G1	OC90	GLG1
ATP6V1H	TRPV4	GLI3
ATP7B	OTOR	GLRX3
ATP8A1	HSPB3	GLUL
ATP8B1	TAF7L	GMNN
ATP8B2	UFL1	GNAI2
ATP9A	DSC1	GNAI3
ATPAF1	FAP	GNAQ
ATPAF2	ACRBP	GNAS
ATRAID	HSP90AA2	GNL3
ATXN1	FAM107A	GNPDA1
ATXN10	OPTC	GOPC
ATXN1L	NR2E3	GPC6
ATXN2	HPSE2	GPER1
ATXN2L	GRM5	GPI
ATXN3	BARHL2	GPR143
ATXN7	GRK1	GPR37
ATXN7L1	C1QTNF5	GPSM2
ATXN7L2	CCDC87	GPX3
ATXN7L3	BOLL	GPX4
ATXN7L3B	VPREB1	GRB2
AUNIP	EBF2	GRHL1
AUP1	LGALS9	GRHL2
AURKAIP1	CCL27	GRIP1
AVL9	FMN1	GRK2
AVPI1	IL21	GRM4
AZI2	LPAR5	GRN
AZIN1	MARCHF7	GSC
B3GALNT1	SEPTIN5	GSK3B
B3GALNT2	GRIA1	GSR
B3GALT6	NPVF	GTF2H5
B3GNT3	SLC6A3	GTF2I
B3GNT4	MAB21L1	HADHA
B3GNTL1	FRMD7	HAT1
B4GALNT1	TRPV3	HBA1
B4GALNT4	LY6D	HBA2
B4GALT4	ALOX12	HBEGF
B4GALT5	FREM3	HBP1
B4GALT7	CCNQ	HCCS
B9D1	SELENON	HCFC1
B9D2	TRIM63	HDAC1
BABAM1	MUSK	HDAC11
BAD	FGF6	HDAC2
BAG1	GPX5	HDAC3
BAG2	GRIN2A	HDAC4
BAG3	PCDH11X	HDAC6
BAG4	HGFAC	HDGF
BAG5	NMBR	HDGFL3
BAG6	PYY3	HENMT1
BAHCC1	TFF2	HES1
BAHD1	RPGRIP1	HES6
BAIAP2	IL9	HESX1
BAIAP2L1	ACOD1	HEXB
BAIAP3	HOXB13	HEXIM1
BAMBI	ELANE	HEY1
BANF1	MMP12	HEY2
BANP	HOXD10	HHEX
BARD1	LNPK	HIF1A
BASP1	RIOX1	HINFP
BATF	SEMG2	HIPK2
BAZ1A	PLXNA4	HIRA
BAZ1B	ADRB3	HK2
BAZ2A	MYO15A	HLA-C
BAZ2B	CNGA3	HMGA1
BBC3	RGR	HMGB1
BBIP1	IL3RA	HMGB3
BBS1	PLCD3	HMGCR
BBS10	RTL1	HMGN1
BBS9	WNT9A	HMGN2
BBX	HTR2B	HMOX1
BCAM	SPAG6	HMOX2
BCAP29	AKAP4	HNRNPA2B1
BCAP31	PADI4	HNRNPK
BCAR3	CD300LF	HNRNPU
BCAS1	GSX1	HOXA10
BCAS2	NKX6-2	HOXC13
BCAS4	CTNNA2	HOXC8
BCAT2	WNT8B	HPRT1
BCCIP	AIPL1	HRAS
BCKDHA	NCKAP1L	HS2ST1
BCKDHB	HBZ	HS6ST1
BCKDK	FCGR2B	HSD17B4
BCL2L11	BMP3	HSD17B7
BCL2L12	EPB42	HSF1
BCL2L13	SOX15	HSF2
BCL2L2	INSRR	HSF4
BCL2L2-PABPN1	UPK1B	HSP90AA1
BCL7A	OMG	HSP90B1
BCL7B	SLCO1A2	HSPA1B
BCL7C	SLC26A5	HSPA2
BCL9	UCN3	HSPA4
BCL9L	VAX1	HSPA4L
BCLAF1	MORC1	HSPA5
BCORL1	MYH6	HSPA8
BDH2	CTSG	HSPB1
BDP1	KPRP	HSPD1
BEND7	SCEL	HSPE1
BET1	OPN5	HSPH1
BET1L	RETN	HTRA1
BEX2	PROKR2	HTT
BHLHB9	MEG8	HUWE1
BHLHE40	PADI2	HYAL2
BHLHE41	INSL6	ID1
BICD2	BLK	ID2
BICDL1	DTX1	IDE
BICDL2	P2RY12	IFNAR1
BIN3	FEV	IFT172
BIRC2	POU3F2	IFT80
BIRC6	OR5I1	IGF1R
BIVM	PTPRB	IGF2R
BLMH	EYA4	IGFBP2
BLOC1S1	RP1	IGFBP4
BLOC1S2	CDY1	IGFBP5
BLOC1S4	HYDIN	IGLL1
BLOC1S5	CASP14	IGSF1
BLOC1S6	ENDOU	IK
BLVRA	NRG3	IKBKG
BLVRB	NRK	IKZF2
BLZF1	ESRG	IL1R1
BMERB1	S100A8	IL6R
BMS1	GPRC6A	IL6ST
BNIP1	SPAG11B	ILK
BNIP2	CCDC54	IMMP2L
BNIP3L	GRM1	ING2
BOC	GRM7	INHBB
BOD1L1	FAT2	INO80
BOK	SLC17A8	INPP4B
BOLA1	OTOG	INSR
BOLA2	BFSP2	INTS12
BOLA2B	PADI6	IRF1
BOLA3	DKKL1	IRF6
BOP1	CRISP1	IRS1
BORA	HRNR	IRS2
BORCS5	RYR3	IRX3
BORCS6	STEAP4	IRX4
BORCS7	BDKRB1	ISCA1
BORCS8	FFAR4	ISG15
BPHL	POU2F3	ITGA2B
BPNT1	NGB	ITGA3
BPNT2	CDH17	ITGAV
BRAP	GPR55	ITGB1
BRAT1	ODF1	ITGB4
BRCC3	TXK	ITGB5
BRD3	FCGR1B	ITGB6
BRD4	CCR8	ITGB8
BRD7	DARS1	ITPR1
BRD9	DYNC2I2	ITPR3
BRF2	HCRTR2	IZUMO1
BRI3BP	ELAVL4	JAG2
BRINP3	PRDM8	JAK2
BRIX1	LHX5	JARID2
BRK1	TRPC7	JMJD1C
BRMS1	SLC6A17	JMJD6
BRMS1L	GLP2R	JUN
BROX	TECTB	JUNB
BRPF3	OCM	JUND
BRWD1	GJA3	KAT2A
BRWD3	IMPG2	KAT2B
BSDC1	PRCD	KAT5
BST2	SMCP	KAT6A
BTBD1	SPATA16	KAT8
BTBD10	HSPB7	KCNQ4
BTBD11	ALAS2	KCTD1
BTBD2	IL5RA	KCTD10
BTBD3	P2RY14	KDM4A
BTBD6	FCGR2A	KDM4C
BTBD7	HOXD3	KDM6A
BTBD9	CXCR1	KDM6B
BTD	UBTFL1	KEAP1
BTF3	NIPAL4	KHDRBS1
BTF3L4	ZBP1	KIAA0586
BTG3	SLC2A12	KIAA0753
BTN2A2	TGFB1I1	KIDINS220
BTN3A1	WNT9B	KIF21A
BTNL9	TRIM40	KIF3A
BUB3	MT-ND1	KIF7
BUD13	KPNA7	KITLG
BUD31	SLC34A1	KLF12
BZW1	GLDN	KLF2
BZW2	TDRG1	KLF4
C10orf82	GPR4	KLF5
C10orf88	ASIC2	KLF6
C11orf1	SLC46A2	KLF7
C11orf24	NLRP9	KLHL20
C11orf49	RS1	KMT2A
C11orf54	H1F2	KMT2D
C11orf58	TENT5C	KMT2E
C11orf65	NMUR1	KMT5A
C11orf68	TLX3	KPNA4
C11orf71	SLC18A1	KREMEN1
C11orf80	DMBX1	KRIT1
C11orf98	SV2B	KRT15
C12orf4	GJD2	KRT18
C12orf43	HELT	KRT19
C12orf45	HES3	KRT7
C12orf57	SKOR1	KRT8
C12orf65	TRPC6	KRT86
C12orf66	NMUR2	L1CAM
C12orf73	SLCO1C1	L3MBTL1
C12orf75	SCN8A	LAMA5
C14orf119	NOTO	LAT
C14orf178	VIPR1	LATS2
C14orf28	TSIX	LCMT1
C15orf39	CYP46A1	LDB1
C15orf40	CRYBA4	LDHA
C15orf48	TEKT1	LDLR
C16orf70	CTAG1A	LEF1
C16orf72	PRAP1	LFNG
C16orf87	IL24	LGALS1
C16orf91	CXCL11	LGALS3
C17orf58	SLC27A6	LGR4
C17orf75	PTK6	LHPP
C17orf80	VWA2	LHX2
C17orf97	SERPINA12	LIFR
C18orf21	KCNJ2	LIG4
C18orf25	AVPR2	LIMK1
C18orf32	EVX2	LIMK2
C19orf25	MYH8	LIPA
C19orf33	PKD1L1	LIPH
C19orf44	TNFSF13B	LMBR1
C19orf47	CXCR5	LMBRD1
C19orf48	CD300C	LMNA
C19orf53	SEPTIN12	LMO4
C19orf54	ZCCHC12	LMX1B
C1GALT1C1	CFAP65	LOXL1
C1GALT1C1L	POU2F2	LPAR2
C1orf109	SPATA12	LRIG1
C1orf112	VSIG1	LRP1
C1orf131	SPAM1	LRP5
C1orf174	CD247	LRP6
C1orf198	GRAP2	LRP8
C1orf21	IL16	LRWD1
C1orf216	ABHD11-AS1	LSR
C1orf35	INKA2	LTBP1
C1orf43	ARSL	LTBP4
C1orf52	DIPK2A	LTBR
C1orf56	ALPG	LY6E
C1orf74	SHE	MAD2L2
C1QTNF6	NMS	MAF
C20orf27	SCTR	MAFA
C20orf96	CD6	MAFB
C22orf46	PRKCG	MAFK
C2CD3	SKOR2	MAGED1
C2CD5	CXCL6	MAML1
C2orf27A	C17ORF99	MAOA
C2orf42	NPY2R	MAOB
C2orf49	TECTA	MAP1LC3B
C2orf68	CLRN1	MAP2
C2orf69	BTC	MAP2K1
C2orf74	MGARP	MAP2K2
C2orf76	SLC38A8	MAP2K4
C2orf81	UNC5C	MAP3K1
C3orf14	CCL4L2	MAP3K14
C3orf33	PSG1	MAP3K3
C3orf35	RHOXF2	MAP3K4
C3orf38	NRAP	MAP3K7
C3orf52	APELA	MAP4
C3orf70	CCR3	MAP4K4
C4orf19	CMA1	MAP7
C4orf3	P2RX1	MAPK1
C5orf15	TLR8	MAPK14
C5orf22	CYBB	MAPK3
C5orf38	MUC20	MAPK7
C5orf51	ATP6V0D2	MAPK8
C5orf63	BCL2L15	MAPK8IP3
C6orf120	ACKR2	MAPK9
C6orf132	GJB5	MAPT
C6orf163	DSC3	MARCKS
C6orf47	KCNN3	MATN2
C6orf52	SLC5A1	MAX
C6orf62	ITLN1	MAZ
C6orf89	EPHA7	MB
C7orf25	CACNA1S	MBD3
C7orf50	MYL1	MBNL1
C8orf37	MYH13	MC1R
C8orf48	POU6F2	MCL1
C8orf76	EPHA3	MCPH1
C8orf82	PZP	MDK
C8orf88	BCO1	MDM2
C9orf106	UCP1	MDM4
C9orf116	NR0B2	MECOM
C9orf16	KIR2DL4	MECP2
C9orf40	TCTE1	MED1
C9orf78	DNAH8	MED15
C9orf85	TMEM95	MED28
CA12	ICOS	MEIS2
CA2	TRGV3	MEN1
CA5B	BMX	MET
CA8	AFAP1-AS1	METTL1
CAAP1	RASD2	METTL3
CAB39		MFGE8
CAB39L		MFN2
CABIN1		MGLL
CABLES1		MGP
CABLES2		MGRN1
CABYR		MIB1
CACFD1		MIF
CACNA1D		MITF
CACNA1H		MKI67
CACNB1		MKS1
CACNB3		MKX
CACTIN		MLF1
CACYBP		MLH1
CAD		MLH3
CADM4		MLLT6
CADPS2		MME
CALCOCO1		MMP14
CALCOCO2		MNX1
CALCR		MOB1A
CALHM2		MPZL1
CALM1		MREG
CALML4		MSI2
CALML5		MSX2
CAMK1D		MTA1
CAMK2B		MTA2
CAMK2D		MTA3
CAMK2G		MTDH
CAMK2N1		MTHFD1L
CAMKK2		MTOR
CAMKMT		MTPN
CAMLG		MUC1
CAMSAP1		MUS81
CAMSAP2		MVK
CAMSAP3		MYB
CAMTA1		MYBL1
CAND1		MYBL2
CANX		MYC
CAP1		MYH3
CAP2		MYH9
CAPN1		MYO10
CAPN10		MYO1B
CAPN13		MYO6
CAPN15		MYOF
CAPN7		MYSM1
CAPRIN1		MZF1
CAPZA1		NAGLU
CAPZA2		NAMPT
CAPZB		NAT1
CARD10		NBN
CARD14		NCL
CARD19		NCOA1
CARF		NCOA3
CARHSP1		NCOA6
CARMIL1		NCOR1
CARS1		NCOR2
CASD1		NCS1
CASK		NDE1
CASKIN2		NDRG1
CASP8AP2		NDRG2
CAV2		NDRG4
CBARP		NDST1
CBL		NDUFA13
CBLB		NDUFS4
CBLL1		NECTIN1
CBR4		NECTIN3
CBSL		NECTIN4
CBWD1		NEDD1
CBWD3		NEDD4
CBWD6		NEDD9
CBX4		NENF
CBX5		NEO1
CBX6		NF2
CBX7		NFAT5
CBX8		NFATC1
CBY1		NFATC3
CC2D1A		NFE2L1
CC2D1B		NFE2L2
CCAR2		NFIA
CCDC102A		NFIC
CCDC112		NFIL3
CCDC113		NFIX
CCDC115		NFKB1
CCDC117		NFKBIA
CCDC12		NFYA
CCDC120		NFYB
CCDC124		NHEJ1
CCDC125		NHLRC2
CCDC126		NINJ1
CCDC127		NIPBL
CCDC130		NMNAT2
CCDC137		NMT1
CCDC138		NOC3L
CCDC14		NOCT
CCDC142		NOTCH1
CCDC144A		NOTCH2
CCDC148		NOTCH3
CCDC149		NOTCH4
CCDC150		NPHP1
CCDC157		NPM1
CCDC159		NPNT
CCDC167		NR1H3
CCDC17		NR2C1
CCDC170		NR2C2
CCDC174		NR2F2
CCDC18		NR3C1
CCDC189		NR4A1
CCDC22		NR4A3
CCDC25		NR5A2
CCDC28A		NR6A1
CCDC34		NRAS
CCDC43		NRCAM
CCDC47		NRDC
CCDC50		NRF1
CCDC57		NRP1
CCDC59		NSD1
CCDC6		NSDHL
CCDC61		NSMF
CCDC63		NSUN5
CCDC68		NTN1
CCDC7		NTN4
CCDC71		NUMA1
CCDC74A		NUMB
CCDC74B		NUP50
CCDC77		OAZ3
CCDC78		OBSCN
CCDC85B		OCLN
CCDC9		ODC1
CCDC90B		ODF2
CCDC91		OFD1
CCDC92		OGG1
CCDC93		OGT
CCDC96		OLFM1
CCDC97		OLFM2
CCHCR1		OLFML3
CCNB1IP1		OPA1
CCNB2		OPTN
CCNC		ORAI1
CCNDBP1		ORC4
CCNE2		OSMR
CCNF		OSR2
CCNG1		OSTM1
CCNG2		OVGP1
CCNH		OVOL1
CCNI		OVOL2
CCNJ		PABPC1
CCNL1		PABPC1L
CCNO		PAFAH1B1
CCNT1		PALB2
CCNT2		PALLD
CCNY		PAM
CCNYL1		PANX1
CCP110		PARP1
CCPG1		PARP2
CCS		PASK
CCSAP		PBX1
CCSER1		PBX2
CCSER2		PBX3
CCT2		PCDH19
CCT3		PCGF6
CCT4		PCK2
CCT5		PCP4
CCT6A		PCSK1N
CCT7		PCSK6
CCT8		PCTP
CCZ1		PCYT1A
CCZ1B		PDCD10
CD151		PDCD2
CD276		PDCD4
CD2AP		PDGFA
CD2BP2		PDGFB
CD47		PDHA1
CD59		PDHX
CD63		PDIA3
CD83		PDLIM5
CD99		PDP1
CD99L2		PDS5B
CDAN1		PEBP1
CDC123		PEG10
CDC14A		PELO
CDC16		PERP
CDC23		PGK1
CDC34		PGP
CDC37		PGPEP1
CDC37L1		PGR
CDC40		PGRMC1
CDC42BPA		PHB
CDC42BPB		PHB2
CDC42BPG		PHF6
CDC42EP2		PHGDH
CDC42EP4		PHLDA1
CDC42SE1		PIAS2
CDC42SE2		PICK1
CDC45		PIEZO1
CDC5L		PIF1
CDC6		PIGA
CDCA3		PIGF
CDCA4		PIK3CA
CDCA5		PIK3CB
CDCA7		PIK3CD
CDCA7L		PIK3IP1
CDH26		PIK3R1
CDIPT		PIM1
CDK11B		PIN1
CDK12		PINK1
CDK17		PITX1
CDK18		PITX2
CDK19		PKD2
CDK2AP2		PKM
CDK5R1		PKNOX1
CDK5RAP2		PLAC8
CDK5RAP3		PLAGL1
CDK7		PLAUR
CDK8		PLCB1
CDKAL1		PLCB4
CDKN2C		PLCD1
CDKN3		PLCG1
CDS1		PLCG2
CDT1		PLIN2
CDV3		PLIN3
CDYL		PLK1
CDYL2		PLPP3
CEACAM6		PLS1
CEBPG		PLXNA1
CEBPZ		PLXNB2
CEL		PLXND1
CELF5		PML
CEMIP2		PNN
CENPBD1		PNPLA2
CENPC		PNPLA6
CENPH		PODXL
CENPJ		POFUT1
CENPK		POFUT2
CENPL		POGLUT1
CENPM		POLG
CENPN		POLR3A
CENPP		POMT1
CENPQ		POMT2
CENPT		POR
CENPW		POU2F1
CEP112		PPARA
CEP120		PPARG
CEP128		PPARGC1B
CEP131		PPIA
CEP152		PPL
CEP164		PPM1B
CEP170		PPM1D
CEP170B		PPP1R8
CEP192		PPP2CA
CEP250		PPP2CB
CEP295		PPP2R1A
CEP350		PPP2R2A
CEP41		PPP3CA
CEP44		PPRC1
CEP57L1		PPT1
CEP68		PRC1
CEP70		PRDX1
CEP72		PRDX2
CEP76		PRDX5
CEP78		PRDX6
CEP83		PRG4
CEP85		PRICKLE1
CEP85L		PRKAA1
CEP89		PRKCD
CEP95		PRKCZ
CEP97		PRKDC
CEPT1		PRKX
CERS1		PRLR
CERS2		PRMT1
CERS4		PRMT5
CERS6		PRMT7
CERT1		PRNP
CES4A		PSEN1
CETN2		PSEN2
CETN3		PSIP1
CFAP20		PSMG1
CFAP206		PTCH1
CFAP36		PTGES
CFAP53		PTK7
CFAP97		PTMA
CFD		PTPN11
CFDP1		PTPN12
CFL1		PTPN2
CGGBP1		PTPN6
CGREF1		PTPRF
CHAC1		PTPRG
CHAC2		PTPRS
CHAF1A		PTRH1
CHAF1B		PVR
CHCHD1		PXDN
CHCHD10		RAB11A
CHCHD2		RAB18
CHCHD3		RAB28
CHCHD5		RAB3GAP1
CHCHD6		RAB7A
CHCHD7		RAC1
CHD2		RACGAP1
CHD3		RACK1
CHD6		RAD18
CHD8		RAD23B
CHDH		RAD51
CHIC1		RAD54L2
CHIC2		RAF1
CHID1		RAPGEF3
CHKB		RARA
CHML		RARG
CHMP1A		RB1
CHMP1B		RBFOX2
CHMP2A		RBL2
CHMP3		RBM14
CHMP4A		RBM15
CHMP4B		RBM24
CHMP4C		RCAN1
CHMP5		RCOR1
CHMP6		REL
CHMP7		RELA
CHP1		RELB
CHPF		RERE
CHPF2		REST
CHPT1		RET
CHRAC1		RGMB
CHRNA5		RHBDD2
CHST1		RHOA
CHST10		RHPN2
CHST11		RIC8A
CHST14		RIC8B
CHST7		RICTOR
CHST8		RIPK1
CHTF18		RIPK4
CHTF8		RIPPLY3
CHURC1		RLF
CIAO1		RLIM
CIART		RNF139
CIB1		RNF168
CILK1		RNF2
CINP		RNF4
CIPC		RNF41
CIR1		RNF8
CIRBP		RNPEP
CISD1		ROBO1
CISD2		ROCK1
CISD3		ROCK2
CISH		ROMO1
CIT		RP2
CIZ1		RPGR
CKAP2		RPL29
CKAP4		RPS19
CKAP5		RPS3
CKMT1A		RPS6
CKMT1B		RPS6KA3
CKS1B		RPSA
CKS2		RRAS
CLASP1		RREB1
CLASRP		RSF1
CLCC1		RSPH3
CLCN3		RTN4
CLCN4		RUNX1
CLCN6		RUNX2
CLDN15		RXRA
CLDND1		RXRB
CLEC16A		RYBP
CLEC18A		RYK
CLEC18B		S100A10
CLEC2D		S100A11
CLEC4A		S100A6
CLIC1		S100A9
CLINT1		S100P
CLIP1		SAFB
CLIP2		SALL4
CLK1		SART3
CLK2		SAT1
CLK3		SATB2
CLMN		SCAP
CLN6		SCARB1
CLNS1A		SCD
CLOCK		SCG2
CLP1		SCN1B
CLPP		SCNN1A
CLPTM1		SCX
CLPTM1L		SDC1
CLPX		SDC2
CLSPN		SDC3
CLSTN1		SDC4
CLSTN2		SDCBP
CLSTN3		SDCCAG8
CLTA		SDF2
CLTB		SEC23IP
CLTC		SECISBP2
CLUAP1		SEMA3D
CLUH		SEMA3E
CMAS		SEMA3F
CMBL		SEMA4A
CMC1		SEMA4D
CMC2		SENP2
CMC4		SEPTIN7
CMPK1		SERPINA1
CMSS1		SERPINB5
CMTM1		SERPINF1
CMTM4		SERPINH1
CMTM6		SETD1A
CMTR1		SETDB1
CMTR2		SF1
CNEP1R1		SGCE
CNIH1		SH3PXD2B
CNIH2		SHARPIN
CNIH4		SHB
CNKSR1		SHC1
CNKSR3		SHCBP1
CNNM1		SIK1
CNNM2		SIK3
CNNM3		SIM2
CNNM4		SIN3A
CNOT1		SIRT1
CNOT10		SIRT5
CNOT11		SIX4
CNOT2		SKI
CNOT3		SKP1
CNOT4		SLBP
CNOT6		SLC11A2
CNOT6L		SLC12A2
CNOT8		SLC16A2
CNOT9		SLC17A5
CNPPD1		SLC1A2
CNPY3		SLC20A1
CNPY4		SLC20A2
CNST		SLC25A19
CNTRL		SLC25A4
CNTROB		SLC27A1
COA1		SLC27A3
COA3		SLC27A4
COA4		SLC2A1
COA7		SLC2A10
COASY		SLC2A8
COBLL1		SLC30A7
COG1		SLC35F2
COG2		SLC38A1
COG3		SLC39A4
COG4		SLC39A8
COG5		SLC44A2
COG6		SLC5A3
COL12A1		SLC6A6
COL27A1		SLC7A5
COL4A5		SLC9A3R1
COL6A1		SLIT2
COL9A2		SLK
COLGALT1		SMAD2
COMMD1		SMAD3
COMMD10		SMAD5
COMMD2		SMAD7
COMMD3		SMARCA2
COMMD4		SMARCA4
COMMD5		SMARCA5
COMMD6		SMARCAD1
COMMD7		SMARCB1
COMMD8		SMARCD3
COMMD9		SMURF1
COMT		SMURF2
COMTD1		SMYD3
COPA		SNAP25
COPB1		SNX1
COPB2		SNX12
COPE		SNX13
COPG1		SNX2
COPRS		SNX21
COPS2		SNX3
COPS3		SOAT1
COPS4		SOCS3
COPS7B		SOD1
COPS9		SOD2
COPZ1		SOS1
COQ10B		SOS2
COQ2		SOX13
COQ3		SOX4
COQ4		SOX9
COQ5		SP1
COQ6		SP3
COQ7		SPA17
COQ8B		SPAG5
COQ9		SPEF2
CORO1A		SPESP1
CORO1B		SPHK1
CORO1C		SPINT1
CORO2A		SPNS2
CORO7		SPOP
COTL1		SPRY1
COX11		SPTBN1
COX15		SQSTM1
COX17		SRD5A1
COX18		SREBF1
COX19		SREBF2
COX20		SRF
COX4I1		SRGAP3
COX5A		SRI
COX6A1		SRSF2
COX6B1		ST14
COX7A2		ST8SIA4
COX7A2L		STAG2
COX7B		STAT1
COX7C		STAT3
COX8A		STAT5B
CPD		STC1
CPE		STC2
CPEB2		STIM1
CPEB4		STIP1
CPNE1		STK11
CPNE2		STK26
CPNE3		STK3
CPNE4		STK40
CPOX		STMN1
CPPED1		STRBP
CPSF1		STRIP1
CPSF2		STX3
CPSF4		SUFU
CPSF7		SUV39H1
CPT1A		SUV39H2
CPT1B		SUZ12
CPT2		SVIP
CRACR2A		SYNGAP1
CRACR2B		TACC3
CRAMP1		TAF1
CRCP		TAF4B
CREB3L4		TAGLN
CREBL2		TARDBP
CREBZF		TAZ
CREG1		TBP
CREG2		TBPL1
CRELD2		TBX2
CRIP1		TBX6
CRIP2		TCEA3
CRK		TCF12
CRLF1		TCF7L1
CRLF3		TCF7L2
CRLS1		TCHH
CRNKL1		TCIRG1
CRTAP		TCOF1
CRTC1		TCP1
CRTC2		TDRD7
CRTC3		TEAD1
CRY1		TEAD2
CRY2		TEAD4
CRYBB3		TEC
CRYBG3		TERF1
CRYL1		TERF2IP
CRYZ		TESC
CRYZL1		TESMIN
CS		TET1
CSAD		TET2
CSDE1		TEX14
CSE1L		TFAM
CSGALNACT2		TFAP2A
CSNK1A1		TFAP2C
CSNK1D		TFE3
CSNK1E		TFF1
CSNK1G1		TFF3
CSNK1G2		TFPI2
CSNK1G3		TFRC
CSNK2A1		TGFB2
CSNK2A3		TGFB3
CSNK2B		TGFBI
CSPG5		TGFBR1
CSPP1		TGFBR2
CSRNP1		TGIF1
CSRNP2		TGM1
CSRNP3		TGM2
CSRP1		TGS1
CSTB		THBS1
CSTF1		THRA
CSTF2		THRB
CSTF2T		TIA1
CSTF3		TIGAR
CT83		TIMP1
CTAGE1		TIMP3
CTAGE4		TJP1
CTBS		TJP2
CTC1		TKT
CTDNEP1		TLN1
CTDP1		TMEFF1
CTDSP1		TMEM30A
CTDSP2		TMOD1
CTDSPL2		TMOD3
CTNNAL1		TMSB10
CTNNBIP1		TMSB4X
CTNNBL1		TNFRSF10B
CTNS		TNFRSF19
CTPS1		TNFRSF1A
CTPS2		TNK1
CTR9		TOB1
CTRL		TOP1
CTSA		TOR2A
CTSC		TP53
CTSD		TP53I3
CTSK		TP63
CTSV		TP73
CTTN		TPD52
CTTNBP2NL		TPI1
CTU1		TPP1
CTXN1		TRAF2
CUEDC1		TRAF4
CUEDC2		TRAIP
CUL2		TRIM25
CUL3		TRIM26
CUL4B		TRIM27
CUL9		TRIM28
CUTA		TRIM33
CUTC		TRIM61
CWC15		TRIO
CWC25		TRIP11
CWC27		TRIP13
CWF19L1		TRIP6
CWF19L2		TROAP
CXorf38		TRPC1
CXXC5		TRPM7
CYB561		TRPS1
CYB561A3		TRPV1
CYB561D1		TSC1
CYB5B		TSC2
CYB5R1		TSC22D1
CYB5R3		TSEN54
CYB5R4		TSG101
CYBA		TSGA10
CYBC1		TSHZ1
CYC1		TSHZ3
CYHR1		TSPAN12
CYP20A1		TSPO
CYP24A1		TSPYL2
CYP2J2		TTC21B
CYP4V2		TTC7A
CYRIB		TTF2
CYSTM1		TUBA1A
CYTH2		TUBB8
CYTH3		TUBG1
D2HGDH		TUFT1
DAD1		TULP3
DAGLA		TWSG1
DAGLB		TXLNA
DALRD3		TXNIP
DAP		TXNRD1
DAP3		TXNRD2
DAPK1		TYRO3
DAPK3		TYRP1
DARS2		UBE2B
DAXX		UBE2L3
DAZAP2		UBE2W
DBF4		UBR2
DBF4B		UCHL1
DBNDD1		UCP2
DBNDD2		UFM1
DBP		UHRF1
DBR1		UIMC1
DBT		UPK3B
DCAF1		USF1
DCAF10		USP18
DCAF11		USP2
DCAF12		USP7
DCAF15		UVRAG
DCAF16		UXT
DCAF4		VAMP2
DCAF5		VASP
DCAF6		VAV1
DCAF8		VAX2
DCAKD		VBP1
DCBLD1		VCL
DCBLD2		VCP
DCDC2		VDR
DCK		VEGFA
DCLRE1A		VEGFC
DCLRE1B		VGF
DCLRE1C		VHL
DCP1A		VIM
DCP2		VKORC1
DCPS		VLDLR
DCTD		VPS13B
DCTN2		WASF1
DCTN3		WBP11
DCTN4		WDR1
DCTN5		WDR5
DCTN6		WHRN
DCTPP1		WIPF1
DCUN1D2		WNK1
DCUN1D3		WNT11
DCUN1D4		WNT4
DCUN1D5		WTAP
DCXR		WWTR1
DDA1		XBP1
DDB2		XK
DDHD1		XRCC4
DDHD2		XRRA1
DDI2		XYLT1
DDIAS		YAP1
DDIT3		YBX1
DDIT4		YBX2
DDOST		YIPF3
DDT		YY1AP1
DDTL		ZBED4
DDX1		ZBTB46
DDX10		ZBTB7A
DDX17		ZBTB7B
DDX18		ZDHHC16
DDX19A		ZFAT
DDX19B		ZFHX3
DDX21		ZFPM1
DDX23		ZFX
DDX24		ZIC1
DDX28		ZMPSTE24
DDX31		ZNF106
DDX39A		ZNF148
DDX39B		ZNF24
DDX3X		ZNF462
DDX41		ZNF597
DDX42		ZYX
DDX46		A2M
DDX47		ABCB1
DDX49		ACSL5
DDX5		ACTA1
DDX50		ADAMTS2
DDX51		ADAMTSL2
DDX52		AFP
DDX54		AGT
DDX55		AHSG
DDX56		AIF1
DDX59		AKAP12
DECR1		AKR1B1
DECR2		AKR1C1
DEDD		ALDH1A1
DEF8		AMHR2
DEGS1		ANPEP
DEGS2		AOC3
DEK		APOA1
DENND1B		APOA4
DENND2C		APOC3
DENND2D		APOE
DENND4A		APOH
DENND5A		AQP11
DENND6B		ARID3B
DENR		ASPH
DEPDC1		AXL
DEPDC1B		AZGP1
DEPDC5		BBS2
DEPTOR		BGN
DERA		BHLHA15
DERL1		BICC1
DERL2		C3
DERPC		CA9
DESI1		CALU
DEXI		CAPN3
DFFB		CASP1
DGAT1		CCR6
DGAT2		CD19
DGCR2		CD226
DGCR6		CD248
DGCR6L		CD68
DGCR8		CD7
DGKD		CDC25A
DGKH		CDH2
DGKZ		CEACAM1
DGUOK		CFLAR
DHCR24		CHEK2
DHDDS		CHRD
DHODH		CHST3
DHPS		CIB2
DHRS1		CKB
DHRS11		CLDN1
DHRS12		CLDN11
DHRS2		CLDN6
DHRS4		CLN3
DHRS4L1		COMP
DHRS4L2		CP
DHRS7		CRELD1
DHRSX		CRYAA
DHTKD1		CSF3R
DHX15		CSRP2
DHX16		CTHRC1
DHX30		CX3CL1
DHX32		CYB5A
DHX33		CYGB
DHX34		CYP19A1
DHX36		CYP21A2
DHX37		CYP2W1
DHX38		CYP3A5
DHX40		CYP3A7
DHX57		DAB2
DHX8		DDX3Y
DHX9		DGKK
DIAPH1		DHRS3
DIAPH2		DLG4
DIMT1		DLK1
DIP2C		DLK2
DIRAS1		DLX6
DIRAS2		DMD
DIS3		DPP4
DIS3L		DUSP6
DIS3L2		EDA
DISC1		EFEMP2
DISP3		EGFR
DLAT		ELN
DLG3		EMILIN3
DLG5		ENPP3
DLGAP3		EPHA2
DLGAP4		EPO
DMAP1		ESAM
DMKN		ETV4
DMPK		F5
DMRTA1		FABP1
DMTN		FANCL
DMWD		FAS
DMXL1		FBLN1
DMXL2		FCER1G
DNA2		FCGRT
DNAAF2		FES
DNAAF5		FGFR1
DNAH10OS		FGFR4
DNAJA1		FKTN
DNAJA2		FOSL1
DNAJA3		FOXA2
DNAJA4		FOXA3
DNAJB1		FOXO1
DNAJB11		FOXQ1
DNAJB12		FRAS1
DNAJB14		FREM1
DNAJB4		FST
DNAJB5		FURIN
DNAJB6		FZD4
DNAJB9		GALT
DNAJC1		GAS2
DNAJC10		GDF7
DNAJC11		GFI1
DNAJC12		GGT1
DNAJC13		GJB1
DNAJC14		GNRH2
DNAJC15		GPC3
DNAJC16		GPR3
DNAJC17		GPX1
DNAJC18		GPX2
DNAJC19		GRB10
DNAJC2		GRK5
DNAJC21		GSDME
DNAJC22		GSTM2
DNAJC24		H6PD
DNAJC25		HAMP
DNAJC27		HLA-E
DNAJC3		HLF
DNAJC30		HLX
DNAJC4		HMGA2
DNAJC5		HNF1A
DNAJC7		HNF1B
DNAJC8		HNF4A
DNAJC9		HOXA2
DNAL1		HOXA5
DNAL4		HP
DNALI1		HSD11B2
DNASE1L1		HSD17B2
DNASE1L2		HSPG2
DNLZ		ICAM1
DNM1		IGF2
DNM1L		IGF2BP1
DNPEP		IGFBP1
DNPH1		IGFBP6
DNTTIP1		IHH
DNTTIP2		IKZF4
DOC2A		IL1RN
DOCK11		IL32
DOCK5		IL7
DOCK6		ITGA1
DOCK7		ITGA6
DOCK8		ITGB1BP1
DOCK9		ITPR2
DOHH		JAK3
DOK1		JAM3
DOK3		KALRN
DOK4		KCNJ10
DOLPP1		KDM1A
DONSON		KDM3A
DPAGT1		KDM8
DPCD		KNG1
DPF1		LAMB1
DPF2		LEFTY2
DPF3		LEPR
DPH3		LGALS3BP
DPH5		LGR5
DPH6		LOX
DPH7		LPAR6
DPM1		LRP4
DPM2		LRPAP1
DPP3		MAP1B
DPP7		MBL2
DPP8		MCAM
DPP9		MERTK
DPY19L1		MIXL1
DPY19L3		MMD
DPY19L4		MMP11
DPY30		MMP2
DR1		MSX1
DRAM2		MTTP
DRAP1		MVP
DRG1		MX1
DRG2		MYL9
DROSHA		MYLK
DSCC1		MYO7A
DSE		MYRF
DSN1		NES
DSTN		NF1
DSTYK		NID1
DTD1		NKD1
DTL		NOS3
DTNBP1		NPM2
DTWD1		NR1H4
DTWD2		NR1I2
DTX3L		NR2F1
DTYMK		NR5A1
DUS1L		NRL
DUS2		NT5E
DUS3L		NUPR1
DUS4L-BCAP29		ONECUT1
DUSP11		ORC1
DUSP12		PAEP
DUSP14		PAGE4
DUSP16		PCNA
DUSP18		PCSK9
DUSP22		PDE4D
DUSP23		PDGFRB
DUSP3		PDK1
DUSP4		PECAM1
DUSP7		PEG3
DUSP8		PGAP1
DVL3		PGF
DXO		PHF11
DYM		PIBF1
DYNC1I2		PIK3AP1
DYNC1LI1		PKDCC
DYNC1LI2		PLP1
DYNC2LI1		PLXNC1
DYNLL1		POMGNT1
DYNLL2		POU4F1
DYNLRB1		PPARGC1A
DYNLT1		PRKCA
DYNLT3		PROC
DYRK2		PROM1
DYRK3		PROX1
E2F5		PSAP
E2F6		QKI
E2F7		RASA1
E2F8		RBCK1
E4F1		RBP1
EAF1		RBP2
EAF2		RBP4
EAPP		RECK
EARS2		RELN
EBAG9		RGN
EBLN2		RGS2
EBNA1BP2		RORA
EBPL		RRP8
ECH1		S100A4
ECHDC1		SCGN
ECHDC2		SCN9A
ECHDC3		SEMA7A
ECHS1		SERPINA6
ECI1		SERPINE1
ECI2		SERPINE2
ECSIT		SERPINI1
ECT2		SETD2
EDARADD		SGK1
EDC3		SIX1
EDC4		SLC22A3
EDEM1		SLC2A14
EDEM2		SLC2A2
EDEM3		SLC2A3
EDF1		SLC2A4
EDRF1		SLC38A2
EEA1		SLC38A4
EEF1A1		SLC40A1
EEF1A2		SLCO2B1
EEF1AKMT1		SMARCC1
EEF1B2		SMO
EEF1E1		SMPX
EEF1G		SNURF
EEF2		SOX5
EEF2K		SOX6
EEF2KMT		SP4
EEFSEC		SPARC
EEPD1		SPP1
EFCAB10		SPRY2
EFCAB11		STAR
EFCAB14		STAT5A
EFCAB3		STRA6
EFEMP1		STX2
EFHD1		SUMO1
EFHD2		SYNE3
EFL1		TAT
EFNA3		TBC1D20
EFNA4		TCF7
EFR3A		TDGF1
EFR3B		TF
EGLN2		TFPI
EHBP1		TGFB1
EHBP1L1		TGFBR3
EHD4		TINAGL1
EHHADH		TMEM67
EID1		TNFAIP3
EID2		TNFRSF11A
EID3		TNFRSF14
EIF1AD		TNNI3
EIF1B		TPPP2
EIF2AK1		TRIM71
EIF2AK4		TRO
EIF2B1		TTR
EIF2B2		TUBB3
EIF2B3		USP21
EIF2B4		UTRN
EIF2B5		VCAN
EIF2D		VEGFD
EIF2S1		VIL1
EIF2S2		VSNL1
EIF2S3		VTN
EIF3A		WDR19
EIF3B		WNT3
EIF3C		WRN
EIF3CL		XAB2
EIF3D		XIAP
EIF3E		XRCC1
EIF3F		ZFY
EIF3G		ZNF503
EIF3H		ABCA4
EIF3J		ACVR1B
EIF3K		ACVR1C
EIF3M		ADAMTS20
EIF4A1		ADAMTS3
EIF4A2		ADAMTS7
EIF4A3		ADGRG2
EIF4B		ADH1A
EIF4E2		ADRB2
EIF4EBP3		AGTR1
EIF4ENIF1		AKR1C4
EIF4G1		ALDH1L1
EIF4G2		ALX1
EIF4G3		AMPH
EIF4H		ANGPT1
EIF5A2		ANGPTL4
EIF5AL1		ANXA8
EIF6		AQP3
ELAC2		AQP9
ELF2		ATF3
ELK1		ATG7
ELK3		AVPR1A
ELK4		B3GNT5
ELL		BCHE
ELL3		BCL10
ELMO2		BCO2
ELMO3		BDNF
ELMOD2		BMP2
ELOC		BRAF
ELOF1		CALCRL
ELP2		CASP3
ELP5		CAST
ELP6		CCBE1
EMB		CCDC88A
EMC1		CCK
EMC10		CCL14
EMC2		CCL2
EMC3		CCL7
EMC4		CCND2
EMC7		CD14
EMC8		CD274
EMC9		CD3D
EMD		CD40
EME1		CD52
EME2		CD72
EMID1		CDH11
EML1		CDH8
EML2		CDK14
EML4		CDK2
EMP1		CDK2AP1
EMP3		CFH
EMSY		CHI3L1
ENAH		CHRM3
ENC1		CIAPIN1
ENGASE		CITED1
ENO1		CLEC3B
ENO3		CNTN5
ENOPH1		COL3A1
ENOX2		COL4A1
ENPP1		COL4A2
ENPP5		CRB3
ENSA		CRISP3
ENTPD2		CRP
ENTPD4		CRYAB
ENTPD6		CSF1
ENTPD7		CSPG4
ENY2		CTDSPL
EOGT		CXCL1
EP400		CXCL10
EPB41		CXCL13
EPB41L1		CYP2E1
EPB41L4A		CYP3A4
EPB41L4A-AS1		CYP7A1
EPB41L4B		DACT1
EPC2		DCN
EPG5		DEFB1
EPHA1		DNAH1
EPHA6		DPT
EPHX2		DPY19L2
EPHX4		EBF3
EPM2A		EBI3
EPM2AIP1		ECE2
EPN1		EDIL3
EPN3		EDN3
EPPK1		EDNRA
EPS15		EDNRB
EPS15L1		EGR2
EPS8L1		EMX1
EPS8L2		ENPP2
ERAL1		EPHA4
ERAP1		EPHB6
ERBIN		EREG
ERC1		ESRRG
ERC2		ETNK2
ERCC3		ETS1
ERCC4		EYA1
ERCC5		FABP4
ERCC6L2		FBLN5
ERCC8		FBN2
ERF		FBXO43
ERG28		FETUB
ERGIC1		FGD1
ERGIC2		FGF10
ERGIC3		FGF5
ERH		FGF7
ERI1		FLT3LG
ERI2		FOLR1
ERI3		FOS
ERICH2		FOXF2
ERICH5		FOXL1
ERLEC1		FSTL1
ERLIN1		FSTL5
ERLIN2		FUT4
ERMP1		FZD3
ERO1A		GADD45G
ERO1B		GAGE1
ERP44		GAP43
ERVMER34-1		GATA4
ESCO1		GGPS1
ESD		GHR
ESF1		GJA1
ESPL1		GNAI1
ESRP1		GPNMB
ESRP2		GPR1
ESYT1		GPX8
ESYT2		HAPLN1
ETAA1		HAVCR2
ETF1		HBG1
ETFA		HEG1
ETFDH		HGF
ETHE1		HHLA2
ETNK1		HOPX
ETV3		HOXB9
EVI5		HPGD
EVI5L		HPSE
EVPL		HRG
EWSR1		HSD11B1
EXD1		HSD17B3
EXD2		HSD3B1
EXO1		HTR3A
EXO5		HTRA3
EXOC2		IFIH1
EXOC3		IFITM1
EXOC6		IFNE
EXOC7		IFT88
EXOC8		IGF1
EXOG		IGFBP3
EXOSC10		IGFBP7
EXOSC2		IKBKB
EXOSC5		IKZF3
EXOSC6		IL15
EXOSC8		IL18
EXOSC9		IL1RL1
EXPH5		INPP5E
F12		IPO13
F8A2		IRF8
FAAH2		ISL1
FAAP20		ITGA5
[truncated: 9,496 more rows]
