# Supplementary material for: Beyond AOPs: A Mechanistic Evaluation of NAMs in DART Testing
Source: Front Toxicol. 2022 Mar 7;4:838466. doi: 10.3389/ftox.2022.838466 (PMC8915803; doi:10.3389/ftox.2022.838466)
Supplement: Supplementary file 10 [file DataSheet2.XLSX]

## Sheet: Baseline expression
Probe_ID / average counts	MCF7	HepG2	HepaRG Exp1	HepaRG Exp2	HepaRG_3D_Exp2	max	max HepRG
AARD_13511	24.1667	0	0	0	0	24.1667	0
ABCB9_23544	6.375	0	0	0	0	6.375	0
ABCG1_37	12.5417	0	0	0	0	12.5417	0
ACOT11_23122	4.5	15.75	0	0	0	15.75	0
ACSL6_23333	0	8.79167	0	0	0	8.79167	0
ACTA1_12333	0	23.7083	0	0	0	23.7083	0
ACTRT3_12479	11	7.25	0	0	0	11	0
ACVR2B_12332	11.6667	21.9583	0	0	0	21.9583	0
ADAM22_14362	7.5	15.5	0	0	0	15.5	0
ADAM32_13552	7.875	0	0	0	0	7.875	0
ADAMTS19_23011	74.9583	0	0	0	0	74.9583	0
ADAMTSL2_18452	0	72.5	0	0	0	72.5	0
ADAP2_26170	6.45833	8.20833	0	0	0	8.20833	0
ADCY1_22677	9.29167	0	0	0	0	9.29167	0
ADGRB1_13817	9.5	0	0	0	0	9.5	0
ADGRG1_2761	6.54167	0	0	0	0	6.54167	0
ADGRG3_16524	0	6.875	0	0	0	6.875	0
ADIRF_16033	68.9583	0	0	0	0	68.9583	0
ADORA1_13379	19.875	0	0	0	0	19.875	0
ADORA1_145	27.0833	0	0	0	0	27.0833	0
ADRA2C_22752	66.8333	311.542	0	0	0	311.542	0
AGAP2_13674	6.54167	0	0	0	0	6.54167	0
AGR3_18494	5.375	0	0	0	0	5.375	0
AGR3_28311	15.2917	0	0	0	0	15.2917	0
AHRR_26810	5.04167	0	0	0	0	5.04167	0
AIF1L_11309	256.75	73.4167	0	0	0	256.75	0
AJAP1_19205	5.58333	0	0	0	0	5.58333	0
AKAP5_12177	27.75	13.6667	0	0	0	27.75	0
AKR1B1_13228	0	16.7917	0	0	0	16.7917	0
AKR1E2_16674	34.6667	0	0	0	0	34.6667	0
AKT1S1_16729	6.375	0	0	0	0	6.375	0
ALDH16A1_25073	20.3333	31.7083	0	0	0	31.7083	0
ALDH1A3_15890	18.4583	0	0	0	0	18.4583	0
ALDH1L2_17921	16	19.5	0	0	0	19.5	0
ALOX15_11342	31.6667	0	0	0	0	31.6667	0
ALPK2_11497	0	6.625	0	0	0	6.625	0
AMHR2_28375	0	7.79167	0	0	0	7.79167	0
AMIGO1_17797	6.79167	0	0	0	0	6.79167	0
AMPD2_11867	0	14.375	0	0	0	14.375	0
ANKMY1_17008	0	6.75	0	0	0	6.75	0
ANKRD11_11279	9.66667	24.0833	0	0	0	24.0833	0
ANKRD36B_290	0	15.4167	0	0	0	15.4167	0
ANKRD42_11336	6.20833	0	0	0	0	6.20833	0
ANKRD65_11464	0	60.5417	0	0	0	60.5417	0
ANKS3_17320	10.6667	11.4167	0	0	0	11.4167	0
ANTXR1_20910	8.70833	32.5	0	0	0	32.5	0
AOC2_23023	0	9.20833	0	0	0	9.20833	0
AOC3_315	0	6.58333	0	0	0	6.58333	0
AP1G2_18443	8.5	18.9167	0	0	0	18.9167	0
AP1M2_15493	39.2917	0	0	0	0	39.2917	0
AP1M2_28278	217.583	0	0	0	0	217.583	0
AP4S1_10903	0	9.875	0	0	0	9.875	0
APCDD1_22016	0	16.0833	0	0	0	16.0833	0
APLP1_18784	93.9167	44.0417	0	0	0	93.9167	0
APOC2_25804	0	41	0	0	0	41	0
APOF_16329	0	57.625	0	0	0	57.625	0
ARFGEF3_19891	22.5833	13.1667	0	0	0	22.5833	0
ARHGAP4_21014	5.29167	0	0	0	0	5.29167	0
ARHGAP40_12390	0	9.5	0	0	0	9.5	0
ARHGAP8_26848	359.708	0	0	0	0	359.708	0
ARHGDIG_17092	16.25	0	0	0	0	16.25	0
ARHGEF10_13256	10.2917	0	0	0	0	10.2917	0
ARHGEF17_24108	5.375	11.4583	0	0	0	11.4583	0
ARHGEF38_26696	10.5833	0	0	0	0	10.5833	0
ARHGEF4_19987	14.875	0	0	0	0	14.875	0
ARID3A_18669	14.75	154.042	0	0	0	154.042	0
ARID3B_21421	0	7.20833	0	0	0	7.20833	0
ARL11_19068	7	0	0	0	0	7	0
ARRDC1_13517	12.0833	0	0	0	0	12.0833	0
ARSI_13187	0	22.125	0	0	0	22.125	0
ASCL2_17196	118.958	0	0	0	0	118.958	0
ASIC1_24534	5.66667	0	0	0	0	5.66667	0
ASPRV1_26043	0	8.70833	0	0	0	8.70833	0
ASPSCR1_22900	5.95833	129.375	0	0	0	129.375	0
ATP10A_25975	0	27.0417	0	0	0	27.0417	0
ATP2A1_18046	0	29.2917	0	0	0	29.2917	0
ATP2A3_18795	88.8333	0	0	0	0	88.8333	0
ATP5G1_17194	10.875	25.5833	0	0	0	25.5833	0
ATP5SL_26053	12.4167	34.5	0	0	0	34.5	0
B3GALNT1_23824	404.75	0	0	0	0	404.75	0
B3GNT4_10638	5.66667	0	0	0	0	5.66667	0
B3GNTL1_15589	4.625	31.875	0	0	0	31.875	0
B4GALNT4_11455	20.3333	37.7083	0	0	0	37.7083	0
B4GALT2_604	0	6.83333	0	0	0	6.83333	0
B9D2_23501	4.95833	0	0	0	0	4.95833	0
BAHCC1_11882	6.04167	0	0	0	0	6.04167	0
BASP1_25661	87.9583	0	0	0	0	87.9583	0
BATF_23617	141.875	0	0	0	0	141.875	0
BCAS1_16905	23.4583	8.375	0	0	0	23.4583	0
BCAT1_25914	0	287	0	0	0	287	0
BCL11B_28991	34.25	6.83333	0	0	0	34.25	0
BCORL1_20788	9	11.25	0	0	0	11.25	0
BDKRB2_21193	15.3333	0	0	0	0	15.3333	0
BEX1_11050	0	33.3333	0	0	0	33.3333	0
BEX2_10891	42.5833	0	0	0	0	42.5833	0
BFAR_15905	0	11.1667	0	0	0	11.1667	0
BGN_14858	0	10.0417	0	0	0	10.0417	0
BHLHA15_18791	0	9.625	0	0	0	9.625	0
BICD1_23150	267.542	192.125	0	0	0	267.542	0
BICDL2_13087	16.9583	0	0	0	0	16.9583	0
BLMH_719	21.625	88.4167	0	0	0	88.4167	0
BMP7_21118	115.042	0	0	0	0	115.042	0
BMP8B_33598	16.7917	9.875	0	0	0	16.7917	0
BPIFB2_16628	0	704.083	0	0	0	704.083	0
BTBD19_11936	0	33.8333	0	0	0	33.8333	0
BTNL9_23451	5.875	0	0	0	0	5.875	0
C10orf35_19907	7.5	0	0	0	0	7.5	0
C10orf82_11677	48.75	42.75	0	0	0	48.75	0
C14orf178_17156	12.75	10.5417	0	0	0	12.75	0
C14orf80_20289	49.4167	30.0417	0	0	0	49.4167	0
C15orf59_17903	18.1667	0	0	0	0	18.1667	0
C16orf46_12928	0	5.83333	0	0	0	5.83333	0
C16orf91_21148	8.33333	0	0	0	0	8.33333	0
C17orf53_11415	0	10.0417	0	0	0	10.0417	0
C17orf96_21079	0	8.04167	0	0	0	8.04167	0
C19orf57_19627	7.91667	0	0	0	0	7.91667	0
C1GALT1C1L_33757	10.125	17.9167	0	0	0	17.9167	0
C1orf106_14607	7.33333	39.2917	0	0	0	39.2917	0
C1orf35_11956	36.3333	26.5417	0	0	0	36.3333	0
C1orf64_12908	0	55.5417	0	0	0	55.5417	0
C1QTNF6_15336	15.4583	0	0	0	0	15.4583	0
C20orf194_22600	0	16.5833	0	0	0	16.5833	0
C2orf48_25733	0	19.6667	0	0	0	19.6667	0
C2orf61_11250	11.0417	6.20833	0	0	0	11.0417	0
C2orf81_16870	7.16667	0	0	0	0	7.16667	0
C2orf82_20038	0	298.542	0	0	0	298.542	0
C3orf18_17164	0	12.8333	0	0	0	12.8333	0
C3orf70_17965	12.5833	48.25	0	0	0	48.25	0
C5orf38_25258	6.08333	0	0	0	0	6.08333	0
C5orf63_11408	6.91667	13.625	0	0	0	13.625	0
C6orf132_18602	55.875	35.7917	0	0	0	55.875	0
C8orf48_12489	8.16667	0	0	0	0	8.16667	0
C8orf82_34038	8.54167	7.25	0	0	0	8.54167	0
C9orf106_25172	7.45833	0	0	0	0	7.45833	0
C9orf142_29001	12.9167	0	0	0	0	12.9167	0
C9orf172_13683	6.25	0	0	0	0	6.25	0
C9orf85_14055	8.29167	0	0	0	0	8.29167	0
CA5A_26950	0	23.1667	0	0	0	23.1667	0
CABLES2_17634	7.75	7.54167	0	0	0	7.75	0
CABYR_11080	65.5417	0	0	0	0	65.5417	0
CABYR_26951	25.0417	0	0	0	0	25.0417	0
CACNA2D4_13177	0	104.458	0	0	0	104.458	0
CAD_22434	15.0833	26.75	0	0	0	26.75	0
CALHM2_20090	20.9583	0	0	0	0	20.9583	0
CALML5_26362	44.7917	0	0	0	0	44.7917	0
CAMK2B_26957	11.1667	0	0	0	0	11.1667	0
CAPN13_19402	88.625	0	0	0	0	88.625	0
CAPNS2_26961	0	12.2083	0	0	0	12.2083	0
CARD14_28730	11.8333	0	0	0	0	11.8333	0
CARD9_22648	0	11.1667	0	0	0	11.1667	0
CARHSP1_28766	6.625	33.7083	0	0	0	33.7083	0
CBARP_24433	9.625	0	0	0	0	9.625	0
CBFA2T3_26969	7.41667	0	0	0	0	7.41667	0
CCDC112_11715	6.625	5.54167	0	0	0	6.625	0
CCDC120_25850	7.83333	0	0	0	0	7.83333	0
CCDC124_11923	6.54167	0	0	0	0	6.54167	0
CCDC134_28798	0	9.20833	0	0	0	9.20833	0
CCDC170_16604	152.5	50.6667	0	0	0	152.5	0
CCDC180_18735	0	10.375	0	0	0	10.375	0
CCDC28B_11186	0	9.70833	0	0	0	9.70833	0
CCDC50_23552	5.33333	0	0	0	0	5.33333	0
CCDC59_22623	17.125	24.1667	0	0	0	24.1667	0
CCDC63_28908	76.4583	0	0	0	0	76.4583	0
CCDC78_22438	30.4583	0	0	0	0	30.4583	0
CCDC85B_1030	17.1667	18.25	0	0	0	18.25	0
CCDC96_16879	6.70833	0	0	0	0	6.70833	0
CCM2L_19980	19.0417	0	0	0	0	19.0417	0
CCNB2_1057	325.417	627.917	0	0	0	627.917	0
CCNJ_26431	110.417	437.625	0	0	0	437.625	0
CCR6_11947	0	49.7083	0	0	0	49.7083	0
CD19_28252	0	12.4167	0	0	0	12.4167	0
CD248_22272	0	9.25	0	0	0	9.25	0
CD7_23368	0	245.708	0	0	0	245.708	0
CDCA4_1183	18.4167	26.4167	0	0	0	26.4167	0
CDCA7_12449	21.3333	248.167	0	0	0	248.167	0
CDH26_17644	100.083	0	0	0	0	100.083	0
CDH3_1191	7.41667	0	0	0	0	7.41667	0
CDKN2D_22758	9.41667	0	0	0	0	9.41667	0
CDR2_19505	0	8.625	0	0	0	8.625	0
CDRT4_33960	0	30.2083	0	0	0	30.2083	0
CDS1_21621	10.0833	0	0	0	0	10.0833	0
CEACAM6_26148	251.667	0	0	0	0	251.667	0
CELF5_14528	18.625	21.2917	0	0	0	21.2917	0
CELSR1_25314	238.375	0	0	0	0	238.375	0
CEP126_16212	0	8.875	0	0	0	8.875	0
CEP131_20005	19.6667	25.0833	0	0	0	25.0833	0
CEP295NL_27446	0	8.58333	0	0	0	8.58333	0
CERS1_33991	55.8333	44.6667	0	0	0	55.8333	0
CETP_13660	0	7.16667	0	0	0	7.16667	0
CFD_17475	21.1667	29.4167	0	0	0	29.4167	0
CGREF1_27009	189.667	288.5	0	0	0	288.5	0
CGREF1_27011	6.33333	15.1667	0	0	0	15.1667	0
CHGB_12311	0	6.375	0	0	0	6.375	0
CHRM1_16114	7.25	0	0	0	0	7.25	0
CHST10_12175	12.125	37.625	0	0	0	37.625	0
CHST13_16045	0	10.3333	0	0	0	10.3333	0
CHTF18_17220	13.2917	10.6667	0	0	0	13.2917	0
CKB_19004	0	7.33333	0	0	0	7.33333	0
CLDN11_14251	0	9.16667	0	0	0	9.16667	0
CLDN11_27020	0	15.4583	0	0	0	15.4583	0
CLDN19_25574	0	9.66667	0	0	0	9.66667	0
CLDN4_28659	345.458	213.125	0	0	0	345.458	0
CLDN6_20618	0	137.083	0	0	0	137.083	0
CLDN9_14767	109.167	0	0	0	0	109.167	0
CLEC2D_21596	8.41667	0	0	0	0	8.41667	0
CLEC2D_27022	16.0417	22.375	0	0	0	22.375	0
CLEC4A_11353	7.45833	8.75	0	0	0	8.75	0
CLSTN2_24115	5.45833	0	0	0	0	5.45833	0
CNIH2_25682	19.25	0	0	0	0	19.25	0
CNKSR1_33765	103.917	138.083	0	0	0	138.083	0
CNN1_12800	0	24.9167	0	0	0	24.9167	0
CNN2_17048	0	32.125	0	0	0	32.125	0
COL26A1_14870	0	9	0	0	0	9	0
COL9A2_11322	15.9583	294.25	0	0	0	294.25	0
COL9A3_11321	0	15.25	0	0	0	15.25	0
COMP_24949	0	19.2083	0	0	0	19.2083	0
CORO1A_1507	15.7917	7.95833	0	0	0	15.7917	0
COTL1_14337	177.083	272.083	0	0	0	272.083	0
COX19_22213	10.5417	0	0	0	0	10.5417	0
CPAMD8_16498	5.45833	0	0	0	0	5.45833	0
CPLX1_18616	6.75	0	0	0	0	6.75	0
CPN1_10868	0	11.4167	0	0	0	11.4167	0
CPT1C_25393	9.79167	0	0	0	0	9.79167	0
CPVL_20460	0	114.542	0	0	0	114.542	0
CRABP1_24043	54.5417	0	0	0	0	54.5417	0
CRABP2_10904	572.958	0	0	0	0	572.958	0
CRACR2A_22865	13.6667	0	0	0	0	13.6667	0
CRACR2B_26536	5.08333	17.375	0	0	0	17.375	0
CRAMP1_24263	33.2917	26.9167	0	0	0	33.2917	0
CREB3L4_11263	13.625	0	0	0	0	13.625	0
CREBZF_25527	5.79167	0	0	0	0	5.79167	0
CREG2_18035	13.6667	0	0	0	0	13.6667	0
CRIP1_12095	106.875	3814.79	0	0	0	3814.79	0
CRISPLD2_17606	50.5833	0	0	0	0	50.5833	0
CRLF1_21379	19.875	1114	0	0	0	1114	0
CRTC3_17847	4.54167	0	0	0	0	4.54167	0
CRYAA_17246	0	105.417	0	0	0	105.417	0
CRYBB3_19037	9.58333	36.25	0	0	0	36.25	0
CSF3R_25969	0	69.6667	0	0	0	69.6667	0
CSGALNACT1_24744	0	10.4167	0	0	0	10.4167	0
CSPG5_21952	13	0	0	0	0	13	0
CT83_28496	35	0	0	0	0	35	0
CTBP2_22258	26.2083	0	0	0	0	26.2083	0
CTBP2_27072	21.9583	0	0	0	0	21.9583	0
CTDP1_33900	7.29167	15.7083	0	0	0	15.7083	0
CTHRC1_1625	0	10.75	0	0	0	10.75	0
CTNND2_25594	63.3333	0	0	0	0	63.3333	0
CTNND2_27080	18.7917	0	0	0	0	18.7917	0
CTRL_16990	10.7083	31	0	0	0	31	0
CTSV_25837	39.1667	32.125	0	0	0	39.1667	0
CTXN1_25660	30.0833	0	0	0	0	30.0833	0
CUL9_11830	7.66667	0	0	0	0	7.66667	0
CXCL14_22017	763.25	0	0	0	0	763.25	0
CXCR4_28324	10.0833	0	0	0	0	10.0833	0
CYB561D1_25678	9.54167	0	0	0	0	9.54167	0
CYB5D1_24336	0	8.70833	0	0	0	8.70833	0
CYBA_21021	352.5	253.5	0	0	0	352.5	0
CYP24A1_11891	28.375	1672.21	0	0	0	1672.21	0
CYP2W1_23021	0	51.4167	0	0	0	51.4167	0
DBNDD1_27094	13.5833	6.20833	0	0	0	13.5833	0
DBNDD1_27095	85.7083	96.0417	0	0	0	96.0417	0
DCDC2_14713	984.542	3939.08	0	0	0	3939.08	0
DCLRE1B_14906	36.1667	8.75	0	0	0	36.1667	0
DDN_11835	0	9	0	0	0	9	0
DDX3Y_27101	0	438.75	0	0	0	438.75	0
DDX3Y_29022	0	91	0	0	0	91	0
DDX51_18131	8.70833	0	0	0	0	8.70833	0
DEF6_1832	0	17.0833	0	0	0	17.0833	0
DEGS2_20850	63.2917	0	0	0	0	63.2917	0
DENR_16441	23.6667	22.4583	0	0	0	23.6667	0
DESI2_21904	0	8.58333	0	0	0	8.58333	0
DGKK_21160	0	137.458	0	0	0	137.458	0
DHRS2_1857	0	78	0	0	0	78	0
DISC1_25716	18	124.875	0	0	0	124.875	0
DISP3_15875	10.875	0	0	0	0	10.875	0
DIXDC1_12961	0	43.1667	0	0	0	43.1667	0
DLG3_14834	18.9583	14.6667	0	0	0	18.9583	0
DLGAP3_22516	5.375	0	0	0	0	5.375	0
DLK1_17785	0	202.958	0	0	0	202.958	0
DLK2_19643	0	8.04167	0	0	0	8.04167	0
DLX1_24213	15.125	0	0	0	0	15.125	0
DLX3_26308	134.5	0	0	0	0	134.5	0
DLX6_11275	0	35.7917	0	0	0	35.7917	0
DMC1_21982	19.25	0	0	0	0	19.25	0
DNAH10OS_33808	15.4583	0	0	0	0	15.4583	0
DNAJA4_24198	31.25	0	0	0	0	31.25	0
DNAJB1_1898	12.25	25.6667	0	0	0	25.6667	0
DNAJC15_28381	126.667	198	0	0	0	198	0
DNAL4_21028	7.125	7.16667	0	0	0	7.16667	0
DNASE1L2_12570	4.79167	0	0	0	0	4.79167	0
DNM1_1924	6.04167	0	0	0	0	6.04167	0
DNMT1_1928	8.75	7.75	0	0	0	8.75	0
DNMT3A_1932	5.58333	0	0	0	0	5.58333	0
DOC2A_12171	14.2083	0	0	0	0	14.2083	0
DOHH_13696	7.08333	14.875	0	0	0	14.875	0
DOK1_16759	16.875	0	0	0	0	16.875	0
DOK6_23416	0	12.25	0	0	0	12.25	0
DPEP1_14753	0	104.292	0	0	0	104.292	0
DPF1_13428	8.04167	8.75	0	0	0	8.75	0
DPH2_1940	0	7.54167	0	0	0	7.54167	0
DQX1_11810	0	196.125	0	0	0	196.125	0
DSCAM_13839	95.375	0	0	0	0	95.375	0
DTNBP1_27144	0	7.875	0	0	0	7.875	0
DUSP4_1990	11.3333	0	0	0	0	11.3333	0
DZIP1_23538	0	641.792	0	0	0	641.792	0
EDA_28491	0	18.9583	0	0	0	18.9583	0
EDARADD_15013	7.79167	0	0	0	0	7.79167	0
EEFSEC_17618	12.0417	27.2917	0	0	0	27.2917	0
EFCAB10_33764	6.75	0	0	0	0	6.75	0
EFEMP2_17036	0	8.75	0	0	0	8.75	0
EFHD1_23189	288.542	0	0	0	0	288.542	0
EFNB2_13109	8.375	0	0	0	0	8.375	0
EFR3B_11820	39.4583	7.33333	0	0	0	39.4583	0
EGFL8_24304	0	7.20833	0	0	0	7.20833	0
EGR3_16091	17.75	0	0	0	0	17.75	0
EIF1AY_2080	0	110.792	0	0	0	110.792	0
EIF5A2_28504	217.917	313.208	0	0	0	313.208	0
ELF5_22927	27.0833	6.375	0	0	0	27.0833	0
ELMO3_20948	6.625	0	0	0	0	6.625	0
ELMO3_2123	5.625	0	0	0	0	5.625	0
ELMSAN1_18643	12.75	9.875	0	0	0	12.75	0
ELN_12218	0	6.66667	0	0	0	6.66667	0
EME2_18366	6.58333	0	0	0	0	6.58333	0
EMILIN3_14791	0	8.375	0	0	0	8.375	0
EMSY_12211	7.95833	6.33333	0	0	0	7.95833	0
EN2_21953	6.91667	0	0	0	0	6.91667	0
ENO2_13140	64.0833	307.25	0	0	0	307.25	0
ENO2_2153	0	15.25	0	0	0	15.25	0
ENPP3_11302	0	30.5833	0	0	0	30.5833	0
ENPP5_12395	5.70833	0	0	0	0	5.70833	0
ENSA_19659	106.042	0	0	0	0	106.042	0
EPCAM_20742	9321.88	4449.42	0	0	0	9321.88	0
EPHB3_21717	50.25	0	0	0	0	50.25	0
EPHX4_10710	7.20833	0	0	0	0	7.20833	0
EPN3_21339	246.042	23.125	0	0	0	246.042	0
EPO_28878	0	15.4167	0	0	0	15.4167	0
EPPK1_13693	117.5	22.9583	0	0	0	117.5	0
EPS8L1_12856	130.333	16.2083	0	0	0	130.333	0
ERG_27176	8.04167	0	0	0	0	8.04167	0
ESR1_12234	3426.12	0	0	0	0	3426.12	0
ESRP1_13554	884.875	0	0	0	0	884.875	0
ESRP2_23043	9.20833	0	0	0	0	9.20833	0
ESYT3_23147	0	11.6667	0	0	0	11.6667	0
ETV4_24909	0	437	0	0	0	437	0
EVPL_14384	53.8333	54.4583	0	0	0	54.4583	0
EXD1_17707	7.70833	0	0	0	0	7.70833	0
EXO5_25834	8.625	29.7083	0	0	0	29.7083	0
EXOC3L4_15557	0	27.5833	0	0	0	27.5833	0
EXOSC6_16995	23.75	31.75	0	0	0	31.75	0
EYA2_19169	11.5833	0	0	0	0	11.5833	0
FAAH2_10906	18.125	14.375	0	0	0	18.125	0
FADS2_14893	0	9.33333	0	0	0	9.33333	0
FAM105A_17189	176.75	7.66667	0	0	0	176.75	0
FAM109A_24122	0	9	0	0	0	9	0
FAM110A_25578	6.70833	0	0	0	0	6.70833	0
FAM117B_20897	0	8.5	0	0	0	8.5	0
FAM127C_25887	5.20833	0	0	0	0	5.20833	0
FAM132A_21542	8.625	5.70833	0	0	0	8.625	0
FAM155B_23459	13.0833	22.375	0	0	0	22.375	0
FAM171A2_13154	8.04167	0	0	0	0	8.04167	0
FAM183A_28497	0	7.75	0	0	0	7.75	0
FAM19A4_15393	0	11.2917	0	0	0	11.2917	0
FAM222A_16337	6.83333	7.70833	0	0	0	7.70833	0
FAM231A_16684	8.875	0	0	0	0	8.875	0
FAM234B_17727	28.5833	17.0417	0	0	0	28.5833	0
FAM25C_33953	35.875	0	0	0	0	35.875	0
FAM3B_11565	0	122.5	0	0	0	122.5	0
FAM43B_14707	0	10.875	0	0	0	10.875	0
FAM53B_14210	7.25	11	0	0	0	11	0
FAM64A_26103	10.4583	17.8333	0	0	0	17.8333	0
FAM65C_27206	12.25	0	0	0	0	12.25	0
FAM71E1_20103	21.75	0	0	0	0	21.75	0
FAM72B_13072	5.54167	10.375	0	0	0	10.375	0
FAM83B_13670	568.25	0	0	0	0	568.25	0
FAM83E_17689	21.6667	0	0	0	0	21.6667	0
FAM84A_12717	10.7083	0	0	0	0	10.7083	0
FAM84B_19790	118.375	0	0	0	0	118.375	0
FANCA_21007	12.8333	34.75	0	0	0	34.75	0
FANK1_24656	6.54167	0	0	0	0	6.54167	0
FAR1_16464	25.0833	0	0	0	0	25.0833	0
FARP2_21342	0	9.33333	0	0	0	9.33333	0
FARP2_27213	0	7.95833	0	0	0	7.95833	0
FAXC_18432	121.708	18.875	0	0	0	121.708	0
FBLN1_19934	0	49.2083	0	0	0	49.2083	0
FBP1_18715	44.8333	0	0	0	0	44.8333	0
FBXL14_11995	8.83333	7.20833	0	0	0	8.83333	0
FBXL19_25926	7.66667	0	0	0	0	7.66667	0
FBXL2_21353	27.375	56.5	0	0	0	56.5	0
FBXL21_21351	0	73.6667	0	0	0	73.6667	0
FBXO41_23136	6.83333	10.4583	0	0	0	10.4583	0
FCGBP_22986	0	7	0	0	0	7	0
FCHO1_28745	0	7.70833	0	0	0	7.70833	0
FDXACB1_10566	0	11.125	0	0	0	11.125	0
FES_23902	0	517.917	0	0	0	517.917	0
FFAR2_15041	6.20833	0	0	0	0	6.20833	0
FGD3_20073	94.9583	29.7917	0	0	0	94.9583	0
FGF13_14701	25.125	0	0	0	0	25.125	0
FGFR4_2419	0	7.66667	0	0	0	7.66667	0
FHOD1_11719	165.625	288.958	0	0	0	288.958	0
FKBP10_17660	10.875	580.917	0	0	0	580.917	0
FKBP1B_16333	0	136.875	0	0	0	136.875	0
FLT3_23905	5.875	0	0	0	0	5.875	0
FLYWCH1_19532	5.04167	0	0	0	0	5.04167	0
FNDC10_15436	20.1667	9.75	0	0	0	20.1667	0
FOXC1_25905	6.125	0	0	0	0	6.125	0
FOXD4_22024	6.16667	0	0	0	0	6.16667	0
FOXM1_2479	9.25	13.25	0	0	0	13.25	0
FOXP4_16822	26.8333	61.75	0	0	0	61.75	0
FREM1_26254	0	43.875	0	0	0	43.875	0
FRMD5_28809	0	13.75	0	0	0	13.75	0
FSCN1_22817	61.9167	209.333	0	0	0	209.333	0
FSCN2_14033	13.0833	0	0	0	0	13.0833	0
FSD1_2495	32.5833	0	0	0	0	32.5833	0
FST_23553	0	16.125	0	0	0	16.125	0
FSTL4_15518	0	5.54167	0	0	0	5.54167	0
FTCD_18614	0	63.7917	0	0	0	63.7917	0
FUT1_2519	64.8333	0	0	0	0	64.8333	0
FUT6_25321	0	29.4167	0	0	0	29.4167	0
FUT9_15954	51.3333	0	0	0	0	51.3333	0
FUZ_21213	17.4167	0	0	0	0	17.4167	0
FXYD1_17983	0	13	0	0	0	13	0
FXYD3_15019	160.583	0	0	0	0	160.583	0
FYN_2527	9.58333	37	0	0	0	37	0
FZD2_11193	6.41667	0	0	0	0	6.41667	0
FZD4_18272	0	23.0417	0	0	0	23.0417	0
G2E3_23539	0	16.375	0	0	0	16.375	0
GABBR2_16439	19.5	0	0	0	0	19.5	0
GABRD_2562	7.16667	0	0	0	0	7.16667	0
GAD1_2566	5.08333	0	0	0	0	5.08333	0
GAL_18576	60.5417	0	0	0	0	60.5417	0
GAL3ST2_26554	0	31.625	0	0	0	31.625	0
GATA2_2599	52.125	64.7917	0	0	0	64.7917	0
GATA3_2600	23.2083	0	0	0	0	23.2083	0
GBX2_23851	39.5417	0	0	0	0	39.5417	0
GCNT1_15356	10.1667	0	0	0	0	10.1667	0
GDF1_10946	31.25	37.0417	0	0	0	37.0417	0
GDPD3_17580	0	11.7083	0	0	0	11.7083	0
GDPD3_28305	7.91667	15.0417	0	0	0	15.0417	0
GDPD5_2628	0	66.75	0	0	0	66.75	0
GFI1_19672	0	24.2917	0	0	0	24.2917	0
GFPT2_15815	14.9167	0	0	0	0	14.9167	0
GFRA1_26360	29.6667	0	0	0	0	29.6667	0
GGTLC1_24035	0	10.0833	0	0	0	10.0833	0
GID4_23836	30.625	82.0833	0	0	0	82.0833	0
GLB1L2_21611	6.625	0	0	0	0	6.625	0
GLTSCR1_13339	7.5	0	0	0	0	7.5	0
GNA14_22297	63.25	0	0	0	0	63.25	0
GNG13_33470	22.0417	0	0	0	0	22.0417	0
GNG4_14177	14.75	303.292	0	0	0	303.292	0
GNRH2_21376	0	7.45833	0	0	0	7.45833	0
GPATCH2L_22789	12.375	13.375	0	0	0	13.375	0
GPATCH3_19758	0	8.375	0	0	0	8.375	0
GPC3_20438	0	2748.88	0	0	0	2748.88	0
GPD1L_12055	161.042	79.4583	0	0	0	161.042	0
GPR143_24606	38	0	0	0	0	38	0
GPR157_18578	14.9583	8.75	0	0	0	14.9583	0
GPR180_16000	21.7083	0	0	0	0	21.7083	0
GPR27_33502	10	0	0	0	0	10	0
GPR3_16283	0	11.0417	0	0	0	11.0417	0
GPR35_21672	0	320.583	0	0	0	320.583	0
GPR37L1_14067	8.54167	0	0	0	0	8.54167	0
GPR52_27285	0	11.4583	0	0	0	11.4583	0
GPR65_23391	10.2083	0	0	0	0	10.2083	0
GPR75_27286	5.125	23.25	0	0	0	23.25	0
GPRIN1_20509	28.7083	0	0	0	0	28.7083	0
GPSM1_12818	16.7917	0	0	0	0	16.7917	0
GPX7_16494	0	16.6667	0	0	0	16.6667	0
GRHL2_23611	363.708	0	0	0	0	363.708	0
GRK5_15036	0	9.04167	0	0	0	9.04167	0
GRM4_2797	4.83333	0	0	0	0	4.83333	0
GTDC1_27295	12.5417	23.3333	0	0	0	23.3333	0
H2AFB1_23154	8.79167	0	0	0	0	8.79167	0
H2AFY2_13944	7.91667	15.875	0	0	0	15.875	0
HAMP_21132	0	125.458	0	0	0	125.458	0
HAS3_20626	11	0	0	0	0	11	0
HAUS7_17576	20.0833	14.1667	0	0	0	20.0833	0
HBA2_33472	14.7083	11.375	0	0	0	14.7083	0
HDAC4_25787	5.70833	23	0	0	0	23	0
HENMT1_13410	19.5	0	0	0	0	19.5	0
HEPACAM_23414	0	17.25	0	0	0	17.25	0
HEY1_27306	15.875	6.20833	0	0	0	15.875	0
HEY2_24421	35.8333	0	0	0	0	35.8333	0
HID1_11586	130.167	0	0	0	0	130.167	0
HIST1H1D_14545	476.333	12.7083	0	0	0	476.333	0
HIST1H2BM_2956	92.75	140.417	0	0	0	140.417	0
HIST1H3I_19155	6.83333	0	0	0	0	6.83333	0
HIST3H2A_12091	54.9583	0	0	0	0	54.9583	0
HIVEP3_21780	21.5	0	0	0	0	21.5	0
HK1_2971	339.667	0	0	0	0	339.667	0
HLA-DQB1_28329	22.2917	0	0	0	0	22.2917	0
HLA-DRB5_15922	52.625	0	0	0	0	52.625	0
HLA-DRB5_2997	7.20833	0	0	0	0	7.20833	0
HOXA10_3077	5.875	0	0	0	0	5.875	0
HOXA5_3080	0	12.3333	0	0	0	12.3333	0
HOXA6_25740	0	8.75	0	0	0	8.75	0
HOXC10_20146	15.1667	0	0	0	0	15.1667	0
HOXC11_13542	7.16667	0	0	0	0	7.16667	0
HOXC13_13409	97.7083	0	0	0	0	97.7083	0
HOXC8_27330	59.1667	0	0	0	0	59.1667	0
HOXD8_12050	14.7083	0	0	0	0	14.7083	0
HR_23705	62.4167	9.95833	0	0	0	62.4167	0
HRC_22304	0	8.54167	0	0	0	8.54167	0
HS3ST3A1_3108	6.79167	0	0	0	0	6.79167	0
HS6ST1_17855	41	82.25	0	0	0	82.25	0
HS6ST1_3109	5.79167	17.2917	0	0	0	17.2917	0
HS6ST2_26218	88.2917	0	0	0	0	88.2917	0
HS6ST3_20281	69.9583	0	0	0	0	69.9583	0
HSD11B2_12187	0	7.66667	0	0	0	7.66667	0
HSD17B14_14107	0	7.125	0	0	0	7.125	0
HSPA6_21239	5.20833	0	0	0	0	5.20833	0
HUNK_15010	15.375	91.25	0	0	0	91.25	0
HVCN1_15252	0	13.4583	0	0	0	13.4583	0
HYLS1_15043	14.0833	0	0	0	0	14.0833	0
ICA1_10509	77.5	0	0	0	0	77.5	0
ICAM2_13034	0	28.5	0	0	0	28.5	0
IGDCC3_26459	9.29167	791.583	0	0	0	791.583	0
IGF2_3255	0	211.042	0	0	0	211.042	0
IGF2BP1_24044	0	116.583	0	0	0	116.583	0
IGFBP5_21128	115.333	0	0	0	0	115.333	0
IGFBP5_3272	24.9583	0	0	0	0	24.9583	0
IGHMBP2_3275	8.20833	7.95833	0	0	0	8.20833	0
IGSF9_24868	11.2917	0	0	0	0	11.2917	0
IKZF4_19513	0	8.83333	0	0	0	8.83333	0
IL18BP_27352	11.8333	36.7917	0	0	0	36.7917	0
IL1RN_28396	0	55.125	0	0	0	55.125	0
IL20_16401	5.95833	0	0	0	0	5.95833	0
IL20RA_19483	6.125	0	0	0	0	6.125	0
INAFM1_25219	14.5	0	0	0	0	14.5	0
INAFM1_3368	5.66667	0	0	0	0	5.66667	0
INPP5J_13636	5	0	0	0	0	5	0
IPPK_11524	10.5833	6.625	0	0	0	10.5833	0
IRX2_25105	891.083	0	0	0	0	891.083	0
IRX4_14114	11.4583	0	0	0	0	11.4583	0
ISL2_19149	13.0417	106.875	0	0	0	106.875	0
ISM1_16436	0	14.1667	0	0	0	14.1667	0
ITGA2_11751	0	14.1667	0	0	0	14.1667	0
ITGA2B_25133	9.91667	0	0	0	0	9.91667	0
ITIH3_18919	0	55.2917	0	0	0	55.2917	0
ITIH5_18619	0	30.75	0	0	0	30.75	0
ITPKB_11232	8.75	0	0	0	0	8.75	0
ITPRIPL1_11489	0	192.833	0	0	0	192.833	0
IZUMO1_21798	17.5417	0	0	0	0	17.5417	0
JAK3_26075	0	84.5417	0	0	0	84.5417	0
JPH4_20187	0	8.66667	0	0	0	8.66667	0
KALRN_11939	0	19.875	0	0	0	19.875	0
KANK4_14224	0	56.7917	0	0	0	56.7917	0
KAZN_20027	84.4167	286.917	0	0	0	286.917	0
KCNC4_13417	14.625	35.2917	0	0	0	35.2917	0
KCNG1_18417	6.125	0	0	0	0	6.125	0
KCNIP3_12986	6.16667	0	0	0	0	6.16667	0
KCNJ10_12722	0	42.2083	0	0	0	42.2083	0
KCNJ11_17384	11.3333	0	0	0	0	11.3333	0
KCNJ3_18409	14.6667	0	0	0	0	14.6667	0
KCNK1_3516	47.2083	0	0	0	0	47.2083	0
KCNK2_25989	12.7917	0	0	0	0	12.7917	0
KCNQ4_13593	5.41667	0	0	0	0	5.41667	0
KCNRG_27386	14.5833	12.4583	0	0	0	14.5833	0
KCNRG_27387	84.0833	115.792	0	0	0	115.792	0
KDF1_24488	20.9583	6.125	0	0	0	20.9583	0
KDM5D_25051	0	883.75	0	0	0	883.75	0
KDM8_14522	0	7.95833	0	0	0	7.95833	0
KIAA1257_16786	10.3333	0	0	0	0	10.3333	0
KIAA1324_24270	7.625	0	0	0	0	7.625	0
KIF12_12380	68.125	39.125	0	0	0	68.125	0
KIF4A_28251	15	31.7917	0	0	0	31.7917	0
KIF5A_20310	0	38.25	0	0	0	38.25	0
KIF5C_3612	62.4583	0	0	0	0	62.4583	0
KIF7_21192	7.08333	43.1667	0	0	0	43.1667	0
KIFC2_10699	12.25	0	0	0	0	12.25	0
KJ904049_34049	0	42.0417	0	0	0	42.0417	0
KLHL14_26617	0	14.75	0	0	0	14.75	0
KLHL41_17089	7.91667	0	0	0	0	7.91667	0
KLK11_28234	19.0833	0	0	0	0	19.0833	0
KRBA1_17882	82.8333	157.083	0	0	0	157.083	0
KREMEN2_17113	21.8333	0	0	0	0	21.8333	0
KRT23_19208	0	42.7917	0	0	0	42.7917	0
KRT7_10561	33.875	0	0	0	0	33.875	0
KRT80_14053	1689.79	25.4583	0	0	0	1689.79	0
KRT81_13695	203.5	0	0	0	0	203.5	0
KRT83_12844	22.1667	0	0	0	0	22.1667	0
KRT86_13692	72.5417	0	0	0	0	72.5417	0
KRTAP5-9_13726	7.875	0	0	0	0	7.875	0
KRTCAP3_15871	9.79167	0	0	0	0	9.79167	0
KSR2_12214	7.20833	0	0	0	0	7.20833	0
L1CAM_12063	38.4583	26.25	0	0	0	38.4583	0
L1CAM_3714	54.7917	40.5417	0	0	0	54.7917	0
LACTBL1_12536	0	12.125	0	0	0	12.125	0
LAMTOR5_33769	11.0417	0	0	0	0	11.0417	0
LARGE2_28855	5.875	19.75	0	0	0	19.75	0
LCN15_16371	0	46.5	0	0	0	46.5	0
LDAH_27428	16	9.41667	0	0	0	16	0
LDHB_14973	81.1667	0	0	0	0	81.1667	0
LDLRAD1_23381	0	23.9583	0	0	0	23.9583	0
LDLRAD4_27431	8.66667	0	0	0	0	8.66667	0
LDOC1_21310	54.6667	0	0	0	0	54.6667	0
LDOC1L_23668	9.375	0	0	0	0	9.375	0
LEFTY2_26404	0	8.375	0	0	0	8.375	0
LFNG_17876	122.417	19.7083	0	0	0	122.417	0
LGALS3_14969	714.458	165.667	0	0	0	714.458	0
LGR5_23893	0	438.208	0	0	0	438.208	0
LHX2_11628	13.375	0	0	0	0	13.375	0
LHX4_26613	11.8333	0	0	0	0	11.8333	0
LMTK2_11299	0	8.75	0	0	0	8.75	0
LMTK3_17563	7.16667	7.58333	0	0	0	7.58333	0
LMX1B_21773	44.375	0	0	0	0	44.375	0
LNP1_16630	0	14.0417	0	0	0	14.0417	0
LNX1_18397	10.0833	0	0	0	0	10.0833	0
LOC100509683_3832	12.625	18.5	0	0	0	18.5	0
LOC100996485_21348	0	11.2917	0	0	0	11.2917	0
LOC100996634_14975	12.1667	32.125	0	0	0	32.125	0
LOC101927572_11937	16.25	28.5	0	0	0	28.5	0
LOC653602_27450	25.75	0	0	0	0	25.75	0
LOC728819_15298	9	16.0417	0	0	0	16.0417	0
LOX_21772	0	326.25	0	0	0	326.25	0
LOXL1_3850	283.167	0	0	0	0	283.167	0
LOXL2_21777	12.0833	0	0	0	0	12.0833	0
LOXL3_20586	15.5	7.54167	0	0	0	15.5	0
LOXL4_23917	0	104.417	0	0	0	104.417	0
LPAR2_3854	37.0833	0	0	0	0	37.0833	0
LRIG2_14021	9.20833	13.9167	0	0	0	13.9167	0
LRP4_21958	0	19.2917	0	0	0	19.2917	0
LRPAP1_3876	0	7.79167	0	0	0	7.79167	0
LRRC20_14204	6.54167	0	0	0	0	6.54167	0
LRRC70_27457	0	8	0	0	0	8	0
LRRN4_21905	0	11.375	0	0	0	11.375	0
LRTOMT_27463	5	0	0	0	0	5	0
LTB4R2_13863	32	33.2083	0	0	0	33.2083	0
LXN_20886	31.1667	0	0	0	0	31.1667	0
LYPD3_10777	38.125	0	0	0	0	38.125	0
LYPD6B_22086	13.2083	0	0	0	0	13.2083	0
LYRM4_15571	0	11.625	0	0	0	11.625	0
LYZ_23572	0	9718.17	0	0	0	9718.17	0
MACC1_23235	22.5	0	0	0	0	22.5	0
MAD1L1_33724	0	7.25	0	0	0	7.25	0
MAFA_25744	6.16667	0	0	0	0	6.16667	0
MAFF_28315	0	15.5	0	0	0	15.5	0
MAGEE1_19021	15.3333	20.75	0	0	0	20.75	0
MAGEH1_24977	17.875	8.20833	0	0	0	17.875	0
MALL_10778	10.4583	0	0	0	0	10.4583	0
MANSC1_11258	16.8333	15.5	0	0	0	16.8333	0
MAP3K9_12261	13.75	19.625	0	0	0	19.625	0
MAP6D1_33518	19.0833	0	0	0	0	19.0833	0
MAP9_19549	12.25	0	0	0	0	12.25	0
MAPK10_12701	28.6667	0	0	0	0	28.6667	0
MAPK15_22553	36.1667	0	0	0	0	36.1667	0
MARCH9_13347	18.2083	0	0	0	0	18.2083	0
MARVELD1_24143	251.875	0	0	0	0	251.875	0
MARVELD3_24408	40.5833	6.29167	0	0	0	40.5833	0
MATK_18316	12.1667	0	0	0	0	12.1667	0
MATK_4040	53.5417	0	0	0	0	53.5417	0
MATN3_16927	11.7083	576.458	0	0	0	576.458	0
MB_33642	14.1667	0	0	0	0	14.1667	0
MBD2_27492	0	9.125	0	0	0	9.125	0
MC1R_16923	8.83333	0	0	0	0	8.83333	0
MCAM_12429	0	311.667	0	0	0	311.667	0
MCF2L_21978	9.75	15.75	0	0	0	15.75	0
MCIDAS_16452	18.5417	0	0	0	0	18.5417	0
MDM1_11910	0	9.91667	0	0	0	9.91667	0
ME1_16747	200.5	0	0	0	0	200.5	0
MED12L_18187	39.875	0	0	0	0	39.875	0
MED26_22860	13.5	14.3333	0	0	0	14.3333	0
MEIS2_11534	6.79167	16.625	0	0	0	16.625	0
METTL13_12459	10.5	12.9167	0	0	0	12.9167	0
METTL21B_25606	5.45833	7.79167	0	0	0	7.79167	0
MICAL1_27510	186.667	279.167	0	0	0	279.167	0
MICALL1_4172	5.875	10.6667	0	0	0	10.6667	0
MIDN_11314	0	6.58333	0	0	0	6.58333	0
MISP_19609	10	0	0	0	0	10	0
MIXL1_15283	0	2355.38	0	0	0	2355.38	0
MKRN2OS_23242	33.4167	0	0	0	0	33.4167	0
MLF1_20677	17.4167	0	0	0	0	17.4167	0
MLLT11_4193	14.5	0	0	0	0	14.5	0
MMP11_11666	0	12.375	0	0	0	12.375	0
MMP17_20140	37.2083	0	0	0	0	37.2083	0
MNX1_12853	25.4583	21.4583	0	0	0	25.4583	0
MNX1_27522	26.6667	17.3333	0	0	0	26.6667	0
MORN4_16053	37.375	48.4167	0	0	0	48.4167	0
MPI_20807	0	7	0	0	0	7	0
MPP2_20075	41.2917	0	0	0	0	41.2917	0
MPV17L_24544	0	12.8333	0	0	0	12.8333	0
MRC2_26418	17.0417	0	0	0	0	17.0417	0
MROH1_27528	11.0417	0	0	0	0	11.0417	0
MROH6_22379	28.4583	0	0	0	0	28.4583	0
MSANTD2_33468	0	11.875	0	0	0	11.875	0
MSH5-SAPCD1_18897	0	7.04167	0	0	0	7.04167	0
MSLN_15223	0	8.83333	0	0	0	8.83333	0
MSRA_4319	5.29167	0	0	0	0	5.29167	0
MSX1_15282	0	10.125	0	0	0	10.125	0
MT1F_24226	0	6.08333	0	0	0	6.08333	0
MTHFD2_4349	831.875	1042.04	0	0	0	1042.04	0
MTMR7_22536	22.125	0	0	0	0	22.125	0
MXRA8_11784	0	50.5417	0	0	0	50.5417	0
MYB_13607	168.292	0	0	0	0	168.292	0
MYB_27540	65.25	0	0	0	0	65.25	0
MYEF2_10875	14.5417	6.45833	0	0	0	14.5417	0
MYL9_4413	0	12.4167	0	0	0	12.4167	0
MYO7A_27547	0	32.25	0	0	0	32.25	0
MYOM3_20010	0	57.75	0	0	0	57.75	0
MYPOP_15941	7.04167	16.2917	0	0	0	16.2917	0
MYRIP_21610	8.625	0	0	0	0	8.625	0
MYZAP_27256	135.583	0	0	0	0	135.583	0
MYZAP_27258	247.792	0	0	0	0	247.792	0
N4BP3_21326	118.833	0	0	0	0	118.833	0
NAA50_4434	0	8.58333	0	0	0	8.58333	0
NAALADL2_11468	8.83333	0	0	0	0	8.83333	0
NAT8L_24169	12.75	7.33333	0	0	0	12.75	0
NBPF4_11039	6.41667	0	0	0	0	6.41667	0
NBPF6_33588	9	0	0	0	0	9	0
NDRG4_14331	28.5417	17.5417	0	0	0	28.5417	0
NETO2_11349	5.33333	0	0	0	0	5.33333	0
NEU4_23821	0	16.5417	0	0	0	16.5417	0
NEURL1_22737	6.75	0	0	0	0	6.75	0
NEURL4_13456	0	6.66667	0	0	0	6.66667	0
NEXN_10958	0	69.125	0	0	0	69.125	0
NFATC2_12248	25.5417	56.4583	0	0	0	56.4583	0
NFATC4_4563	5.625	0	0	0	0	5.625	0
NKAIN1_16050	8.83333	0	0	0	0	8.83333	0
NKD1_17962	0	116.917	0	0	0	116.917	0
NOP9_17401	10.25	13.9583	0	0	0	13.9583	0
NOS3_28337	0	8.25	0	0	0	8.25	0
NOTCH3_20764	482.875	0	0	0	0	482.875	0
NPDC1_4650	1689.38	167.25	0	0	0	1689.38	0
NPIPB6_23494	76.375	86.5417	0	0	0	86.5417	0
NPM2_27595	0	102.667	0	0	0	102.667	0
NPNT_15466	752.375	252.458	0	0	0	752.375	0
NR2F2_16181	59.4167	0	0	0	0	59.4167	0
NR4A1_22797	9.95833	16.25	0	0	0	16.25	0
NR4A3_11854	23.0833	0	0	0	0	23.0833	0
NR5A1_22265	0	1323.46	0	0	0	1323.46	0
NRARP_22398	34.875	15.125	0	0	0	34.875	0
NRL_23587	0	15.2083	0	0	0	15.2083	0
NRSN2_20831	0	13.0417	0	0	0	13.0417	0
NSL1_23092	0	6.79167	0	0	0	6.79167	0
NSUN7_16664	19	0	0	0	0	19	0
NT5DC2_4737	0	7.04167	0	0	0	7.04167	0
NT5DC4_33786	0	9.16667	0	0	0	9.16667	0
NUMA1_22417	14.0833	13.5	0	0	0	14.0833	0
NUP210L_20271	54.2917	0	0	0	0	54.2917	0
NXNL2_27616	22.6667	0	0	0	0	22.6667	0
NXPE3_15913	45.625	68.5	0	0	0	68.5	0
NXPH3_10922	8.83333	0	0	0	0	8.83333	0
OAT_4792	56.5417	106.917	0	0	0	106.917	0
OBSCN_14788	5.70833	0	0	0	0	5.70833	0
ODAM_10470	0	37.1667	0	0	0	37.1667	0
OLFM1_13354	96.25	0	0	0	0	96.25	0
OLFM1_27621	226.167	0	0	0	0	226.167	0
OLFML1_13153	0	5.83333	0	0	0	5.83333	0
OR2J3_22186	0	9.125	0	0	0	9.125	0
OR8G2_26093	11.5417	0	0	0	0	11.5417	0
ORAI2_13678	47.5833	9.04167	0	0	0	47.5833	0
ORAI2_27635	22.25	14.4583	0	0	0	22.25	0
ORC1_4828	0	17.75	0	0	0	17.75	0
OSBP2_11062	7.125	0	0	0	0	7.125	0
OSBPL10_4845	0	12.6667	0	0	0	12.6667	0
OSBPL7_20547	5.04167	6.58333	0	0	0	6.58333	0
OSCP1_22388	7.375	0	0	0	0	7.375	0
OSR2_22916	81.9167	5.125	0	0	0	81.9167	0
OTOP2_25263	5.375	0	0	0	0	5.375	0
OTUD7B_20169	21.0417	12.0417	0	0	0	21.0417	0
OVOL1_11945	152.167	0	0	0	0	152.167	0
OVOL2_11592	174.083	13.3333	0	0	0	174.083	0
OXCT1_4876	20.3333	11.5	0	0	0	20.3333	0
OXCT2_27638	12.5417	17.6667	0	0	0	17.6667	0
P3H3_17167	0	27.7083	0	0	0	27.7083	0
PABPC1L2A_33600	13.2083	0	0	0	0	13.2083	0
PABPN1L_12724	4.83333	0	0	0	0	4.83333	0
PACSIN1_12628	52.5833	0	0	0	0	52.5833	0
PACSIN3_4896	0	10.2083	0	0	0	10.2083	0
PAEP_23350	0	8.04167	0	0	0	8.04167	0
PALM_13174	6.625	0	0	0	0	6.625	0
PANO1_20449	9.95833	0	0	0	0	9.95833	0
PAQR7_14517	0	14.7083	0	0	0	14.7083	0
PAQR8_11911	12.125	312.958	0	0	0	312.958	0
PASK_21484	15.1667	36.375	0	0	0	36.375	0
PBX4_12742	10.4167	0	0	0	0	10.4167	0
PCBP3_25138	43.5	0	0	0	0	43.5	0
PCDH10_11162	12.0833	0	0	0	0	12.0833	0
PCDH17_10535	11.25	0	0	0	0	11.25	0
PCDH19_23190	5.25	0	0	0	0	5.25	0
PCDH8_11671	37.9583	0	0	0	0	37.9583	0
PCDHGA11_33812	17.3333	7.04167	0	0	0	17.3333	0
PCDHGA2_33640	9.70833	0	0	0	0	9.70833	0
PCDHGB6_27654	14.125	0	0	0	0	14.125	0
PCIF1_15312	0	10.2083	0	0	0	10.2083	0
PCNT_12687	16.3333	12.9583	0	0	0	16.3333	0
PCNX2_16348	6.04167	0	0	0	0	6.04167	0
PCP4_20978	491.25	0	0	0	0	491.25	0
PCSK1N_25572	30.4167	69.375	0	0	0	69.375	0
PCYT1B_20697	0	218.167	0	0	0	218.167	0
PDE4A_12444	0	8.125	0	0	0	8.125	0
PDE9A_13268	12.5	9.79167	0	0	0	12.5	0
PDGFB_20737	65.8333	6.58333	0	0	0	65.8333	0
PDIA2_20356	18.5	0	0	0	0	18.5	0
PDLIM3_27665	0	38.875	0	0	0	38.875	0
PDZD4_18433	26.7917	0	0	0	0	26.7917	0
PDZD7_27670	7.5	0	0	0	0	7.5	0
PDZRN3_23973	9.25	0	0	0	0	9.25	0
PEG3_14757	0	77.7083	0	0	0	77.7083	0
PGF_5091	0	53.9583	0	0	0	53.9583	0
PGR_5102	86.5417	0	0	0	0	86.5417	0
PHLPP1_17259	0	14.125	0	0	0	14.125	0
PIGU_28857	0	9.58333	0	0	0	9.58333	0
PITX1_12976	75.75	199.667	0	0	0	199.667	0
PKP3_23296	117.417	59.5	0	0	0	117.417	0
PLCB4_17335	62.25	0	0	0	0	62.25	0
PLCG1_5184	8.20833	12.8333	0	0	0	12.8333	0
PLCXD1_21064	29.6667	107.458	0	0	0	107.458	0
PLCXD2_28998	0	10.0417	0	0	0	10.0417	0
PLEKHA8_24747	0	10.7083	0	0	0	10.7083	0
PLEKHB1_12102	17.875	185.292	0	0	0	185.292	0
PLEKHH3_16137	8.70833	7.75	0	0	0	8.70833	0
PLEKHN1_20951	5.83333	0	0	0	0	5.83333	0
PLEKHO1_21420	68.875	59.5417	0	0	0	68.875	0
PLP1_16916	0	17.0833	0	0	0	17.0833	0
PLPP2_13260	88.2083	0	0	0	0	88.2083	0
PLPPR1_16561	0	230	0	0	0	230	0
PLTP_18836	0	106.292	0	0	0	106.292	0
PLXND1_10528	126.458	175.958	0	0	0	175.958	0
PMFBP1_11685	0	12	0	0	0	12	0
PODXL_16080	121.375	0	0	0	0	121.375	0
PODXL2_21093	410.042	846.125	0	0	0	846.125	0
POF1B_16140	29.5833	0	0	0	0	29.5833	0
POFUT2_11805	8	17.5	0	0	0	17.5	0
POU2F1_5290	11.2083	16.5833	0	0	0	16.5833	0
POU4F1_25509	0	38.7917	0	0	0	38.7917	0
PPFIA4_25458	8.33333	0	0	0	0	8.33333	0
PPP1R9A_11416	40.3333	206.417	0	0	0	206.417	0
PPP2R2C_25997	28.25	0	0	0	0	28.25	0
PPP6R2_21821	0	16.6667	0	0	0	16.6667	0
PRDM16_19612	6	0	0	0	0	6	0
PRDM2_27723	0	8.95833	0	0	0	8.95833	0
PRDM6_22312	8.875	0	0	0	0	8.875	0
PREX1_24267	1467.62	0	0	0	0	1467.62	0
PROM1_20174	0	46.4583	0	0	0	46.4583	0
PROM2_19803	110	0	0	0	0	110	0
PRRG2_24469	10.2083	0	0	0	0	10.2083	0
PRRT3_15908	35.0833	8.91667	0	0	0	35.0833	0
PRSS22_22147	8.125	0	0	0	0	8.125	0
PRSS8_18105	246.583	7.79167	0	0	0	246.583	0
PTGER3_25372	9.20833	0	0	0	0	9.20833	0
PTGER3_28482	7.70833	0	0	0	0	7.70833	0
PTGES_11665	13.4583	0	0	0	0	13.4583	0
PTGES3L_20403	10.5417	93.5	0	0	0	93.5	0
PTK7_23906	82.2917	495.375	0	0	0	495.375	0
PTPN13_21685	12.0417	0	0	0	0	12.0417	0
PTPN6_28294	5.625	0	0	0	0	5.625	0
PTRH1_26413	30.3333	19.2917	0	0	0	30.3333	0
PWWP2B_20371	7.16667	0	0	0	0	7.16667	0
PXDN_23717	113.458	0	0	0	0	113.458	0
PYCARD_16402	35.5833	42.125	0	0	0	42.125	0
QPCT_10614	9.83333	10.5417	0	0	0	10.5417	0
QSOX1_20000	618	121.833	0	0	0	618	0
QSOX2_21442	0	6.79167	0	0	0	6.79167	0
RAB19_24288	11.375	0	0	0	0	11.375	0
RAB25_20913	99.8333	0	0	0	0	99.8333	0
RAB31_5670	42.5833	0	0	0	0	42.5833	0
RAB36_13883	15.6667	0	0	0	0	15.6667	0
RAB39B_13538	10.75	0	0	0	0	10.75	0
RAB3D_17303	347.792	44	0	0	0	347.792	0
RAB3IL1_26463	25.75	0	0	0	0	25.75	0
RAB42_14741	0	109.125	0	0	0	109.125	0
RAB9B_10818	9.29167	0	0	0	0	9.29167	0
RAD51D_26137	0	5.91667	0	0	0	5.91667	0
RADIL_11265	12.9583	0	0	0	0	12.9583	0
RAMP1_23643	10.125	0	0	0	0	10.125	0
RANBP17_17250	7.66667	0	0	0	0	7.66667	0
RANGRF_12368	0	42.4583	0	0	0	42.4583	0
RAPGEF1_22532	0	12.25	0	0	0	12.25	0
RAPGEF3_21257	7.125	0	0	0	0	7.125	0
RARG_17588	61.1667	0	0	0	0	61.1667	0
RARG_5735	9.04167	0	0	0	0	9.04167	0
RASA4_24784	9.75	8.95833	0	0	0	9.75	0
RASAL1_15204	97.2083	0	0	0	0	97.2083	0
RASEF_16484	14.9583	0	0	0	0	14.9583	0
RASGRF2_22718	0	65.7917	0	0	0	65.7917	0
RASL10B_16544	0	7.29167	0	0	0	7.29167	0
RBBP8NL_23889	39.25	0	0	0	0	39.25	0
RBM11_20611	39.5417	0	0	0	0	39.5417	0
RBM12B_13445	9.375	16.5417	0	0	0	16.5417	0
RBM14_27761	8.75	13.75	0	0	0	13.75	0
RBP2_22383	0	6.91667	0	0	0	6.91667	0
RBP7_10498	39.375	82.8333	0	0	0	82.8333	0
RCOR2_20330	0	16.0417	0	0	0	16.0417	0
RDH13_27771	6.66667	0	0	0	0	6.66667	0
REEP1_22806	5.29167	0	0	0	0	5.29167	0
RELL2_11779	13.4167	16.5833	0	0	0	16.5833	0
RELN_21362	0	7009.46	0	0	0	7009.46	0
REP15_13236	7.08333	13.7917	0	0	0	13.7917	0
RERE_22836	0	22.625	0	0	0	22.625	0
RERG_19873	64.5417	0	0	0	0	64.5417	0
RET_20047	544.625	0	0	0	0	544.625	0
RGMB_22892	16.625	18.75	0	0	0	18.75	0
RGS11_13481	18.2083	0	0	0	0	18.2083	0
RGS16_11949	54.125	0	0	0	0	54.125	0
RGS17_14032	22.9167	0	0	0	0	22.9167	0
RGS6_11498	32.5	0	0	0	0	32.5	0
RHBDL2_18557	0	7.66667	0	0	0	7.66667	0
RHBG_23899	0	30.375	0	0	0	30.375	0
RHOF_17730	19.625	14.4167	0	0	0	19.625	0
RHOV_26190	27.0833	0	0	0	0	27.0833	0
RHPN1_13025	91	0	0	0	0	91	0
RIBC1_27786	7.08333	0	0	0	0	7.08333	0
RIMKLA_16149	0	15.9167	0	0	0	15.9167	0
RIMKLB_11097	14.375	0	0	0	0	14.375	0
RIMKLB_27789	29.3333	0	0	0	0	29.3333	0
RIMS3_11474	0	7.75	0	0	0	7.75	0
RIPPLY3_16772	10.125	0	0	0	0	10.125	0
RNF133_27794	0	7.58333	0	0	0	7.58333	0
RNF135_10524	9.375	0	0	0	0	9.375	0
RNF135_27795	59	0	0	0	0	59	0
RNF144A_20926	0	51.2083	0	0	0	51.2083	0
RNF157_10824	9.25	0	0	0	0	9.25	0
RNF223_16395	5.91667	0	0	0	0	5.91667	0
RNFT2_25459	9.20833	19.0833	0	0	0	19.0833	0
RPH3AL_24776	0	8.20833	0	0	0	8.20833	0
RPP25_15634	9.25	0	0	0	0	9.25	0
RPS4Y1_6010	0	43.3333	0	0	0	43.3333	0
RPS6KA6_21025	13.9583	0	0	0	0	13.9583	0
RPS6KL1_24670	14.625	12.5	0	0	0	14.625	0
RPUSD2_20335	0	7.08333	0	0	0	7.08333	0
RTKN2_23573	17.0417	38.875	0	0	0	38.875	0
RUFY2_16372	0	6.29167	0	0	0	6.29167	0
RUFY2_27814	12.875	34.6667	0	0	0	34.6667	0
RUNX1_20078	10.0833	6.70833	0	0	0	10.0833	0
S100A6_13254	861.792	1458.71	0	0	0	1458.71	0
S100P_6092	16.5833	28.5833	0	0	0	28.5833	0
SALL4_15896	62.125	25.0417	0	0	0	62.125	0
SAMD10_22766	0	32	0	0	0	32	0
SAPCD1_33665	0	7.29167	0	0	0	7.29167	0
SAPCD2_12495	13.6667	23.25	0	0	0	23.25	0
SCAMP5_12080	0	11.2917	0	0	0	11.2917	0
SCRN1_6155	342.958	493.542	0	0	0	493.542	0
SCUBE2_20048	238.083	0	0	0	0	238.083	0
SCX_25580	7.45833	0	0	0	0	7.45833	0
SDK1_23081	10.8333	0	0	0	0	10.8333	0
SDK2_22858	24.7917	0	0	0	0	24.7917	0
SELM_25061	7.625	0	0	0	0	7.625	0
SEMA3B_22076	0	6.83333	0	0	0	6.83333	0
SEMA4A_13190	12.7917	0	0	0	0	12.7917	0
SEMA4D_14336	16.3333	0	0	0	0	16.3333	0
SEMA5A_13118	11.625	0	0	0	0	11.625	0
SEMA6A_10899	0	39.3333	0	0	0	39.3333	0
SEMA6B_20194	38.25	367.875	0	0	0	367.875	0
SEMA7A_26129	0	16.4583	0	0	0	16.4583	0
SERHL2_28292	12.6667	0	0	0	0	12.6667	0
SERPINB5_13059	7.29167	0	0	0	0	7.29167	0
SERTAD4_21591	29.7083	0	0	0	0	29.7083	0
SFSWAP_24370	0	9.08333	0	0	0	9.08333	0
SGCG_23574	36.8333	0	0	0	0	36.8333	0
SGK3_6285	0	8.66667	0	0	0	8.66667	0
SGSM1_16507	6.16667	0	0	0	0	6.16667	0
SH2D2A_14430	0	14.375	0	0	0	14.375	0
SH3D21_24229	0	6.875	0	0	0	6.875	0
SH3GLB2_11271	26.2917	0	0	0	0	26.2917	0
SH3YL1_12505	9.58333	0	0	0	0	9.58333	0
SHANK3_12798	0	14.75	0	0	0	14.75	0
SHF_14306	0	6.20833	0	0	0	6.20833	0
SHISA5_14371	6.125	0	0	0	0	6.125	0
SHROOM2_24276	36.5833	6.79167	0	0	0	36.5833	0
SIDT1_12889	44.625	0	0	0	0	44.625	0
SIM2_12300	5.25	0	0	0	0	5.25	0
SIRT7_22285	5.70833	6.79167	0	0	0	6.79167	0
SIX1_24733	0	11.125	0	0	0	11.125	0
SLC10A3_24523	7.08333	0	0	0	0	7.08333	0
SLC13A5_16615	0	276.042	0	0	0	276.042	0
SLC16A3_11846	8.83333	742.5	0	0	0	742.5	0
SLC16A5_25394	0	13.5833	0	0	0	13.5833	0
SLC16A6_19311	89.5417	60.7917	0	0	0	89.5417	0
SLC17A2_22031	0	20.2917	0	0	0	20.2917	0
SLC1A2_24387	25.2917	147.5	0	0	0	147.5	0
SLC1A4_6371	0	218.125	0	0	0	218.125	0
SLC24A3_20483	56.625	0	0	0	0	56.625	0
SLC25A14_6397	10.75	22	0	0	0	22	0
SLC29A2_12428	8.75	0	0	0	0	8.75	0
SLC2A14_11487	0	115.542	0	0	0	115.542	0
SLC2A14_27874	0	18.1667	0	0	0	18.1667	0
SLC2A3_6444	0	2938.5	0	0	0	2938.5	0
SLC2A4_14582	0	8.75	0	0	0	8.75	0
SLC30A5_6453	17.2917	25.2083	0	0	0	25.2083	0
SLC35C2_18324	7.41667	8.58333	0	0	0	8.58333	0
SLC38A5_23164	0	734.292	0	0	0	734.292	0
SLC39A4_16539	71.6667	44.7083	0	0	0	71.6667	0
SLC44A4_11273	0	18.375	0	0	0	18.375	0
SLC45A4_12917	28.9583	0	0	0	0	28.9583	0
SLC4A10_14793	24.9167	0	0	0	0	24.9167	0
SLC4A11_16755	5.625	12.625	0	0	0	12.625	0
SLC51B_20132	0	24.4167	0	0	0	24.4167	0
SLC6A11_26630	0	837.708	0	0	0	837.708	0
SLC6A14_6512	534.5	27.5833	0	0	0	534.5	0
SLC7A2_16548	37.4583	19.2917	0	0	0	37.4583	0
SLC7A8_16150	6.875	0	0	0	0	6.875	0
SLX4_25953	8.45833	8.625	0	0	0	8.625	0
SMIM24_28796	0	409.542	0	0	0	409.542	0
SMKR1_19312	48.8333	0	0	0	0	48.8333	0
SMOC2_22675	27.9583	0	0	0	0	27.9583	0
SMUG1_22558	5.29167	0	0	0	0	5.29167	0
SNAP25_6607	11.5833	0	0	0	0	11.5833	0
SNCG_25024	8.04167	0	0	0	0	8.04167	0
SOAT2_18133	0	41.7917	0	0	0	41.7917	0
SOWAHD_24638	7.29167	30.2917	0	0	0	30.2917	0
SPAG1_24707	6.375	0	0	0	0	6.375	0
SPATA2_15066	86.5	99	0	0	0	99	0
SPATA21_22744	0	36.5	0	0	0	36.5	0
SPATC1L_27899	6.16667	0	0	0	0	6.16667	0
SPATS2_10663	5.70833	9.875	0	0	0	9.875	0
SPDEF_6706	86.3333	0	0	0	0	86.3333	0
SPECC1L_19096	9.29167	27.9167	0	0	0	27.9167	0
SPESP1_13903	30.5417	0	0	0	0	30.5417	0
SPINT1_13261	766.083	42.5417	0	0	0	766.083	0
SPINT2_15315	115.625	0	0	0	0	115.625	0
SPOCK2_16098	0	15.5	0	0	0	15.5	0
SRP19_24416	0	8.25	0	0	0	8.25	0
SRP68_25121	0	5.29167	0	0	0	5.29167	0
SRP68_27907	0	5.45833	0	0	0	5.45833	0
SRSF12_15572	0	10.7917	0	0	0	10.7917	0
SS18L1_23059	10.3333	21.4167	0	0	0	21.4167	0
SSC4D_21827	0	84.125	0	0	0	84.125	0
ST13_14139	5.79167	29.5417	0	0	0	29.5417	0
ST14_13513	854.417	12.625	0	0	0	854.417	0
ST8SIA6_10874	52.5833	0	0	0	0	52.5833	0
STAR_19847	0	5.54167	0	0	0	5.54167	0
STC2_13264	34.25	22.3333	0	0	0	34.25	0
STK10_6844	22.6667	15.9167	0	0	0	22.6667	0
STK33_26494	0	223.875	0	0	0	223.875	0
STK35_26194	0	6.83333	0	0	0	6.83333	0
STMN3_15411	12.8333	175.75	0	0	0	175.75	0
STON1_27918	17.125	0	0	0	0	17.125	0
STOX2_13293	21.2917	0	0	0	0	21.2917	0
STRA6_24162	0	14.0833	0	0	0	14.0833	0
STRN3_13393	0	25.3333	0	0	0	25.3333	0
STRN4_20224	10.7917	9.5	0	0	0	10.7917	0
STX1B_21023	0	6.08333	0	0	0	6.08333	0
SULT1C4_26592	0	19.4583	0	0	0	19.4583	0
SURF2_23105	15	0	0	0	0	15	0
SUSD1_17935	18.375	89.6667	0	0	0	89.6667	0
SYCP2_20826	106.5	0	0	0	0	106.5	0
SYN3_23577	0	8.66667	0	0	0	8.66667	0
SYNE3_16951	0	11.5417	0	0	0	11.5417	0
SYNE4_26708	49.875	43.1667	0	0	0	49.875	0
SYNGAP1_19852	5.95833	0	0	0	0	5.95833	0
SYNPO2_18195	48.625	0	0	0	0	48.625	0
SYT10_16883	44.5833	0	0	0	0	44.5833	0
SYTL5_18954	33.625	0	0	0	0	33.625	0
TACSTD2_20739	2449.5	0	0	0	0	2449.5	0
TAS2R13_33632	11.6667	41.625	0	0	0	41.625	0
TAS2R46_33975	0	14.75	0	0	0	14.75	0
TBX2_6983	2724.42	137.292	0	0	0	2724.42	0
TBX6_11440	6.08333	0	0	0	0	6.08333	0
TCAF1_33763	0	5.83333	0	0	0	5.83333	0
TCF19_11253	19.5833	29.0417	0	0	0	29.0417	0
TCTN2_13406	54.5	96.625	0	0	0	96.625	0
TDGF1_19854	0	8.08333	0	0	0	8.08333	0
TDRD1_14923	8.58333	0	0	0	0	8.58333	0
TEAD2_16623	9.75	0	0	0	0	9.75	0
TEAD4_26655	22.4167	72.2083	0	0	0	72.2083	0
TESMIN_15697	55.375	0	0	0	0	55.375	0
TEX14_11881	53.375	0	0	0	0	53.375	0
TFAP2C_21692	1277.25	0	0	0	0	1277.25	0
TFF1_21691	1023.83	0	0	0	0	1023.83	0
TFF1_7046	111.583	0	0	0	0	111.583	0
TFF3_18338	10.8333	0	0	0	0	10.8333	0
TFF3_7048	60.3333	0	0	0	0	60.3333	0
TGFB3_7059	26.875	0	0	0	0	26.875	0
TGIF2-C20orf24_27953	60.2917	176.208	0	0	0	176.208	0
TGM1_20398	11.5833	17.625	0	0	0	17.625	0
THADA_10617	0	11.2917	0	0	0	11.2917	0
TIAM2_13083	0	5.45833	0	0	0	5.45833	0
TINAGL1_14822	0	268.5	0	0	0	268.5	0
TJP3_22084	6.95833	0	0	0	0	6.95833	0
TLDC1_13789	5.54167	0	0	0	0	5.54167	0
TLDC2_25585	0	6.25	0	0	0	6.25	0
TMC4_12185	54	0	0	0	0	54	0
TMC6_22569	8.54167	21.2083	0	0	0	21.2083	0
TMC7_7155	12.5	66.75	0	0	0	66.75	0
TMED3_14854	680.75	578.042	0	0	0	680.75	0
TMEM106A_16501	0	54.6667	0	0	0	54.6667	0
TMEM132A_23763	19.9583	0	0	0	0	19.9583	0
TMEM169_12325	0	6.70833	0	0	0	6.70833	0
TMEM242_22363	0	8.58333	0	0	0	8.58333	0
TMEM265_23709	20.7083	43.875	0	0	0	43.875	0
TMEM39B_11256	0	9.04167	0	0	0	9.04167	0
TMEM45B_11590	0	27.2917	0	0	0	27.2917	0
TMEM51_18762	0	23.5833	0	0	0	23.5833	0
TMEM52_26220	0	25.2917	0	0	0	25.2917	0
TMEM79_14247	6.29167	0	0	0	0	6.29167	0
TMEM80_27983	0	6.875	0	0	0	6.875	0
TMEM91_28934	0	5.375	0	0	0	5.375	0
TMPRSS13_23903	8.125	0	0	0	0	8.125	0
TMPRSS3_25514	6.08333	8.20833	0	0	0	8.20833	0
TMPRSS4_23650	52.4583	0	0	0	0	52.4583	0
TNFRSF18_20262	13.3333	0	0	0	0	13.3333	0
TNFRSF19_12626	32.75	1348.54	0	0	0	1348.54	0
TNFSF12_27992	0	19.1667	0	0	0	19.1667	0
TNNC1_28619	0	177.333	0	0	0	177.333	0
TNNC2_13413	0	20.8333	0	0	0	20.8333	0
TNNI3_19322	0	9.33333	0	0	0	9.33333	0
TNS4_17251	7.20833	161.458	0	0	0	161.458	0
TNXA_20709	0	12.7917	0	0	0	12.7917	0
TOE1_17083	6.79167	24.2083	0	0	0	24.2083	0
TONSL_12988	23.4583	17.6667	0	0	0	23.4583	0
TOP1MT_23206	6.16667	6.16667	0	0	0	6.16667	0
TP63_21790	28.2917	0	0	0	0	28.2917	0
TPTE_16831	11.125	0	0	0	0	11.125	0
TPTE_28002	30.1667	0	0	0	0	30.1667	0
TRAF2_22156	6.41667	12.3333	0	0	0	12.3333	0
TRAF3_10989	19.125	12.875	0	0	0	19.125	0
TRAFD1_25971	9.25	7.875	0	0	0	9.25	0
TRAPPC9_14911	6.875	0	0	0	0	6.875	0
TRERF1_12738	90.0833	0	0	0	0	90.0833	0
TRIM13_28005	90.0833	161.583	0	0	0	161.583	0
TRIM13_7340	42.5	296.25	0	0	0	296.25	0
TRIM45_23802	6.54167	0	0	0	0	6.54167	0
TRIM7_28011	14.2917	0	0	0	0	14.2917	0
TRIM71_12705	0	811.458	0	0	0	811.458	0
TRO_26673	0	12.9167	0	0	0	12.9167	0
TRO_28012	0	16.0417	0	0	0	16.0417	0
TRO_7352	0	26.7917	0	0	0	26.7917	0
TSHZ3_17724	8.20833	0	0	0	0	8.20833	0
TSPAN8_22443	0	6.29167	0	0	0	6.29167	0
TSPYL5_19552	110.083	0	0	0	0	110.083	0
TTC25_11432	14.7083	24.625	0	0	0	24.625	0
TTC39A_28021	12.4167	0	0	0	0	12.4167	0
TTC5_13812	0	7.20833	0	0	0	7.20833	0
TTC6_34043	0	56.7083	0	0	0	56.7083	0
TUB_19327	0	7.33333	0	0	0	7.33333	0
TUBA1A_12436	14.875	0	0	0	0	14.875	0
TUBB1_23015	0	104.167	0	0	0	104.167	0
TUBB3_7409	0	6.08333	0	0	0	6.08333	0
TUBB8_11436	17.5	26.25	0	0	0	26.25	0
TUBD1_26472	20.6667	0	0	0	0	20.6667	0
TUFT1_17824	15.4167	8.625	0	0	0	15.4167	0
TYRP1_22215	9.70833	0	0	0	0	9.70833	0
TYSND1_24888	18.7083	10.2083	0	0	0	18.7083	0
UAP1L1_22018	68.125	38.875	0	0	0	68.125	0
UBE2QL1_23376	189.833	0	0	0	0	189.833	0
UBE2S_16889	19.5417	21.0417	0	0	0	21.0417	0
UBTD2_18181	0	5.25	0	0	0	5.25	0
UCHL1_23226	34	0	0	0	0	34	0
UCP2_11611	689.042	67.3333	0	0	0	689.042	0
UCP2_7518	53.2917	10.5417	0	0	0	53.2917	0
ULBP1_33464	30	0	0	0	0	30	0
ULBP3_28904	268.542	45.6667	0	0	0	268.542	0
ULK2_24883	12.4167	0	0	0	0	12.4167	0
UPK2_25377	40.2917	0	0	0	0	40.2917	0
UPK3B_12812	94.8333	0	0	0	0	94.8333	0
USP21_13172	0	8.25	0	0	0	8.25	0
USP27X_17348	0	6.04167	0	0	0	6.04167	0
USP51_23316	12.625	0	0	0	0	12.625	0
USP9Y_7605	0	26.2083	0	0	0	26.2083	0
VAV1_24399	12.5	0	0	0	0	12.5	0
VGF_11636	19.6667	0	0	0	0	19.6667	0
VLDLR_16875	80.875	53.7083	0	0	0	80.875	0
VPS37B_23637	6.58333	0	0	0	0	6.58333	0
VSIG10L_13303	0	12.5833	0	0	0	12.5833	0
WDR33_28539	5.29167	19.875	0	0	0	19.875	0
WIPF1_16872	7.5	0	0	0	0	7.5	0
WNK2_17808	11.875	20.25	0	0	0	20.25	0
WNK4_24472	0	7.83333	0	0	0	7.83333	0
WNT4_15630	21.5417	0	0	0	0	21.5417	0
XCL1_21226	0	34.375	0	0	0	34.375	0
XCL2_28886	0	59.0833	0	0	0	59.0833	0
XK_12604	14.5833	0	0	0	0	14.5833	0
XRCC1_13455	0	6.66667	0	0	0	6.66667	0
XYLT1_14824	21	0	0	0	0	21	0
YBX2_11384	32.8333	0	0	0	0	32.8333	0
YOD1_17834	0	8.08333	0	0	0	8.08333	0
ZBTB2_25306	9.08333	0	0	0	0	9.08333	0
ZC3H12B_17889	0	12.375	0	0	0	12.375	0
ZC3HAV1L_18961	32.2917	144.5	0	0	0	144.5	0
ZC4H2_17144	0	25.0833	0	0	0	25.0833	0
ZFP3_14702	13.375	0	0	0	0	13.375	0
ZFP82_22712	0	45	0	0	0	45	0
ZFY_26546	0	13.5417	0	0	0	13.5417	0
ZFY_28093	0	33.6667	0	0	0	33.6667	0
ZFYVE27_28576	0	9.91667	0	0	0	9.91667	0
ZGRF1_21063	0	10.375	0	0	0	10.375	0
ZNF185_12083	15.5833	0	0	0	0	15.5833	0
ZNF189_7874	0	8.41667	0	0	0	8.41667	0
ZNF239_22801	42.7917	0	0	0	0	42.7917	0
ZNF256_17749	18.7083	17.4583	0	0	0	18.7083	0
ZNF26_10669	14.6667	12.8333	0	0	0	14.6667	0
ZNF280B_25620	0	220.875	0	0	0	220.875	0
ZNF287_23033	130.792	0	0	0	0	130.792	0
ZNF296_14691	58.4167	38.4167	0	0	0	58.4167	0
ZNF311_13672	57.4583	0	0	0	0	57.4583	0
ZNF319_23749	0	11	0	0	0	11	0
ZNF331_10889	91.4583	114.083	0	0	0	114.083	0
ZNF334_19995	0	6.79167	0	0	0	6.79167	0
ZNF334_28109	0	7.625	0	0	0	7.625	0
ZNF354C_15696	15.4167	0	0	0	0	15.4167	0
ZNF382_16344	0	84.875	0	0	0	84.875	0
ZNF385A_19599	41.75	0	0	0	0	41.75	0
ZNF426_20633	0	189.792	0	0	0	189.792	0
ZNF439_25269	0	22.6667	0	0	0	22.6667	0
ZNF451_7904	0	8.91667	0	0	0	8.91667	0
ZNF469_23091	19.375	0	0	0	0	19.375	0
ZNF48_20780	20.25	22	0	0	0	22	0
ZNF483_28116	128.708	142.958	0	0	0	142.958	0
ZNF501_19520	0	73.3333	0	0	0	73.3333	0
ZNF503_11501	0	62.7083	0	0	0	62.7083	0
ZNF518A_25407	8.29167	73.375	0	0	0	73.375	0
ZNF526_21381	5.75	10.4167	0	0	0	10.4167	0
ZNF549_19078	52.5833	92.75	0	0	0	92.75	0
ZNF556_22291	0	422.75	0	0	0	422.75	0
ZNF568_25355	45.4167	26.4167	0	0	0	45.4167	0
ZNF582_16125	0	17.8333	0	0	0	17.8333	0
ZNF610_28127	25.4583	5.95833	0	0	0	25.4583	0
ZNF620_19634	26.1667	43.2083	0	0	0	43.2083	0
ZNF660_33713	0	5.83333	0	0	0	5.83333	0
ZNF695_12806	38.0833	59.1667	0	0	0	59.1667	0
ZNF7_28136	7.125	0	0	0	0	7.125	0
ZNF70_15017	0	15.0417	0	0	0	15.0417	0
ZNF726_28138	16.125	0	0	0	0	16.125	0
ZNF730_21111	30	0	0	0	0	30	0
ZNF732_13824	54.7917	0	0	0	0	54.7917	0
ZNF735_15154	7.5	0	0	0	0	7.5	0
ZNF774_14035	5.75	0	0	0	0	5.75	0
ZNF783_15328	29.8333	19.5417	0	0	0	29.8333	0
ZNF814_14998	6.41667	0	0	0	0	6.41667	0
ZNF846_16472	0	4.75	0	0	0	4.75	0
ZNF852_16661	0	6.25	0	0	0	6.25	0
ZNF853_33739	0	353.792	0	0	0	353.792	0
ZNF878_28152	0	22.125	0	0	0	22.125	0
ZNF880_19470	142.917	0	0	0	0	142.917	0
ZNF93_17642	16.625	0	0	0	0	16.625	0
ZSCAN12_28156	0	25.7083	0	0	0	25.7083	0
ZSCAN23_26562	0	38	0	0	0	38	0
ZSWIM3_17628	22.8333	21.3333	0	0	0	22.8333	0
C10orf2_17128	0	14.1667	0	2.6	0	14.1667	2.6
RGS18_11018	0	0	0	2.875	0	2.875	2.875
TPPP2_15583	0	8.625	0	2.875	0	8.625	2.875
ZNF169_15604	0	0	0	0	3.3	3.3	3.3
CAPSL_19185	0	0	0	3.7	0	3.7	3.7
CPSF3_15116	0	7.16667	0	0	3.7	7.16667	3.7
FAM222B_2323	0	0	0	3.7	0	3.7	3.7
IGF1_28421	0	0	0	3.8	0	3.8	3.8
SLC26A3_24332	0	0	0	0	3.85	3.85	3.85
ADRA1A_23994	0	0	0	3.975	0	3.975	3.975
TNFSF4_13443	0	0	0	0	4	4	4
ZW10_7927	0	0	0	0	4.05	4.05	4.05
OR5H8_33639	0	0	0	4.1	0	4.1	4.1
ZBTB24_15799	0	0	0	0	4.1	4.1	4.1
ZSCAN9_26325	7.625	8.83333	0	4.15	0	8.83333	4.15
ARMC5_19558	0	11.9167	0	4.175	0	11.9167	4.175
CDADC1_14827	0	0	0	0	4.2	4.2	4.2
DPM3_26240	0	0	0	0	4.2	4.2	4.2
GIPR_18857	0	0	0	0	4.2	4.2	4.2
MAP2K6_17596	0	11.25	0	0	4.2	11.25	4.2
ZNF850_23582	34.2083	25.9583	0	4.25	0	34.2083	4.25
SIAH2_12293	0	8.95833	0	4.275	0	8.95833	4.275
EYA3_10902	0	15.9583	0	4.325	0	15.9583	4.325
MILR1_18542	0	0	0	4.325	0	4.325	4.325
KCNMB3_3522	0	0	0	4.375	0	4.375	4.375
FAM155A_24341	0	0	0	0	4.4	4.4	4.4
TGM3_15490	0	0	0	0	4.4	4.4	4.4
ZNF576_14526	4.5	0	4.08333	0	4.4	4.5	4.4
ANKRD61_15515	0	0	0	4.45	0	4.45	4.45
CSPG4_24558	0	0	0	4.45	0	4.45	4.45
TENM2_16704	0	0	0	4.45	0	4.45	4.45
RFX2_14431	6.91667	0	4.45833	0	0	6.91667	4.45833
MROH8_28881	0	0	0	4.475	0	4.475	4.475
ST18_6795	0	0	0	4.475	0	4.475	4.475
CHD7_23020	16.1667	25.1667	0	4.5	0	25.1667	4.5
NMNAT2_17453	10.7083	0	0	4.525	0	10.7083	4.525
TEX30_17929	0	0	0	0	4.55	4.55	4.55
GDF7_2622	0	0	0	4.575	0	4.575	4.575
SLITRK5_6548	0	0	0	4.575	0	4.575	4.575
WHRN_14077	5.70833	0	4.58333	0	0	5.70833	4.58333
YPEL1_22800	0	0	4.58333	0	0	4.58333	4.58333
BORCS8_27499	0	7.41667	0	0	4.6	7.41667	4.6
UEVLD_28408	0	4.91667	0	4.6	0	4.91667	4.6
UTRN_26683	0	15.9583	0	0	4.6	15.9583	4.6
NLGN3_24295	0	0	4.625	0	0	4.625	4.625
NRG2_22301	0	0	4.625	0	0	4.625	4.625
CCDC86_1031	0	8.25	0	4.65	0	8.25	4.65
CT55_14608	0	0	0	4.65	0	4.65	4.65
LRMP_13832	0	0	0	0	4.65	4.65	4.65
TIAF1_33568	0	0	0	4.65	0	4.65	4.65
TSN_7373	0	0	0	4.65	0	4.65	4.65
WDR46_16432	0	6.29167	0	0	4.65	6.29167	4.65
ZNF791_10733	0	0	0	0	4.65	4.65	4.65
SPDYE16_33996	0	0	4.66667	0	0	4.66667	4.66667
TRPC4_17221	0	0	4.66667	0	0	4.66667	4.66667
PFKM_15241	19.5417	0	0	4.675	0	19.5417	4.675
SLC41A1_22757	0	0	0	4.675	0	4.675	4.675
MAGOHB_22392	0	8.70833	0	0	4.7	8.70833	4.7
SLC22A11_14483	0	0	0	0	4.7	4.7	4.7
SLIT3_12743	0	0	0	4.7	0	4.7	4.7
OR5H6_14019	0	0	4.70833	0	0	4.70833	4.70833
CCNE1_22579	25.75	87.6667	4.75	0	0	87.6667	4.75
GUCY1A3_27296	0	0	0	4.6	4.75	4.75	4.75
LGI4_26087	0	0	4.75	0	0	4.75	4.75
LYSMD1_17122	0	0	4.75	0	0	4.75	4.75
P4HB_4890	0	0	0	4.75	0	4.75	4.75
POLR3K_19053	0	0	0	0	4.75	4.75	4.75
SGK223_11044	0	10.25	0	0	4.75	10.25	4.75
BOLA2_23548	4.66667	0	4.79167	0	0	4.79167	4.79167
VEGFC_19796	6.20833	0	4.79167	0	0	6.20833	4.79167
ADCY9_121	0	0	0	4.8	0	4.8	4.8
CITED1_11786	0	0	0	0	4.8	4.8	4.8
HAUS2_12302	0	0	0	4.8	0	4.8	4.8
RIN1_28982	0	12.4583	0	0	4.8	12.4583	4.8
SIX5_6322	0	0	0	4.8	0	4.8	4.8
ULK4_19138	0	0	0	0	4.8	4.8	4.8
LOC100652758_25035	0	0	0	4.825	0	4.825	4.825
LZTR1_3924	0	0	0	4.825	0	4.825	4.825
WNT3_15972	0	12.1667	4.83333	0	0	12.1667	4.83333
ODF3L1_19629	0	0	0	4.85	0	4.85	4.85
UBXN6_16001	0	0	0	4.85	0	4.85	4.85
ARHGAP39_24880	74.5417	36.9583	0	4.875	0	74.5417	4.875
CCDC151_21413	0	0	0	4.875	0	4.875	4.875
RINL_19166	0	0	0	4.875	0	4.875	4.875
SIRT4_11681	0	0	0	4.875	0	4.875	4.875
C11orf52_11459	0	0	0	0	4.9	4.9	4.9
COPS7A_1498	0	0	0	0	4.9	4.9	4.9
NMNAT3_17694	0	8.70833	0	0	4.9	8.70833	4.9
ORC6_4832	0	5.5	0	0	4.9	5.5	4.9
SPATA33_11223	41.5	30.2083	0	0	4.9	41.5	4.9
SUOX_24798	0	0	0	0	4.9	4.9	4.9
TASP1_17502	11.375	14.7083	0	0	4.9	14.7083	4.9
ZBTB18_19086	0	0	0	0	4.9	4.9	4.9
CCNJL_24614	0	0	4.91667	0	0	4.91667	4.91667
MAP3K12_14729	0	0	4.91667	3.85	0	4.91667	4.91667
UBE2D1_24087	0	0	0	0	4.95	4.95	4.95
LRRC73_26251	14.125	0	4.95833	0	0	14.125	4.95833
RIN3_21238	15.5833	63.25	4.95833	0	0	63.25	4.95833
WDR97_33830	10.9167	7.45833	4.95833	0	0	10.9167	4.95833
MFNG_14284	0	0	0	4.975	3.9	4.975	4.975
ELOVL7_28944	0	0	0	0	5	5	5
FZD3_25308	0	0	0	5	0	5	5
OSGIN1_21718	0	0	0	0	5	5	5
SLC17A1_18983	0	0	0	0	5	5	5
TSSK3_14786	0	0	5	0	4.95	5	5
TUBGCP6_21736	0	13.5	5	0	0	13.5	5
MROH1_20185	47.6667	16.2917	5.04167	0	0	47.6667	5.04167
PER1_13963	0	0	5.04167	0	0	5.04167	5.04167
C8orf44_21589	0	7.375	0	0	5.05	7.375	5.05
CCL7_11137	0	0	0	5.05	0	5.05	5.05
CXorf58_14688	0	0	0	5.05	0	5.05	5.05
LIN52_18611	0	0	0	5.05	0	5.05	5.05
OGFOD2_24678	6.16667	0	0	0	5.05	6.16667	5.05
PABPN1_4895	0	0	0	0	5.05	5.05	5.05
GIMAP7_21696	0	0	0	5.1	0	5.1	5.1
KCNH8_21026	0	0	0	0	5.1	5.1	5.1
LOC441155_18990	0	5.625	4.70833	0	5.1	5.625	5.1
DENND6B_21360	6.41667	0	5.125	0	0	6.41667	5.125
ELFN1_24618	0	0	0	5.125	0	5.125	5.125
NR2C2AP_26178	28.9583	13.2917	5.125	0	0	28.9583	5.125
SEMA5B_27834	0	0	5.125	0	0	5.125	5.125
TM2D2_7135	0	0	0	5.125	0	5.125	5.125
ZNF333_17836	6.66667	14.4167	5.125	0	0	14.4167	5.125
C18orf54_10621	0	9.95833	0	0	5.15	9.95833	5.15
MAPK1IP1L_4001	0	0	0	0	5.15	5.15	5.15
RBM18_27762	12.5417	13.9167	5.16667	0	0	13.9167	5.16667
SMG6_16677	0	10.7917	5.16667	0	0	10.7917	5.16667
FAM46D_24180	0	0	0	5.175	0	5.175	5.175
HOXA2_19523	0	23.0833	0	5.175	0	23.0833	5.175
ACP6_12367	5.29167	6.20833	5.08333	5.2	4.55	6.20833	5.2
ANKRD29_18298	0	0	0	0	5.2	5.2	5.2
CBLB_1005	0	0	0	0	5.2	5.2	5.2
CCRL2_21794	0	0	0	0	5.2	5.2	5.2
CRB3_11852	0	0	0	4.75	5.2	5.2	5.2
DDX28_13782	8.83333	12.4583	0	0	5.2	12.4583	5.2
EDNRA_27156	0	0	0	0	5.2	5.2	5.2
KLKB1_25119	0	0	0	0	5.2	5.2	5.2
NDRG3_22408	0	0	0	5.1	5.2	5.2	5.2
ZBTB46_15720	8.91667	8.25	0	5.2	0	8.91667	5.2
EYS_27192	0	0	5.20833	0	0	5.20833	5.20833
MYBL2_4391	366.208	347.917	5.20833	0	0	366.208	5.20833
ZBED4_14533	8.83333	14.6667	5.20833	0	0	14.6667	5.20833
PRDM11_27721	6.125	19.625	0	5.225	0	19.625	5.225
RBPMS_26156	0	0	0	5.225	0	5.225	5.225
ZFP37_15706	0	0	0	5.225	0	5.225	5.225
AP5B1_21108	8.125	0	0	0	5.25	8.125	5.25
ASCC1_26862	0	0	0	5.25	0	5.25	5.25
FUT4_20944	0	0	5.25	0	0	5.25	5.25
KDR_3546	0	0	5.25	5.225	0	5.25	5.25
LUC7L_17140	24.6667	33.25	5.25	0	0	33.25	5.25
RNF113A_15858	8.45833	6.5	5.25	0	5.25	8.45833	5.25
VWA1_14908	0	23.875	5.25	0	0	23.875	5.25
ZNF177_23589	0	0	5.25	0	0	5.25	5.25
ZNF624_11862	16.625	14.375	0	0	5.25	16.625	5.25
CDC42EP3_14592	0	0	0	5.275	0	5.275	5.275
DDX11_13416	31.1667	25.7917	0	5.275	0	31.1667	5.275
HMGCS1_3030	0	0	0	5.275	0	5.275	5.275
NUAK1_20282	6.29167	0	0	5.275	0	6.29167	5.275
TRIM35_24680	0	0	0	5.275	0	5.275	5.275
CDC14A_12788	19	23.9583	0	0	5.3	23.9583	5.3
GBP7_17086	0	0	0	0	5.3	5.3	5.3
PTTG2_27745	0	0	0	0	5.3	5.3	5.3
UMAD1_33743	0	0	0	0	5.3	5.3	5.3
JUNB_11226	20.7083	0	0	5.325	0	20.7083	5.325
AFAP1L2_156	0	0	5.33333	0	0	5.33333	5.33333
C11orf91_22603	0	0	5.33333	0	0	5.33333	5.33333
TRIM26_22575	11.9583	9.66667	5.33333	0	0	11.9583	5.33333
FOXP2_2487	0	0	0	0	5.35	5.35	5.35
GPR135_11017	0	8.29167	0	0	5.35	8.29167	5.35
LRP5L_15065	0	24.875	0	0	5.35	24.875	5.35
PKN3_21759	0	10.625	0	0	5.35	10.625	5.35
TRIM9_19245	0	0	0	0	5.35	5.35	5.35
ZNF394_7891	0	0	0	0	5.35	5.35	5.35
DRC3_16066	0	0	5.375	0	0	5.375	5.375
LY6G5C_25107	15.0417	0	5.375	0	0	15.0417	5.375
TMPRSS9_20419	0	28.7083	0	5.375	0	28.7083	5.375
C19orf33_15794	317.833	12.5417	5.41667	5.25	0	317.833	5.41667
CES3_25687	0	56.9583	5.41667	0	0	56.9583	5.41667
PHACTR1_25671	0	0	5.41667	0	0	5.41667	5.41667
USP43_21175	0	0	5.41667	0	0	5.41667	5.41667
SLC22A25_21466	0	0	0	0	5.45	5.45	5.45
SYNE1_19429	0	0	0	4.3	5.45	5.45	5.45
TBC1D22A_12378	0	13.125	4.91667	0	5.45	13.125	5.45
TRIM68_15491	0	0	0	0	5.45	5.45	5.45
TTI1_21523	0	0	0	0	5.45	5.45	5.45
AMOT_12156	27.2083	0	5.5	0	0	27.2083	5.5
DMKN_27126	0	0	0	0	5.5	5.5	5.5
NUDT17_24118	40	22.9167	5.5	4.325	4.9	40	5.5
PDGFC_15118	0	0	0	0	5.5	5.5	5.5
STX2_22988	0	11.875	0	5.5	0	11.875	5.5
ZNF416_16733	0	6.25	5.5	0	0	6.25	5.5
RGS9_26252	0	0	0	5.525	0	5.525	5.525
ZNF703_24626	235.833	79.1667	0	5.525	0	235.833	5.525
CCDC137_20301	13.9167	25.625	5.54167	0	0	25.625	5.54167
HSD3B1_16639	0	0	5.54167	0	0	5.54167	5.54167
RABGAP1L_27751	0	0	5.54167	0	0	5.54167	5.54167
SFI1_26691	19.6667	62.9167	5.54167	0	0	62.9167	5.54167
CLCF1_11724	0	0	0	0	5.55	5.55	5.55
MNS1_17182	0	0	0	0	5.55	5.55	5.55
S100A12_23915	0	0	5.58333	4.575	0	5.58333	5.58333
EPS8_15828	0	0	0	0	5.6	5.6	5.6
HLA-DQB1_2990	10	0	0	5.6	0	10	5.6
PEX14_13623	0	0	0	0	5.6	5.6	5.6
PRR15L_5469	0	0	0	5.6	0	5.6	5.6
TMEM170A_24448	6	10.875	0	4.075	5.6	10.875	5.6
XAGE3_26414	0	0	0	5.6	0	5.6	5.6
AKT2_211	5.70833	8.625	5.54167	5.625	5.45	8.625	5.625
ARMCX2_11749	28	0	5.625	0	0	28	5.625
IQCK_26201	0	0	0	5.625	0	5.625	5.625
MX2_28513	0	62.2917	0	5.625	0	62.2917	5.625
PPP1R12C_21654	9.79167	9.16667	5.625	0	0	9.79167	5.625
WDR4_28070	24.7917	24.1667	5.625	0	0	24.7917	5.625
C4orf36_11102	0	0	0	5.65	3.95	5.65	5.65
PCDHGA12_33473	0	0	0	0	5.65	5.65	5.65
RRP9_21184	0	12.25	5.16667	5.65	0	12.25	5.65
ZNF574_11519	0	0	0	4.975	5.65	5.65	5.65
FBXL16_17347	15.9167	0	5.66667	0	5.55	15.9167	5.66667
POLR3C_17374	6.125	7.91667	5.66667	0	0	7.91667	5.66667
ROBO3_14074	0	0	5.66667	0	0	5.66667	5.66667
SLC6A8_27878	5.875	18.4167	5.66667	0	5.65	18.4167	5.66667
TECPR1_26427	0	10.0417	5.66667	0	0	10.0417	5.66667
PNPLA7_21259	0	0	0	5.675	4.9	5.675	5.675
HUS1B_27338	14.2917	39.0417	0	0	5.7	39.0417	5.7
LAS1L_3751	6.41667	8.875	0	5.7	0	8.875	5.7
SMIM11A_11567	0	0	0	0	5.7	5.7	5.7
ANGEL2_24064	0	0	5.70833	0	0	5.70833	5.70833
CGB8_28964	0	0	0	5.725	0	5.725	5.725
KGFLP2_29030	0	0	0	5.725	0	5.725	5.725
SOX12_16185	6.375	14.7083	0	5.725	0	14.7083	5.725
TREM2_20915	0	0	0	5.725	0	5.725	5.725
ADGRB2_18024	0	0	0	5.75	0	5.75	5.75
GAP43_26603	0	0	0	0	5.75	5.75	5.75
KIAA0141_25505	6.625	8.79167	5.75	0	0	8.79167	5.75
LTBP2_12634	0	0	0	5.75	0	5.75	5.75
SIN3B_16725	11.6667	23.7083	5.75	3.9	0	23.7083	5.75
EDN3_27154	0	0	0	5.775	5.3	5.775	5.775
SEPT6_10820	0	0	0	5.775	0	5.775	5.775
NUDT5_4760	22.2917	18.2083	5.79167	0	0	22.2917	5.79167
UVSSA_18739	15.1667	24.5417	5.79167	0	0	24.5417	5.79167
FDXR_2383	0	0	0	5.8	0	5.8	5.8
FRMD8_16254	13.8333	14.3333	0	0	5.8	14.3333	5.8
KIF18B_3598	9.91667	47.9167	0	5.8	0	47.9167	5.8
TLL1_7126	0	0	0	0	5.8	5.8	5.8
PDGFB_5026	39.125	0	0	5.825	0	39.125	5.825
BCO2_17556	0	0	5.83333	0	0	5.83333	5.83333
CDHR3_17394	0	12.5833	5.83333	0	0	12.5833	5.83333
KCNK5_21009	0	0	5.83333	0	5.2	5.83333	5.83333
PLCD1_20507	8.04167	28.7083	5.83333	0	0	28.7083	5.83333
DNMBP_15754	21.2917	32.6667	4.91667	0	5.85	32.6667	5.85
GPER1_2750	8.75	16.2083	0	0	5.85	16.2083	5.85
L3MBTL3_18907	0	0	0	0	5.85	5.85	5.85
LONRF3_27451	0	0	0	0	5.85	5.85	5.85
PPP1R21_21227	0	5.91667	0	0	5.85	5.91667	5.85
RPS6KA5_21382	0	0	0	0	5.85	5.85	5.85
SCML2_25064	0	0	0	5.85	0	5.85	5.85
THBD_7074	0	0	0	5.85	0	5.85	5.85
ZNF274_7885	0	0	0	0	5.85	5.85	5.85
DCAF4L1_14168	0	0	5.875	0	0	5.875	5.875
JAG2_11237	100.083	0	5.875	0	0	100.083	5.875
NREP_24578	0	13.125	5.875	4.075	0	13.125	5.875
ZFYVE28_28095	12.0833	0	5.875	0	0	12.0833	5.875
ZNF671_10880	0	0	5.875	0	0	5.875	5.875
ZNF736_18905	0	0	5.875	3.05	0	5.875	5.875
ERCC3_2214	0	0	0	0	5.9	5.9	5.9
GLOD5_13677	0	0	0	3.625	5.9	5.9	5.9
KCTD11_22702	6.5	0	0	5.9	0	6.5	5.9
RBM24_24278	13.375	8.625	0	0	5.9	13.375	5.9
RBM47_25341	7	0	0	0	5.9	7	5.9
C12orf29_822	0	0	5.91667	0	0	5.91667	5.91667
NIPAL3_21214	0	0	5.91667	5.5	0	5.91667	5.91667
SNX22_18893	0	0	5.91667	0	0	5.91667	5.91667
LOC100130705_17493	0	0	0	5.925	0	5.925	5.925
THEM6_11037	18.1667	11.0833	0	5.925	5.1	18.1667	5.925
ABT1_21258	93.5417	245.417	5.29167	0	5.95	245.417	5.95
CABIN1_23718	8.83333	20.625	0	5.95	5.15	20.625	5.95
FUBP1_2514	0	0	0	4.55	5.95	5.95	5.95
NDFIP1_14606	0	0	0	0	5.95	5.95	5.95
NIPA2_22155	0	0	0	0	5.95	5.95	5.95
TGFA_16890	0	0	0	0	5.95	5.95	5.95
UBE2I_7481	0	0	0	5.95	0	5.95	5.95
ZNF430_16878	0	0	0	0	5.95	5.95	5.95
GSDMB_26379	0	0	5.95833	0	0	5.95833	5.95833
METTL25_14112	0	7.54167	5.95833	0	5.35	7.54167	5.95833
PPP1R12B_27711	12.3333	7.91667	5.95833	0	5.55	12.3333	5.95833
ZDHHC24_20992	7.625	0	5.95833	0	0	7.625	5.95833
CNNM1_19895	5.875	0	4.20833	5.975	0	5.975	5.975
RMDN2_23512	0	0	5.75	5.975	0	5.975	5.975
CARD6_23421	0	0	0	0	6	6	6
FBXL8_21861	0	0	0	6	5.65	6	6
MRPL55_19008	0	0	0	0	6	6	6
SKIV2L_6323	0	10.875	0	0	6	10.875	6
ZASP_28083	15.2917	7.45833	6	0	0	15.2917	6
DLGAP1_27117	0	0	6.04167	0	0	6.04167	6.04167
MAN2A2_3946	0	0	6.04167	0	0	6.04167	6.04167
MAPK13_3996	46.7917	1174.92	6.04167	0	5.6	1174.92	6.04167
TBC1D2_17224	0	0	6.04167	0	0	6.04167	6.04167
MBOAT4_11472	0	22.4583	0	0	6.05	22.4583	6.05
OTUB2_20017	11.4583	23.7083	0	0	6.05	23.7083	6.05
POTEE_33561	0	0	0	5.875	6.05	6.05	6.05
UFSP1_19240	0	0	0	0	6.05	6.05	6.05
UGT1A4_7535	0	0	0	0	6.05	6.05	6.05
COL4A3_28532	0	0	6.08333	0	0	6.08333	6.08333
IZUMO4_22743	0	0	6.08333	0	0	6.08333	6.08333
C19orf66_13781	0	0	0	4.525	6.1	6.1	6.1
RAP1GAP_5729	0	0	0	0	6.1	6.1	6.1
SYT9_14921	0	0	0	0	6.1	6.1	6.1
SZT2_16312	0	7.91667	0	5.75	6.1	7.91667	6.1
NCKAP5_20476	0	0	0	6.125	5.45	6.125	6.125
PRDM11_19117	11.375	40.7917	6.125	0	0	40.7917	6.125
TGIF2LY_14216	0	0	6.125	0	5.05	6.125	6.125
ZNF114_19347	45.4167	60.1667	0	6.125	0	60.1667	6.125
AIF1_16224	0	5.83333	0	5.025	6.15	6.15	6.15
KLF13_18073	0	0	0	0	6.15	6.15	6.15
MTRNR2L13_33919	0	0	0	0	6.15	6.15	6.15
PLD5_19719	0	0	0	6.15	0	6.15	6.15
STS_6860	0	0	0	6.15	0	6.15	6.15
XKR9_26584	0	0	0	0	6.15	6.15	6.15
CFAP47_25795	0	0	6.16667	0	5.2	6.16667	6.16667
CLCN6_20026	6.75	54.375	6.16667	0	0	54.375	6.16667
HIP1R_15650	12.25	0	6.16667	0	0	12.25	6.16667
MRPL49_22260	10.5417	7.45833	6.16667	0	0	10.5417	6.16667
TIGD3_17585	10.9583	23.1667	6.16667	6.025	6.15	23.1667	6.16667
TIMP3_18875	23	401.292	6.16667	0	0	401.292	6.16667
MEOX2_12946	0	0	0	6.175	5.9	6.175	6.175
GSTM5_24643	0	0	0	0	6.2	6.2	6.2
OSR1_18098	0	0	0	5.825	6.2	6.2	6.2
ATP13A2_24244	0	20.0833	6.20833	0	0	20.0833	6.20833
ZBTB12_18747	16.125	39.6667	6.20833	0	0	39.6667	6.20833
LOC100289187_18048	0	0	0	6.225	0	6.225	6.225
SLC25A22_20141	0	0	5.375	6.225	5.45	6.225	6.225
ASXL3_25840	0	0	6.25	0	0	6.25	6.25
CD22_19920	5.33333	0	0	0	6.25	6.25	6.25
ELOVL2_16117	0	34.2083	0	6.125	6.25	34.2083	6.25
MUC3B_34067	0	0	0	0	6.25	6.25	6.25
PTPRH_22325	0	46.4167	5.16667	6.25	3.75	46.4167	6.25
RGPD1_12424	59.5	10.3333	6.25	0	0	59.5	6.25
WT1_17358	0	0	0	6.25	5.7	6.25	6.25
NEK3_13275	0	10.6667	0	6.275	0	10.6667	6.275
ZNF707_28134	19.0833	7	0	6.275	0	19.0833	6.275
CYP2S1_18787	0	150.292	6.29167	5.55	0	150.292	6.29167
IGSF23_26505	0	9.375	6.29167	4.925	0	9.375	6.29167
LYPD1_27473	9.20833	0	6.29167	0	0	9.20833	6.29167
PPM1E_17984	0	0	0	4.675	6.3	6.3	6.3
ZSCAN20_24650	0	0	0	4.325	6.3	6.3	6.3
CPED1_27054	0	291.917	6.33333	0	0	291.917	6.33333
FAM21C_2322	0	11.0417	6.33333	0	0	11.0417	6.33333
AGO2_21354	11.25	9.75	0	4.725	6.35	11.25	6.35
ALG9_15184	0	8.625	0	6.35	5.55	8.625	6.35
C14orf169_18371	10.7917	9.70833	0	0	6.35	10.7917	6.35
MAML2_11508	0	0	0	6.35	5.15	6.35	6.35
MARCH8_19097	0	0	0	6.35	0	6.35	6.35
MMP3_4216	0	0	0	6.35	0	6.35	6.35
STK31_19104	9.83333	0	0	5.5	6.35	9.83333	6.35
VPS51_28062	5.875	0	0	0	6.35	6.35	6.35
CD72_11843	0	0	6.375	0	0	6.375	6.375
CSNK1E_1602	6.58333	8.33333	6.375	0	0	8.33333	6.375
FOXD4L5_21980	0	0	0	6.375	0	6.375	6.375
KIF27_26112	18.7917	9.83333	6.375	0	0	18.7917	6.375
LYRM4_27476	0	0	0	6.375	6.2	6.375	6.375
ZNF285_20163	0	0	6.375	0	0	6.375	6.375
C19orf70_857	0	0	0	0	6.4	6.4	6.4
CASP10_979	0	10.375	0	0	6.4	10.375	6.4
PPAN_5296	0	0	0	5.375	6.4	6.4	6.4
PVR_5634	0	0	5.41667	0	6.4	6.4	6.4
S100A1_11139	9	1642.67	0	0	6.4	1642.67	6.4
TPRKB_7298	0	0	0	0	6.4	6.4	6.4
RAD54L_14089	21.4583	44.25	0	0	6.45	44.25	6.45
SLC38A6_21508	6.79167	16.1667	5.83333	0	6.45	16.1667	6.45
STK32A_23309	0	0	0	0	6.45	6.45	6.45
HLA-DMB_10963	0	0	6.45833	6.35	5.6	6.45833	6.45833
ABCD1_14875	8.95833	39.625	0	4.875	6.5	39.625	6.5
CAPG_20144	33.7917	53.5417	0	0	6.5	53.5417	6.5
CCAR1_11219	0	0	0	0	6.5	6.5	6.5
CEP85_19237	21.2917	37.5417	6.5	0	0	37.5417	6.5
CPNE4_20332	12.6667	0	6.5	5.275	0	12.6667	6.5
ENDOG_23724	0	0	0	6.5	0	6.5	6.5
KIAA0101_3555	0	10.25	0	0	6.5	10.25	6.5
LRRTM3_12130	0	0	6.5	0	0	6.5	6.5
PXN_5642	0	0	0	6.5	5.05	6.5	6.5
RILP_18629	0	0	5.5	5.8	6.5	6.5	6.5
SEC14L1_26084	0	0	0	0	6.5	6.5	6.5
SRBD1_11828	0	11.2917	5.875	0	6.5	11.2917	6.5
VEZF1_7649	0	0	0	0	6.5	6.5	6.5
FAM160B2_18726	11.125	12.375	6.54167	0	5.4	12.375	6.54167
FAM76A_14812	0	9.125	6.54167	0	0	9.125	6.54167
NCS1_23900	64.6667	16.9583	6.54167	0	0	64.6667	6.54167
ZNF546_10696	0	0	6.54167	0	0	6.54167	6.54167
FAM104A_13656	0	0	0	0	6.55	6.55	6.55
SLC22A12_6376	0	0	0	0	6.55	6.55	6.55
GPSM1_28835	37.5833	0	0	6.575	0	37.5833	6.575
NIPSNAP3A_24427	0	0	0	6.575	0	6.575	6.575
RCOR3_27770	0	0	0	6.575	0	6.575	6.575
ABCA4_20374	0	0	6.58333	0	4.45	6.58333	6.58333
CCDC110_16931	0	0	6.58333	6.475	5.45	6.58333	6.58333
OXLD1_17668	11.6667	9.5	6.58333	0	0	11.6667	6.58333
TUT1_14905	41.5833	21.5417	6.58333	0	0	41.5833	6.58333
EAF2_2011	0	19.0417	0	0	6.6	19.0417	6.6
ERICH4_28656	0	0	0	0	6.6	6.6	6.6
NAIF1_21125	0	0	0	0	6.6	6.6	6.6
PAXIP1_4950	0	0	4.58333	0	6.6	6.6	6.6
SBF2_23241	0	6.83333	0	0	6.6	6.83333	6.6
SDSL_28668	0	0	0	0	6.6	6.6	6.6
TUBD1_28025	44	8.33333	0	6.6	0	44	6.6
GALNT15_16972	0	0	6.625	4.05	5.15	6.625	6.625
GOLGA7_21388	0	0	6.625	0	0	6.625	6.625
GRK3_24215	100.75	364.125	6.625	0	0	364.125	6.625
NFATC1_15273	21.5	0	6.625	5.425	5.05	21.5	6.625
SAMD1_14309	10.4167	13.2917	6.625	0	0	13.2917	6.625
ZNF707_15475	35.125	15.9167	6.625	0	0	35.125	6.625
ACVR1C_12053	0	0	6.16667	0	6.65	6.65	6.65
ARHGAP42_26175	0	0	0	0	6.65	6.65	6.65
HINFP_14957	11.8333	12.375	6.375	0	6.65	12.375	6.65
WDR5B_11551	0	0	0	6.65	0	6.65	6.65
ZGPAT_14977	20.7083	51.9583	0	6.125	6.65	51.9583	6.65
HHAT_27312	0	0	6.66667	6.475	6.65	6.66667	6.66667
HILPDA_23629	17.4583	6.75	6.66667	0	0	17.4583	6.66667
PDGFA_27664	5.70833	0	6.66667	0	0	6.66667	6.66667
RAET1E_12000	0	0	6.66667	0	0	6.66667	6.66667
SREBF1_18862	21.0417	12.75	6.66667	5.625	0	21.0417	6.66667
WDR34_19313	74.8333	25.1667	6.66667	0	0	74.8333	6.66667
NAT8B_21845	0	0	0	6.675	0	6.675	6.675
ZNF629_23132	16.0417	30.2083	5.875	6.675	5.4	30.2083	6.675
ABCG2_25072	0	0	0	0	6.7	6.7	6.7
ARFGAP1_393	0	10.625	0	5.825	6.7	10.625	6.7
ARMC7_23855	5.125	13.4583	0	4.7	6.7	13.4583	6.7
ELP3_16095	0	7.29167	0	0	6.7	7.29167	6.7
OVGP1_4869	0	0	0	6.7	0	6.7	6.7
SDS_25069	0	0	0	0	6.7	6.7	6.7
LRRIQ1_17388	0	0	6.70833	0	0	6.70833	6.70833
ENY2_2163	0	0	0	6.725	0	6.725	6.725
SLC39A13_22270	0	0	0	6.725	0	6.725	6.725
DNAJC13_17244	6.08333	0	6.75	6.15	6.15	6.75	6.75
ZNF75A_21503	23.6667	0	6.75	0	6.5	23.6667	6.75
DOK3_27136	13.8333	6.66667	6.79167	0	0	13.8333	6.79167
PRKCZ_25185	6.04167	20.25	6.79167	0	0	20.25	6.79167
AGXT2_28617	0	0	0	0	6.8	6.8	6.8
NKD2_19184	0	0	0	6.55	6.8	6.8	6.8
NQO2_4669	0	0	0	0	6.8	6.8	6.8
PLEK2_24144	0	0	0	0	6.8	6.8	6.8
SCO2_6148	0	0	0	0	6.8	6.8	6.8
ZNF410_33849	0	0	0	6.8	4.4	6.8	6.8
FBXO24_2376	0	0	0	6.825	0	6.825	6.825
FGF5_27223	0	0	6.83333	0	0	6.83333	6.83333
IL18BP_29018	30.5	64.5	6.83333	0	0	64.5	6.83333
RGPD2_5823	0	6.66667	6.83333	0	0	6.83333	6.83333
CTDSPL_13311	0	0	0	0	6.85	6.85	6.85
NAA20_24782	0	0	0	0	6.85	6.85	6.85
PHEX_15240	0	0	0	0	6.85	6.85	6.85
RAB40AL_16130	10.6667	29.625	6.29167	0	6.85	29.625	6.85
CTAGE9_23971	0	0	6.875	0	0	6.875	6.875
ITGBL1_24718	0	0	6.875	0	0	6.875	6.875
POLM_19945	0	0	0	6.875	0	6.875	6.875
TMEM191B_22802	10.0833	0	6.875	5.325	0	10.0833	6.875
CCDC3_16502	0	0	0	0	6.9	6.9	6.9
FBXO8_25806	0	0	0	6.9	5.15	6.9	6.9
IGSF1_17368	25.875	309	0	6.675	6.9	309	6.9
PEX6_13649	0	0	0	0	6.9	6.9	6.9
SCG2_17075	21.0833	0	0	0	6.9	21.0833	6.9
SLC41A2_19182	0	0	0	0	6.9	6.9	6.9
ELP2_11785	4.79167	8	6.91667	0	0	8	6.91667
FRG1_22700	0	9.66667	6.91667	0	5.15	9.66667	6.91667
MIS18BP1_24197	12.9583	11.9167	6.91667	0	0	12.9583	6.91667
SLC26A11_12465	18.125	19.1667	6.91667	0	0	19.1667	6.91667
SPATA25_15111	0	32.5417	6.91667	0	0	32.5417	6.91667
SPNS2_23332	42.5417	0	6.91667	0	0	42.5417	6.91667
ZNF575_26221	5.41667	0	6.91667	5.125	0	6.91667	6.91667
CCDC74B_20844	152.708	0	0	6.925	0	152.708	6.925
HTR3A_16635	0	0	0	6.925	5.75	6.925	6.925
TIMM9_7106	0	7.16667	0	6.925	5.45	7.16667	6.925
PABPC4_26230	5.125	16.75	5.79167	0	6.95	16.75	6.95
SLC47A1_6494	0	0	0	0	6.95	6.95	6.95
TM6SF2_24056	0	0	5.91667	5.325	6.95	6.95	6.95
FGFR3_18284	0	238.542	6.95833	3.825	0	238.542	6.95833
FAM149A_24470	0	0	0	6.975	5.85	6.975	6.975
AFAP1L2_26435	17.9583	0	7	6.15	0	17.9583	7
AKR1B1_197	0	0	0	0	7	7	7
ANKS1A_20264	16.2917	24.2917	7	0	0	24.2917	7
EDNRA_25237	0	0	0	5.375	7	7	7
GRM3_20209	0	0	6.04167	7	0	7	7
ITGBL1_27368	0	0	7	0	0	7	7
MARCKS_10769	0	0	5.16667	0	7	7	7
MRPL11_22125	0	6.04167	7	0	0	7	7
NEB_23894	0	0	0	0	7	7	7
OTX1_4865	0	0	0	7	5.15	7	7
PRPF40B_12545	32.2917	11.375	7	0	5.1	32.2917	7
ZSCAN31_28158	0	0	7	0	0	7	7
PDE6A_28538	0	0	6.79167	7.025	0	7.025	7.025
TNK1_19333	19.875	16.4167	7.04167	0	0	19.875	7.04167
ARIH2OS_13921	0	6.16667	6.20833	6.6	7.05	7.05	7.05
CHST4_10849	0	0	0	0	7.05	7.05	7.05
MYO9B_24238	0	0	0	0	7.05	7.05	7.05
SMTN_16646	9.70833	13.1667	0	7.05	0	13.1667	7.05
TSLP_28017	0	0	0	0	7.05	7.05	7.05
DRAM1_24743	0	0	0	7.075	6.95	7.075	7.075
TRRAP_16147	31.9583	30.3333	7.08333	0	0	31.9583	7.08333
CDH20_22346	0	0	5.66667	7.1	0	7.1	7.1
FANCA_27208	32.0417	86.125	0	5.8	7.1	86.125	7.1
JUN_3475	8.70833	8.33333	0	4.725	7.1	8.70833	7.1
KDM1A_23476	0	8.70833	0	0	7.1	8.70833	7.1
LLGL2_23034	24.25	9.79167	0	4.025	7.1	24.25	7.1
PLA2G15_5170	0	13.0833	0	0	7.1	13.0833	7.1
SPANXD_33593	0	0	0	7.1	0	7.1	7.1
SPARCL1_11252	0	0	0	7.1	5.7	7.1	7.1
ARL8A_22682	16.3333	0	7.125	6.45	7.1	16.3333	7.125
CNTN1_18508	0	0	7.125	0	0	7.125	7.125
ENDOG_28379	15.125	15.25	0	7.125	6.7	15.25	7.125
FOXD4L3_33551	40.7917	36.5417	7.125	0	0	40.7917	7.125
LOC100505614_28202	0	0	7.125	4.25	0	7.125	7.125
LRRC61_22640	0	19.125	5.125	7.125	0	19.125	7.125
NOTCH1_4642	29.875	0	7.125	5.7	0	29.875	7.125
PTGS2_5577	0	0	7.125	0	0	7.125	7.125
RPL32_5935	0	6.04167	7.125	5.275	5.8	7.125	7.125
SYTL3_13466	0	0	7.125	0	0	7.125	7.125
UHRF1_17708	94.5833	143.542	7.125	0	0	143.542	7.125
WDR31_17592	0	0	7.125	0	0	7.125	7.125
ARHGDIA_17417	7.54167	6.66667	0	7.15	0	7.54167	7.15
C6orf226_16806	0	0	0	6.2	7.15	7.15	7.15
CXCL16_20293	0	20.3333	5.08333	0	7.15	20.3333	7.15
DYNC1H1_12568	19.7917	23.75	0	0	7.15	23.75	7.15
HS2ST1_3104	0	0	0	0	7.15	7.15	7.15
VGLL4_28055	10.0417	11.0417	0	5.75	7.15	11.0417	7.15
C6orf52_11644	10.2083	0	7.16667	0	0	10.2083	7.16667
FGF14_17759	0	0	0	7.175	0	7.175	7.175
CCND1_1062	7.45833	7.41667	0	7.2	0	7.45833	7.2
DHX35_17631	0	6.79167	0	0	7.2	7.2	7.2
DHX37_13234	18.875	31.5	5.29167	0	7.2	31.5	7.2
EBI3_14238	0	0	0	7.2	5.6	7.2	7.2
GPRIN3_13901	0	0	0	0	7.2	7.2	7.2
KLHL26_12618	15.625	13.5	5.45833	0	7.2	15.625	7.2
PMVK_5228	0	0	0	0	7.2	7.2	7.2
SYN2_27925	0	0	0	7.2	0	7.2	7.2
TADA3_22587	9.875	11.1667	0	0	7.2	11.1667	7.2
ANGPTL6_12697	0	0	7.20833	5.8	0	7.20833	7.20833
ATF3_499	0	0	7.20833	0	6.3	7.20833	7.20833
MRO_23649	0	0	7.20833	0	0	7.20833	7.20833
MYOT_12674	0	0	7.20833	0	0	7.20833	7.20833
UCN_25330	0	0	7.20833	5.975	6.85	7.20833	7.20833
WBP1_12591	30.375	27.75	7.20833	0	6.05	30.375	7.20833
ZNF345_22985	0	0	7.20833	0	0	7.20833	7.20833
ZNF777_25480	24.75	20.7083	7.20833	0	6	24.75	7.20833
ANKDD1B_22182	0	0	7.25	0	0	7.25	7.25
DCAF6_20852	0	0	0	0	7.25	7.25	7.25
HNF1B_29028	0	13	7.25	7.2	0	13	7.25
MINOS1-NBL1_27517	8.54167	19	7.25	0	0	19	7.25
OAF_18132	0	20.5833	0	0	7.25	20.5833	7.25
REPIN1_20227	14.8333	23.4167	0	7.05	7.25	23.4167	7.25
SEC31B_24253	0	7.33333	7.25	0	0	7.33333	7.25
SLC37A1_26187	53.9583	0	7.25	6.275	6.75	53.9583	7.25
TBX15_16700	0	0	0	7.25	0	7.25	7.25
ZNF396_26176	4.79167	0	5.625	4.225	7.25	7.25	7.25
ZNF540_16462	0	0	7.25	0	0	7.25	7.25
MINK1_11340	14.9583	15.7083	4.70833	7.275	6.95	15.7083	7.275
ARFIP1_12702	0	0	0	5.775	7.3	7.3	7.3
C17orf51_15581	0	20.7083	0	0	7.3	20.7083	7.3
DAAM2_17050	0	0	4.08333	7.075	7.3	7.3	7.3
DPH3_17530	5.66667	10.375	5.83333	0	7.3	10.375	7.3
PAGE1_22042	0	0	0	7.3	0	7.3	7.3
FAM187A_33660	7.04167	0	7.33333	5.475	0	7.33333	7.33333
KLHL3_25950	0	0	7.33333	0	0	7.33333	7.33333
LOC285812_28179	0	0	7.33333	0	0	7.33333	7.33333
MYO10_27545	17.7083	0	0	0	7.35	17.7083	7.35
STOX1_22652	0	10.2917	0	0	7.35	10.2917	7.35
CHST2_14891	0	0	0	7.375	0	7.375	7.375
IRAK1BP1_20940	0	0	7.375	0	0	7.375	7.375
NOTUM_10826	0	6182.88	0	7.375	0	6182.88	7.375
OR2A14_19821	0	0	0	7.375	0	7.375	7.375
AGXT2_16258	0	0	0	0	7.4	7.4	7.4
ATP9B_21972	0	8.54167	0	5.375	7.4	8.54167	7.4
HCST_17168	0	0	0	7.4	0	7.4	7.4
SLC38A7_15567	0	11.0417	0	0	7.4	11.0417	7.4
WDR55_25067	0	0	6.58333	0	7.4	7.4	7.4
ZNHIT3_28155	0	0	0	0	7.4	7.4	7.4
FERMT1_16721	36.3333	290.167	7.41667	0	7.4	290.167	7.41667
NRXN3_18180	0	0	7.41667	0	0	7.41667	7.41667
ABCC9_24970	0	0	0	7.425	6.45	7.425	7.425
C16orf59_34012	15.4583	24.25	0	0	7.45	24.25	7.45
GNE_15980	0	0	0	0	7.45	7.45	7.45
NEBL_12625	13.875	0	0	0	7.45	13.875	7.45
ODF2_27619	35.0417	24.875	6.70833	5.7	7.45	35.0417	7.45
PIGV_26677	0	0	0	6.975	7.45	7.45	7.45
PLAGL1_14406	32.25	32.5833	0	0	7.45	32.5833	7.45
PPCDC_27703	15.125	10.5	0	0	7.45	15.125	7.45
RAET1L_13780	6.04167	0	0	0	7.45	7.45	7.45
ARHGAP22_13500	0	0	7.45833	0	0	7.45833	7.45833
HAPLN1_17510	0	0	7.45833	0	0	7.45833	7.45833
MICB_20095	0	19.625	0	7.475	0	19.625	7.475
ADAM28_17170	0	0	7.5	0	0	7.5	7.5
APPL1_371	0	0	7.5	6.375	0	7.5	7.5
C4orf19_26145	6.58333	0	7.5	0	0	7.5	7.5
COX5B_18008	0	0	0	6.875	7.5	7.5	7.5
DIRAS2_26272	8	0	7.5	0	3.3	8	7.5
ENTPD2_21688	37.25	91.5833	0	4.525	7.5	91.5833	7.5
GSTO2_10986	97.8333	14	7.5	0	4.85	97.8333	7.5
JMJD4_28813	17.3333	22.6667	0	0	7.5	22.6667	7.5
PFKFB1_20218	0	14.9167	5.125	6.475	7.5	14.9167	7.5
PPP1R13B_5339	12.4583	6.83333	5.125	5.45	7.5	12.4583	7.5
SYT16_23143	0	0	7.5	0	0	7.5	7.5
TNFRSF11A_24200	0	32.8333	7.5	0	3.9	32.8333	7.5
VWA5A_23165	0	0	7.5	0	0	7.5	7.5
ZNF223_17252	4.91667	0	0	6.9	7.5	7.5	7.5
ADGRG7_28595	0	0	6.125	7.525	0	7.525	7.525
IFFO1_22435	0	84.625	7.41667	7.525	0	84.625	7.525
CNOT10_1423	21.75	52.5417	7.54167	0	0	52.5417	7.54167
FGF12_10984	0	0	7.54167	0	0	7.54167	7.54167
ITPKA_11233	0	21	7.54167	0	5.4	21	7.54167
MYL12A_4405	0	0	7.54167	0	0	7.54167	7.54167
TRPC4_28013	0	0	7.54167	0	0	7.54167	7.54167
APOA4_350	0	0	0	0	7.55	7.55	7.55
KHDRBS3_22399	0	0	0	0	7.55	7.55	7.55
MTMR2_4353	0	0	0	0	7.55	7.55	7.55
NUDT12_18527	0	0	0	4.625	7.55	7.55	7.55
PDE4DIP_27663	0	0	0	0	7.55	7.55	7.55
RBM26_23798	0	0	0	0	7.55	7.55	7.55
SAMD5_21334	0	0	0	0	7.55	7.55	7.55
ZNF682_28422	6.58333	0	0	0	7.55	7.55	7.55
CD74_1146	0	88.625	0	7.575	0	88.625	7.575
FAM167A_11964	0	0	6.58333	7.575	0	7.575	7.575
ABCC11_23423	0	0	7.58333	0	6.75	7.58333	7.58333
CDK16_20241	6.54167	12	7.58333	0	5.25	12	7.58333
FAM78B_25456	0	0	7.58333	0	5.85	7.58333	7.58333
KCTD16_17293	0	0	7.58333	0	0	7.58333	7.58333
RND3_24211	7.41667	0	7.58333	0	0	7.58333	7.58333
JADE3_26279	7.25	6.66667	0	7.2	7.6	7.6	7.6
KIAA2013_21614	0	18.0417	0	5.175	7.6	18.0417	7.6
TREM1_13872	0	0	0	0	7.6	7.6	7.6
ZNF678_28130	8.33333	0	5.75	6.275	7.6	8.33333	7.6
ASAP2_26860	20.3333	12	7.625	4.175	4.35	20.3333	7.625
CRISP3_20727	0	0	7.625	7.15	0	7.625	7.625
FAAP20_26935	0	0	0	7.625	0	7.625	7.625
FAM57B_17610	0	0	0	7.625	0	7.625	7.625
IRAK4_3407	7.79167	0	7.625	0	6.45	7.79167	7.625
KCNA1_11815	0	0	7.625	6.85	0	7.625	7.625
PDE7B_17234	0	0	7.625	0	6.7	7.625	7.625
AK7_14244	23.9583	0	0	7.65	0	23.9583	7.65
C18orf32_845	0	0	0	0	7.65	7.65	7.65
CD2BP2_1115	17.0833	18.7083	0	0	7.65	18.7083	7.65
CDKL1_28687	0	0	0	0	7.65	7.65	7.65
FASTKD1_24679	0	0	0	0	7.65	7.65	7.65
NUMBL_20249	0	0	0	0	7.65	7.65	7.65
TFEC_20650	0	0	0	0	7.65	7.65	7.65
VEGFD_34005	0	5.95833	0	0	7.65	7.65	7.65
ADAMTS3_26248	0	0	7.66667	6.35	7.45	7.66667	7.66667
C17orf80_15376	7.58333	22.9167	7.66667	0	0	22.9167	7.66667
C1orf168_14042	0	9.41667	7.66667	0	0	9.41667	7.66667
MMP23B_24788	0	10.9167	7.66667	0	0	10.9167	7.66667
TFDP3_14930	0	0	7.66667	0	5.9	7.66667	7.66667
ZNF79_22723	7.875	7.66667	7.66667	0	7.2	7.875	7.66667
CHN1_1312	0	0	0	7.675	0	7.675	7.675
AATF_4	0	11.7083	0	0	7.7	11.7083	7.7
ARMC6_24630	42.5833	69.6667	6.58333	6.25	7.7	69.6667	7.7
CALCRL_15290	0	0	0	7.7	6.15	7.7	7.7
HINT1_2949	0	0	0	7.7	0	7.7	7.7
RABGAP1L_24120	11.2083	12.7917	5.91667	0	7.7	12.7917	7.7
TOLLIP_26642	0	11.25	0	0	7.7	11.25	7.7
TRIM47_19255	0	23.8333	0	7.1	7.7	23.8333	7.7
TRIO_18258	31.3333	45.4167	7.41667	0	7.7	45.4167	7.7
TTC13_21294	0	0	0	0	7.7	7.7	7.7
UBR1_25160	0	0	0	6	7.7	7.7	7.7
ADSL_153	0	19.0833	7.70833	0	0	19.0833	7.70833
CFAP206_24289	17.0833	0	7.70833	0	0	17.0833	7.70833
APOC4_19454	0	0	0	7.725	0	7.725	7.725
SOD3_6668	0	0	0	7.725	0	7.725	7.725
FERMT3_25358	0	0	0	0	7.75	7.75	7.75
GMPS_16827	14.0417	12.4167	0	5.525	7.75	14.0417	7.75
LARGE1_19822	38.5417	25	0	0	7.75	38.5417	7.75
NFU1_4574	6.25	0	7.75	0	0	7.75	7.75
PLCB3_5183	39.2917	22.0417	7.75	5.425	0	39.2917	7.75
POLL_28550	0	0	0	0	7.75	7.75	7.75
THBS3_28921	0	0	7.75	0	0	7.75	7.75
TNFRSF1B_28264	0	0	0	0	7.75	7.75	7.75
WDR54_13462	29.375	6.91667	7.75	0	0	29.375	7.75
CCDC107_20339	0	0	0	7.775	6.1	7.775	7.775
ZNF692_7912	0	0	0	7.775	5.65	7.775	7.775
TMEM223_19085	14.9167	16.4583	7.79167	0	7.65	16.4583	7.79167
CAPN12_18851	0	6.5	7.25	7.8	7.25	7.8	7.8
CCDC15_11572	0	8.54167	0	6.225	7.8	8.54167	7.8
DHX29_1863	0	0	0	7.8	7.25	7.8	7.8
GDPD5_28706	0	73.875	0	0	7.8	73.875	7.8
GGT2_33651	0	50.6667	0	0	7.8	50.6667	7.8
ZNF706_7915	0	0	0	0	7.8	7.8	7.8
ARGLU1_410	0	0	0	7.825	0	7.825	7.825
MAP4K2_20358	5	8.25	0	7.825	7.65	8.25	7.825
GABRA3_18082	0	0	7.83333	0	0	7.83333	7.83333
APBA3_333	0	0	0	7.85	4.45	7.85	7.85
C14orf37_12090	0	0	0	0	7.85	7.85	7.85
CAMK1_16906	0	0	0	0	7.85	7.85	7.85
CHIA_27013	0	0	0	0	7.85	7.85	7.85
DEPDC4_17536	0	0	0	0	7.85	7.85	7.85
FICD_19442	0	0	0	4.175	7.85	7.85	7.85
HNF4G_18238	0	6.75	0	0	7.85	7.85	7.85
MAML1_3942	16.125	20.5833	5	0	7.85	20.5833	7.85
OXER1_24444	0	0	0	0	7.85	7.85	7.85
PAK4_28253	43.0417	44.25	6.83333	6.5	7.85	44.25	7.85
SYNDIG1_22784	0	0	7.08333	0	7.85	7.85	7.85
CLNS1A_1395	8.45833	13.5	6.08333	0	7.9	13.5	7.9
CSNK2B_1610	0	0	0	5.8	7.9	7.9	7.9
HGS_2940	0	0	0	7.9	7.65	7.9	7.9
MBTD1_20636	9.375	21.6667	6.75	0	7.9	21.6667	7.9
PARD6G_18431	11.25	27.3333	0	0	7.9	27.3333	7.9
SMAD4_6563	0	0	0	7.9	6.45	7.9	7.9
SPINK13_14302	0	0	0	7.9	6.65	7.9	7.9
ZNF525_33756	0	0	0	0	7.9	7.9	7.9
BRCA1_26902	18.9583	39.7083	7.91667	5.175	7.2	39.7083	7.91667
BTAF1_15166	0	13.2083	7.91667	4.875	7.3	13.2083	7.91667
FBXW10_13062	0	0	7.91667	5.775	7.75	7.91667	7.91667
AGTR1_171	0	0	7.54167	7.925	6.9	7.925	7.925
FCER1G_11058	0	46.4167	0	7.925	5.9	46.4167	7.925
PLA2G4A_5172	0	0	6.58333	7.925	7.7	7.925	7.925
SMIM11B_33988	0	0	7.29167	7.925	7.9	7.925	7.925
CBY1_20599	6.79167	6.70833	0	0	7.95	7.95	7.95
CCSER1_22535	26.875	0	5.79167	4.85	7.95	26.875	7.95
WDR47_20877	0	0	0	0	7.95	7.95	7.95
SVIL_21650	21.25	25.4167	7.95833	0	6	25.4167	7.95833
TRIM74_33641	0	5.70833	7.95833	0	0	7.95833	7.95833
TRAPPC2_20665	5.375	0	0	7.975	6.1	7.975	7.975
CCDC94_25629	40.8333	41.875	6.58333	6.1	8	41.875	8
DAGLB_10586	8.45833	6.20833	8	0	0	8.45833	8
DET1_22659	0	9.375	0	0	8	9.375	8
DLGAP2_14581	0	0	0	0	8	8	8
FSD1L_23152	6.91667	28.3333	8	0	0	28.3333	8
GNG7_19320	0	16.7083	5.91667	6.25	8	16.7083	8
GSC_15588	79.9583	0	0	0	8	79.9583	8
HRAS_3100	7.66667	7.08333	5.33333	0	8	8	8
KCNV1_26533	0	0	0	0	8	8	8
USP1_7579	0	12.7917	0	0	8	12.7917	8
ZNF267_28599	15.7917	48.0833	8	0	0	48.0833	8
C15orf52_17991	0	0	8.04167	6.325	0	8.04167	8.04167
CCDC40_25652	0	0	8.04167	0	0	8.04167	8.04167
TDRD3_20893	0	5.125	8.04167	0	0	8.04167	8.04167
TMEM81_26051	8.66667	7.70833	8.04167	5.775	6.65	8.66667	8.04167
FKBP15_24746	11.3333	7.375	6.20833	0	8.05	11.3333	8.05
LRFN3_21785	6	8.04167	7.95833	8.05	5.45	8.05	8.05
STOML1_19192	0	0	0	8.05	0	8.05	8.05
TLN2_16059	5.83333	33.2083	6.70833	4.5	8.05	33.2083	8.05
USP20_14087	0	0	0	8.075	4.9	8.075	8.075
CPA4_20086	0	0	8.08333	0	0	8.08333	8.08333
INHBC_15228	0	0	8.08333	0	5.1	8.08333	8.08333
LYG1_3911	0	0	8.08333	0	0	8.08333	8.08333
CDC25A_1158	0	18.5	0	0	8.1	18.5	8.1
FANCG_25117	17.4167	14.375	0	6.675	8.1	17.4167	8.1
HAVCR2_22921	0	0	0	0	8.1	8.1	8.1
UBE2J1_7482	0	0	0	8.1	0	8.1	8.1
BTN3A3_28303	0	0	8.125	0	0	8.125	8.125
PTPA_5361	0	0	0	8.125	0	8.125	8.125
SLC15A1_6340	0	0	0	8.125	6.4	8.125	8.125
CEP19_12623	0	0	6.70833	4.2	8.15	8.15	8.15
CFAP44_10610	0	0	0	3.875	8.15	8.15	8.15
DHRS4L1_17997	10.0417	19.25	6.16667	6.9	8.15	19.25	8.15
LINGO2_19519	0	0	0	8	8.15	8.15	8.15
PEMT_16763	0	11.2083	0	0	8.15	11.2083	8.15
SGO1_21516	49.7917	35.2917	0	8.15	5.25	49.7917	8.15
TSC22D2_7365	0	0	0	4.825	8.15	8.15	8.15
GVQW2_25668	0	21.5	8.16667	4.45	0	21.5	8.16667
PROSER3_20755	51.5833	36.5833	8.16667	5.95	0	51.5833	8.16667
RILPL2_23272	17.2917	48.9167	8.16667	0	8.15	48.9167	8.16667
TTF1_20452	23.375	11.75	8.16667	0	4.85	23.375	8.16667
ZG16B_24450	42.75	15.0417	8.16667	7.825	7.25	42.75	8.16667
APOBEC3B_22112	0	0	0	8.2	7.55	8.2	8.2
ASCL1_11345	560.625	0	0	8.2	0	560.625	8.2
FAM162B_26333	0	0	0	8.2	6.65	8.2	8.2
ISPD_19348	5.625	0	0	8.2	0	8.2	8.2
SLC27A5_6429	0	15.8333	0	6.375	8.2	15.8333	8.2
TECRL_12704	0	0	0	8.2	0	8.2	8.2
TLK2_7125	0	0	0	8.2	8.05	8.2	8.2
ZDHHC1_15927	0	0	0	0	8.2	8.2	8.2
B4GALT1_603	0	0	8.20833	0	0	8.20833	8.20833
CWC25_24008	9.875	21.2083	8.20833	0	0	21.2083	8.20833
FAT4_26622	0	0	8.20833	0	0	8.20833	8.20833
RFXAP_23742	0	14.4583	8.20833	5.3	0	14.4583	8.20833
CHST8_21580	6.08333	0	5.25	8.225	0	8.225	8.225
KRT15_19413	29.3333	0	0	8.225	0	29.3333	8.225
[truncated: 11,250 more rows]

## Sheet: MCF7 Exp1
Probe ID	MCF7Plate1_WT_M02	MCF7Plate1_WT_M03	MCF7Plate1_WT_M04	MCF7Plate1_WT_M05	MCF7Plate1_WT_M06	MCF7Plate1_WT_M07	MCF7Plate2_WT_M02	MCF7Plate2_WT_M03	MCF7Plate2_WT_M04	MCF7Plate2_WT_M05	MCF7Plate2_WT_M06	MCF7Plate2_WT_M07	MCF7Plate3_WT_M02	MCF7Plate3_WT_M03	MCF7Plate3_WT_M04	MCF7Plate3_WT_M05	MCF7Plate3_WT_M06	MCF7Plate3_WT_M07	MCF7Plate1_WT_H08	MCF7Plate1_WT_I08	MCF7Plate1_WT_J08	MCF7Plate1_WT_K08	MCF7Plate1_WT_L08	MCF7Plate1_WT_M08	MCF7Plate1_WT_N08	MCF7Plate1_WT_O08	MCF7Plate2_WT_H08	MCF7Plate2_WT_I08	MCF7Plate2_WT_J08	MCF7Plate2_WT_K08	MCF7Plate2_WT_L08	MCF7Plate2_WT_M08	MCF7Plate2_WT_N08	MCF7Plate2_WT_O08	MCF7Plate3_WT_H08	MCF7Plate3_WT_I08	MCF7Plate3_WT_J08	MCF7Plate3_WT_K08	MCF7Plate3_WT_L08	MCF7Plate3_WT_M08	MCF7Plate3_WT_N08	MCF7Plate3_WT_O08	AVERAGE COUNT CONTROL MCF7
Dose	1000	100	10	1	0.1	0.01	1000	100	10	1	0.1	0.01	1000	100	10	1	0.1	0.01	0	0	0	0	0	0	0	0	0	0	0	0	0	0	0	0	0	0	0	0	0	0	0	0	0
Control_index																			1	2	3	4	5	6	7	8	1	2	3	4	5	6	7	8	1	2	3	4	5	6	7	8	AVERAGE
TGFB3_7059	16	8	25	29	22	28	22	13	1	21	15	36	8	22	19	22	10	29	16	17	32	24	24	38	44	39	15	10	24	32	23	29	43	16	10	32	37	40	38	31	20	11	26.875
TMEM230_7197	18	50	15	15	3	2	22	20	22	11	28	45	1	4	14	2	40	2	32	12	3	23	0	10	1	11	11	30	14	31	18	28	16	19	12	23	11	10	9	4	9	10	14.4583
TOP2A_7277	26	179	18	20	1	5	59	158	89	80	122	21	8	10	48	43	157	10	440	88	0	51	5	7	3	56	161	276	31	73	52	147	71	43	58	89	11	43	20	8	38	26	74.875
TSC22D3_7366	29	47	10	12	16	22	82	52	46	32	69	43	22	27	26	21	41	16	81	54	0	26	11	22	13	30	75	68	22	52	61	47	38	34	48	50	23	52	45	16	37	21	38.5833
ADCK3_114	14	42	5	15	1	0	14	24	9	8	35	13	7	8	13	5	20	1	36	5	4	10	0	5	4	14	41	26	12	15	20	28	10	11	19	5	5	7	9	7	6	5	12.6667
ADO_144	15	75	6	11	0	1	33	58	38	17	45	12	4	6	25	4	52	3	102	17	1	19	0	3	1	21	33	107	6	34	18	41	24	22	11	26	4	6	0	3	3	10	21.3333
ADPRHL2_147	3	5	6	10	10	14	10	5	2	8	8	34	3	9	12	5	5	13	1	15	5	6	5	11	18	21	7	3	13	16	0	13	12	5	5	7	20	15	15	11	11	6	10.0417
GRK2_152	44	36	26	47	75	60	47	38	29	55	47	50	21	51	60	52	28	37	41	74	39	25	71	57	64	104	18	50	17	45	41	56	83	9	20	55	32	42	61	44	27	26	45.875
AFMID_157	21	44	10	16	2	12	27	36	11	20	34	17	7	14	10	17	16	3	46	31	8	20	1	1	9	11	16	33	6	16	15	29	14	12	15	16	11	18	13	7	20	5	15.5417
AGPAT2_163	17	26	5	19	12	15	29	40	15	24	36	48	12	12	27	22	32	17	62	33	8	27	19	18	22	27	36	27	17	57	19	42	37	15	21	23	32	28	23	26	32	16	27.7917
AGRN_165	131	257	46	46	3	21	207	399	235	152	230	111	53	73	207	108	194	34	504	239	9	74	10	15	21	156	174	494	54	135	76	300	193	58	113	163	54	80	43	19	60	28	128
AHCY_174	74	177	48	92	43	57	81	61	32	53	102	128	29	56	79	70	72	38	67	98	28	47	27	35	51	125	51	56	41	70	31	89	96	20	51	65	60	51	66	58	34	49	56.9167
AIFM1_183	100	188	87	123	95	87	121	135	108	137	174	297	58	107	162	104	106	101	156	221	57	102	94	112	100	174	101	164	82	160	151	208	218	89	99	117	145	134	152	90	83	81	128.75
AKAP8L_196	17	15	4	11	6	4	11	17	0	9	8	16	5	1	5	5	14	11	7	13	8	3	4	2	4	16	15	10	5	3	6	10	7	3	9	13	5	11	5	6	8	8	7.54167
AKT1_210	159	314	107	196	146	215	238	364	220	270	387	483	118	198	290	206	235	139	469	357	69	258	111	159	207	311	327	437	179	347	292	449	348	245	242	335	390	304	276	143	259	191	279.375
AKT2_211	16	7	4	5	6	5	3	9	5	11	20	17	6	4	16	1	5	1	10	13	10	7	2	8	4	10	3	25	0	4	0	7	17	0	0	4	1	1	4	3	4	0	5.70833
ALDH18A1_218	23	24	8	40	19	25	16	15	11	18	25	44	24	13	33	19	20	7	21	47	12	20	1	13	18	39	16	35	10	43	19	34	23	5	12	16	16	32	14	21	17	8	20.5
ALDOA_232	1109	1105	981	1594	1376	1188	1147	1398	821	1232	2198	1293	586	866	1569	1381	830	791	1449	1802	1194	932	894	1177	1998	1905	1272	1684	573	1262	936	1351	2155	560	802	1192	1345	1157	1280	1106	832	525	1224.29
AMD1_247	13	90	7	1	0	0	27	90	32	28	39	24	1	3	29	18	43	0	136	28	0	23	0	2	0	25	85	109	8	40	8	43	23	18	46	27	2	17	8	1	10	8	27.7917
AMDHD2_248	60	74	51	97	134	79	93	121	46	77	157	217	47	74	141	88	78	75	101	175	48	79	68	77	152	145	84	134	56	126	96	160	200	63	61	102	145	114	141	95	77	51	106.25
AMMECR1L_253	9	30	3	2	0	2	29	28	11	12	20	14	3	2	9	2	11	3	42	30	0	2	0	0	0	8	12	29	6	7	9	24	10	6	7	15	7	6	2	2	6	3	9.70833
ANAPC11_266	104	53	33	77	52	57	58	48	38	41	62	86	38	84	48	57	28	34	64	92	32	57	39	42	53	137	62	40	44	72	55	81	71	34	48	80	53	64	68	41	27	53	58.7083
ANKRD10_277	159	146	72	136	139	90	197	184	131	175	223	175	92	104	120	138	161	87	239	199	79	105	115	93	117	209	158	294	87	159	124	232	203	67	74	159	183	147	117	114	114	93	145.042
ANKRD27_287	15	95	20	23	1	7	31	82	37	30	66	29	10	11	23	16	62	17	113	40	4	23	6	8	12	34	62	86	17	51	25	55	29	17	58	30	12	20	28	8	28	20	32.75
ANO10_292	50	65	38	40	43	48	57	45	32	46	77	54	21	38	55	67	40	26	66	72	20	35	28	46	35	95	74	78	33	74	47	87	67	36	36	67	51	71	45	31	44	30	52.8333
AP1S1_318	1582	1035	616	1145	1681	1325	1469	1640	818	1106	2100	3309	845	1597	1774	1380	771	1170	1937	2473	884	1723	1425	1434	2193	3012	2044	1964	1340	2092	2104	1967	2250	1844	2041	2456	2356	2195	2268	1565	1770	1456	1949.71
AP2M1_322	67	86	66	151	94	109	98	138	68	83	148	196	45	71	124	99	88	70	88	106	87	99	84	117	152	119	112	120	95	136	122	169	139	73	87	136	116	127	137	96	80	71	111.167
AP4M1_331	51	54	29	40	32	48	78	74	39	37	59	89	33	46	68	33	39	40	74	63	19	37	32	24	51	48	53	69	62	102	47	65	49	37	63	54	60	67	59	38	48	40	52.5417
APOO_361	14	24	6	11	8	8	10	10	11	10	12	60	12	12	6	13	7	14	12	4	7	15	11	8	7	11	22	25	16	30	6	17	13	9	11	15	26	12	7	27	12	9	13.8333
ARF5_392	22	72	28	35	13	18	22	35	21	29	39	29	14	22	19	30	50	8	59	33	8	26	11	18	10	43	41	40	18	32	19	29	34	19	21	47	12	26	28	17	28	9	26.1667
ARL6IP4_442	859	1200	384	981	1124	1107	1496	1857	790	835	2381	1910	449	1141	1594	1082	804	951	2106	2041	471	1445	755	990	1564	1922	1432	1806	1052	1641	1495	1671	1794	1397	1389	1497	1897	1927	1608	990	1300	1036	1467.75
ARPC3_455	192	277	47	38	25	49	688	1048	414	234	797	767	120	204	348	264	363	170	2243	512	11	510	61	92	40	454	2028	1593	649	983	847	1087	397	1057	1362	653	336	645	432	149	470	584	716.458
ARPC5L_463	472	697	400	624	557	536	390	552	404	650	1077	1257	296	491	858	636	483	540	498	1149	461	517	573	532	848	1142	454	695	449	736	632	837	1178	398	389	760	866	845	743	589	514	430	676.458
ASNA1_482	56	119	50	66	23	30	70	65	49	31	44	97	18	44	30	50	45	28	78	66	20	29	26	38	55	62	67	52	33	54	30	74	59	16	32	59	53	65	41	26	45	22	45.9167
ATF4_500	709	473	155	306	231	278	729	488	234	350	685	579	339	321	641	525	254	240	395	715	183	335	244	289	395	793	468	561	271	465	430	638	762	261	320	530	467	555	452	309	301	228	431.958
ATF5_501	101	132	62	98	203	144	145	126	97	131	259	223	84	116	215	151	100	103	214	227	62	169	110	169	212	216	96	238	97	192	190	208	264	107	100	196	154	195	191	140	137	101	166.042
ATF6_502	10	34	15	6	0	0	27	16	17	16	13	20	2	7	12	4	11	1	33	24	2	11	0	1	0	8	8	51	11	15	11	7	7	7	14	11	6	6	5	2	5	3	10.3333
ATP11B_517	21	59	20	35	11	17	41	38	24	27	29	112	10	13	20	22	64	19	60	34	11	34	14	7	21	23	43	80	50	44	60	79	33	51	61	36	31	49	26	16	49	27	39.125
ATP5D_538	71	125	39	91	44	63	99	93	59	53	169	194	36	93	63	77	86	59	123	135	37	76	44	59	78	141	98	78	58	106	99	105	90	60	58	96	104	120	98	59	130	48	87.5
ATP5I_548	2251	3466	1500	2172	1758	2601	2876	2926	1905	2874	4219	8033	1280	2622	2898	2472	2850	2611	4230	4396	1848	3715	1761	2445	2491	3796	5392	4569	4216	5462	5267	4458	3477	4095	4042	4412	4275	5504	4344	2536	3532	2937	3883.33
ATP5J2_550	8	10	10	7	0	3	14	14	12	11	12	2	7	4	11	5	3	1	16	11	9	0	2	5	3	4	8	19	0	8	5	0	10	5	4	9	3	4	5	2	5	2	5.79167
ATP6V0B_562	8	20	12	1	0	0	18	19	13	9	22	0	2	7	5	5	17	2	34	18	1	0	0	0	0	5	34	36	7	12	2	40	12	2	6	15	0	4	0	0	4	7	9.95833
ATP6V0C_563	62	133	48	64	16	52	56	99	63	53	138	72	21	39	66	46	82	26	181	110	26	43	27	47	21	80	77	100	19	82	22	84	81	22	46	78	55	54	68	40	46	15	59.3333
ATP6V0D1_564	140	216	76	88	114	156	251	333	113	131	324	340	58	153	214	175	173	141	444	259	42	235	101	136	125	245	272	363	208	334	279	364	204	232	288	312	244	348	223	143	199	160	240
AURKB_587	65	133	80	122	54	85	84	159	72	145	229	196	44	105	178	112	72	82	136	235	84	95	116	65	101	215	119	123	70	143	99	101	181	40	111	152	133	149	125	99	89	83	119.333
AZIN1_593	15	10	15	5	0	1	14	14	8	16	17	1	4	1	5	7	14	1	33	14	10	5	2	0	1	6	5	22	0	11	6	10	10	2	5	9	4	0	1	0	3	0	6.625
BAD_619	12	12	6	15	9	6	4	6	6	15	7	11	8	8	13	4	5	10	6	10	8	7	8	6	8	12	7	19	4	13	9	7	12	2	3	14	11	11	9	5	4	2	8.20833
BAG6_630	349	258	235	450	512	303	209	162	126	271	327	546	171	226	313	300	169	222	148	428	313	166	365	256	474	518	97	227	113	222	184	243	399	88	110	250	333	305	300	288	193	110	255.417
BANF1_635	13	26	13	5	2	13	17	53	21	22	41	29	8	18	20	36	8	3	80	33	6	20	18	12	14	32	89	47	27	20	34	31	21	20	46	23	18	25	33	13	18	12	28.8333
BCAP31_644	582	762	543	1023	728	858	771	665	490	894	1652	1597	303	761	1118	975	627	627	681	1287	511	926	531	834	991	1232	761	786	604	1181	1011	1140	1419	660	645	979	1357	1344	1239	826	916	534	933.125
BCAT2_651	22	12	7	18	11	5	12	5	12	16	14	57	8	10	9	9	18	13	6	16	8	3	9	12	13	22	21	19	4	14	5	18	18	4	3	22	6	17	11	7	6	2	11.0833
BCL7B_670	55	95	45	100	111	98	86	68	54	90	93	211	26	83	85	55	61	71	66	101	80	101	70	85	111	106	96	102	73	100	105	112	141	72	86	120	129	124	129	88	104	49	97.9167
BECN1_680	25	129	36	37	10	22	93	142	74	70	119	84	20	49	83	57	56	24	99	104	8	52	12	23	21	70	62	108	35	69	40	92	82	46	69	59	47	88	78	30	36	30	56.6667
BLOC1S1_721	83	91	48	71	72	109	118	102	56	82	145	250	59	120	125	95	70	57	139	163	52	136	74	79	112	136	188	136	134	183	188	162	121	129	154	171	138	208	194	76	137	115	138.542
CA2_908	23	19	14	21	10	15	19	20	13	15	41	37	8	33	19	16	29	13	39	22	12	18	11	11	13	52	26	20	9	28	11	21	21	12	15	28	42	33	18	16	19	9	21.0833
CAPN1_957	13	6	4	6	8	6	7	10	7	13	11	12	6	6	9	8	2	1	7	12	3	9	2	3	3	10	10	5	0	11	9	10	11	10	7	9	2	5	6	8	7	3	6.75
CAPNS1_958	31	224	73	95	11	36	96	147	80	76	168	88	9	33	53	32	115	23	269	86	16	78	6	25	37	65	177	150	68	111	85	134	55	94	142	79	60	85	60	29	97	72	86.6667
CASP7_985	8	10	7	2	6	8	4	7	4	1	4	13	4	10	7	8	4	4	8	10	0	0	3	0	11	11	2	5	9	12	14	9	11	4	9	4	9	4	14	2	3	6	6.66667
CBR1_1006	42	41	31	62	84	66	63	53	37	41	101	117	21	57	63	59	41	52	62	131	26	74	26	52	74	136	59	66	67	91	84	100	104	45	63	72	105	99	83	47	82	54	75.0833
CCDC130_1019	10	12	4	10	10	8	11	6	2	7	17	4	10	7	15	10	5	8	14	14	2	5	1	16	17	21	5	13	9	9	7	21	19	6	8	9	14	9	17	0	8	2	10.25
CCNB1IP1_1054	10	73	7	27	1	7	22	54	32	18	36	35	12	4	12	12	35	4	80	32	5	11	1	6	1	17	30	56	12	38	27	41	15	33	41	23	18	23	15	7	13	15	23.3333
CCND1_1062	12	3	8	3	10	7	7	6	6	4	21	19	7	2	9	5	5	4	18	13	2	4	8	7	8	14	4	6	0	7	16	10	15	3	4	10	7	2	4	15	2	0	7.45833
CCNL2_1086	112	105	50	102	54	59	126	92	53	63	116	157	54	91	113	93	51	61	95	151	42	70	48	62	59	184	98	109	67	114	106	107	103	90	87	132	136	93	115	81	66	68	95.125
CCT2_1098	19	68	13	13	3	12	27	59	39	23	94	98	14	27	16	31	40	16	95	44	9	38	6	12	15	53	60	62	27	44	36	67	49	23	41	41	24	46	22	18	37	32	37.5417
CCT3_1099	301	537	249	511	323	360	342	307	198	342	525	725	173	363	493	447	326	305	322	560	318	375	298	372	505	670	323	400	342	539	484	540	572	297	256	515	590	613	523	339	332	266	431.292
CCT7_1100	205	486	160	315	147	155	222	357	193	249	494	438	98	225	335	250	214	208	435	431	90	238	167	192	280	428	298	321	217	335	299	364	402	229	209	283	352	392	300	188	238	210	287.417
CD320_1116	13	12	14	23	14	11	11	28	11	15	26	27	9	18	14	12	6	11	17	16	5	16	10	21	13	25	12	20	22	21	29	35	23	15	14	16	14	24	18	15	8	10	17.4583
CDC34_1163	25	15	11	14	7	7	18	13	20	25	38	55	13	12	23	19	23	6	25	28	9	13	12	11	5	35	22	24	5	18	16	27	26	18	8	17	12	15	16	14	16	6	16.5833
CDCA5_1184	0	10	3	0	1	4	8	5	2	1	8	4	0	3	6	10	6	5	2	11	0	5	0	5	4	4	10	14	6	5	10	9	9	4	8	4	8	6	7	3	10	1	6.04167
CDH1_1186	131	70	26	40	30	39	117	79	48	73	134	61	53	42	129	81	46	23	95	130	11	70	11	39	46	167	91	142	34	98	54	120	157	49	43	95	77	79	52	35	31	20	72.75
CDH3_1191	6	9	13	12	1	2	9	7	4	5	18	24	2	3	10	8	7	1	9	18	8	7	11	11	7	9	0	4	1	4	6	12	15	0	5	9	3	5	13	12	4	5	7.41667
CDIPT_1193	3	18	6	9	1	10	8	13	9	10	13	17	2	8	5	6	21	3	42	7	10	17	4	11	5	15	18	17	6	8	7	16	7	5	23	11	18	14	6	6	17	14	12.6667
CDK11B_1198	7	6	3	7	5	4	6	10	3	5	3	14	1	11	7	1	4	2	9	5	0	10	3	6	12	17	8	6	5	7	11	2	24	5	2	12	1	6	9	1	2	9	7.16667
CFL1_1268	61	84	85	229	232	179	66	43	18	52	86	213	27	79	71	58	44	61	41	92	176	52	111	117	300	124	60	46	64	64	88	59	89	44	55	65	162	93	104	133	50	62	93.7917
CHD4_1284	77	109	81	147	110	100	75	68	39	78	175	181	40	71	155	106	63	60	93	197	104	87	102	103	159	228	64	107	40	111	74	113	185	43	45	110	107	157	130	89	75	53	107.333
CHD4_1285	7	10	4	6	18	6	11	3	3	8	12	14	5	9	13	11	4	8	5	18	11	10	24	8	6	16	0	1	5	6	12	14	13	1	1	7	10	4	12	15	11	3	8.875
CHKB_1297	5	4	4	4	19	12	11	7	3	3	2	11	2	5	7	3	2	5	7	3	10	4	3	11	12	5	2	4	3	8	7	6	6	1	5	11	18	3	1	2	5	4	5.875
CHMP6_1311	16	3	11	18	29	17	9	10	3	6	18	29	12	12	14	9	4	12	6	26	15	11	14	7	21	17	10	17	10	16	20	12	24	11	3	11	20	20	11	13	10	19	14.3333
CHPF2_1320	8	20	1	12	4	15	11	7	19	2	15	7	7	8	8	19	11	6	25	21	6	8	16	15	1	9	10	35	3	15	3	10	6	9	9	9	3	7	4	6	5	8	10.125
CKS1B_1362	18	30	10	23	0	10	11	31	17	20	18	40	5	19	12	9	29	25	25	28	16	30	8	12	2	22	27	34	27	21	31	38	22	18	17	32	12	21	27	18	19	6	21.375
COASY_1438	24	29	21	20	28	39	28	22	14	36	31	104	8	6	33	22	25	25	21	40	21	32	21	32	33	44	22	29	20	31	23	37	28	22	27	44	48	53	25	41	30	15	30.7917
COPE_1492	847	621	523	898	1115	621	719	582	406	714	931	1409	414	759	954	811	330	556	429	1211	823	545	875	698	1140	1515	534	624	378	774	598	705	1189	331	485	974	988	858	867	769	695	302	762.792
COPS5_1497	43	159	46	96	26	53	87	55	42	55	62	172	34	38	53	55	99	30	124	44	28	76	19	53	37	56	79	102	78	112	70	156	48	69	82	95	80	93	78	37	101	41	73.25
COPZ1_1499	13	60	22	23	13	19	22	65	26	27	76	66	10	19	23	27	19	18	63	34	5	18	9	16	17	33	45	52	14	36	39	34	27	21	45	15	31	37	15	12	41	10	27.875
CORO1A_1507	3	12	12	17	10	13	9	13	5	16	22	40	5	6	25	14	2	10	16	17	3	27	6	15	23	27	32	12	14	17	13	18	22	7	11	13	26	7	24	14	9	6	15.7917
COX5A_1516	412	899	297	420	233	379	647	857	450	526	855	1325	238	479	576	450	512	386	1142	776	271	580	335	320	355	733	894	1019	587	843	655	1030	585	539	588	853	578	754	652	397	511	424	642.542
COX7A2_1523	56	263	62	80	7	54	141	268	125	111	203	461	38	87	79	63	150	65	567	155	46	202	13	46	37	139	531	284	173	282	246	195	84	280	384	230	144	195	129	72	157	159	197.917
COX7B_1524	8	111	14	12	0	4	35	79	45	39	65	80	2	10	31	12	43	9	175	39	5	36	0	14	7	16	101	88	30	39	50	70	18	51	62	29	22	39	33	10	29	19	40.9167
CPNE1_1528	5	6	2	9	10	4	9	5	3	7	6	15	2	4	5	5	6	6	9	6	7	2	3	3	14	16	4	8	9	3	7	13	7	0	5	9	4	12	16	9	6	5	7.375
CPNE1_1529	23	38	11	18	11	25	45	51	22	30	64	55	16	15	36	20	32	10	42	58	6	26	15	27	12	40	51	65	11	60	42	67	37	9	24	39	20	29	40	19	12	13	31.8333
CPSF1_1536	443	553	239	495	258	328	511	554	298	470	813	778	265	404	593	532	373	313	709	903	156	370	302	352	385	752	330	713	249	619	431	667	805	326	305	492	558	563	592	380	368	281	483.667
CSNK2A2_1609	21	15	6	9	4	9	10	11	5	10	8	19	10	7	15	2	9	2	11	9	7	15	3	10	10	14	18	15	7	11	11	15	2	9	10	5	7	6	6	6	3	10	9.16667
CSRP1_1611	40	73	16	26	28	28	60	127	42	47	104	83	22	31	46	55	45	27	154	66	11	58	20	37	32	67	92	101	40	65	76	97	83	40	49	59	29	45	43	26	41	19	56.25
CTNNAL1_1630	5	17	9	13	0	13	13	17	13	6	44	16	5	8	9	10	8	7	9	17	6	25	2	10	7	9	9	16	6	25	18	28	21	7	10	19	20	22	16	10	25	5	14.25
CTSA_1641	156	425	100	139	92	76	318	279	108	131	236	273	66	122	106	99	220	82	568	215	48	149	65	75	90	168	192	306	108	195	184	223	125	156	214	180	163	198	114	87	160	77	169.167
CTSD_1642	374	889	381	598	143	283	492	660	380	441	829	1046	222	257	403	353	521	212	866	593	373	303	192	255	327	585	468	533	200	366	268	443	499	177	234	344	337	436	337	225	279	146	366.083
CTTN_1650	85	41	33	33	87	68	82	89	46	73	144	170	52	101	111	84	55	56	98	137	14	81	64	102	102	153	86	161	52	139	92	126	135	57	58	91	104	150	104	65	74	58	95.9583
CXXC1_1680	31	39	20	24	23	19	35	30	28	37	69	32	23	7	33	22	30	9	69	39	6	23	12	6	21	35	28	74	8	46	25	44	37	10	20	34	14	25	31	12	18	18	27.2917
CYCS_1692	12	15	7	8	4	13	16	19	15	8	18	12	2	14	12	10	15	13	22	16	3	11	7	3	12	18	22	19	9	14	11	16	17	12	3	6	6	16	7	13	23	6	12.1667
DAD1_1749	49	201	32	58	8	16	143	273	98	58	187	101	17	35	71	52	96	22	626	122	37	79	24	19	26	103	272	308	43	116	64	124	84	77	128	69	41	70	56	17	70	19	108.083
DAG1_1750	65	233	108	165	51	55	79	137	80	122	153	178	39	64	55	58	122	49	172	121	77	102	27	60	73	71	108	159	50	106	93	102	98	104	141	100	80	76	91	72	83	72	93.25
DAXX_1756	553	868	263	296	409	372	974	1541	706	703	1595	1307	290	559	865	669	772	575	2211	1474	144	773	424	507	521	1077	1086	1870	672	1080	1034	1105	1103	973	1088	884	989	1113	879	428	702	605	947.583
DDB2_1798	63	70	52	91	43	64	55	84	60	60	108	198	21	51	44	47	43	59	69	76	56	64	53	65	64	77	86	33	24	55	80	72	58	40	90	98	97	91	80	72	63	53	67.3333
DDR1_1804	113	101	67	51	9	7	147	139	83	127	186	23	68	56	123	125	76	12	119	193	25	38	4	8	3	175	115	239	30	96	32	136	231	33	60	115	15	46	39	28	19	15	75.5833
DEPDC1B_1847	180	564	187	267	101	200	285	645	424	541	737	655	99	229	454	290	519	256	871	585	116	327	159	218	248	426	423	908	331	455	470	559	563	485	442	467	428	444	351	220	328	308	422.167
DHDDS_1856	15	21	7	15	31	12	17	21	10	16	36	38	18	28	32	24	13	11	30	32	10	27	12	27	13	37	26	21	11	28	13	38	29	7	8	30	18	27	23	25	19	36	22.7917
DHX16_1862	41	45	25	61	51	65	72	48	32	37	83	139	32	38	89	50	37	39	63	74	28	64	30	49	78	85	39	74	40	69	79	116	78	64	48	108	70	103	82	68	69	44	67.5833
DNM1_1924	10	8	5	4	4	8	23	15	2	1	10	0	7	2	26	10	8	5	15	16	0	5	1	1	0	18	10	14	1	2	5	8	20	1	1	9	1	11	2	4	0	0	6.04167
DNMT1_1928	9	14	2	17	9	10	3	10	5	13	8	9	8	3	25	14	5	2	9	13	12	1	15	11	17	28	4	13	2	9	7	12	12	1	0	5	13	1	12	2	9	2	8.75
DPM2_1947	12	54	13	23	4	9	18	24	16	8	31	15	13	20	20	18	15	7	37	42	21	27	8	7	16	33	26	48	16	26	23	27	26	19	20	19	15	13	11	9	18	11	21.5833
DRAP1_1957	74	66	38	46	39	41	93	116	35	80	125	175	33	61	109	105	33	28	111	198	17	64	45	37	79	160	70	124	41	112	42	67	126	34	72	124	91	86	68	66	39	56	80.375
DUS1L_1977	39	52	39	64	57	38	22	22	20	28	49	72	15	37	57	31	26	27	21	53	43	23	34	35	61	80	41	36	16	33	24	26	41	9	13	48	45	41	48	44	15	12	35.0833
DUSP3_1987	67	122	33	54	18	46	112	132	57	57	99	204	29	56	71	55	106	34	267	93	16	72	33	42	60	74	139	216	83	110	96	161	95	126	123	127	83	141	84	48	67	82	101.583
DVL2_1996	4	25	3	14	4	1	11	14	9	11	21	10	7	3	11	6	7	3	19	8	3	6	1	6	10	5	5	14	2	7	4	21	7	8	2	2	5	6	6	7	7	3	6.83333
DYNLL1_1997	14	68	13	15	6	20	63	77	59	38	88	57	12	38	48	47	33	33	172	32	2	25	13	25	26	53	139	156	70	84	66	104	52	56	102	105	56	92	64	17	68	45	67.6667
EAPP_2012	16	63	10	14	5	7	49	28	19	15	30	43	10	8	19	23	37	4	49	37	7	28	5	5	6	28	36	45	14	32	19	54	36	17	29	23	20	11	18	17	29	23	24.5
EBNA1BP2_2014	228	560	155	277	130	181	379	630	309	358	763	480	128	223	398	326	374	240	565	621	100	433	144	217	188	497	539	684	299	505	472	609	541	367	360	402	383	516	349	174	344	234	397.625
EBP_2015	55	43	4	16	23	64	72	113	91	77	131	168	34	56	110	73	68	65	160	102	17	84	60	35	30	112	152	172	112	159	110	159	108	76	139	170	96	147	130	64	117	89	108.333
EDF1_2028	1532	1283	944	1647	2076	1498	1688	1629	949	1464	2567	2767	674	1669	2060	1590	874	1210	1710	2857	1441	1404	1636	1578	2176	2983	1694	1905	1086	2175	1525	1939	2357	996	1259	2297	2278	2009	2321	1643	1594	1012	1828.12
EDN1_2029	7	18	0	3	0	5	22	11	5	6	11	10	6	1	6	1	4	1	18	11	2	11	0	0	1	0	5	9	4	8	0	4	5	15	4	8	5	8	0	0	2	5	5.20833
EEF1D_2039	1454	982	465	680	788	814	1410	1292	647	956	2233	1933	632	1055	1631	1108	656	844	1590	2251	312	922	707	872	1084	2312	1188	1286	730	1441	1001	1373	1823	668	822	1330	1160	1472	1246	925	905	710	1172.08
FHL2_2423	4	11	2	11	2	4	6	6	7	2	5	8	4	8	6	8	15	2	14	12	4	18	3	2	3	13	32	17	17	7	11	14	13	14	7	20	13	4	5	4	7	9	10.9583
FLOT1_2445	18	56	30	30	21	18	36	24	14	14	49	102	7	16	29	23	15	25	41	47	14	28	22	31	24	53	40	20	16	25	32	27	49	14	27	35	45	27	27	31	16	10	29.2083
FOXM1_2479	2	16	1	15	21	11	2	3	1	2	10	21	1	12	6	15	0	2	3	21	17	7	12	5	13	15	4	9	0	14	9	5	18	1	8	12	15	6	10	6	10	2	9.25
FOXO3_2481	129	533	110	82	0	27	353	546	276	267	426	161	60	72	115	100	421	42	915	189	8	165	19	42	5	141	352	658	120	288	219	287	153	247	334	259	133	180	123	41	174	101	214.708
FPGS_2489	66	213	111	203	113	128	76	127	58	100	218	176	49	125	98	110	111	86	118	179	82	148	84	99	193	149	98	131	86	153	106	137	146	84	118	112	169	159	144	151	93	63	125.083
FTSJ3_2511	118	128	64	94	54	47	88	102	66	91	185	260	38	75	192	125	51	78	148	265	11	65	58	69	90	258	95	130	37	143	37	82	187	34	54	92	80	109	90	65	44	48	95.4583
FUT1_2519	60	93	41	73	88	89	72	64	52	76	83	159	31	54	88	53	42	58	44	115	43	35	68	51	84	110	42	86	32	83	63	85	94	42	38	71	95	101	49	39	54	32	64.8333
G6PC3_2547	10	24	6	5	5	3	12	44	33	19	47	28	8	13	6	14	20	3	57	32	0	23	4	5	9	19	42	58	15	21	24	34	19	11	36	20	2	17	13	15	9	11	20.6667
GAA_2549	195	209	104	151	71	103	221	242	105	134	265	176	81	102	147	132	89	64	306	264	72	101	34	60	103	288	135	260	61	168	118	208	205	74	92	158	105	129	79	91	79	52	135.083
GABBR1_2553	8	12	1	2	0	2	13	31	11	11	21	2	7	2	12	7	11	1	52	22	6	4	0	2	0	3	8	60	2	12	1	24	10	5	4	23	4	5	3	1	0	3	10.5833
GABPB1_2555	265	660	186	205	11	64	495	906	542	650	1085	157	150	264	505	360	658	116	1147	723	55	290	42	101	58	534	673	1170	240	628	371	735	715	291	380	631	162	351	143	89	192	176	412.375
GAD1_2566	4	5	5	1	2	3	7	14	0	4	9	11	1	2	7	11	3	5	0	9	2	7	4	4	4	5	8	11	5	2	5	7	13	1	0	6	6	7	9	4	1	2	5.08333
GADD45B_2570	271	200	130	133	81	115	323	251	141	177	301	226	125	119	271	188	101	109	215	329	68	94	81	104	135	303	203	275	89	218	169	195	317	123	151	181	225	204	140	138	131	86	173.917
GATA3_2600	30	50	25	76	15	27	29	18	21	30	36	36	12	13	26	24	43	11	38	32	33	8	12	25	18	38	13	47	14	35	16	24	31	7	16	30	29	26	19	26	14	6	23.2083
GFOD1_2633	30	15	8	12	15	8	7	9	7	9	14	12	8	5	32	17	15	12	13	27	12	2	9	7	23	27	17	9	3	3	8	8	38	0	0	9	10	4	16	10	9	7	11.2917
GFOD1_2634	20	36	6	28	19	20	22	15	9	14	13	17	5	6	14	21	16	19	18	31	9	12	17	27	19	16	5	20	19	3	9	9	25	8	10	16	17	15	10	21	9	12	14.875
GGH_2639	97	315	104	143	21	103	174	261	156	169	237	468	52	132	173	138	203	112	298	193	81	166	55	117	72	230	263	243	239	316	243	252	193	198	178	274	181	238	184	116	158	159	193.625
GLTSCR2_2677	1432	954	414	679	546	536	1246	908	576	785	1416	1734	683	737	1201	821	634	646	906	1607	333	573	638	639	765	1358	732	1114	471	990	723	977	1345	430	546	1019	879	1044	944	680	616	502	826.292
GMCL1_2681	13	38	10	16	0	11	24	31	12	15	19	34	0	6	21	11	39	7	38	15	7	13	2	9	3	20	17	35	11	20	26	45	15	19	16	33	12	11	14	4	6	13	16.8333
RACK1_2708	4164	4327	1901	2104	1583	2317	5053	5117	2393	3482	7023	6845	2001	3033	3786	3905	1861	2744	4765	5964	901	3490	2159	2751	2579	5858	4614	3726	2499	4335	4338	3641	4895	2543	3309	4017	4622	4917	4344	3063	3122	2480	3705.5
GNB5_2709	15	22	4	9	12	6	24	31	8	7	16	9	2	4	23	10	17	0	42	20	10	15	0	6	14	19	7	32	6	13	8	17	10	18	4	27	9	5	12	5	11	7	13.2083
ADGRG1_2761	3	30	12	12	21	3	7	10	7	7	7	8	7	5	12	13	13	2	18	12	6	5	10	2	6	12	1	8	2	7	8	13	5	2	1	3	9	10	2	11	1	3	6.54167
GRPEL1_2800	19	53	20	11	7	16	22	45	18	15	48	43	10	19	18	16	29	15	78	15	7	14	5	13	11	23	33	58	22	29	28	59	18	19	22	18	19	26	18	14	29	10	24.5
GSK3B_2810	24	171	16	15	2	14	58	232	87	55	130	58	9	13	26	14	139	10	504	51	8	62	4	11	10	33	161	280	55	72	52	102	31	90	140	67	21	51	19	12	27	28	78.7917
GSS_2814	58	263	64	96	24	54	126	170	88	92	257	76	29	90	83	82	113	47	202	194	37	86	20	51	74	132	106	158	49	142	76	206	132	59	72	109	91	113	79	33	80	59	98.3333
GSTO1_2825	214	582	156	199	61	200	438	516	251	329	544	916	116	262	291	252	330	194	715	458	72	452	161	188	155	423	693	707	538	537	595	730	307	445	557	428	355	539	360	169	374	356	429.75
GTF3C5_2843	4	7	7	7	5	0	10	9	2	9	11	6	1	11	10	7	4	2	3	12	2	8	8	6	11	23	11	7	4	8	8	19	7	1	1	3	8	6	3	11	9	7	7.75
GYG1_2852	16	34	6	6	0	0	6	35	5	9	19	13	9	4	13	11	26	8	78	13	0	4	0	1	8	10	30	63	12	16	7	28	10	7	4	10	3	3	1	1	6	8	13.4583
HACL1_2869	6	29	6	5	0	5	35	25	5	6	35	53	9	16	18	13	12	6	35	33	1	10	7	15	6	27	22	37	21	16	11	28	15	16	15	31	9	23	26	7	11	15	18.2083
HAX1_2886	46	131	62	94	41	53	113	121	99	71	207	194	28	81	91	62	68	48	183	123	20	90	32	46	59	136	206	110	66	152	95	120	115	65	131	128	104	140	97	83	70	68	101.625
HDAC6_2901	14	25	5	6	5	5	9	15	2	6	11	11	5	15	9	10	5	4	21	24	7	3	8	3	7	12	6	11	4	5	9	13	6	5	3	9	5	4	11	6	3	7	8
HDGFRP2_2906	61	32	25	53	61	47	67	49	39	74	98	72	35	47	97	68	29	55	62	75	35	29	58	55	63	114	28	50	26	76	29	57	73	7	29	64	75	72	66	47	23	19	51.3333
HEBP1_2919	72	25	24	38	14	20	49	45	29	47	73	128	48	63	66	39	31	50	48	84	13	46	42	28	51	88	48	36	39	73	51	53	72	21	22	61	33	50	37	24	35	32	45.2917
HERPUD1_2924	12	35	13	12	8	17	22	13	7	8	24	31	13	15	9	12	11	6	16	14	3	20	6	7	13	33	16	20	6	10	2	17	15	17	5	22	10	16	14	3	13	10	12.8333
HES1_2925	98	111	48	49	49	55	83	49	37	60	95	173	61	45	96	80	36	77	61	135	14	52	85	61	82	143	62	86	38	56	75	65	101	43	36	69	83	94	110	64	72	47	72.25
HIF1A_2945	26	275	45	56	2	12	54	78	61	49	67	67	23	28	44	31	107	7	123	63	9	63	4	13	3	54	45	136	33	66	48	125	46	35	47	59	22	59	47	9	32	26	48.625
HIST1H1C_2950	270	620	287	385	126	205	271	458	230	312	610	691	136	298	452	407	269	187	573	542	166	243	189	190	294	588	534	463	187	375	246	420	496	151	221	342	301	373	308	257	246	169	328.083
HIST1H2BC_2952	162	1501	263	284	2	66	557	1630	891	617	1300	298	84	305	383	364	887	64	2915	612	90	427	23	67	22	343	1610	2018	380	887	425	1163	535	378	734	608	155	365	216	95	240	205	604.708
HIST1H2BM_2956	39	142	79	93	11	53	69	168	61	108	169	211	11	71	116	90	87	67	239	109	61	65	30	38	53	105	125	166	67	123	92	98	125	56	85	110	88	86	105	67	84	49	92.75
HIST1H3H_2957	58	346	97	103	9	43	138	584	286	155	342	304	42	93	156	147	370	79	1377	200	26	182	19	39	53	152	498	822	182	294	202	536	191	167	255	322	133	223	136	62	164	114	264.542
HIST1H4E_2958	90	1199	136	118	2	73	501	2291	898	444	1323	571	38	226	282	235	1140	132	5009	469	1	449	14	36	38	309	3009	2709	560	1083	623	1407	340	674	1330	610	259	559	359	85	467	350	864.542
HIST1H4J_2959	1	64	9	11	0	1	7	69	22	20	57	29	2	11	13	16	32	5	143	24	0	18	0	1	0	12	54	68	13	18	6	40	11	9	14	13	7	3	9	4	9	2	19.9167
HMGB1_3023	6	30	4	2	1	5	10	12	7	12	15	25	3	1	7	8	11	1	25	4	3	5	0	7	5	5	12	19	12	12	3	19	8	7	3	9	1	9	14	2	9	0	8.04167
HMOX1_3041	24	16	16	14	39	10	11	26	13	17	28	51	11	24	21	21	2	26	49	46	10	29	21	20	24	51	29	20	15	32	28	35	43	20	22	26	27	43	23	25	14	17	27.875
HN1L_3042	74	30	24	44	20	34	61	32	24	43	59	95	28	49	71	55	46	23	49	59	16	32	24	40	61	59	30	57	41	50	44	59	69	25	28	58	23	50	30	58	19	32	42.2083
HOMER2_3072	20	53	27	18	7	10	20	28	9	18	28	46	11	20	17	25	27	11	27	40	11	18	8	16	23	37	23	23	25	30	26	30	24	14	15	36	16	36	24	17	35	16	23.75
HS2ST1_3103	110	212	67	110	67	75	176	204	118	144	226	223	56	116	122	117	135	116	227	218	20	147	52	68	88	218	161	232	96	175	193	203	151	128	171	162	178	245	139	80	153	115	150.833
HSD17B10_3112	6	16	5	4	0	2	9	36	13	9	29	23	4	9	21	13	13	2	62	30	7	21	1	4	5	17	23	30	4	19	11	17	20	13	13	15	10	19	17	3	9	4	15.5833
HSP90AB1_3128	898	1914	783	1634	987	1225	1042	1199	701	1023	1800	1931	504	1306	1704	1281	1064	940	1405	2086	825	1136	999	1015	1568	1945	1006	1347	845	1617	1211	1625	1643	715	721	1528	1753	1769	1629	1131	1117	705	1305.88
HSPA1B_3136	150	471	114	269	158	117	172	197	125	175	269	384	60	115	208	124	163	123	271	264	92	144	144	104	163	197	134	276	81	147	158	207	289	119	139	165	199	166	205	138	108	84	166.417
HSPA8_3142	914	3082	1119	1907	666	1561	1733	2276	1335	1359	3184	4074	578	1557	1860	1404	1752	1338	3535	2613	762	2189	995	1270	1474	2786	2820	2966	1926	3166	2605	3461	1711	2425	2510	2623	2391	3151	2210	1456	2220	1866	2297.12
HSPB1_3144	10231	9471	4387	9697	7623	8584	12114	10649	4871	6294	16746	16062	5472	9259	13140	9808	6113	7534	16512	16551	4994	8936	7290	8939	12593	19147	11667	11316	7881	13758	11094	12271	14095	8627	9283	12346	14098	14762	12585	9371	8864	7808	11449.5
HSPB11_3145	3	17	3	0	0	7	14	21	8	7	32	37	5	15	12	15	24	10	55	23	0	10	2	5	2	13	39	26	17	31	12	34	6	12	28	20	9	23	16	11	32	7	18.0417
HTRA1_3172	4	4	0	3	3	8	6	5	4	5	16	9	1	6	7	7	5	4	4	3	4	8	0	5	11	15	3	9	6	8	12	9	9	8	3	10	1	5	10	8	5	5	6.70833
HYOU1_3177	21	48	23	35	20	14	24	32	18	37	37	38	27	18	47	27	27	13	48	38	26	22	12	26	23	40	36	48	9	35	26	27	45	19	20	23	29	30	26	23	7	13	27.125
IARS2_3181	43	173	28	62	13	22	64	80	35	44	76	134	20	40	69	43	79	35	179	83	5	55	14	22	15	90	92	117	42	92	61	82	76	44	67	66	40	65	40	11	43	55	60.6667
MRPL58_3192	37	58	16	36	24	31	50	64	30	23	69	116	24	32	42	41	21	22	64	62	34	62	21	39	27	105	72	51	33	77	89	57	48	41	38	68	62	84	62	37	61	44	55.75
IFRD2_3246	27	25	9	18	2	6	18	24	8	25	50	27	13	22	33	36	17	11	41	30	11	9	12	15	19	44	18	29	10	31	17	20	36	8	13	18	23	38	19	26	7	5	20.7917
IGHMBP2_3275	7	10	2	19	10	10	8	7	8	11	12	16	9	12	13	12	4	8	9	12	19	3	9	16	9	17	3	8	0	9	7	1	12	1	2	8	8	11	12	5	6	10	8.20833
IKBKG_3291	6	22	8	1	3	3	9	33	12	6	8	16	1	1	7	5	19	2	65	13	0	4	3	3	2	8	19	54	6	9	11	12	12	11	13	21	5	13	9	2	7	12	13.0833
INTS3_3388	7	30	13	11	1	3	15	32	9	5	21	37	8	12	12	9	9	5	21	26	7	9	5	12	2	16	7	37	4	19	14	29	14	3	5	13	12	6	7	5	19	12	12.6667
ISOC1_3421	30	72	22	30	5	25	65	116	48	44	102	118	16	39	68	38	50	23	166	75	2	79	11	23	15	67	139	102	82	85	66	142	87	79	53	85	49	87	83	37	55	64	72.2083
ITGB1_3438	16	102	27	17	0	8	31	33	24	22	41	31	6	4	21	8	40	2	153	20	0	20	6	0	5	21	36	45	16	22	8	31	20	16	29	20	7	11	7	3	10	6	21.3333
KAT8_3490	14	38	7	14	7	24	28	20	10	15	28	49	8	7	17	21	9	19	13	28	11	15	15	12	31	18	13	16	7	21	9	7	27	9	13	19	21	29	22	14	13	5	16.1667
KATNA1_3491	64	92	23	34	14	35	78	107	61	63	108	76	26	42	96	55	41	54	128	92	9	31	17	33	31	100	60	129	31	68	67	82	98	58	77	74	41	62	47	40	48	37	60.8333
KCTD5_3534	6	18	1	3	1	5	9	21	11	14	30	41	0	2	4	10	18	4	46	18	1	11	0	1	1	23	22	31	14	20	8	25	13	7	17	2	7	12	5	2	15	2	12.625
KEAP1_3547	73	53	46	67	33	52	83	64	40	69	95	168	53	33	71	81	50	41	73	100	48	31	48	38	62	103	51	71	48	71	50	79	92	43	20	82	49	51	61	57	52	32	58.8333
KLHDC3_3631	113	176	76	129	59	82	143	146	69	106	166	215	65	99	124	95	75	71	145	172	32	90	47	78	102	176	104	127	70	140	108	161	173	85	95	154	107	128	109	79	86	64	109.667
KPNA2_3669	835	2869	740	1188	227	591	1227	1994	1102	1414	3248	1439	464	894	1870	1609	1584	628	3419	2629	386	1512	436	608	606	2346	2072	3254	1262	1898	1659	3146	2289	1540	1700	1793	1376	1924	1218	687	1227	958	1664.38
LAGE3_3716	192	178	141	360	298	329	169	166	105	148	263	601	99	222	209	210	87	188	143	273	262	223	250	276	427	343	267	115	203	292	331	216	259	181	240	298	485	394	408	287	280	162	275.625
LAS1L_3751	5	8	3	9	2	3	2	6	3	7	27	5	5	2	6	3	6	1	25	4	1	10	0	5	0	10	13	5	5	6	11	4	10	3	5	9	2	9	5	5	6	1	6.41667
LGMN_3782	13	60	14	59	3	9	22	21	11	36	20	47	12	11	30	20	13	10	33	42	4	26	6	6	15	31	27	42	20	29	19	40	24	23	22	18	25	27	12	16	14	14	22.2917
LIG1_3795	4	23	12	24	0	3	21	17	7	17	17	27	6	7	9	16	12	8	35	10	0	7	2	9	4	11	10	30	7	8	7	26	9	3	15	12	5	7	3	7	5	4	9.83333
LONP1_3847	51	49	33	62	45	48	50	64	26	43	45	129	31	34	56	57	31	36	49	76	35	42	36	36	66	110	23	55	20	67	53	39	51	19	27	60	76	50	56	49	44	26	48.5417
LPAR2_3854	29	43	26	48	9	16	41	93	29	37	51	50	12	15	30	46	20	15	60	55	26	18	7	25	30	64	62	45	19	54	36	32	45	44	39	40	39	41	40	10	42	17	37.0833
LPIN3_3865	31	6	9	8	1	2	5	3	7	18	8	2	8	1	10	3	16	0	6	6	14	1	1	0	7	8	2	7	1	6	0	10	4	3	9	14	4	9	1	5	4	2	5.16667
LRP10_3874	127	403	97	213	113	140	203	193	109	114	245	270	92	136	129	144	174	106	283	238	61	178	76	139	147	165	135	233	117	217	201	262	149	138	174	189	204	194	155	83	194	95	167.792
CARMIL1_3881	57	225	40	63	0	36	135	187	131	101	113	73	36	59	68	48	120	24	239	107	27	70	13	21	24	78	136	266	64	107	91	147	78	97	109	134	74	57	54	39	85	39	89.8333
LRRC41_3882	83	77	37	49	75	82	135	127	60	45	140	168	54	74	110	98	75	66	170	159	18	135	50	80	88	155	127	214	82	150	98	163	124	134	145	140	125	159	132	76	69	67	119.167
LSM2_3891	34	121	30	39	14	49	77	134	93	50	164	107	22	41	55	49	79	31	231	95	19	65	11	34	36	110	169	201	95	99	96	112	72	118	111	97	73	100	51	31	90	74	91.25
LSM7_3898	43	89	24	25	25	27	54	100	46	35	117	119	19	43	39	43	15	35	107	94	21	40	29	42	42	80	123	63	28	55	42	43	37	47	41	81	57	55	41	34	57	38	54.0417
LYRM1_3916	17	41	5	5	1	4	34	24	9	10	23	28	7	5	17	9	15	0	54	19	9	23	7	6	6	15	23	38	11	21	10	51	16	8	16	23	9	6	10	5	11	10	16.9583
MAGOH_3938	81	78	39	45	20	52	69	93	42	81	120	331	38	84	78	80	48	60	160	138	15	128	45	84	52	149	142	99	76	122	125	89	66	93	124	124	135	146	146	73	132	87	106.25
MAML1_3942	27	21	22	18	8	6	11	13	20	18	22	60	16	8	26	27	16	9	4	42	9	15	4	11	8	41	11	25	20	19	27	13	32	8	16	15	12	21	16	12	4	2	16.125
MAN2B1_3947	24	62	23	20	14	20	54	67	26	27	61	31	7	23	31	20	43	21	78	47	6	21	17	19	22	56	52	66	20	32	32	33	48	24	27	54	42	27	33	20	26	31	34.7083
MAP2K5_3975	25	7	4	7	9	7	16	23	7	17	42	31	16	8	23	15	9	13	12	36	3	7	11	18	16	24	4	9	12	12	10	10	33	5	5	7	13	12	12	10	11	9	12.5417
MAPRE1_4017	22	57	22	36	27	44	36	36	23	45	42	59	8	26	56	38	27	30	53	69	14	38	35	44	31	60	38	36	27	50	40	30	59	20	21	30	41	59	47	34	32	11	38.2917
MARS_4025	8	21	4	19	3	12	9	14	13	8	26	23	5	7	9	5	12	6	29	16	9	11	2	4	11	16	16	26	13	17	26	19	19	7	4	12	8	9	11	17	7	10	13.2917
MBD4_4052	28	112	28	26	11	24	87	76	44	27	62	126	18	44	30	63	74	34	183	51	5	58	19	16	20	66	80	100	45	80	60	124	42	48	51	94	40	78	57	30	39	33	59.125
MBOAT7_4061	3	7	5	12	3	4	7	11	4	2	5	14	4	4	14	6	10	5	6	9	1	7	0	3	0	18	10	8	9	8	7	8	6	14	11	6	1	11	3	0	8	9	6.79167
MBTPS1_4066	18	18	5	22	23	16	19	13	3	10	18	35	10	15	12	13	7	2	10	34	17	8	14	18	27	29	15	28	9	13	10	33	22	13	7	19	11	30	20	14	13	16	17.9167
MCM3_4072	741	1388	699	975	589	826	1103	1487	1012	1397	2202	1699	470	926	1760	1257	978	1065	1546	2309	305	1086	766	818	1090	2061	1200	1881	795	1389	1319	1532	1944	940	1005	1468	1402	1526	1454	955	985	828	1275.17
MCM7_4079	417	301	266	425	501	379	262	451	216	397	818	936	224	318	816	518	217	403	387	810	193	298	477	378	725	1028	368	444	164	400	325	362	938	188	267	399	475	491	490	409	303	276	441.458
MCOLN1_4080	21	8	11	22	13	16	7	9	2	12	24	34	17	13	21	14	2	12	7	29	6	7	20	16	24	30	13	8	3	11	12	11	29	10	8	22	27	21	8	19	6	9	14.8333
MDH1_4087	42	80	30	49	11	16	42	63	33	35	55	80	15	30	32	67	57	20	131	54	28	39	12	12	19	58	95	164	52	72	47	180	56	47	57	76	35	40	69	10	49	36	59.9167
MEA1_4101	382	411	170	481	740	761	393	293	186	434	753	1379	238	526	676	613	255	597	299	754	359	647	546	752	887	801	488	428	636	791	994	750	876	556	439	683	1059	1229	1045	663	697	502	703.375
MELK_4117	6	43	7	22	5	9	13	28	6	6	26	43	4	14	18	10	19	13	47	19	11	17	9	8	11	39	25	31	6	21	9	17	17	16	16	26	21	16	17	17	21	29	19.4167
METRN_4129	20	86	23	37	19	21	47	117	58	36	128	110	8	23	47	43	82	11	313	62	22	50	15	27	19	55	123	165	38	88	49	92	62	46	75	48	38	51	41	25	30	34	65.3333
MFSD10_4149	36	41	13	32	13	10	27	29	11	8	30	35	17	19	31	24	20	19	33	35	9	9	14	14	17	63	18	36	11	36	9	28	38	9	13	36	26	13	36	14	20	7	22.6667
MIF_4173	133	93	36	87	95	95	102	112	49	82	126	89	59	118	167	132	62	56	168	177	22	95	80	67	133	253	116	91	51	151	68	138	155	51	63	156	131	88	115	121	73	42	108.542
NUP85_4781	42	48	41	112	89	94	38	28	17	41	53	129	34	49	78	75	34	78	24	75	100	34	102	81	145	62	17	35	44	58	54	55	103	38	34	66	125	90	91	82	49	37	66.7083
NUP88_4782	16	41	14	9	14	28	30	16	15	18	22	68	4	20	26	23	23	24	47	36	2	39	9	22	7	31	36	52	43	45	50	60	39	33	39	39	37	60	35	22	26	25	34.75
OAT_4792	42	27	31	76	34	50	41	47	19	30	42	137	27	36	42	40	49	39	56	45	63	34	22	69	62	102	32	56	51	66	87	72	55	29	38	79	84	64	72	36	44	39	56.5417
OS9_4841	123	134	61	158	110	137	105	79	39	92	135	209	66	77	123	88	94	81	62	118	69	109	85	110	137	165	60	94	84	126	129	160	152	68	61	115	222	163	204	94	108	64	114.958
OST4_4852	85	113	54	170	106	153	70	82	33	48	116	187	42	79	64	54	58	67	134	74	86	89	82	118	126	101	119	110	83	118	88	102	78	76	70	108	157	122	116	98	106	53	100.583
OXSR1_4880	8	21	7	18	1	14	5	6	10	2	7	20	6	4	6	1	8	9	27	6	2	10	2	4	9	5	17	12	7	6	10	13	6	5	9	4	6	4	12	6	1	12	8.125
P2RX4_4884	8	25	11	31	11	15	12	6	3	12	8	23	5	12	4	6	6	3	5	8	15	2	5	21	8	13	8	19	4	6	16	15	9	5	4	12	15	17	9	8	14	4	10.0833
P4HTM_4891	21	25	16	25	34	33	33	12	20	32	30	40	12	17	16	24	9	5	24	19	16	10	11	18	26	29	9	18	11	20	12	32	12	16	12	25	18	31	24	9	14	16	18
PAF1_4900	10	16	3	10	7	10	7	4	2	4	10	9	6	8	10	5	1	3	9	9	19	6	9	8	15	14	11	4	2	12	2	15	7	8	1	2	18	11	10	3	8	2	8.54167
PAFAH1B3_4904	79	39	49	105	161	102	77	46	24	85	134	186	51	56	111	101	43	94	30	106	80	71	96	137	203	142	91	65	65	71	87	120	132	77	50	99	164	126	187	129	69	73	102.917
PDIA5_5037	24	10	17	32	20	30	15	11	11	15	19	27	13	28	21	20	7	12	4	43	28	5	22	17	33	35	21	25	13	12	14	12	45	4	2	21	35	17	11	12	19	9	19.125
PDLIM1_5041	10	21	10	10	7	14	18	8	9	13	14	42	8	3	12	12	26	3	25	20	8	26	12	13	11	10	20	15	14	20	13	26	14	7	12	20	13	15	30	11	16	8	15.7917
PEX11B_5069	5	16	4	7	1	6	16	27	10	7	11	25	2	14	6	15	6	11	30	19	0	13	1	6	3	6	26	27	15	10	10	22	14	13	16	18	6	11	8	7	13	8	12.5833
PFKL_5083	14	22	17	42	12	28	18	17	13	10	37	35	10	10	24	20	18	17	28	39	22	5	22	22	31	58	5	23	17	27	18	20	28	17	16	29	17	35	24	20	11	14	22.8333
PHGDH_5113	5	19	6	7	1	4	3	12	5	10	19	33	3	7	11	13	9	4	11	9	7	8	4	4	6	17	8	10	6	12	5	9	8	4	14	7	2	12	7	11	5	11	8.20833
PIGC_5134	6	13	7	3	2	0	9	22	6	7	11	18	2	7	6	5	12	10	19	13	3	13	0	13	4	10	10	11	23	9	10	15	9	7	12	4	1	18	6	11	12	4	9.875
PIN1_5152	16	22	20	33	53	14	14	17	6	22	23	39	10	16	15	27	6	20	17	32	21	19	26	17	44	41	28	11	13	19	18	15	28	5	24	23	5	25	24	23	6	16	20.8333
PIP4K2B_5156	11	9	2	22	17	6	12	9	2	6	7	20	2	13	5	10	9	3	4	15	9	11	12	9	9	14	4	9	7	6	8	5	18	2	2	20	26	9	7	6	8	3	9.29167
PKMYT1_5163	11	41	17	32	25	34	15	49	19	31	49	37	11	20	59	33	21	23	61	56	12	27	38	35	56	46	59	60	19	43	21	38	46	17	16	35	41	26	34	44	33	14	36.5417
PLCG1_5184	8	6	7	7	26	9	7	11	8	4	16	5	2	18	10	6	12	7	6	21	4	1	8	12	13	13	4	7	2	0	16	5	14	5	2	10	13	6	6	11	9	9	8.20833
PLEKHJ1_5191	7	13	9	5	10	4	11	6	4	16	15	11	5	4	15	5	10	1	5	11	5	7	10	7	14	22	5	2	4	9	3	12	15	2	2	4	8	8	11	14	3	3	7.75
PLOD3_5204	8	11	8	3	0	8	6	7	11	9	21	2	1	2	2	5	12	1	14	12	0	4	2	5	1	8	9	13	5	12	0	7	9	4	3	5	5	5	1	6	3	2	5.625
PLP2_5208	22	72	19	48	12	27	40	54	23	34	50	113	14	11	26	22	58	12	138	38	21	34	9	14	24	34	65	75	25	57	49	51	31	35	52	35	41	38	27	29	39	29	41.25
PMM2_5224	40	25	14	29	12	24	26	36	22	31	62	61	30	22	52	30	32	28	14	60	11	31	17	23	24	68	26	42	19	39	34	68	69	17	17	31	28	32	41	24	38	20	33.0417
PNKP_5229	153	97	39	131	195	144	104	97	48	121	199	139	74	89	280	141	60	91	70	206	101	78	138	125	227	210	76	107	64	133	112	139	240	68	57	158	176	178	174	156	97	75	131.875
PSMB3_5511	15	26	9	27	6	15	8	11	9	18	17	25	11	11	16	10	17	13	13	13	9	21	3	8	16	29	13	20	9	26	8	17	17	1	14	7	16	19	13	16	10	5	13.4583
PSME2_5535	10	1	3	7	8	19	7	3	1	8	13	30	9	12	7	20	5	12	4	21	9	11	10	9	32	15	15	5	13	12	16	11	6	7	5	7	6	21	21	7	9	3	11.4583
RAD51C_5708	14	51	12	19	1	34	32	28	12	24	34	58	11	20	19	31	27	9	42	20	6	18	7	16	9	41	42	34	33	45	22	28	46	22	11	26	10	35	20	7	27	14	24.2083
RPF2_5910	14	33	8	24	5	17	14	20	8	9	28	15	11	13	28	15	42	10	29	16	2	18	2	21	7	23	29	61	21	34	22	40	18	32	8	46	24	22	27	13	36	22	23.875
RPL10A_5912	6345	9179	3061	5871	3601	5937	10764	8606	4853	6097	10777	21611	3741	6421	6970	5302	5219	5827	9594	8704	2787	9193	3509	5389	5486	8880	10484	9919	9856	11353	13575	11243	7571	10464	9882	10232	11153	14161	10386	6134	9086	8014	9043.96
RPL12_5915	319	345	136	177	200	238	301	197	108	149	240	815	127	301	224	252	112	199	247	359	109	288	236	241	259	442	458	127	215	376	295	217	193	171	307	332	315	397	408	309	349	225	286.458
RPL13A_5916	82	151	58	63	29	38	93	66	32	30	86	103	37	51	41	71	39	41	70	86	13	25	31	18	50	104	46	49	26	47	38	62	70	44	28	49	46	57	55	29	50	29	46.75
RPL18_5920	2392	851	700	1227	1291	1249	1763	1098	621	1231	2075	1778	895	1421	2122	1669	436	1082	629	2361	692	885	1220	1106	1692	2887	974	795	782	1638	1109	1324	2254	483	587	1711	1785	1680	1872	1458	1054	585	1315.12
RPL23_5924	158	536	95	100	6	33	462	522	248	182	351	183	96	84	161	122	328	27	869	248	23	160	7	17	11	276	557	711	209	315	162	564	167	170	279	229	79	143	72	39	128	82	229.875
RPL23A_5925	7098	8910	4972	8079	4078	8555	7305	4584	2653	4909	7771	15885	3537	7822	6239	5728	4301	6058	4806	7636	3201	7925	5157	7441	8478	9458	7231	5228	8389	9208	11276	7731	6917	8388	8135	9304	13995	11201	11253	7513	8815	6251	8122.38
RPL24_5926	2971	3965	1225	1571	1509	2861	3971	2836	1701	2409	4189	11193	1816	2663	2884	2618	2547	2425	3821	3599	818	4337	1972	2681	2454	4015	4787	4373	4913	5517	5952	5883	3365	4069	3975	4858	4810	6395	4675	3033	4175	3170	4068.62
RPL26_5927	76	315	61	94	34	77	136	134	92	70	154	321	59	62	94	77	127	56	330	123	37	130	36	35	49	142	224	190	122	150	141	202	86	124	181	141	117	187	101	72	111	84	129.792
RPL3_5932	1745	2502	1140	2122	810	1088	2159	1662	946	1420	2668	2491	925	1312	1810	1440	1119	993	1644	2156	647	1267	714	1088	1381	2222	1429	1287	909	1722	1450	1600	2040	875	1078	1555	1763	1825	1723	1081	1282	876	1400.58
RPL30_5933	3316	6794	1495	2155	807	2360	5253	5272	3018	2832	5705	10116	2093	2911	3367	2960	5709	1861	12307	3958	867	5906	1209	2168	1608	5063	8943	10304	6783	8232	6706	11599	3726	6125	6529	7830	4221	6859	4545	2427	5479	4275	5736.21
RPL31_5934	9	32	6	7	5	10	11	9	8	8	10	66	4	8	6	5	9	2	27	8	4	21	13	7	4	14	21	24	22	17	17	10	13	27	12	20	7	23	12	10	26	19	15.75
RPL34_5936	281	936	262	383	112	280	443	564	193	231	483	1217	138	340	221	291	334	238	1020	402	97	526	166	178	206	460	1157	682	635	680	636	582	291	604	819	573	405	566	414	210	413	369	503.792
RPL35A_5937	417	2202	273	435	32	198	1118	1566	696	505	1233	1606	239	438	562	467	1106	177	4054	889	63	983	82	157	109	880	2572	1906	897	1515	831	1704	631	794	1221	1013	397	828	507	219	701	507	977.5
RPL36_5938	55	29	16	20	107	72	48	41	25	17	63	105	25	45	79	64	14	74	39	51	12	61	84	61	86	102	93	61	52	85	66	51	69	27	57	77	59	84	101	38	68	35	63.2917
RPL36A_5940	121	134	48	128	84	136	105	93	39	77	137	214	83	94	164	94	78	71	155	165	54	127	80	65	114	195	86	166	107	135	135	192	127	120	127	165	174	132	139	76	101	103	126.667
RPL5_5952	601	501	218	192	87	349	637	652	295	395	745	2007	296	486	421	390	248	350	750	564	122	566	266	257	299	745	928	601	486	822	674	650	531	520	719	787	527	678	752	408	543	461	569
RPL6_5953	166	428	162	244	80	170	181	216	70	97	241	380	97	209	120	156	95	104	170	196	109	207	115	189	180	243	221	114	126	250	177	139	161	176	229	189	256	215	207	168	196	118	181.292
RPL7A_5954	1195	1417	983	2266	1411	1118	1146	830	426	890	1788	2551	600	982	1020	922	854	741	973	1402	1208	1057	983	1293	1933	1495	890	793	913	1295	1341	1211	1417	960	948	1014	1751	1489	1300	1087	926	714	1183.04
RPL8_5955	3658	2200	2417	3804	5392	3328	2566	1965	1306	2626	4102	5498	1916	2767	4327	3020	1573	2372	1732	4122	3122	2102	4008	3170	5873	5812	2228	2206	1792	3254	2718	2986	4486	1529	1850	3994	4238	3450	3976	3439	2524	1674	3178.54
RPL9_5956	370	540	162	334	110	326	370	274	168	233	307	870	169	259	283	259	355	153	528	296	112	325	165	194	280	438	437	391	334	446	305	592	349	280	250	455	333	465	411	223	348	203	340
RPS13_5977	125	650	119	128	15	77	332	427	220	191	236	626	78	109	111	110	406	89	741	224	86	290	18	67	66	173	636	725	343	402	327	590	160	340	330	297	131	313	158	102	262	146	288.625
RPS15_5978	335	370	242	487	262	377	316	222	179	191	477	412	158	299	357	276	131	177	227	375	248	269	220	347	433	493	245	242	188	341	311	294	339	150	204	350	408	387	335	278	295	125	296
RPS15A_5979	6	30	4	5	0	0	17	20	9	11	9	6	4	1	8	0	13	2	115	7	0	12	1	2	2	3	48	22	14	8	11	13	9	13	23	5	10	10	2	4	7	0	14.2083
RPS18_5982	1829	3450	902	1498	784	1415	2631	1986	962	1284	2318	7580	1064	1708	1527	1315	1735	985	3959	2170	685	2989	896	1188	1349	2541	3469	2850	3144	3330	3073	3949	1654	3066	2569	3377	2331	3314	2173	1338	2209	2098	2488.38
RPS2_5983	1360	1493	701	1417	1537	1232	1393	1587	993	1161	2824	2646	744	950	1587	1185	932	975	1949	1822	1096	1044	1117	1282	1856	2227	1854	1593	964	1420	1344	1479	1779	928	1172	1405	1647	1752	1489	1307	1202	825	1439.71
RPS21_5988	297	1360	313	322	58	144	742	1052	555	491	1256	1201	136	324	352	345	1067	234	2049	645	161	740	81	163	145	512	1767	1492	691	1116	876	1251	379	976	1207	730	525	745	458	218	742	464	755.542
RPS25_5991	1224	1198	548	891	845	755	920	593	393	592	1109	2258	646	765	912	750	497	668	955	1146	841	673	723	738	993	1378	1026	662	593	955	892	711	1007	502	647	807	1018	1139	1009	743	731	525	850.583
RPS28_6002	73	99	34	65	77	53	86	100	49	51	137	192	22	64	59	63	35	33	151	93	68	70	67	82	96	101	252	84	64	120	96	89	62	85	170	75	104	108	81	63	82	59	96.75
RPS29_6003	160	509	106	253	7	73	193	190	90	99	170	286	71	136	130	134	189	60	463	169	65	188	30	64	72	246	340	242	194	278	153	307	81	184	200	179	168	187	125	82	147	85	177.042
RPS6KB2_6020	75	91	56	98	61	57	74	99	48	80	127	73	30	72	82	87	65	56	114	112	38	47	51	46	53	107	82	66	39	111	49	96	108	31	37	94	66	65	44	57	39	27	65.7917
RPS7_6021	1657	3755	905	2100	634	1287	2288	2540	1153	1501	2248	6826	1170	1385	1536	1399	2684	898	4979	1817	979	2786	667	1190	1044	2359	4592	3865	3125	3415	3016	4965	1762	3273	3121	3315	2022	2935	2062	1280	2235	2201	2625.21
RPSA_6025	54	154	36	98	28	28	54	79	44	63	109	195	19	40	59	30	55	24	120	85	30	66	26	33	56	67	150	97	59	99	67	72	58	64	104	86	60	91	58	38	68	43	70.7083
RPUSD1_6026	5	16	7	7	7	8	6	26	6	5	19	20	5	7	14	17	16	4	17	15	9	5	7	3	18	7	13	3	10	3	3	12	9	5	2	9	1	10	10	5	6	4	7.75
RRAGA_6028	23	73	17	33	7	25	17	32	14	30	25	53	5	11	18	15	23	12	53	39	27	15	20	23	22	27	15	23	10	11	16	32	27	34	17	20	43	21	30	11	23	30	24.5417
RRP12_6035	9	25	12	28	15	17	16	21	12	13	32	48	14	16	16	13	13	16	24	12	7	17	18	21	30	24	16	25	7	22	15	21	16	13	7	25	9	20	18	24	19	7	17.375
RUVBL1_6065	113	169	75	121	61	80	93	98	72	133	141	189	44	94	135	94	93	89	171	167	67	81	73	79	101	168	90	91	98	123	101	132	149	65	96	136	137	149	108	79	96	66	109.292
RYK_6076	23	41	8	20	3	7	30	43	17	9	30	39	12	9	20	10	18	8	72	27	0	19	2	3	2	21	17	40	21	31	24	33	9	19	13	23	13	22	11	6	15	11	18.9167
SAAL1_6097	5	8	3	1	1	5	11	18	11	19	28	20	5	8	7	12	8	10	25	13	0	4	6	8	14	11	14	31	11	15	23	22	19	21	24	21	7	22	19	6	12	11	14.9583
SACM1L_6098	9	22	6	9	0	2	9	22	14	9	15	6	4	7	9	12	30	6	62	20	3	8	0	2	4	9	16	32	12	13	2	26	14	11	16	14	1	5	8	9	8	3	12.4167
SCAND1_6116	11	3	4	4	11	12	5	4	3	4	7	6	2	5	18	11	0	7	2	7	7	10	20	4	14	15	11	4	1	5	9	1	4	3	2	3	2	7	11	5	2	1	6.25
SCARB1_6117	13	20	14	13	17	7	8	4	6	9	21	29	8	13	17	14	9	4	18	19	7	9	18	11	3	25	13	9	0	9	9	10	20	1	0	16	12	12	9	13	10	9	10.9167
SCYL2_6156	54	210	28	25	2	14	129	291	148	99	218	67	18	36	92	41	176	21	427	104	10	76	4	8	4	81	227	477	77	142	104	216	95	166	185	179	69	86	73	17	130	56	125.542
SCYL3_6157	15	13	6	12	2	1	22	8	14	9	20	15	9	9	20	15	21	6	18	20	3	8	2	2	2	8	5	28	3	25	8	22	12	12	6	28	7	13	12	4	0	5	10.5417
SDHB_6173	43	103	27	53	6	29	54	65	27	49	82	118	11	22	41	36	41	26	94	66	55	34	27	19	23	55	55	67	54	74	45	49	39	22	45	49	34	68	46	17	31	22	45.4167
SEC61G_6193	82	184	97	220	53	124	140	113	60	77	179	433	48	94	115	94	111	76	180	122	72	133	80	108	135	162	194	132	158	189	175	196	131	102	125	183	137	228	147	111	143	91	143.083
SEPT15_6224	35	89	22	32	10	20	65	38	36	33	54	132	21	29	38	19	57	24	111	44	12	52	22	17	21	48	68	82	52	88	64	151	38	81	40	71	35	80	44	25	65	46	56.5417
SIL1_6317	10	5	2	7	2	6	20	3	3	13	4	9	3	6	7	8	2	3	1	17	0	13	0	5	5	11	12	9	4	11	3	9	8	1	7	3	7	2	9	1	4	3	6.04167
SLC11A2_6335	60	63	15	45	33	46	94	60	46	50	90	84	40	30	57	25	80	22	135	77	50	73	24	34	29	65	44	99	68	111	94	111	92	98	78	86	58	117	62	27	44	52	72
SLC27A3_6427	5	7	8	3	1	5	2	12	2	6	9	4	3	5	7	8	2	3	13	10	1	3	5	0	1	6	12	7	2	12	9	9	8	6	6	6	2	3	5	7	4	0	5.70833
SLC30A9_6457	16	42	17	12	3	17	48	31	29	21	19	69	12	20	25	10	23	21	73	32	7	16	2	4	2	21	34	32	43	48	39	63	15	32	26	56	31	31	20	18	29	14	28.6667
SLC35A4_6467	12	48	8	17	5	4	26	36	20	16	37	42	6	16	5	10	26	6	81	17	6	12	4	17	8	14	50	43	11	25	19	42	13	23	23	11	16	23	14	6	16	16	21.25
SLC35B1_6471	13	21	2	10	1	8	7	26	3	9	39	20	3	10	14	16	7	7	50	10	0	20	7	8	9	10	15	18	6	19	12	27	9	7	10	10	3	11	12	6	7	3	12.0417
SNAPIN_6609	9	18	9	30	31	24	11	11	8	7	21	45	7	10	9	18	8	23	7	11	17	18	10	17	26	20	17	14	23	36	24	26	18	13	13	21	23	29	17	14	20	9	18.4583
SNF8_6614	4	19	5	22	6	4	6	8	2	7	13	0	1	10	7	1	8	0	15	15	3	8	1	10	26	18	12	9	7	7	6	1	6	1	5	11	10	4	6	10	13	2	8.58333
SNRPG_6644	32	92	38	74	25	50	42	50	35	50	37	156	16	53	28	39	47	25	99	42	56	72	24	30	22	48	89	64	69	69	81	78	28	85	86	111	59	81	54	37	71	49	62.6667
SPC25_6704	9	17	7	4	3	11	10	14	5	9	25	15	1	6	12	7	11	10	16	18	4	11	1	5	8	12	7	14	8	14	6	6	11	8	6	18	5	9	9	5	4	8	8.875
SPCS1_6705	27	68	37	59	64	52	24	31	21	15	38	67	12	31	18	36	42	36	18	39	38	21	43	54	69	42	32	24	32	40	43	28	23	32	21	57	54	43	43	56	37	24	38.0417
SPDEF_6706	70	104	43	129	105	97	63	75	50	59	119	156	33	37	66	70	60	59	86	89	86	69	76	112	165	82	80	109	56	119	92	87	109	50	71	73	103	100	81	58	84	35	86.3333
SPEN_6707	21	52	13	21	14	10	14	30	4	18	16	31	5	10	13	14	5	9	52	33	6	30	5	11	19	19	20	36	15	11	19	23	19	12	22	30	20	20	31	15	16	13	20.7083
SRPRA_6764	17	16	14	19	34	35	17	27	4	17	43	68	12	25	34	32	25	18	31	46	11	15	32	46	43	33	21	38	46	34	51	51	49	40	17	28	57	35	53	36	15	18	35.25
SSR4_6788	72	452	113	164	40	84	171	378	173	161	307	269	32	107	82	101	249	72	627	164	79	159	33	55	77	135	446	425	179	218	203	293	125	204	279	160	148	169	142	71	168	102	194.208
STAP2_6820	13	13	6	5	7	14	12	12	5	4	14	43	11	8	18	14	5	7	15	20	1	5	15	14	15	32	21	14	6	9	17	13	12	5	2	14	11	16	11	8	6	5	11.9583
STK11_6845	19	15	15	28	21	20	14	18	9	22	25	36	21	14	19	19	10	13	20	28	18	13	24	40	25	35	18	39	23	28	18	33	24	4	21	62	21	13	30	25	15	15	24.6667
STUB1_6861	37	37	27	82	65	33	17	27	14	26	55	60	19	34	46	37	19	35	10	42	64	11	59	37	64	54	11	17	13	49	19	35	46	10	18	30	61	36	37	34	9	20	32.75
SURF4_6900	15	40	14	18	9	16	13	34	19	24	49	32	16	10	7	20	34	2	47	16	8	21	7	12	22	20	34	36	10	37	13	21	29	11	14	17	27	20	26	14	20	12	20.5833
TAF9_6939	16	23	6	18	10	11	21	12	3	7	20	65	9	6	11	17	4	6	9	8	8	15	6	3	18	8	11	18	7	21	6	27	14	17	12	17	14	22	19	13	9	5	12.7917
TALDO1_6942	48	31	28	48	25	19	15	22	9	31	29	60	9	28	33	29	15	17	17	52	13	18	16	27	35	45	12	23	8	31	16	23	30	13	19	28	24	16	27	31	29	14	23.625
TARBP1_6945	19	40	12	20	1	5	31	38	18	25	28	14	11	8	13	10	63	5	69	16	0	31	3	17	2	22	24	82	15	25	27	35	31	22	22	48	8	17	13	8	24	0	23.375
TBCA_6970	115	68	55	145	253	180	66	64	37	82	150	307	45	104	126	117	51	78	76	151	119	101	178	200	268	209	87	56	120	137	150	129	148	89	66	127	233	151	164	174	116	72	138.375
TBCB_6971	24	18	12	37	42	24	11	10	0	16	18	30	6	9	22	14	10	13	9	16	32	10	17	13	45	25	10	4	10	19	22	19	19	6	13	15	35	16	18	15	11	8	16.9583
TCEB2_6999	163	364	166	220	165	176	232	342	145	198	427	538	109	180	206	170	177	126	479	325	192	241	131	192	202	296	499	302	230	397	345	271	224	265	312	343	255	307	262	162	232	193	277.375
TK1_7120	4	27	17	46	7	9	11	15	12	23	40	22	2	24	18	12	28	17	26	25	28	11	10	23	4	25	11	26	11	26	16	25	22	8	18	23	14	27	22	16	12	3	18
TMED9_7166	16	21	13	28	15	20	9	8	6	6	19	23	7	15	26	12	8	9	13	19	19	22	10	14	24	34	10	9	10	17	19	13	24	17	15	28	22	25	19	18	9	9	17.4583
TMSB10_7224	142	52	45	104	131	94	81	27	17	36	78	118	55	106	93	86	20	50	29	74	144	51	109	149	164	161	59	42	18	99	34	61	90	37	33	75	124	103	85	87	54	51	80.5417
TOMM40_7273	21	31	26	48	9	14	21	19	12	21	36	26	10	18	23	26	14	9	13	47	22	13	5	27	8	53	27	21	10	40	9	25	41	11	21	36	21	16	22	24	20	3	22.2917
TPD52L2_7294	19	14	13	15	10	8	7	8	10	8	5	25	8	8	10	4	17	10	4	26	6	3	17	9	15	16	10	17	2	7	5	10	12	8	3	11	3	15	9	10	5	8	9.625
TSTA3_7382	10	12	6	4	7	4	5	12	5	10	18	18	5	15	18	8	5	1	14	6	1	14	12	4	8	20	12	9	10	17	6	5	12	6	5	15	8	9	11	6	2	1	8.875
TUBA1B_7399	8	35	7	6	0	12	7	27	15	20	33	66	11	12	14	7	21	17	61	20	1	16	1	10	12	24	36	30	25	26	27	37	16	21	39	37	15	19	18	7	11	8	21.5417
UBC_7464	50	98	44	34	16	41	64	100	39	43	111	189	25	50	70	62	56	43	143	96	16	66	26	44	32	110	79	71	33	70	64	89	61	27	49	76	40	59	69	34	51	44	60.375
UBE3B_7499	1	23	5	10	1	2	2	7	6	6	16	10	0	4	4	5	4	2	16	10	9	0	3	7	4	3	9	9	12	6	5	3	5	4	7	6	4	5	7	1	3	6	6
UBL5_7506	26	82	12	30	2	21	33	30	13	34	58	105	16	20	16	16	62	13	87	29	11	60	4	17	18	37	69	86	67	55	48	99	28	57	26	57	17	44	21	12	26	27	41.75
UTP14A_7606	13	7	3	9	23	14	3	7	4	17	6	6	3	9	7	6	8	4	1	15	20	4	12	8	18	13	9	12	4	10	5	7	16	5	13	21	15	25	8	9	2	5	10.7083
WDR61_7711	4	9	3	8	0	3	10	20	7	10	7	14	6	8	6	8	3	3	21	9	0	11	1	8	2	8	15	33	8	12	17	27	4	14	8	19	8	9	7	8	5	6	10.8333
XRN2_7788	9	55	10	12	0	1	15	38	10	16	22	15	7	10	13	13	15	6	66	23	12	20	4	5	4	16	21	32	6	15	12	17	13	3	30	16	11	11	13	5	14	6	15.625
ABCA2_16971	53	45	53	81	118	52	53	68	52	63	124	88	31	27	82	50	40	28	63	94	57	27	47	79	98	141	52	118	27	50	45	65	91	33	35	56	64	42	40	31	28	45	59.5
AIP_15163	179	180	135	192	197	129	173	140	100	148	223	367	72	103	179	139	105	110	184	215	167	79	181	141	191	228	112	145	67	132	140	159	192	97	107	209	154	178	155	130	150	92	150.208
AKAP17A_192	15	10	14	20	12	35	10	12	8	13	11	41	11	19	13	21	3	7	9	18	32	10	17	24	47	21	11	11	11	15	17	9	19	4	6	16	12	6	8	12	8	3	14.4167
ALDH4A1_226	12	4	7	17	24	20	12	8	4	14	12	31	5	3	10	16	5	4	7	13	11	11	11	12	28	16	10	23	5	13	16	17	13	8	8	29	15	14	17	19	13	4	13.875
ALG11_234	6	9	1	6	9	6	10	11	4	8	7	16	4	6	7	10	7	6	12	14	8	1	6	11	15	13	7	9	1	9	1	14	9	2	14	7	5	10	8	4	3	6	7.875
ANAPC5_271	7	26	12	25	13	4	7	12	9	7	18	25	8	7	16	15	7	0	30	18	13	17	10	19	19	28	28	27	13	16	23	19	17	10	13	7	21	19	15	8	10	12	17.1667
AREG_385	21	37	6	18	2	12	30	13	9	16	18	39	5	11	20	10	27	5	40	17	10	17	2	7	15	15	27	50	14	18	25	32	11	23	21	16	13	22	12	13	19	12	18.7917
ATP5G2_543	22	30	22	24	18	29	41	39	20	24	31	33	8	20	22	20	18	13	52	16	25	17	16	20	33	39	54	15	25	25	23	45	22	23	23	25	30	46	41	34	34	20	29.2917
ATP5H_547	20	21	10	21	9	18	16	25	5	21	29	44	6	11	20	19	10	9	14	22	11	22	16	26	20	33	32	6	18	16	17	11	19	12	26	25	26	11	22	14	7	20	18.5833
C14orf166_836	47	155	32	62	3	46	59	80	44	62	85	126	21	33	43	24	70	18	96	35	19	70	26	24	14	62	95	113	68	77	59	119	46	55	70	76	44	80	38	25	74	38	59.2917
CTBP1_1620	31	1	3	20	35	28	3	10	5	19	6	10	19	20	22	30	13	11	9	25	20	7	23	20	45	26	14	11	2	5	25	19	42	1	2	20	19	16	20	18	5	10	16.8333
DDX24_1812	10	14	9	24	31	17	16	21	7	13	20	30	6	16	31	22	9	26	17	10	17	8	17	12	19	37	6	12	12	19	6	20	20	5	9	11	25	12	25	24	5	4	14.6667
ELMO3_2123	8	2	9	6	5	6	12	3	2	2	16	17	2	4	9	8	3	12	7	9	11	7	5	6	6	18	4	8	0	8	5	3	7	3	1	4	7	3	6	1	4	2	5.625
GDF15_2621	3	16	8	19	1	10	6	10	0	5	8	9	5	6	5	4	16	9	14	6	9	12	5	2	5	7	12	9	3	12	6	5	6	3	4	17	3	7	16	7	12	4	7.75
HNRNPF_3064	10	30	7	14	3	4	17	37	16	23	28	15	5	2	22	15	37	2	53	37	12	10	1	1	3	17	14	62	15	20	8	27	37	13	22	23	11	6	8	4	5	8	17.375
HNRNPM_3068	451	668	305	577	436	431	514	602	368	565	957	905	237	485	872	519	360	419	483	1045	269	429	340	433	530	940	470	678	334	700	576	760	884	395	403	636	876	882	776	476	520	342	590.708
HS6ST1_3109	5	12	14	16	2	6	5	12	8	9	6	2	3	1	7	4	7	0	10	15	3	0	3	2	7	10	8	9	4	4	6	11	10	4	0	6	5	6	9	7	0	0	5.79167
IFI30_3216	42	111	23	60	29	62	60	66	31	52	121	113	25	50	66	66	41	33	90	119	22	72	21	40	57	97	117	102	85	98	92	120	73	68	76	75	113	70	66	45	54	38	75.4167
IFT43_3247	17	9	5	3	0	0	22	12	7	9	20	0	10	15	27	6	7	3	27	20	0	2	0	0	2	13	24	35	4	11	6	8	20	1	7	10	4	1	3	5	2	2	8.625
INAFM1_3368	3	5	1	5	4	1	8	7	2	2	13	10	6	6	10	3	9	1	12	8	4	1	4	5	2	18	14	9	4	2	1	2	8	5	5	11	2	3	6	2	3	5	5.66667
INHBB_3373	9	12	7	3	2	12	17	11	6	4	18	20	8	7	14	12	13	3	16	25	11	9	6	9	11	19	3	8	3	7	10	17	6	4	13	16	6	4	16	4	9	4	9.83333
IRAK4_3407	12	2	1	1	0	1	14	16	6	11	18	6	13	4	14	10	5	0	16	7	0	4	1	3	0	18	4	19	4	7	10	12	19	8	9	27	0	4	0	6	9	0	7.79167
ISG20L2_3416	47	38	20	57	30	22	18	24	18	37	60	29	18	32	51	51	33	26	37	55	21	18	42	27	41	65	16	22	11	40	19	29	54	12	5	28	32	25	44	36	13	10	29.25
JTB_3472	98	634	132	156	13	46	279	546	248	225	431	383	47	82	168	104	425	53	763	205	52	196	15	37	45	213	452	617	189	342	180	535	175	212	292	323	113	181	104	59	134	98	230.5
KIAA0922_3571	46	40	16	22	15	24	35	36	12	14	43	35	22	25	36	24	23	16	62	52	0	44	20	24	28	54	35	60	21	25	36	51	27	9	29	31	49	43	41	20	50	32	35.125
LAMB2_3721	37	15	13	27	39	25	20	9	9	11	16	21	13	12	32	20	8	18	4	23	18	15	20	25	30	36	8	11	2	10	12	6	27	6	3	26	26	9	20	17	9	0	15.125
LSM12_3889	15	36	9	16	3	6	15	47	17	23	34	40	5	8	11	6	28	1	91	20	5	27	1	7	0	8	39	42	16	25	24	15	9	28	37	20	12	15	6	5	21	6	19.9583
LSM14A_3890	62	66	29	43	22	65	67	71	55	57	142	91	36	39	88	49	47	39	107	70	29	58	28	45	45	63	77	109	41	74	79	94	75	50	61	101	63	81	83	50	53	44	65.8333
LURAP1L_3910	3	15	4	2	0	3	14	11	11	3	14	12	2	2	10	1	11	2	14	7	0	5	0	0	1	3	12	11	7	1	6	4	8	5	0	6	3	7	7	0	5	10	5.08333
MAPT_4019	6	19	7	9	1	1	16	11	6	6	14	20	6	8	9	13	8	7	17	6	3	9	1	7	7	13	11	17	8	13	9	19	7	2	10	17	17	8	5	6	25	6	10.125
MATK_4040	41	58	34	46	25	20	67	76	41	53	110	60	27	47	86	56	52	40	85	108	20	28	30	33	34	104	63	86	29	48	34	64	98	39	42	73	57	67	27	42	48	26	53.5417
MAZ_4047	200	314	192	385	181	220	194	244	164	214	432	332	105	159	300	253	201	168	228	383	115	215	123	162	275	367	174	254	96	267	159	293	320	96	136	234	236	289	195	197	195	102	212.958
MCL1_4068	35	117	19	28	2	18	39	55	17	21	51	71	17	26	45	25	17	14	65	36	6	28	13	5	22	37	32	47	23	23	16	30	14	24	20	16	20	21	17	15	15	8	23.0417
METTL2B_4135	145	190	59	121	50	67	241	219	148	166	289	224	85	123	263	124	108	96	215	250	34	119	66	70	67	270	159	407	102	204	170	236	203	131	122	187	107	179	116	54	155	119	155.917
MFSD11_4150	22	39	10	30	15	14	32	19	8	12	28	53	12	12	23	20	12	9	50	29	9	19	12	18	9	27	24	37	12	24	18	35	29	23	7	19	29	34	21	19	18	10	22.1667
MRPL18_4265	72	164	63	98	38	104	101	112	80	68	139	203	46	104	96	105	54	60	109	173	36	64	36	61	84	199	91	94	100	164	166	197	124	111	101	146	177	198	145	67	93	92	117.833
NDRG1_4510	43	27	12	13	15	6	23	9	7	16	12	21	16	12	20	23	14	9	8	28	13	10	2	12	18	26	9	15	0	20	9	10	32	1	7	23	27	9	14	24	6	11	13.9167
NDUFB4_4521	88	222	80	127	44	87	147	210	111	114	174	270	23	84	112	91	135	47	237	130	77	123	25	84	56	126	193	195	99	166	155	167	101	125	197	114	139	133	116	65	141	88	127.167
NEU1_4546	87	84	39	43	17	28	80	63	44	42	94	72	40	36	71	65	55	35	75	97	6	62	17	29	31	127	53	72	43	49	54	74	85	32	32	73	43	85	49	29	48	36	54.2083
NFRKB_4573	72	135	35	99	57	79	123	110	77	116	158	161	32	59	128	96	104	60	150	197	39	131	38	97	83	108	78	213	80	110	110	203	122	92	86	132	118	143	85	68	98	66	110.292
NHP2_4585	114	356	87	95	27	94	227	369	140	127	276	295	45	105	103	117	240	74	556	156	4	146	51	87	47	154	357	363	150	272	195	299	150	153	212	217	124	160	120	93	178	87	180.458
NSMF_4729	102	396	117	147	35	45	215	356	175	159	261	179	65	125	147	117	205	80	438	251	75	97	44	62	56	223	223	424	67	185	118	236	176	86	123	157	111	141	80	56	69	83	149.208
NUP50_4778	5	19	1	6	0	2	13	9	6	3	15	7	6	3	11	3	9	0	21	11	3	11	1	1	2	10	15	38	4	9	7	19	16	1	8	15	6	15	5	3	15	10	10.25
ODC1_4799	57	173	57	34	22	37	61	123	63	66	109	136	23	92	81	56	63	49	146	125	16	74	31	37	36	129	95	149	54	77	46	108	96	34	76	102	63	86	76	40	58	45	74.9583
OGG1_4800	46	32	19	26	8	13	33	41	22	22	40	48	25	8	23	35	21	27	35	60	29	18	17	16	30	28	28	54	21	21	24	33	48	29	26	36	23	32	33	15	25	14	28.9583
OTUB1_4856	154	774	201	367	56	156	354	546	328	312	619	521	78	220	229	198	393	135	730	482	75	313	68	169	117	473	534	644	211	469	404	491	289	381	444	361	295	349	271	143	351	216	345
PBX1_4952	6	37	5	3	0	4	10	7	7	4	9	8	3	0	3	1	12	1	31	4	2	4	3	3	1	5	21	9	8	10	8	16	3	14	8	11	8	5	3	0	3	7	7.79167
PCDHGC4_4971	66	278	70	102	32	41	170	292	149	141	295	162	33	73	108	114	193	49	416	188	26	135	43	92	59	148	236	283	66	136	133	233	156	95	129	148	107	126	99	50	107	85	137.333
PDCD6IP_5007	69	199	40	99	20	45	82	123	57	69	121	182	31	66	61	62	113	37	184	108	35	88	20	47	41	93	139	184	62	142	151	130	68	111	133	123	83	90	86	40	74	47	94.9583
PHF20_5111	6	5	0	3	0	5	7	15	8	5	4	26	7	2	10	7	8	0	10	3	2	5	0	2	1	3	3	12	0	2	13	17	6	5	9	6	4	7	5	5	10	0	5.41667
PNN_5230	132	86	63	170	219	232	120	89	62	101	133	272	65	148	207	146	78	165	112	148	118	126	160	164	258	218	136	156	152	184	219	209	240	103	119	221	268	288	283	177	183	120	181.75
PPP2R1A_5357	18	18	10	26	14	7	10	16	9	16	13	31	9	6	13	2	7	7	8	23	10	15	15	17	13	29	14	15	3	6	12	8	6	6	13	12	19	4	5	12	10	4	11.625
PSMB1_5507	37	34	14	1	3	13	65	124	46	49	83	95	16	25	46	42	40	21	141	63	0	46	14	17	8	52	163	168	58	128	98	90	44	74	116	127	40	61	58	23	49	51	70.375
NECTIN2_5636	8	14	15	5	7	12	8	11	9	11	20	17	7	8	5	17	11	1	26	12	6	2	8	12	15	25	18	21	5	12	10	16	27	7	10	15	14	1	6	7	6	2	11.7917
PWP2_5639	5	10	5	4	11	11	10	18	6	6	14	26	1	7	11	8	3	10	17	14	8	5	5	6	7	14	1	15	2	25	15	6	10	4	18	13	8	9	4	8	4	7	9.375
RAB13_5657	229	400	153	288	214	220	334	299	151	208	491	301	98	223	282	190	206	152	317	399	67	258	185	201	228	381	279	277	164	313	254	319	331	180	179	245	307	363	254	157	167	161	249.417
RARA_5733	17	44	21	17	28	13	24	59	26	27	62	33	17	18	30	22	39	16	129	40	10	25	16	20	32	30	70	52	23	48	26	55	35	30	27	22	29	30	28	14	14	18	34.2917
RBM19_5767	26	5	5	17	19	18	7	7	5	12	13	5	10	12	12	8	2	2	7	19	7	6	10	14	17	14	6	5	8	15	9	14	22	12	3	10	10	21	20	7	4	6	11.0833
RPL29_5931	31	132	36	49	7	25	51	90	34	23	65	79	19	33	23	34	57	9	150	44	31	42	0	26	28	55	116	107	70	50	25	70	19	44	65	65	27	41	29	31	41	31	50.2917
RPS24_5990	194	402	99	85	31	106	303	456	175	175	381	481	97	145	183	114	263	92	1096	206	44	208	65	89	60	229	550	513	254	348	323	421	175	292	314	361	233	288	172	141	244	172	283.25
S100P_6092	24	25	10	19	16	10	23	11	7	9	17	41	16	11	4	21	11	4	30	16	14	20	5	13	3	10	19	14	18	15	21	26	3	20	30	31	11	24	25	5	10	15	16.5833
SEP2_6222	4	16	2	4	4	1	7	10	4	2	7	19	8	4	7	1	12	1	10	18	0	4	5	7	2	5	2	5	3	4	7	14	12	11	18	9	2	12	6	6	5	2	7.04167
SETD5_6265	8	8	3	13	4	12	6	15	9	22	20	8	4	4	11	18	7	14	17	27	0	12	8	11	6	20	8	23	2	17	9	25	15	6	5	16	8	14	4	6	4	11	11.4167
SLC10A7_6332	15	12	4	18	21	21	9	12	15	12	22	24	10	15	20	19	11	12	12	29	11	15	5	10	17	18	13	36	15	17	16	19	26	5	6	19	13	19	19	5	16	11	15.5
SLC25A6_6416	297	1025	244	384	43	130	697	887	442	368	897	501	158	292	373	298	529	133	1274	597	77	284	82	118	119	623	704	859	303	595	358	729	432	291	480	467	253	329	301	132	333	235	415.625
SMAGP_6567	1	16	2	4	0	3	9	14	6	5	10	10	3	8	14	6	17	1	35	14	3	8	6	2	3	8	8	26	11	9	13	25	15	11	15	26	17	14	9	3	2	4	11.9583
SRSF9_6777	35	82	35	51	66	37	60	109	52	52	96	78	23	48	44	20	60	30	183	76	18	53	36	27	20	67	134	132	79	74	65	72	52	81	126	71	109	80	69	31	58	60	73.875
TCEA1_6991	11	72	8	21	0	10	16	35	15	16	18	11	6	5	14	9	22	13	81	11	5	8	3	5	3	7	46	42	8	29	22	28	21	19	21	54	13	18	26	5	19	8	20.9167
TFF1_7046	97	121	63	96	96	125	191	105	46	50	118	169	62	109	78	57	73	65	162	119	47	90	67	80	107	175	211	64	67	141	121	127	113	74	114	140	133	114	150	85	113	64	111.583
TMBIM6_7153	215	238	143	464	170	317	186	138	72	141	201	545	120	166	147	172	159	184	96	200	287	240	135	329	336	229	132	158	178	246	263	267	176	112	121	229	321	306	324	224	231	134	219.75
TRAPPC12_7325	4	6	5	10	7	8	4	3	4	7	10	7	1	4	11	5	4	5	1	13	7	8	3	1	17	6	4	10	2	7	9	18	10	1	3	3	1	9	3	5	15	7	6.79167
ZYX_7929	31	11	14	26	20	13	18	5	6	15	14	37	14	19	20	15	6	16	9	45	14	27	10	20	36	46	2	17	3	16	11	17	21	10	3	22	15	21	19	27	9	9	17.875
SEPW1_20696	58	101	29	26	26	22	86	112	65	53	97	103	29	52	49	37	58	23	141	77	19	57	27	27	15	81	134	119	40	88	65	75	67	42	56	95	48	39	48	37	60	23	61.6667
CCNO_1087	3	3	12	19	5	7	9	10	2	3	3	3	3	3	4	3	6	3	5	3	4	11	0	9	6	11	8	12	2	7	9	6	12	5	0	4	4	6	6	6	8	7	6.29167
HRAS_3100	3	18	7	8	5	7	2	4	5	7	11	20	2	6	6	4	7	3	8	12	4	11	3	5	12	12	11	4	10	16	8	12	7	0	3	12	6	2	9	5	11	1	7.66667
HRAS_3101	900	642	712	916	1099	779	838	1145	744	940	1957	1405	386	942	1430	950	576	571	1285	2249	957	747	1035	771	1376	2035	897	1270	433	1105	867	1059	1949	476	729	1279	1248	968	1107	926	745	445	1081.58
IGFBP5_3272	42	57	12	18	10	10	50	60	29	25	46	39	15	23	20	33	29	5	71	49	6	20	9	21	7	30	26	45	16	37	23	44	27	16	16	22	18	43	24	11	14	4	24.9583
JUNB_3476	184	616	165	263	109	117	435	536	295	277	427	452	101	179	232	163	352	124	687	323	129	223	96	113	150	226	324	553	192	239	257	370	246	250	327	292	235	245	199	132	191	140	255.792
KMT2C_3658	23	8	6	0	0	2	16	13	14	8	18	37	7	1	14	10	10	2	23	14	0	5	4	2	1	11	16	34	11	17	8	16	18	6	16	24	3	4	14	3	10	3	10.9583
MAP2K7_3976	12	22	2	16	0	9	20	27	20	14	24	2	3	10	16	11	12	8	43	18	3	14	7	1	2	19	15	32	1	15	5	17	6	5	4	26	6	12	1	13	4	10	11.625
ADORA1_145	74	32	15	38	39	18	39	17	12	26	35	51	35	26	27	33	9	23	15	43	50	19	21	25	56	79	8	23	8	22	21	16	53	10	6	48	29	30	21	21	12	14	27.0833
MMS19_4222	47	61	6	10	5	13	73	153	58	34	87	95	22	34	71	53	55	13	217	84	9	51	13	9	10	60	134	205	41	104	60	96	56	49	89	98	28	62	54	27	69	53	69.9167
NCOA1_4496	1	12	6	8	4	5	9	15	5	9	11	6	2	5	3	8	6	4	21	17	7	5	0	3	2	3	7	16	10	4	20	18	7	16	4	10	9	9	12	3	22	4	9.54167
EGLN2_2065	22	70	15	19	13	15	50	113	47	54	96	67	10	18	57	20	70	16	183	83	2	51	21	22	7	50	79	154	29	65	56	71	56	60	84	58	31	49	33	16	24	39	55.125
ELK3_2121	28	140	26	74	27	66	73	69	35	27	73	117	25	41	48	56	74	50	86	60	27	58	22	29	55	61	62	112	57	73	75	96	71	67	67	69	103	97	74	36	46	50	64.7083
ERCC5_2218	49	35	6	29	32	36	65	31	16	28	55	58	32	41	30	37	26	48	46	64	15	41	22	36	43	52	36	46	29	40	39	64	53	36	58	60	51	69	53	36	46	50	45.2083
TIMP1_7107	36	161	35	38	18	38	116	157	62	77	134	199	30	52	55	72	71	37	202	141	10	51	27	31	27	93	109	122	52	71	77	99	78	62	70	91	54	60	76	42	55	35	72.2917
XPC_7774	46	35	25	30	44	35	44	13	19	38	69	48	32	24	52	34	29	21	28	72	29	17	37	17	44	68	18	39	27	30	28	50	66	10	14	57	23	37	47	33	23	11	34.375
TFF3_7048	73	79	31	25	4	28	86	98	41	38	96	46	54	52	65	69	40	16	115	82	15	42	7	23	10	124	127	116	51	84	46	104	73	31	61	104	29	69	41	30	34	30	60.3333
THRA_7088	12	11	2	4	5	1	9	12	3	6	25	2	3	3	5	18	6	5	20	19	3	7	0	0	4	17	6	17	7	9	0	4	9	2	4	5	2	5	1	1	1	0	5.95833
TMEFF1_7167	14	9	1	4	0	9	13	21	11	9	27	14	6	1	16	6	15	0	25	10	6	11	0	4	0	5	8	26	2	10	10	27	9	12	3	3	5	16	5	2	6	9	8.91667
TSPO_7381	5	5	0	3	4	5	4	12	2	3	11	14	1	5	2	3	0	1	5	17	7	9	2	3	7	6	11	7	4	1	8	5	5	4	4	0	5	7	10	3	4	8	5.91667
ZNF165_7867	10	24	4	17	4	6	27	25	9	13	24	44	13	12	25	6	19	20	47	26	5	14	6	8	13	30	20	40	27	18	12	41	29	14	18	15	18	26	22	4	13	23	20.375
G6PD_2548	171	284	91	154	80	65	124	220	86	132	361	184	84	96	265	175	140	68	333	353	75	125	73	94	84	363	174	285	73	198	78	228	300	79	102	199	94	182	131	88	94	77	161.75
RARG_5735	15	13	13	8	10	4	11	14	6	8	12	22	1	19	14	9	13	5	24	8	1	8	6	5	9	13	18	19	1	5	5	6	12	4	12	9	12	14	8	6	9	3	9.04167
ATF6B_503	33	64	23	23	18	16	91	73	35	32	84	68	13	26	20	18	39	28	141	41	8	28	9	16	11	36	68	55	16	37	35	61	17	18	51	54	34	53	31	18	42	20	37.5
BCL2L11_663	5	10	3	2	1	1	17	14	4	12	6	12	8	2	2	2	11	0	17	4	0	4	0	0	4	2	12	8	15	9	11	2	1	5	10	12	14	9	5	3	9	1	6.54167
GRN_2799	13	3	2	17	40	7	2	7	2	9	8	3	10	7	14	10	8	3	12	15	10	0	20	20	17	15	1	5	2	9	9	5	12	1	4	13	9	6	3	8	5	2	8.45833
H2AFX_2861	115	367	83	112	43	145	193	509	218	194	516	509	64	195	245	265	264	164	882	398	24	348	81	176	178	317	534	644	358	473	414	590	319	306	358	381	333	400	340	175	322	224	357.292
PDGFB_5026	23	67	22	25	16	22	29	91	36	52	49	41	6	23	35	26	59	28	120	51	10	26	11	22	23	33	71	88	15	54	48	56	32	38	30	42	35	45	38	15	20	16	39.125
POR_5283	107	168	97	133	125	160	154	148	112	171	302	268	58	122	178	165	141	105	140	264	84	148	114	133	174	270	198	228	74	190	166	216	249	105	135	223	172	273	168	141	151	97	171.375
PRDX3_5395	1	24	6	6	0	1	7	8	2	7	5	18	2	3	8	3	12	0	18	4	7	16	3	1	3	9	14	23	6	12	13	19	5	12	8	13	3	20	10	2	6	8	9.79167
NRCAM_4705	9	26	2	2	0	5	12	16	14	10	13	13	4	1	8	1	18	3	31	14	6	9	0	3	3	3	10	52	11	9	13	21	6	17	5	32	3	11	9	3	9	5	11.875
OSGIN1_4849	3	10	12	22	18	12	4	11	19	13	21	11	10	11	14	6	12	13	22	21	22	9	24	16	27	29	17	36	7	25	29	13	12	18	25	23	35	19	26	10	19	7	20.4583
FOXP1_27235	36	51	24	32	3	20	47	61	46	56	75	43	21	19	34	44	65	8	96	48	19	22	13	29	11	32	43	111	14	56	39	53	62	23	34	59	21	44	15	16	21	16	37.375
BRI3BP_771	36	67	41	49	12	29	57	73	49	83	107	29	23	42	80	65	50	24	98	136	8	35	20	22	38	120	52	114	20	60	34	100	119	25	50	59	72	47	44	25	61	39	58.25
SOD2_6667	3	9	8	11	6	3	8	4	2	10	9	7	3	3	7	7	9	1	8	4	5	11	1	5	3	14	7	6	0	12	4	11	5	2	5	7	8	4	3	12	3	6	6.08333
SYTL1_6923	28	26	15	13	13	10	14	34	6	12	17	34	6	19	7	19	16	4	29	19	6	16	10	9	7	16	18	31	16	20	15	18	16	13	7	42	20	14	6	18	11	14	16.2917
PPIB_5318	19	26	10	13	0	4	18	11	4	8	14	6	7	14	10	17	1	6	24	23	0	7	5	4	1	20	13	9	8	22	5	26	32	1	4	10	4	8	13	11	3	3	10.6667
PSMB4_5513	452	1333	605	880	629	495	472	742	437	688	1090	2049	244	469	571	470	533	365	808	709	559	576	433	501	695	889	713	580	392	660	627	606	673	380	579	687	758	778	732	509	571	337	614.667
KCTD2_3533	7	16	8	10	0	5	18	26	8	11	10	11	1	8	14	6	11	0	20	21	3	9	0	7	4	9	12	12	10	11	15	18	8	0	2	9	6	1	1	6	6	4	8.08333
ABCG2_39	25	106	25	26	12	29	72	93	58	55	118	93	25	30	53	32	48	31	157	96	14	48	10	10	16	90	85	118	47	76	87	92	99	58	85	93	18	75	43	19	50	47	63.875
ABCG2_41	13	18	11	13	1	5	12	14	9	14	10	21	8	11	16	5	10	8	29	17	4	14	1	8	12	11	6	13	8	19	16	26	21	19	12	10	8	27	6	5	13	1	12.75
GABRD_2562	10	4	4	8	2	4	6	5	8	10	5	6	2	8	4	7	1	6	7	12	8	3	3	5	10	15	7	7	4	4	8	13	12	2	7	4	10	10	8	9	1	3	7.16667
STAT6_6836	7	6	1	3	0	11	6	14	4	7	15	3	6	4	14	2	16	1	25	15	1	9	3	4	4	6	8	10	3	7	5	12	3	2	6	6	5	4	7	1	3	4	6.375
SURF1_6898	10	24	8	17	8	2	20	13	4	7	12	18	8	13	13	10	6	4	20	24	11	4	7	8	3	35	11	7	3	25	7	5	18	13	6	13	3	6	11	5	12	8	11.0417
CHMP2A_1298	8	10	7	5	7	10	12	8	5	8	8	15	5	4	10	9	3	0	11	12	14	4	2	9	3	13	11	1	3	10	6	5	10	7	6	3	4	9	7	14	5	6	7.29167
NCOA1_4497	8	15	9	15	3	6	21	12	7	9	14	8	6	4	19	8	14	9	36	26	2	4	6	3	14	17	7	25	2	21	3	18	27	6	9	14	4	4	7	1	7	13	11.5
NCOA1_4498	9	26	4	5	11	8	22	21	14	13	24	22	12	13	18	20	11	2	31	32	3	4	4	4	11	13	27	20	11	14	6	15	20	6	10	22	11	5	16	8	9	3	12.7083
TMC7_7155	10	13	8	5	8	15	20	28	6	9	20	14	9	9	20	12	21	7	14	36	5	7	2	12	11	23	14	21	6	14	13	12	19	7	4	23	6	18	9	6	13	5	12.5
UCP2_7518	44	83	37	52	20	26	97	73	52	66	92	71	35	38	45	43	68	22	69	85	29	70	26	32	29	85	60	73	32	85	47	78	99	36	33	60	40	49	42	46	58	16	53.2917
YWHAZ_7817	2848	6043	1948	3333	1939	2681	4839	5733	3053	2933	7465	8187	1613	3567	4372	3229	3580	2613	8089	6715	1298	4292	2140	2465	3042	6166	5777	6575	3564	5793	4748	6233	4740	3923	4860	5242	4688	6042	4776	2668	4034	3249	4629.96
TMSB4X_7226	18793	19904	7868	14197	7034	15465	24380	19788	10887	15418	27225	62703	10280	18057	17909	13472	12382	17391	29341	25406	9920	23115	12469	15579	14178	25709	29320	21782	23526	28031	30668	22916	20523	21254	23315	24272	25001	32628	25622	15898	21065	18526	22502.7
FLJ39632_2442	14	20	7	4	2	3	15	22	10	7	13	0	4	2	18	10	12	0	46	19	8	5	0	2	3	9	9	28	6	12	8	18	12	2	5	12	0	9	2	0	0	6	9.20833
GCSH_2619	25	34	10	5	0	6	79	94	61	36	47	39	6	30	33	29	42	9	167	35	0	15	6	6	0	44	117	171	49	77	40	121	25	55	66	55	29	53	26	9	55	41	52.5833
NBPF15_4468	4518	2459	1376	1530	1205	1480	5632	5989	4797	5363	7072	2957	2708	1640	6302	3244	4967	1515	5741	6988	591	1847	1081	1468	1556	4745	2092	10964	1390	3295	2280	4683	7429	1544	2047	4774	2366	2444	2238	1364	1724	1425	3169.83
NDUFS5_4526	1613	1731	710	1172	1316	1295	1335	1349	777	1384	2279	4455	823	1416	1976	1329	850	1540	1442	2282	1131	1287	1347	1498	1623	2262	1699	1240	1208	1660	2057	1359	2125	1085	1425	1857	2034	2373	2216	1482	1479	1175	1639.42
PMS2_5227	139	145	54	108	115	50	136	151	62	82	183	177	43	78	135	123	67	82	166	231	76	71	88	74	112	214	91	142	43	117	87	100	171	58	84	100	139	124	99	81	60	62	107.917
PP7080_5295	53	100	50	102	30	43	60	80	49	56	106	84	30	39	69	56	75	26	109	138	34	45	28	47	47	104	45	140	44	91	52	126	109	42	21	74	51	60	53	46	47	37	66.25
RBMX_5776	65	132	47	61	4	13	65	100	48	59	75	55	36	41	67	45	76	16	62	88	17	33	12	17	17	82	79	83	16	87	8	76	81	21	17	44	16	26	10	22	17	19	39.5833
RPL36AL_5943	85	108	51	61	33	42	92	89	42	68	114	109	52	46	90	67	45	26	117	108	78	67	38	39	44	135	101	59	39	84	48	65	102	38	54	81	32	61	44	47	37	38	64.8333
HIST1H2AE_2951	39	84	62	112	53	80	38	67	31	55	96	227	26	62	68	58	32	77	62	76	70	53	81	54	78	164	83	36	55	86	81	50	40	50	61	77	114	77	81	105	93	45	73.8333
HIST1H4K_2960	31	348	102	102	6	27	136	579	333	211	497	288	15	95	97	120	391	63	1194	177	63	222	14	60	42	116	655	865	160	382	167	492	140	130	259	240	169	201	163	81	235	67	262.25
HIST2H2AA4_2963	472	1378	802	1544	272	511	465	831	433	671	719	1833	238	511	654	575	647	391	1030	879	694	557	431	527	697	1252	686	780	446	724	509	932	690	342	383	874	535	774	703	511	534	340	659.583
LN608357_3821	38	137	51	72	2	11	92	134	95	63	150	37	24	46	78	49	104	22	143	135	15	44	12	21	25	67	98	206	35	94	58	114	88	56	73	78	50	58	25	23	32	27	65.7083
LINC00869_3808	214	109	67	99	17	23	89	57	51	118	140	203	111	40	147	126	96	28	68	148	95	46	36	45	18	218	62	124	39	78	49	97	160	10	20	84	20	28	35	31	27	15	64.7083
LOC100289333_3825	39	11	3	11	15	8	15	22	9	7	24	22	4	12	13	17	15	9	16	17	9	23	13	14	22	13	19	12	9	23	16	33	26	14	1	25	18	21	17	12	6	6	16.0417
LOC100506029_3829	15	28	12	18	4	5	22	31	10	12	26	31	7	13	12	11	16	8	31	20	5	18	0	7	5	17	27	36	10	25	12	23	23	9	12	22	10	12	5	3	8	9	14.5417
CBWD1_1009	2777	2587	1049	1702	495	627	1932	2055	1119	1855	2872	1417	1322	1052	2728	1950	1327	638	1866	3241	922	1052	497	740	863	2675	1345	2408	697	1458	787	2065	3194	585	826	1413	926	1329	1080	670	696	565	1329.17
CCDC85B_1030	19	4	7	22	32	17	13	11	7	15	13	55	4	12	16	16	7	13	6	25	54	10	24	24	27	43	8	17	12	11	7	5	20	2	8	16	26	9	18	24	12	4	17.1667
COX7C_1525	190	748	124	183	20	139	382	506	282	274	470	696	62	174	199	234	567	140	1200	282	54	392	49	92	66	243	687	962	553	550	495	990	228	365	434	413	254	444	276	131	332	211	404.292
ANKRD20A13P_283	61	24	18	19	19	15	42	30	19	33	47	26	14	17	51	28	34	15	26	58	20	21	10	29	38	38	20	68	18	22	20	52	49	14	33	43	26	25	32	11	21	8	29.25
ANXA2P2_305	3037	3222	1380	2476	3231	2861	3270	2942	1989	2962	4558	8169	1795	2614	3691	2452	1659	2862	3228	4692	2293	2598	2800	2865	3666	4420	2845	2946	2246	3375	3644	3162	4468	2082	2345	3633	3928	4297	4085	2811	2745	2110	3220.17
RPS17_5981	3777	6561	1496	2615	1703	4258	6715	6410	3289	3345	6912	22097	2034	3711	4026	3528	5495	3210	10556	4706	1207	8278	2001	3526	3059	4598	9109	10178	9890	9103	8883	14009	4120	8180	6976	8410	6062	9504	6158	3568	6804	5260	6839.38
SLC35A1_6463	9	60	9	1	0	1	81	115	57	32	44	36	7	11	20	21	43	6	97	31	0	17	0	4	0	27	94	117	29	75	43	87	29	38	63	34	13	33	14	7	31	20	37.625
VPS37B_23637	8	11	3	2	5	2	5	9	5	10	7	20	6	10	2	3	3	10	14	10	0	7	2	3	4	18	2	16	1	7	11	3	11	1	5	11	5	4	15	5	1	2	6.58333
ZCCHC6_18116	92	86	23	39	70	47	123	107	57	71	92	196	46	69	86	76	58	67	140	115	32	95	21	48	56	102	107	140	90	134	108	135	108	76	97	146	99	84	121	62	81	49	93.5833
ZFAND2A_21269	181	406	142	107	68	192	212	324	174	190	350	585	66	238	163	158	183	236	367	266	40	306	125	184	139	198	448	241	308	371	374	258	200	238	356	351	290	313	318	190	356	184	267.542
ZNF217_20688	231	282	116	121	44	60	368	396	194	280	398	299	117	121	250	186	261	93	445	391	49	169	56	94	125	267	282	520	99	215	140	369	346	135	181	260	177	149	138	107	108	94	204.833
ZNF367_14143	335	482	322	445	226	312	465	717	370	498	919	733	176	416	711	645	416	337	746	1210	192	421	326	323	434	1053	503	807	245	605	360	733	758	294	336	588	522	616	511	356	410	278	526.125
ZWINT_14161	86	290	163	204	193	186	101	228	146	197	367	541	38	133	184	166	195	155	392	339	192	205	182	199	254	291	204	228	120	211	169	204	311	122	175	193	236	240	198	148	161	118	212.167
CDT1_21099	675	1345	483	804	494	669	894	1560	980	1187	1960	1545	392	755	1283	889	1016	751	1945	1861	561	737	689	682	943	1556	1062	2002	537	1157	965	1430	1592	677	734	1286	1096	1179	1066	777	792	628	1081.42
FLRT3_17906	25	59	16	33	12	21	46	44	42	38	58	56	3	21	32	28	39	33	90	62	13	31	16	12	25	34	48	70	27	30	34	43	50	30	41	42	40	45	30	16	39	18	36.9167
SEMA3C_23082	557	826	233	376	77	134	612	884	395	503	897	1154	349	260	464	440	430	182	1405	824	172	364	154	192	172	684	688	1040	228	444	313	651	668	239	383	343	218	367	244	201	256	229	436.625
SLC30A1_20617	196	383	118	135	37	87	280	415	272	292	432	469	120	124	212	146	418	121	495	368	47	196	67	100	87	227	279	535	148	263	225	344	307	209	229	300	205	273	193	113	160	156	230.25
PRDM10_23255	3	16	2	5	0	1	14	8	6	4	22	14	6	3	13	13	11	1	11	24	1	15	4	1	0	8	8	32	4	7	13	12	14	8	11	13	1	7	12	1	5	2	8.91667
RNF121_16240	301	348	145	246	272	209	276	415	205	322	514	416	157	187	401	187	203	216	507	539	187	194	168	179	315	433	247	416	121	245	219	299	434	169	199	272	246	293	299	183	140	110	267.25
HOXC11_13542	2	6	10	3	1	5	7	7	1	2	6	24	2	8	7	5	1	8	2	9	7	8	8	3	5	8	4	14	5	7	6	3	18	9	7	11	6	14	7	2	6	3	7.16667
HSPBAP1_18117	6	3	4	8	3	4	5	5	3	5	9	47	2	14	20	9	2	4	12	20	9	6	5	4	8	19	0	7	3	8	5	2	6	1	12	4	5	13	12	11	7	6	7.70833
LPCAT1_21236	382	353	261	451	397	332	351	352	206	302	524	1213	166	324	319	262	237	284	405	454	502	315	441	378	579	544	254	416	165	270	292	269	360	153	282	445	427	367	405	372	325	226	360.25
MITF_17860	58	73	18	36	4	15	50	109	56	55	78	16	23	25	53	36	49	7	120	78	8	26	7	25	13	66	56	115	15	53	27	72	61	40	31	58	27	24	22	13	21	23	41.7083
CENPU_24681	590	2186	814	1457	520	974	1083	2269	1571	1737	2739	3167	420	877	1520	936	2057	1121	3500	2150	993	1479	742	985	1082	1571	2101	3262	1435	1947	2160	2224	2010	1921	1917	1969	1892	2146	1764	1121	1529	1316	1800.67
MSL2_15027	5	22	1	6	2	2	13	20	8	9	29	11	1	4	4	2	10	1	69	21	3	8	0	3	1	5	15	44	8	15	9	15	13	6	12	9	10	8	1	3	6	8	12.1667
NCEH1_22738	50	116	56	92	53	78	83	101	68	127	145	185	36	68	88	67	80	57	164	131	55	76	64	80	80	126	94	174	49	94	97	101	94	48	84	115	94	141	122	69	101	54	96.125
OTUD7B_20169	32	26	12	21	36	25	15	18	6	24	33	31	9	9	32	19	12	14	8	37	30	7	16	18	34	44	7	21	4	30	27	19	37	9	6	27	23	25	32	14	15	15	21.0417
ANLN_12002	145	984	147	122	10	149	444	1261	809	754	1299	802	80	185	406	290	965	274	2319	744	15	490	71	128	20	429	957	1875	472	750	633	956	575	641	739	658	323	617	508	141	449	347	619.042
ARIH2_15230	265	527	158	293	182	228	410	553	309	405	644	818	172	232	385	215	392	238	606	523	204	224	244	232	279	412	344	540	175	386	317	399	516	185	250	315	323	365	327	242	173	171	323
BRPF3_16493	96	81	98	122	136	62	88	94	39	68	171	228	58	65	75	90	52	50	93	133	110	50	82	93	120	177	53	82	34	73	69	84	105	45	44	74	80	101	100	90	72	41	83.5417
TIGAR_823	26	58	13	25	13	13	50	98	65	58	82	51	13	30	62	29	35	27	128	68	11	28	20	16	20	48	56	74	20	45	44	39	52	25	58	42	33	42	33	15	26	15	39.9167
C16orf72_15264	103	191	82	91	72	57	145	296	149	159	304	154	75	77	173	141	172	60	449	269	40	110	68	60	94	218	250	387	106	184	101	190	250	73	111	150	86	116	115	55	95	68	151.875
SDC4_21230	375	257	185	279	670	334	313	355	163	213	475	629	170	277	313	298	132	310	401	586	457	304	605	313	623	574	346	222	169	304	245	251	396	124	237	363	331	390	416	443	279	159	355.75
SLC27A1_19587	22	12	9	25	17	10	27	19	8	19	32	27	12	14	23	15	10	3	18	32	3	16	5	7	7	15	11	16	5	12	12	22	20	11	14	16	15	19	11	1	20	16	13.5
SLC3A2_20164	5305	2925	2777	4501	7585	4934	4379	4287	2512	4447	8577	6302	2367	5455	8786	6000	2184	4764	3885	11665	4392	4861	6284	5513	9517	11670	4161	5036	2913	6063	5222	5429	9591	3368	3612	6707	8869	7591	7689	5791	4964	3321	6171.42
SLC7A5_13711	1249	2611	916	1040	411	594	1674	3112	1805	1747	3777	1748	646	1098	2379	1780	1796	740	4679	4104	370	1267	537	735	990	3088	1841	4051	711	1842	1079	2528	2866	862	1183	1663	1311	1797	1286	859	1163	673	1728.54
SRXN1_20094	34	23	18	46	40	31	30	34	15	22	42	48	19	30	50	30	22	25	29	79	28	16	40	36	42	61	29	36	20	39	37	23	48	39	18	32	49	31	34	40	30	27	35.9583
TAP1_22946	21	26	14	21	16	10	19	20	12	20	20	37	6	13	16	18	15	9	22	35	11	15	14	22	16	33	13	11	7	6	25	17	16	5	16	14	23	16	5	15	12	4	15.5417
TAPBP_6944	368	178	164	179	123	151	392	325	225	339	463	531	175	256	373	312	178	206	294	552	81	229	149	147	243	514	221	387	144	291	260	338	458	208	274	314	269	294	277	214	277	174	275.375
PEX3_15508	1	4	0	0	0	1	23	35	13	10	19	4	0	0	10	0	11	1	64	4	0	6	1	0	0	7	40	51	4	21	18	30	10	16	40	12	19	13	5	2	7	5	15.625
PFKFB4_13625	9	11	1	5	4	2	8	12	9	17	17	7	5	7	19	15	8	4	10	18	2	4	0	4	7	25	9	15	3	17	9	9	23	9	4	11	10	10	5	5	3	3	8.95833
PLIN2_21957	22	48	16	10	15	16	30	32	27	29	50	94	17	22	41	27	26	25	25	57	9	21	23	20	30	51	26	43	20	35	22	22	42	21	25	32	42	28	22	16	22	22	28.1667
PPP1R15A_14098	209	37	57	76	250	114	130	77	42	98	116	110	117	100	132	103	36	111	68	130	60	68	146	138	212	151	62	92	66	131	98	102	150	65	55	79	110	126	124	98	90	80	104.208
PRC1_14588	233	490	245	469	324	332	191	389	237	381	661	763	132	275	503	352	302	307	441	529	325	254	312	316	476	554	293	420	232	347	340	381	563	211	269	377	462	431	404	294	280	194	362.708
PSMB6_12772	2	15	5	4	3	6	12	52	16	13	45	7	4	10	16	17	19	1	66	43	0	12	2	0	0	12	17	48	10	26	11	27	16	10	22	12	13	38	16	0	5	9	17.2917
PSMC3_5517	10	13	8	20	6	12	11	15	4	12	27	45	2	21	14	18	7	9	14	20	14	8	11	13	19	24	14	13	11	12	11	15	23	1	10	20	32	20	17	21	15	8	15.25
REL_12463	43	70	14	6	0	11	111	262	134	48	115	47	15	26	67	34	91	14	529	111	0	39	7	8	5	84	196	409	85	122	75	154	75	113	149	151	37	52	66	16	87	56	109.417
RNF145_21426	19	28	8	27	1	6	15	27	15	15	39	21	11	12	16	17	13	6	16	32	14	15	20	8	4	25	12	18	14	11	7	22	26	5	4	14	7	16	13	7	22	6	14.0833
ROCK1_24928	107	128	39	79	39	99	119	75	60	75	129	120	61	70	169	84	84	83	126	200	40	104	49	80	112	156	134	158	59	106	131	126	167	68	94	135	140	120	104	49	50	65	107.208
EEA1_25226	174	169	74	108	87	63	136	122	85	140	158	207	93	99	172	126	107	78	163	229	62	88	82	74	106	219	85	192	52	98	81	139	196	53	69	146	75	114	116	81	39	57	109
EIF1_2074	1860	2479	880	1385	299	449	3125	2975	1767	2135	3257	1109	957	813	1800	1243	1688	339	3029	2430	440	994	182	405	382	1942	2580	4058	1171	2132	1327	2991	2312	1325	1386	2022	847	1092	727	393	697	744	1483.67
ELF3_23726	145	77	60	83	34	22	72	62	37	59	108	149	61	49	116	92	43	15	62	151	84	22	27	24	47	157	49	78	15	65	14	50	132	12	19	63	28	29	27	25	11	23	50.5833
FSTL3_14058	31	21	24	43	35	32	22	30	9	14	36	41	14	28	29	20	15	20	28	38	44	15	44	34	58	55	15	24	7	18	14	13	49	9	19	34	41	31	34	43	16	13	29
GOLGA2_14861	338	428	201	260	84	92	361	424	283	350	587	200	203	174	469	306	353	116	515	639	137	196	96	107	104	512	337	632	102	263	193	372	563	144	223	329	197	184	199	113	126	143	267.75
MARCKS_4021	6	13	5	5	4	11	7	14	4	2	16	23	3	5	7	7	3	3	36	10	0	12	10	8	2	10	13	25	8	8	6	19	8	0	6	9	5	9	4	5	0	3	9
MTF1_16424	18	37	22	38	20	21	25	32	15	30	40	73	14	17	12	33	13	15	21	36	32	26	31	24	23	37	15	37	20	25	8	11	42	5	21	34	26	32	19	24	32	9	24.5833
PBK_19921	89	389	118	162	90	164	162	367	198	243	443	764	71	132	252	156	341	168	557	357	108	206	160	155	151	233	299	524	215	272	328	367	257	279	283	326	289	354	260	160	260	226	276.083
ABCA1_22891	62	32	17	22	22	22	53	37	36	37	56	43	22	28	54	31	35	16	37	66	2	12	10	14	24	68	13	57	20	34	10	29	48	7	25	45	32	36	28	25	33	14	28.7083
ACTN1_19142	1474	2095	1212	2009	1373	1259	2234	2564	1445	2057	3554	3827	727	1415	2241	1915	1893	1453	3318	3605	919	2037	1174	1384	1836	3163	2214	3729	1374	2390	2206	3104	2797	1785	1927	2317	2606	2770	2398	1479	1935	1397	2244.33
AMPD3_16428	4	8	3	8	3	6	9	11	9	3	7	17	5	3	7	8	10	7	17	19	2	1	1	1	6	11	8	16	7	6	10	5	4	8	3	8	7	5	2	2	10	5	6.83333
ARIH1_21030	69	118	43	46	24	31	65	73	33	58	97	106	35	55	59	69	48	30	91	96	30	47	33	28	47	92	55	83	40	62	40	79	76	23	51	49	62	72	75	34	33	21	54.9583
ASNS_12040	7	32	5	4	1	4	31	85	48	20	57	14	1	11	16	12	23	10	183	16	2	45	3	6	0	10	112	67	27	46	25	32	9	22	79	32	10	27	20	14	30	5	34.25
ATP1A1_12191	2584	3582	1712	2634	1744	1933	2867	3750	2333	2897	4363	5876	1442	1992	3183	2109	2885	1996	4331	4625	1895	2037	1711	1946	2578	3760	2587	4813	1649	2729	2610	3354	3442	1856	2243	3661	2744	2924	2719	2172	2234	1632	2760.5
BRD2_15535	68	65	14	22	36	22	66	99	44	45	86	68	23	33	55	66	41	16	102	96	14	30	40	30	48	92	71	138	50	61	33	96	94	16	64	73	52	43	43	27	33	21	56.9583
BTG3_21791	3	23	8	10	5	12	15	55	16	25	37	21	1	22	16	26	22	4	83	23	6	52	2	5	3	21	28	73	17	25	31	57	16	26	48	29	34	23	24	12	23	16	28.2083
CARS_14910	227	228	165	258	192	159	206	219	125	268	341	406	122	150	285	237	134	184	184	393	181	147	157	202	241	392	186	264	124	235	186	241	385	103	179	199	246	263	239	183	161	101	216.333
HSF1_20370	901	669	429	757	794	554	846	827	496	745	1030	1389	481	557	1023	709	482	558	850	1275	505	480	592	601	941	1254	582	965	373	739	582	792	1176	354	391	811	818	680	850	563	536	381	712.125
HSF2_15018	50	127	42	70	22	40	79	108	62	65	143	114	15	42	39	76	54	24	140	112	44	51	28	36	50	87	101	124	57	103	60	87	77	52	78	63	39	72	61	32	47	20	67.5417
HSPA5_14023	1938	3522	1211	1919	1312	1622	2201	2719	1431	2193	3925	2911	863	2234	3420	2613	1846	1800	3123	4683	549	2142	1443	1663	2164	4276	2162	3040	1401	2753	2144	3258	3700	1351	1823	2682	2845	2914	2625	1715	1958	1420	2409.75
IRF1_21247	154	170	65	106	183	88	204	210	99	162	213	205	83	93	164	108	135	85	200	235	87	92	97	131	148	158	149	196	116	126	154	197	173	158	128	124	171	177	148	103	116	97	145.042
LMNA_18368	2900	2884	1368	1892	3033	2299	3539	3831	1599	2206	5020	4715	1270	2651	3917	3126	1898	2370	4629	5591	1229	2936	2264	2482	3655	5040	3226	4629	2059	3582	3405	4135	4697	2699	3147	3487	4331	3806	3652	2429	2791	2037	3414.08
LRCH4_11541	49	43	30	42	60	28	34	50	35	47	69	70	22	28	38	42	22	20	56	52	38	12	37	30	47	58	27	47	9	26	21	29	45	11	30	31	36	18	19	20	10	14	30.125
MAFG_20735	142	61	74	144	247	102	68	71	53	97	154	182	73	80	173	125	35	107	75	209	181	91	146	123	237	183	70	91	54	106	83	133	203	60	55	109	170	125	124	118	86	72	121
CBX4_16907	825	975	339	542	779	476	1055	1794	769	772	1688	775	287	712	1161	756	591	479	2739	1899	483	624	566	475	690	1400	1030	1800	356	943	526	1096	1296	385	491	905	663	787	641	477	458	405	880.625
CCNG2_20708	19	13	3	15	6	13	22	18	4	9	17	9	13	4	17	7	15	7	32	27	4	3	6	3	8	32	5	14	3	6	7	13	21	3	6	6	9	5	6	4	1	1	9.375
CHKA_14315	634	644	352	550	755	411	575	578	341	621	842	831	288	420	762	479	417	456	474	916	414	421	524	511	610	838	370	707	317	535	476	429	842	271	317	524	710	685	637	502	405	304	530.792
CITED2_21729	171	101	87	148	195	150	184	100	71	112	192	210	80	104	114	132	86	86	148	215	158	108	133	136	226	231	124	102	96	159	141	150	158	100	100	138	160	178	137	113	95	64	140.417
CKS2_19000	408	2369	458	499	39	265	1108	2568	1265	1006	2312	1527	237	513	787	670	1648	277	4739	1288	140	943	117	221	180	1044	2345	3454	978	1584	973	2460	917	1141	1366	1350	531	883	652	312	867	625	1212.92
CTGF_17007	16	5	1	17	7	1	18	6	7	7	19	8	9	9	4	15	7	4	7	24	0	5	2	4	8	16	2	17	1	2	11	2	9	7	2	4	5	10	7	7	7	1	6.66667
TGOLN2_23562	234	174	95	135	198	106	241	249	109	158	257	257	95	136	230	131	114	132	310	306	136	164	135	91	168	295	125	237	64	132	108	139	226	76	107	208	153	141	146	143	97	74	157.542
TNFAIP2_24912	10	14	7	21	5	5	18	17	5	26	33	7	11	19	21	21	12	5	9	22	5	3	10	8	17	29	14	11	14	23	12	19	21	1	12	8	13	7	12	9	1	5	11.875
TNFAIP8_7234	48	46	14	13	4	3	34	36	22	17	33	64	11	18	40	15	33	12	28	21	15	20	6	5	2	31	23	34	14	20	26	26	36	14	24	26	4	18	24	8	15	11	18.7917
UHRF1_17708	77	152	72	108	68	81	81	133	84	134	157	137	37	68	142	96	94	63	175	202	85	55	73	64	110	176	83	164	30	100	53	142	156	40	38	100	72	91	79	74	69	39	94.5833
VDR_21221	28	25	10	19	17	13	20	27	7	17	18	66	10	11	37	23	16	8	32	40	11	16	10	9	21	25	12	32	14	12	8	38	43	3	10	33	21	19	8	20	9	8	18.9167
ZNF180_19559	104	164	66	60	75	61	152	233	112	166	203	214	65	84	192	111	91	102	230	226	43	97	73	88	100	180	178	314	92	153	136	186	188	133	164	142	140	166	140	86	136	96	145.292
ZRANB2_16430	60	114	86	132	111	100	73	65	37	75	187	328	48	78	124	61	65	67	107	117	86	101	114	96	186	195	90	89	112	103	100	77	101	102	79	117	105	123	80	92	111	70	106.375
AARSD1_26785	6	8	3	8	3	8	15	9	6	6	7	19	6	4	8	8	1	5	12	3	3	6	4	6	10	7	11	6	1	3	9	8	13	7	11	8	9	10	5	14	13	6	7.70833
ABCC4_26789	17	71	16	20	0	10	27	35	38	18	26	12	12	20	23	18	39	9	42	39	4	10	6	1	8	23	27	86	17	23	33	34	24	19	21	29	16	26	18	5	16	11	22.4167
ABHD14B_26791	42	72	11	18	7	10	66	83	42	33	81	76	5	12	29	17	61	13	108	46	14	33	0	10	5	20	40	86	28	41	32	76	50	30	27	30	20	23	15	14	34	8	32.9167
ABLIM2_26792	9	12	1	4	8	6	12	10	6	3	6	0	7	4	5	5	11	4	6	6	0	3	0	3	9	8	7	26	6	11	6	14	11	1	4	11	2	5	2	3	12	1	6.54167
ACYP1_26797	89	191	70	107	23	80	149	150	118	121	192	248	71	82	142	98	130	88	228	145	82	121	45	50	83	114	168	248	142	159	130	251	132	125	113	215	109	179	86	69	86	85	131.875
AGAP11_26808	323	173	117	271	369	239	177	113	100	266	267	303	149	158	286	245	132	168	115	287	136	170	191	249	335	314	51	148	109	156	148	194	371	66	72	150	310	205	209	199	122	84	182.958
AJUBA_26815	13	7	6	1	4	4	2	15	5	14	12	6	3	0	10	2	11	2	15	2	6	1	6	2	6	1	5	17	6	7	3	1	13	1	6	10	1	7	1	5	0	1	5.125
AK9_26816	15	17	0	4	0	7	10	1	1	4	10	13	14	3	7	11	3	7	14	18	5	5	11	7	2	6	10	14	5	2	1	11	10	3	2	6	9	3	4	8	4	4	6.83333
AKT1_26821	282	975	370	646	70	150	568	1050	772	672	1058	323	125	292	438	404	717	136	1209	658	180	331	101	145	198	498	702	1312	250	446	436	715	571	310	477	478	366	346	249	156	254	179	440.292
ANAPC15_26824	184	181	110	180	188	132	208	245	93	145	344	425	89	138	201	195	139	161	252	294	160	193	117	154	181	295	175	220	136	230	187	231	299	154	173	212	259	247	203	172	159	110	200.542
ANAPC15_26825	86	140	45	73	47	58	75	106	63	94	180	256	36	70	112	86	70	75	178	148	46	80	94	91	91	149	124	83	62	143	98	129	155	68	69	93	138	121	100	69	83	44	102.333
ANKHD1_26829	156	148	69	146	50	82	101	93	66	137	173	204	80	86	195	91	98	71	87	218	29	100	91	65	75	211	66	133	50	117	83	117	221	41	52	141	106	109	125	106	80	51	103.083
ANP32C_26837	177	281	114	172	156	198	186	316	145	177	504	267	106	208	406	238	172	195	298	389	83	177	132	208	277	347	240	309	136	279	192	382	443	117	145	246	298	267	259	199	167	94	236.833
ANP32E_26838	34	261	19	25	0	2	119	331	179	109	232	6	20	23	91	65	264	5	647	77	4	30	0	4	0	62	290	540	47	110	24	307	116	25	64	126	10	12	18	8	28	20	107.042
APITD1-CORT_26839	6	4	4	1	6	13	3	5	5	4	9	18	2	10	7	18	3	5	2	11	0	5	5	4	5	8	3	6	0	2	6	7	5	0	2	11	7	12	11	9	4	4	5.375
ARHGAP8_26848	270	188	111	140	310	255	346	413	233	268	545	496	149	227	418	288	237	294	485	425	46	287	171	261	256	427	365	587	287	361	473	527	540	315	348	381	412	430	375	223	425	226	359.708
ARMC5_26857	43	7	22	64	141	39	18	9	5	23	21	45	25	22	34	42	5	24	6	39	72	12	62	38	71	56	17	17	15	13	21	29	60	4	13	30	31	5	40	30	15	11	29.4583
ASCC3_26863	64	49	22	37	11	17	37	26	29	63	36	39	17	2	46	22	55	12	41	36	18	14	7	18	24	57	12	60	12	15	11	31	47	8	21	60	18	29	32	23	19	16	26.2083
ASCC3_26864	199	170	76	138	37	90	144	141	115	206	243	353	118	109	201	193	167	89	209	266	76	96	83	97	61	284	139	259	75	192	83	223	289	33	97	239	105	131	115	89	75	53	140.375
ATP6V1C1_26870	588	1238	432	654	328	546	981	1192	633	841	1246	2248	354	742	707	576	656	695	1301	1151	287	878	479	602	541	911	993	1308	733	1082	1169	1087	930	830	985	966	1088	1236	913	624	775	666	897.292
ATP6V1E1_26871	2	14	4	2	1	1	9	22	14	5	14	3	1	5	4	7	4	4	34	30	0	2	7	4	0	9	25	13	3	20	4	24	8	3	18	9	8	11	9	1	4	5	10.4583
ATRIP_26873	11	16	3	18	13	3	5	10	3	8	10	8	5	2	5	8	1	3	2	7	25	3	10	18	14	3	1	7	3	15	1	10	3	0	0	14	9	5	11	12	9	3	7.70833
BCL2L11_26886	411	191	172	264	245	209	280	245	155	278	399	332	171	196	413	315	179	196	204	556	197	152	265	232	299	515	149	335	99	192	144	326	505	110	122	341	301	280	260	191	165	120	252.5
BCL2L12_26887	6	9	10	8	19	18	12	28	11	11	51	17	1	13	8	16	10	18	19	16	6	17	14	15	17	14	69	14	16	25	22	10	19	9	25	4	44	16	22	8	24	11	19
BMP1_26901	16	5	7	19	17	12	10	8	1	7	11	23	4	5	6	4	6	5	6	15	14	8	5	7	12	6	8	4	2	5	2	13	3	1	0	7	1	10	8	9	6	0	6.33333
BRCA1_26902	18	33	7	10	12	12	12	26	13	44	38	20	25	26	42	26	15	14	10	49	2	10	11	8	17	40	23	42	6	27	16	19	35	4	13	25	22	19	17	12	21	7	18.9583
BSCL2_26904	505	1099	471	689	382	456	683	915	461	645	975	1267	255	446	620	495	629	431	1207	903	478	632	312	434	496	798	734	1129	524	722	783	1014	666	528	630	865	734	769	662	403	583	420	684.417
BTBD7_26905	28	39	12	14	8	25	41	38	42	38	56	46	21	31	38	26	32	24	57	40	17	33	19	9	26	29	34	40	31	44	43	65	33	41	30	40	43	33	31	14	24	21	33.2083
C11orf49_26917	10	9	5	16	5	5	9	5	0	13	25	13	3	4	6	11	5	1	9	11	0	10	10	5	8	12	9	11	2	15	9	10	6	4	14	1	10	7	13	7	4	2	7.875
C11orf54_26918	11	20	3	4	0	12	30	20	5	13	21	25	6	4	14	10	10	5	27	14	2	13	11	1	1	10	12	21	15	11	16	18	13	0	13	23	8	8	18	5	6	10	11.5
C11orf80_26920	90	106	25	53	32	24	99	98	66	108	98	68	47	45	100	52	110	25	81	101	32	42	16	31	20	84	50	161	58	80	47	83	130	41	33	120	31	36	61	24	54	28	60.1667
C11orf98_26921	46	34	34	50	30	34	41	51	26	53	90	106	17	59	79	56	20	33	48	87	15	37	36	33	44	118	26	43	37	71	43	68	84	29	27	57	48	57	48	38	31	30	48.125
METTL26_26926	520	926	583	898	747	660	642	817	526	688	1296	1643	228	815	701	560	430	631	934	1137	558	773	718	779	1058	1164	1062	728	526	1026	950	684	885	552	919	858	1338	1102	1098	841	978	555	884.292
CCDC189_26927	12	14	4	18	50	18	17	2	4	8	8	38	3	11	21	25	7	11	0	30	22	19	30	29	42	26	9	11	10	23	12	14	16	4	7	29	36	24	16	24	17	6	19
C18orf21_26929	10	14	7	6	4	4	27	23	16	11	25	31	9	7	4	7	13	3	28	18	6	15	10	12	17	10	12	22	4	17	6	22	9	2	9	20	10	17	22	5	14	8	13.125
FAAP20_26934	157	43	57	115	115	81	106	67	35	86	99	71	65	80	121	108	22	50	65	152	104	57	95	70	125	187	48	70	25	87	32	91	153	26	32	78	68	85	84	91	53	41	79.9583
C2CD3_26942	74	129	58	82	65	80	85	89	58	90	208	156	27	62	86	85	122	55	99	131	60	74	56	101	103	129	94	115	63	123	134	106	113	66	71	91	96	137	80	58	67	48	92.2917
C5orf45_26944	131	193	72	163	32	57	251	244	132	110	224	166	54	104	155	93	110	67	224	176	20	117	38	77	87	165	109	270	77	153	107	206	165	98	142	153	129	124	131	73	112	86	126.625
ERICH5_26945	8	4	0	6	7	3	12	4	2	4	6	9	5	4	5	9	6	3	5	6	1	3	4	3	13	6	2	6	3	7	7	11	8	7	5	2	6	10	3	2	0	5	5.20833
CABYR_26951	25	53	13	28	3	16	20	35	16	30	28	37	15	12	21	21	35	13	49	32	12	33	9	15	12	29	23	46	16	30	27	36	28	13	19	39	43	29	13	18	19	11	25.0417
CAMK2B_26957	17	16	9	21	20	11	9	14	11	11	18	13	9	8	15	17	3	8	10	28	13	8	16	15	11	28	4	7	6	11	5	12	28	5	5	12	9	5	14	10	3	3	11.1667
CAMK2D_26958	29	28	9	12	1	7	21	33	17	18	26	34	12	12	28	12	17	3	25	22	5	14	3	4	7	26	16	33	4	19	4	21	22	9	13	8	4	12	14	15	15	8	13.4583
CAMKK2_26960	59	125	29	46	19	25	59	119	46	31	82	44	30	33	58	61	78	20	145	100	7	44	25	20	36	95	55	88	25	75	38	77	53	18	56	71	31	35	50	34	52	15	51.875
CARHSP1_26965	107	141	64	90	83	66	136	122	65	119	156	226	66	69	101	95	110	76	130	122	58	99	49	95	86	151	94	157	76	83	91	131	177	61	73	108	88	122	73	82	89	63	98.25
CASP8_26967	30	70	12	29	22	30	45	47	32	28	70	116	24	22	38	37	14	43	69	61	10	33	29	23	20	55	28	50	18	43	28	55	78	21	27	27	45	44	29	17	24	15	35.375
CBFA2T3_26969	4	6	6	6	4	3	2	12	9	10	10	5	6	4	9	13	17	3	14	11	8	8	7	4	5	6	1	25	3	13	5	7	10	3	9	11	4	1	8	8	3	4	7.41667
CCDC148_26974	14	4	2	2	4	4	14	7	5	8	4	21	6	6	11	12	1	0	11	11	0	6	0	4	4	10	2	23	4	3	6	17	19	3	13	7	0	11	3	5	1	4	6.95833
CCDC7_26976	14	14	10	6	5	5	21	17	9	9	29	18	11	8	22	14	22	8	20	16	3	3	7	8	11	17	5	27	7	14	12	27	20	6	2	15	4	17	8	5	4	19	11.5417
CDC45_26987	92	166	121	174	129	153	112	148	102	169	271	241	51	138	231	177	120	137	149	270	141	142	167	153	267	279	116	172	130	177	174	151	260	133	155	194	300	230	205	159	119	116	181.625
CDK10_26995	262	321	100	88	124	141	403	541	273	292	661	391	116	158	350	235	333	197	645	547	23	253	121	145	134	355	360	574	211	302	284	369	351	237	235	290	251	279	255	156	195	142	279.75
CEP128_27003	11	23	3	2	0	0	10	38	34	29	34	0	5	1	17	5	36	2	63	24	0	2	0	0	0	8	16	77	8	15	6	28	21	8	26	28	0	0	7	1	4	2	14.3333
CFL2_27008	1	46	4	5	0	1	16	32	21	10	16	10	2	4	7	8	30	5	43	8	1	13	0	3	1	6	49	46	26	20	8	13	6	18	35	21	6	7	9	0	10	6	14.7917
CGREF1_27011	10	17	4	0	1	0	8	12	2	8	16	15	5	5	3	5	9	4	21	9	3	7	4	4	0	10	5	15	11	1	0	3	15	6	12	8	1	7	1	0	7	2	6.33333
CHMP3_27016	12	15	2	10	1	6	3	11	2	3	36	12	5	5	5	6	3	5	16	10	2	8	4	11	5	18	23	10	3	10	7	11	19	5	5	18	6	16	24	2	2	4	9.95833
CNOT2_27040	137	246	56	51	11	40	173	225	142	84	217	161	94	80	169	125	173	44	355	168	14	137	26	58	37	147	238	311	129	204	119	251	156	90	185	164	49	105	91	45	72	69	134.167
CREM_27059	5	27	7	5	0	2	14	21	13	19	9	9	1	2	10	10	21	5	18	13	11	8	1	6	1	14	19	27	16	7	10	9	10	10	20	23	2	15	19	9	9	2	11.625
CSK_27067	137	80	100	220	343	211	84	48	47	114	151	303	82	134	173	108	59	118	40	188	324	89	281	186	363	234	53	70	51	81	99	87	181	42	57	123	233	77	173	193	122	45	141.333
CTBP2_27072	10	13	1	13	0	3	15	44	28	10	45	26	6	2	15	10	35	9	91	29	1	15	2	3	3	4	38	75	14	25	16	28	33	19	27	35	7	9	21	4	18	10	21.9583
CTNND2_27080	18	34	9	14	12	8	20	32	27	17	30	26	12	17	17	10	23	12	38	35	2	16	5	7	6	18	14	56	14	28	13	22	21	15	33	31	13	16	17	3	17	11	18.7917
CXorf40A_27083	103	180	41	55	13	22	149	245	77	99	170	44	52	43	97	88	81	31	212	139	3	56	6	26	25	146	123	186	31	90	62	121	106	39	52	68	52	49	44	17	43	36	72.1667
DIP2A_27112	234	95	37	98	102	63	167	156	79	115	178	109	138	83	206	128	90	51	143	260	76	74	54	63	123	262	137	341	78	124	65	184	304	92	106	229	97	90	135	79	85	61	135.917
DMKN_27123	32	160	35	35	0	11	76	93	37	44	59	51	9	19	35	37	86	12	275	34	9	50	1	8	6	49	137	155	39	68	36	101	20	39	75	59	28	47	38	9	42	38	56.7917
DOK3_27136	13	8	1	10	10	20	13	11	11	21	12	10	7	15	22	10	10	12	18	23	5	8	9	15	17	20	4	24	6	12	8	20	37	11	10	10	17	21	11	11	9	6	13.8333
EBPL_27147	61	136	30	63	5	44	140	196	113	108	147	215	35	51	74	57	194	36	309	104	11	89	16	35	21	97	206	344	116	161	119	307	91	140	167	143	75	94	54	36	101	73	121.208
EIF4E2_27163	36	27	31	31	30	29	15	20	16	19	47	109	15	41	37	29	18	25	26	42	50	24	46	30	68	47	22	13	22	30	30	19	26	16	16	33	48	33	40	25	33	13	31.3333
ELP2_27168	2976	4113	1302	2148	1041	2035	4852	4357	2727	3102	4919	5575	1773	1848	3105	2034	3461	1797	5355	4098	1136	2946	1445	1712	1748	3366	3254	6203	2702	3719	3885	4611	3751	3458	3394	4078	3369	3802	3148	1860	3283	2213	3272.33
EPB41_27171	79	148	30	53	23	32	104	113	89	87	129	125	44	48	103	85	135	35	113	146	3	67	10	26	23	115	137	187	33	96	82	124	138	59	65	106	69	75	88	52	52	44	79.5833
ERG_27176	2	7	7	3	5	6	13	20	11	8	27	18	0	2	10	11	13	5	18	22	3	11	2	7	5	9	7	15	1	3	8	3	10	5	12	4	11	13	6	5	8	5	8.04167
ETNK1_27184	196	233	117	90	18	57	240	279	194	166	220	253	82	69	128	133	228	44	351	221	42	128	22	40	51	200	160	309	93	180	108	235	175	68	139	183	83	110	76	45	104	52	132.292
ETV3_27187	348	321	234	361	473	264	315	284	151	284	471	541	140	281	338	359	182	249	243	565	300	300	266	288	458	548	220	253	215	351	258	357	481	200	188	325	386	351	353	292	243	159	316.667
FAM156A_27200	19	57	17	18	3	11	29	58	28	15	39	29	6	7	23	15	35	9	67	38	7	6	1	4	5	23	30	66	7	16	13	28	36	8	15	13	2	10	10	4	26	4	18.2917
FANCA_27208	38	28	19	27	4	16	22	54	46	69	80	30	15	21	71	50	62	4	61	67	8	32	12	8	7	61	27	130	10	28	11	73	79	7	24	31	12	19	18	14	20	10	32.0417
FARP1_27211	44	58	22	30	24	19	57	84	42	51	93	99	22	25	38	44	43	33	93	86	24	44	25	30	40	54	62	68	39	64	51	51	57	27	35	54	27	47	35	30	36	29	46.1667
FBXO44_27216	29	40	13	38	12	14	27	25	9	25	19	26	7	9	30	28	22	7	30	30	7	15	12	10	13	31	15	21	10	26	19	14	24	7	26	20	34	22	23	7	19	9	18.5
FBXW7_27219	96	122	26	32	6	9	127	231	131	85	175	46	33	9	69	40	138	14	311	98	4	16	5	2	11	68	110	333	42	75	27	125	117	41	63	68	19	36	16	18	28	21	68.9167
FGFR3_27224	22	24	13	23	31	20	17	17	7	16	19	34	18	11	36	20	4	13	15	37	24	10	26	8	33	24	8	12	1	11	4	10	23	5	6	25	15	10	16	19	9	5	14.8333
FLNB_27227	831	919	409	601	345	361	1094	841	527	632	981	636	354	591	902	762	583	357	946	1468	306	457	285	345	475	1164	591	1280	222	735	443	921	1050	268	399	851	581	592	647	425	465	240	631.5
FNDC3A_27232	36	91	23	29	5	6	95	71	42	23	48	107	24	29	32	31	78	30	140	46	3	65	5	13	7	60	78	122	29	82	35	108	30	41	67	78	29	57	28	18	34	37	50.5
FOXP2_27240	36	630	34	32	6	7	241	919	411	191	756	83	21	41	69	49	396	19	1675	174	0	169	1	4	9	82	719	556	167	350	150	355	114	203	425	125	45	173	62	16	106	96	240.667
MYZAP_27256	247	163	81	123	157	107	249	169	107	131	252	259	112	102	152	138	118	102	132	268	83	102	78	93	165	192	102	169	94	116	120	162	197	121	71	146	161	186	161	127	130	78	135.583
GGA1_27264	18	50	17	13	10	4	15	20	21	22	27	36	1	15	12	11	20	10	17	29	19	11	12	12	6	7	21	30	10	12	15	14	24	6	14	17	16	19	9	8	6	6	14.1667
GGT6_27267	42	8	3	2	3	5	11	14	8	5	18	20	7	5	4	14	10	8	27	12	2	8	3	12	9	11	9	17	3	22	10	26	11	13	2	10	4	5	10	3	23	15	11.125
GNG10_27275	153	562	137	219	108	123	330	501	331	321	456	339	77	144	180	149	383	106	663	290	120	203	66	108	87	173	323	693	253	347	330	485	257	260	250	267	265	270	200	118	178	116	263.417
GPN1_27283	185	260	83	74	25	46	269	379	163	234	406	233	92	101	227	162	129	58	414	452	29	148	45	33	39	290	218	314	100	192	109	171	313	98	111	195	91	145	90	62	119	73	160.458
HFE_27307	21	29	22	18	21	19	26	36	21	25	35	15	7	28	18	28	8	8	27	44	20	20	24	22	20	32	23	19	7	31	17	8	29	10	21	30	28	40	28	29	15	9	23.0417
HNRNPD_27323	4419	4851	3380	3691	4334	3029	4169	5971	4203	6590	9660	7735	2219	3546	7394	5691	4811	3895	5788	9728	2118	3739	4392	3647	5349	9052	4483	7637	2217	4732	4146	5652	9185	2166	2973	4976	4700	5196	4842	4012	3857	2403	4874.58
HPS1_27331	44	9	8	16	25	17	25	10	8	8	23	6	27	16	25	25	7	14	19	30	31	5	31	10	14	38	7	17	4	13	16	15	40	4	0	28	15	19	11	16	8	8	16.625
IFRD1_27344	34	74	16	18	1	9	55	65	52	25	53	27	15	5	17	8	88	4	176	33	11	17	4	1	3	28	48	94	17	20	13	46	27	22	21	29	4	23	3	6	7	7	27.5
IKBIP_27347	8	60	9	17	0	2	32	41	33	17	37	9	3	10	9	10	36	0	98	28	2	21	0	4	2	12	38	54	13	16	21	50	20	24	36	28	3	22	14	3	17	19	22.7083
IL18BP_27352	23	9	13	35	6	4	18	12	11	21	31	11	11	6	26	41	18	5	13	21	25	14	2	8	10	17	17	23	2	18	1	17	38	3	1	26	7	9	4	5	1	2	11.8333
IP6K2_27355	164	35	28	53	156	101	95	72	20	58	129	158	55	77	97	77	29	56	48	148	42	63	89	61	111	174	44	57	24	70	43	55	109	12	32	63	101	45	103	84	37	33	68.6667
ITSN2_27371	106	153	52	67	45	63	174	189	100	106	206	192	57	75	164	126	113	90	194	218	0	141	33	52	79	203	156	294	129	173	192	278	194	165	162	161	184	177	138	64	136	115	151.583
KCNRG_27387	145	121	79	85	23	23	122	145	91	105	186	127	59	50	105	74	108	35	160	163	54	56	43	47	48	102	61	187	56	98	70	123	143	82	65	118	66	77	82	19	60	38	84.0833
KCTD6_27392	32	80	25	29	5	16	43	76	47	51	63	45	8	18	27	32	59	7	119	58	26	17	7	15	23	33	53	85	18	41	24	37	36	23	32	28	25	28	18	12	28	14	33.3333
KIAA1217_27395	81	44	31	29	14	42	105	65	43	59	100	82	53	44	66	59	25	44	68	140	13	39	19	23	37	94	63	100	18	64	54	63	112	23	27	58	66	70	31	43	42	46	54.7083
LMCD1_27440	394	223	159	272	169	178	256	237	147	281	447	451	214	161	346	272	225	247	220	493	209	202	199	244	261	427	170	313	119	240	263	282	433	163	158	272	282	276	271	211	169	132	250.375
LMO7_27443	31	53	11	25	0	3	55	36	34	33	33	34	22	14	28	18	48	13	36	36	11	5	11	2	11	35	21	29	21	30	21	23	45	19	18	30	21	17	21	13	15	13	21
LRRC27_27456	79	26	13	31	39	31	50	30	8	24	40	24	34	25	35	45	18	15	25	51	13	20	14	17	41	37	20	36	14	31	29	19	42	10	4	23	13	25	39	13	13	16	23.5417
LSMEM1_27464	33	29	8	10	1	15	20	44	34	41	55	13	11	10	21	27	36	25	56	51	1	10	3	10	8	35	22	68	20	24	23	35	38	8	5	25	31	16	25	12	12	15	23.0417
LYRM4_27475	14	15	5	7	6	5	18	16	5	7	12	8	2	5	17	8	13	7	7	11	8	2	2	7	7	14	18	8	2	14	7	8	9	5	2	6	13	7	13	6	9	4	7.875
MAX_27488	15	31	14	28	16	15	33	40	22	19	48	38	6	11	19	9	9	6	51	47	22	12	21	13	19	23	22	25	10	35	19	26	33	8	23	13	25	27	32	3	19	11	22.4583
MAX_27491	981	1574	681	1023	1017	827	1483	1845	1098	1268	1982	1956	555	944	1140	917	1199	845	2272	2060	623	1284	761	917	1156	1482	1483	2011	1004	1477	1488	1518	1566	1242	1395	1295	1529	1703	1366	912	1139	1033	1363.17
MDM2_27496	201	225	84	105	41	50	159	222	160	176	257	150	69	90	197	153	187	84	281	322	72	62	65	53	83	222	137	287	58	137	66	172	208	44	55	171	94	104	73	66	59	56	122.792
MGAT4A_27507	114	158	38	90	22	69	210	149	86	99	149	228	81	61	106	78	149	51	148	150	50	132	20	60	37	87	103	249	74	140	140	211	147	97	107	179	94	110	108	49	103	54	110.375
MIER1_27512	74	87	32	47	12	46	60	82	52	59	73	67	26	25	81	41	37	35	89	85	14	50	23	34	49	61	55	73	41	72	39	61	60	41	25	76	28	57	47	25	38	35	49.0833
MINOS1_27515	567	1287	531	793	346	572	737	828	484	734	1105	2196	282	458	646	544	832	535	1064	911	466	926	423	587	683	865	1057	933	879	993	1026	1122	794	832	763	914	870	1068	888	536	726	625	831.292
MOSPD3_27523	89	42	35	52	41	43	67	45	35	52	49	65	30	40	40	61	30	28	21	53	22	28	37	36	68	74	21	41	21	39	48	35	49	16	29	34	46	38	51	50	26	14	37.375
MROH1_27528	15	16	3	5	0	3	9	9	8	10	22	4	3	7	8	0	18	1	56	15	4	8	2	5	3	13	26	24	8	10	10	17	13	10	9	14	5	1	7	1	4	0	11.0417
MRPS24_27531	114	282	180	261	167	171	138	190	92	137	277	295	47	119	117	138	126	98	228	161	154	140	98	157	179	175	155	141	117	185	174	150	149	155	182	190	169	152	190	147	120	113	157.542
NBPF15_27565	64	92	30	45	13	10	73	85	33	35	44	29	28	45	50	37	45	22	104	94	5	43	9	19	30	61	26	75	22	40	44	44	30	9	29	46	30	23	19	13	29	22	36.0833
NDUFV3_27573	79	397	171	211	37	103	208	292	172	186	380	235	30	150	157	119	156	68	474	260	49	186	66	144	61	163	336	270	161	249	191	197	151	115	231	173	193	172	179	99	197	94	183.792
NME1_27589	2099	5290	1688	2649	1279	2825	3081	4584	2336	3127	6088	8034	1098	3115	4110	3651	2539	2879	5426	5221	698	4411	2205	2732	3070	5365	5575	4699	4119	5274	5592	5105	5259	4299	5268	4520	5698	6005	5211	2764	4744	3276	4439
NR2F2_27597	1406	950	830	1409	2325	1199	1187	1028	570	1091	1488	1476	663	907	1295	1163	576	857	779	1650	1486	633	1282	1114	1865	1624	666	981	578	1030	936	1099	1663	494	573	1104	1382	1145	1256	1122	753	490	1071.04
NUBP2_27613	195	190	131	164	73	90	180	269	172	195	303	196	95	162	225	211	98	76	207	276	80	108	91	77	128	320	251	231	72	230	97	166	302	41	109	152	120	148	144	106	101	49	150.25
OLFM1_27621	224	302	165	248	64	147	233	243	166	300	439	528	86	181	293	279	241	166	247	481	92	217	113	106	170	457	235	296	185	233	211	245	387	170	177	221	240	287	229	141	184	104	226.167
OSR2_27637	668	942	532	712	418	588	1082	1307	760	1033	1505	1391	337	752	974	887	861	632	1321	1549	434	826	501	563	616	1221	1003	1793	597	1148	921	1347	1253	759	1043	1359	1185	1040	1033	699	978	595	991
PCDHGB4_27653	24	15	3	9	6	21	33	22	18	34	34	31	14	10	43	19	37	4	37	31	1	9	10	10	3	16	21	41	7	16	13	45	62	3	5	15	15	29	8	5	15	8	17.7083
PDXDC1_27669	213	289	96	136	52	89	278	279	197	287	443	315	125	147	380	217	264	113	314	422	75	165	61	91	90	412	247	421	185	293	232	327	440	94	159	277	171	211	182	98	158	123	218.667
PHF19_27677	100	166	138	251	139	148	95	130	79	173	174	288	38	136	138	145	175	170	171	174	120	153	141	125	260	214	130	219	124	163	169	167	225	120	110	171	172	191	204	128	142	92	161.875
PIGF_27685	15	94	20	20	6	18	53	61	47	40	42	82	14	15	26	18	73	9	102	30	7	22	6	6	8	21	59	104	39	66	44	114	39	53	57	54	28	27	20	20	13	14	39.7083
POLR3GL_27701	775	516	410	410	1216	476	752	639	403	553	862	1505	385	365	758	577	431	498	1169	1286	497	565	682	666	841	1052	591	943	508	699	786	665	1025	608	598	739	831	779	744	456	453	514	737.375
PPP1R12B_27709	9	30	8	6	3	1	11	14	10	8	5	7	9	8	12	5	13	3	23	10	4	16	4	8	9	13	7	15	5	5	11	28	7	9	9	12	4	4	10	3	5	0	9.20833
RBM4_27765	987	1272	409	538	401	526	1230	1560	868	1104	1816	1145	477	690	1410	780	877	547	1815	1668	261	884	430	506	566	1475	1241	1936	698	1237	847	1451	1625	645	783	1179	725	991	828	538	634	481	976.833
RDM1_27773	25	11	13	23	22	15	25	11	15	23	45	36	7	12	30	14	12	11	36	36	11	16	10	13	21	36	6	38	21	23	9	21	32	4	11	29	27	17	18	10	11	4	19.1667
RIMKLB_27789	50	59	18	36	15	8	53	34	22	41	81	24	40	26	39	49	31	17	59	80	8	14	28	23	13	34	28	59	16	49	10	53	55	14	19	35	19	29	17	10	15	17	29.3333
RNF166_27797	20	50	10	8	4	6	31	61	28	21	58	29	7	17	17	18	26	10	126	55	0	40	7	5	10	40	63	76	15	67	8	68	23	17	32	40	22	25	41	8	19	5	33.8333
RPP21_27805	327	1260	477	617	130	255	675	1165	666	825	1365	712	100	325	389	438	688	287	1421	977	225	457	159	265	219	549	912	1148	386	619	510	725	629	434	652	480	494	622	482	236	377	262	551.667
RRAS2_27813	327	445	160	255	137	208	437	516	285	386	628	756	179	291	448	340	336	306	530	533	106	364	211	302	268	467	455	620	333	408	497	517	599	332	338	403	448	546	388	280	369	243	398.208
S1PR3_27821	51	43	38	36	61	43	27	29	27	43	51	87	21	20	48	36	29	36	65	74	39	38	32	32	80	66	35	40	15	40	29	42	38	14	24	49	32	24	44	43	37	21	39.7083
SEC11A_27829	16	71	15	10	0	3	54	141	80	65	171	8	10	20	60	51	48	5	161	100	4	9	0	1	0	72	187	115	23	61	19	60	67	29	51	40	9	11	11	2	11	14	44.0417
SHOC2_27853	14	24	7	5	5	1	9	11	13	11	16	15	3	17	11	13	6	6	25	32	6	10	6	4	4	11	23	34	7	13	2	12	6	2	5	10	10	5	13	7	2	4	10.5417
SLC5A3_27877	26	34	13	26	2	1	18	30	20	17	48	45	7	6	23	15	24	7	30	40	6	20	5	9	12	34	15	57	9	22	9	26	27	10	15	22	9	15	12	9	19	9	18.375
SMUG1_27885	14	17	8	9	1	4	47	45	24	23	17	11	6	10	24	14	33	9	47	25	0	12	4	6	10	12	20	41	11	18	26	32	21	5	14	31	18	21	10	3	18	2	16.9583
SPECC1L_27901	60	49	25	18	28	27	58	60	51	54	89	34	53	36	94	48	46	18	109	89	19	50	28	31	33	113	54	155	31	72	57	61	120	10	27	86	15	44	20	26	16	24	53.75
STOM_27917	31	175	51	40	0	10	80	114	61	59	97	91	12	33	47	39	100	22	120	83	10	46	5	9	10	56	106	150	36	63	43	69	71	37	54	51	32	36	29	12	32	29	49.5417
TMEM189_27973	24	128	14	32	2	26	54	111	61	43	98	54	14	13	53	23	89	11	159	51	16	44	5	4	12	63	69	192	29	50	41	102	62	55	52	76	39	32	21	13	36	27	52.0833
TRIM13_28005	87	148	51	67	18	40	134	150	67	106	121	176	54	48	84	53	120	38	170	78	48	89	15	48	42	66	156	213	102	119	99	147	77	86	69	152	94	69	73	30	63	57	90.0833
TTC39A_28021	41	19	7	6	21	11	17	8	14	38	31	16	12	9	34	21	12	4	11	20	33	13	5	16	7	15	0	29	7	11	6	13	50	3	3	11	5	13	17	7	3	0	12.4167
USP33_28045	69	130	48	30	32	52	113	117	77	83	129	230	31	60	80	52	77	58	152	102	13	85	40	29	43	99	89	124	73	124	113	118	84	59	74	107	78	101	81	47	74	57	81.9167
VEGFA_28053	147	94	57	96	118	112	194	172	105	111	232	246	95	137	169	107	99	124	178	230	55	139	110	90	172	219	153	268	111	182	165	230	185	138	126	220	189	205	220	155	111	130	165.875
VPS45_28061	51	72	26	47	22	57	48	61	31	42	35	161	16	32	44	42	45	24	100	73	24	35	16	31	38	71	45	68	17	52	50	50	41	24	36	74	33	61	38	35	34	23	44.5417
ZBED6_28085	12	16	4	7	0	6	20	11	7	7	19	12	9	8	10	12	10	4	21	11	6	7	0	5	1	12	3	37	1	12	9	14	19	6	8	14	9	7	11	13	6	8	10
ZNF83_28149	316	625	148	90	18	59	639	761	431	321	573	311	109	79	223	166	580	92	1024	431	38	167	29	86	45	214	339	889	221	367	269	465	305	243	306	373	151	190	166	76	200	118	279.667
ZSCAN31_28157	31	83	19	38	17	22	57	61	33	28	60	73	18	15	28	18	55	15	79	49	15	30	25	17	10	26	35	76	30	46	29	36	38	25	25	29	48	31	22	7	30	19	32.375
ABCC1_15868	359	392	153	259	240	160	402	454	194	310	667	310	169	303	498	317	206	156	583	848	124	188	170	195	299	641	264	511	92	322	188	422	548	104	140	352	288	314	314	181	251	151	312.083
ABCC2_22	7	10	4	11	9	2	9	3	5	9	21	15	5	7	7	4	5	9	6	11	4	3	6	2	6	16	4	6	1	13	7	5	4	8	15	5	10	10	13	5	8	2	7.08333
ABCC3_23353	24	15	10	14	16	6	17	16	12	16	32	23	11	5	18	19	8	12	29	45	15	5	11	8	27	29	26	23	3	19	6	31	27	3	9	13	5	7	13	11	2	10	15.7083
ABCD3_29	12	1	3	9	26	10	2	7	3	4	8	2	5	15	15	5	4	11	8	15	25	5	16	5	10	7	1	4	7	6	6	2	20	4	4	7	9	5	9	8	6	2	7.95833
ABCF1_35	348	673	234	390	274	241	339	462	267	347	634	575	164	292	490	355	358	207	542	680	252	315	244	266	408	604	280	530	200	361	265	490	541	171	266	381	338	412	452	299	286	197	365.833
ACAT2_56	81	234	79	143	62	91	82	130	96	148	191	248	41	78	118	109	127	104	148	164	102	103	77	72	112	128	116	128	107	134	117	164	144	95	106	133	95	139	130	91	126	89	117.5
ACBD3_59	181	225	99	149	138	133	187	199	88	166	266	418	84	117	192	158	183	128	242	308	113	149	153	121	160	251	238	284	109	226	196	198	182	124	102	183	204	171	179	103	139	89	176
ACLY_66	93	207	85	151	36	27	94	175	83	152	210	170	48	73	157	111	125	38	195	151	37	41	41	42	54	189	111	187	34	95	53	150	116	38	38	123	68	72	55	48	50	39	84.4583
ACOX1_20713	337	338	259	399	301	239	266	363	218	346	559	382	150	227	362	246	161	199	194	547	328	193	207	235	371	422	209	274	76	211	176	218	373	82	176	243	289	237	288	183	179	144	243.958
ACTG1_85	12262	38188	10176	11483	1428	4840	28388	40241	21601	20638	43929	14958	5521	9664	14433	13179	23836	5882	47180	29388	2512	13570	3147	5631	4927	16955	26141	35788	10619	21606	13971	26927	19784	11347	17417	14476	10904	15630	10120	5757	11338	7157	15928.8
ACTR2_96	2393	5628	2140	3306	448	1801	3475	5407	3223	3860	5384	6531	1346	2383	3301	2440	3750	2161	5940	5081	1593	3043	1359	1798	1673	4255	4223	5949	3023	4258	3957	4828	3984	2947	3589	4167	2950	3984	3298	2028	2951	2281	3464.96
ADAM10_102	80	144	35	24	3	30	245	412	212	135	261	90	33	64	117	76	179	43	510	206	3	119	6	23	17	119	295	518	161	267	142	279	123	140	206	161	94	135	92	36	103	71	159.417
ADAR_19536	22	48	21	44	21	15	17	29	12	11	26	28	8	13	28	27	26	9	35	37	20	34	13	22	40	32	16	33	13	14	4	42	29	11	18	25	23	18	17	11	14	11	22.1667
ADARB1_112	98	98	32	55	41	33	81	62	62	60	98	62	45	33	82	76	69	24	82	114	35	29	31	52	36	111	57	96	21	57	32	70	115	9	29	58	44	49	43	40	15	16	51.7083
ADD3_16935	32	20	9	9	12	46	29	63	43	48	72	96	5	40	32	25	40	50	88	74	4	31	18	23	18	42	71	85	30	52	49	46	42	45	52	47	59	78	56	35	63	57	48.5417
ADI1_135	309	435	212	312	99	136	255	326	189	297	481	561	144	230	360	272	263	191	293	453	190	268	166	203	204	565	352	311	226	292	210	327	421	147	181	329	310	357	299	244	185	156	278.708
ADK_139	773	1297	573	932	403	527	904	1044	706	1017	1331	2102	391	549	957	696	1023	437	1392	1290	785	755	403	587	607	1177	848	1472	703	994	933	1122	1113	752	874	1325	865	966	905	588	841	585	911.75
ADNP_16532	750	1231	255	325	171	248	1250	2102	979	767	1972	1070	386	549	1267	787	898	449	3276	1948	87	676	278	283	282	1377	1286	2945	578	1087	790	1409	1427	690	988	1052	735	857	768	401	645	536	1016.71
AGL_162	23	43	8	14	0	5	41	41	23	41	49	40	18	20	39	8	41	5	60	32	4	16	8	19	1	28	39	65	11	28	30	47	37	15	29	81	7	26	19	8	10	20	26.6667
AHR_23752	23	77	6	20	0	4	64	93	69	47	67	5	20	12	36	33	64	7	81	64	0	17	0	2	4	57	81	162	9	46	13	84	46	18	14	38	5	12	9	3	12	13	32.9167
AKAP1_14313	23	91	35	32	6	11	29	53	28	49	60	91	20	27	34	34	30	19	42	65	9	37	5	23	23	53	31	42	13	36	35	28	48	2	22	28	33	34	27	23	25	12	29
AKAP11_14102	118	175	73	84	14	45	98	116	64	123	145	224	73	42	144	102	112	33	176	170	31	82	38	34	30	113	108	206	52	111	73	145	160	34	83	154	46	57	60	39	47	33	86.75
AKAP8_195	374	418	198	316	622	442	473	542	360	401	778	692	213	445	638	357	286	464	530	834	248	444	408	359	529	706	505	733	327	550	563	515	683	368	453	556	593	640	654	374	425	377	515.583
ALDH9A1_231	85	182	48	86	17	36	112	132	91	94	135	80	35	51	100	98	128	38	169	136	14	70	11	33	23	132	90	213	62	114	77	240	139	45	68	107	51	69	42	25	38	37	83.5417
ALG6_21797	105	264	69	74	3	17	192	374	248	208	344	67	34	67	176	114	276	36	475	209	6	109	10	17	5	131	250	534	98	208	115	265	193	89	214	216	42	106	41	34	66	61	145.583
AMIGO2_19750	136	343	107	192	60	80	239	202	177	194	249	249	58	85	139	124	187	104	321	214	68	119	50	88	115	173	229	324	96	148	138	265	159	110	127	158	146	187	117	97	131	105	153.542
ANAPC1_265	43	72	12	21	2	5	36	57	21	22	48	48	25	18	28	23	61	13	182	33	6	16	0	7	5	34	90	116	21	51	21	70	43	16	24	32	14	23	12	14	20	9	35.7917
ANAPC13_21325	1308	2144	839	1648	1071	1539	2035	2782	1466	1926	3403	4367	723	1652	1984	1425	1508	1762	3631	2794	949	2189	1305	1433	1725	2496	2784	2971	1965	2569	2769	2279	2419	2326	2526	2432	2655	3087	2464	1483	2054	1752	2294.04
ANKRD17_280	61	65	33	28	9	27	73	73	67	85	80	181	49	51	90	60	53	58	52	138	32	33	25	34	29	115	48	126	34	83	48	88	122	50	60	93	59	61	48	40	66	30	63.0833
ANP32B_25773	397	360	256	329	232	212	366	490	225	273	587	613	221	363	420	409	207	288	670	646	510	283	419	293	451	653	344	443	127	326	244	339	452	156	240	434	317	360	285	304	203	205	362.667
ANXA1_24071	53	71	18	52	32	47	69	86	35	42	82	124	48	56	47	24	43	54	140	85	47	48	23	35	36	62	68	95	30	58	82	64	68	69	75	75	97	66	68	40	64	29	63.5
ANXA2_304	4690	4074	1995	3209	3002	2531	4161	3448	2081	3331	5730	5169	2475	3083	5147	3681	1923	2637	3100	7009	2769	3073	2459	2633	3798	6215	3164	3441	2233	4109	3336	3952	6129	2115	2823	4064	3920	4642	4346	2919	2746	2024	3625.79
ANXA3_16294	487	500	211	309	164	263	527	435	283	383	547	801	208	266	356	279	291	324	608	642	223	370	236	283	320	497	354	528	292	367	405	363	470	287	307	335	398	477	376	270	316	239	373.458
AP2A2_321	19	20	7	25	0	0	12	13	7	13	20	4	15	2	15	12	9	0	6	34	3	0	2	0	1	32	5	18	5	11	3	15	26	0	3	15	3	4	2	0	3	2	8.04167
AP3D1_17124	665	1314	632	956	616	583	936	1281	711	912	1795	1233	316	525	1030	748	832	515	1791	1585	437	690	463	618	808	1264	823	1322	510	885	794	1113	1269	549	720	866	884	844	782	568	689	484	864.917
APBB2_336	456	363	223	393	508	275	346	290	184	356	465	1012	237	274	420	320	237	263	339	636	304	219	271	311	495	589	221	354	175	261	268	313	531	174	168	401	391	308	332	286	207	180	322.25
APC_15743	20	37	27	24	28	32	30	26	24	36	62	54	8	29	23	13	37	20	50	33	13	26	19	21	15	31	28	40	36	50	23	26	28	21	24	38	38	25	31	43	35	19	29.7083
APOB_24157	2	2	2	3	0	2	6	21	8	11	10	0	3	11	9	5	19	6	4	1	0	1	1	1	2	3	13	13	10	8	8	6	12	13	14	10	8	14	6	7	8	7	7.08333
APPBP2_370	5359	7423	3191	4619	2990	3607	7092	8532	5546	6803	9637	9169	2863	4008	6442	4087	5972	3648	9322	9490	2676	4387	3022	3391	4188	7181	5948	11051	3451	6158	5120	7556	7508	3993	4951	6729	5649	5964	5244	3423	4229	3138	5573.71
AQR_18454	115	214	62	116	72	114	144	183	126	167	274	344	60	101	132	99	177	112	256	210	46	143	71	103	109	190	196	332	115	186	157	186	214	141	167	213	157	211	129	93	144	133	162.583
AR_15392	121	97	71	90	111	76	95	90	40	108	139	117	67	47	96	75	62	51	60	175	60	47	64	74	78	152	75	164	38	96	62	132	126	44	57	115	88	104	96	77	57	34	86.4583
ARF4_391	199	449	138	171	50	119	303	482	280	321	497	821	78	194	263	157	409	148	703	298	50	252	70	106	99	250	388	714	234	382	312	557	251	236	313	451	221	390	207	144	209	182	292.458
ARFGEF2_402	297	258	140	270	405	209	218	166	125	238	262	352	156	153	305	249	154	191	128	377	140	127	225	175	335	385	135	206	95	205	158	182	362	66	92	260	216	238	236	195	143	115	199.833
ARFIP2_405	57	100	58	65	33	80	69	99	61	75	103	171	30	49	75	68	79	67	127	104	63	47	62	54	82	127	88	86	51	95	85	90	109	48	58	86	85	94	56	59	80	48	78.5
ARHGAP21_19089	136	252	101	150	80	96	206	240	142	138	256	204	80	129	224	167	150	88	280	336	57	100	88	128	121	200	190	263	66	182	114	172	247	105	145	137	190	186	168	151	108	94	159.5
ARHGEF2_423	36	30	15	16	32	23	27	24	12	34	46	72	21	18	59	28	20	20	42	54	21	31	33	19	60	62	13	32	17	24	19	28	47	16	10	32	25	41	28	20	13	19	29.4167
ARID5B_433	13	16	4	10	3	7	6	17	10	9	37	25	5	12	14	11	27	7	34	19	8	19	4	14	5	12	22	24	1	11	5	12	18	7	21	12	7	5	5	2	8	7	11.75
ARL6IP1_13917	25	268	34	19	7	25	89	183	103	93	152	161	23	23	56	39	161	22	497	62	13	77	7	19	9	91	226	254	70	90	80	140	74	87	116	100	34	56	39	32	69	52	95.5833
ARL6IP5_445	178	286	105	136	140	187	243	285	160	228	323	534	123	146	269	180	195	198	252	265	112	262	144	163	160	337	298	299	240	329	288	288	259	211	243	317	295	338	288	210	243	169	250.417
ARPC2_17930	785	3470	887	1372	258	668	1819	2910	1449	1466	3816	1681	411	1102	1622	1310	1545	748	3870	2583	295	1485	376	712	674	2139	2636	2841	1130	2199	1755	2289	1931	1558	2202	1619	1686	1923	1619	780	1530	1134	1706.92
ARPP19_466	698	1618	693	932	261	480	867	1142	605	892	1470	1729	305	517	664	695	904	437	1361	1268	497	685	385	525	583	1071	820	1091	428	810	588	898	977	410	691	794	614	756	717	488	588	407	727.167
ASAH1_474	24	28	11	8	2	0	25	20	7	10	21	1	8	0	7	7	2	1	14	17	0	2	0	3	0	16	4	29	1	8	5	16	13	0	8	8	0	4	1	1	1	2	6.375
ASCC3_480	56	100	36	33	36	50	85	146	86	64	140	135	30	78	79	59	76	70	162	138	19	98	58	43	61	111	138	148	81	110	125	114	100	68	82	117	141	86	113	76	100	52	97.5417
ASPM_487	5	30	16	13	0	2	8	18	11	15	18	8	4	7	16	3	24	2	27	19	18	9	1	2	0	19	16	36	8	16	4	30	11	1	8	27	3	5	4	2	3	3	11.3333
ATAD5_21054	43	84	40	54	11	33	70	76	69	99	114	157	32	35	86	62	77	24	90	144	45	46	33	49	40	78	58	144	37	80	45	74	91	28	46	79	32	51	55	25	36	35	60.0417
ATM_16849	33	36	5	23	4	7	39	39	25	27	44	22	19	14	36	11	44	6	60	42	3	19	4	19	7	32	30	69	16	39	35	42	32	15	10	27	22	29	20	11	12	6	25.0417
ATMIN_513	129	210	47	14	2	5	234	299	159	178	313	35	55	45	137	115	179	5	386	209	0	55	1	9	5	189	235	436	40	182	41	323	186	43	81	158	18	34	23	7	46	20	113.625
ATP11C_19755	16	70	13	3	0	0	72	148	68	43	60	1	9	0	32	23	69	0	361	52	2	0	0	0	0	17	67	239	2	52	4	96	28	3	20	42	0	2	5	0	0	2	41.4167
ATP1B1_527	638	1230	360	471	152	369	945	1396	988	1063	1552	1335	324	524	902	679	1206	490	2003	1327	218	694	294	368	333	957	1106	2024	673	975	792	1381	1156	831	850	998	687	1002	635	439	697	506	872.75
ATP5A1_536	14	12	18	15	13	8	4	8	6	5	21	26	5	11	12	8	8	4	30	12	10	14	7	10	11	25	21	12	6	4	5	8	5	8	16	14	2	6	12	3	11	1	10.5417
ATP5F1_11098	1452	3216	1101	1026	373	1583	2032	3189	1822	2082	3899	10783	595	1710	1761	1383	2170	2000	5141	3462	413	3037	1112	1750	1202	2681	3538	3468	2723	3329	3919	2353	2345	2714	3089	2712	2894	4045	2936	1775	2795	2280	2738.04
ATP5G3_546	165	609	170	216	36	118	331	635	379	411	714	522	104	230	364	278	436	148	800	444	87	364	85	141	86	394	631	787	300	643	400	695	444	377	416	481	249	414	267	153	274	217	381.208
ATP5S_554	17	29	7	11	1	8	20	45	22	29	34	62	9	13	24	17	16	8	53	22	1	9	1	6	10	15	24	66	16	22	12	29	32	7	13	25	1	14	10	11	9	6	17.25
ATP6V1D_574	75	254	28	45	7	27	179	263	99	89	183	83	23	53	82	74	131	16	384	122	8	114	15	19	10	149	269	378	116	181	105	327	113	127	186	126	68	115	73	20	75	61	131.708
ATXN3_580	70	111	45	40	15	33	73	56	46	68	103	155	28	36	51	35	60	31	102	75	56	42	29	33	37	75	38	67	27	61	48	68	69	37	43	71	53	78	64	38	57	22	53.75
ATXN7L3_16052	73	100	41	56	4	40	68	100	87	96	159	130	41	52	122	71	63	31	137	188	5	69	20	34	20	120	73	134	28	72	76	93	103	39	55	80	58	83	51	25	49	36	68.6667
AURKA_586	75	266	102	191	46	139	83	120	91	136	212	374	25	100	159	147	146	71	167	168	68	154	107	101	151	170	131	167	84	182	171	225	175	101	104	159	177	189	140	101	148	84	142.667
BAG1_18045	296	197	78	97	0	8	260	259	141	204	291	6	135	22	251	146	141	5	208	315	19	6	0	6	3	216	122	316	6	132	8	188	323	12	14	117	9	21	2	8	7	12	86.25
BAG2_12209	79	213	54	114	91	105	135	259	142	157	322	296	60	102	181	125	119	117	335	236	53	158	98	84	135	190	226	308	166	198	201	222	185	181	187	153	158	214	142	116	149	105	175
BAMBI_634	1334	2108	1030	1528	736	744	1544	1916	999	1314	2014	2341	502	1082	1192	1027	1068	764	1902	1865	985	1279	705	879	1028	1703	1344	1836	810	1433	1213	1506	1305	849	1351	1640	1338	1447	1332	929	1362	809	1285.42
BCAS2_650	656	2891	678	992	272	486	1269	2192	1249	1421	2523	2363	458	657	1213	887	1859	636	3974	1426	321	1343	312	505	458	1229	2612	3072	1188	1668	1463	2301	1521	1322	1823	1256	964	1544	1025	533	1015	912	1407.79
BCL2_658	82	24	30	63	33	36	65	26	38	79	64	42	21	38	98	74	31	37	40	76	54	34	47	46	46	86	26	59	15	48	21	52	99	13	28	47	38	85	42	40	24	17	45.125
BCL2L2-PABPN1_667	26	42	4	23	3	0	18	36	19	26	34	2	21	8	30	17	27	1	19	23	1	3	3	2	1	35	46	26	9	22	1	47	31	1	0	8	5	8	6	1	4	7	12.875
BET1_684	138	186	70	114	23	96	146	161	103	140	181	348	69	90	110	74	116	83	222	158	52	147	53	83	47	156	180	181	127	203	122	162	174	104	155	154	94	150	118	61	108	100	129.625
BID_696	74	107	61	145	110	82	75	115	47	88	148	168	41	90	114	87	68	73	87	152	74	85	140	100	131	165	109	113	36	119	62	89	149	34	79	107	110	96	137	92	77	54	99.875
BIRC2_703	37	46	5	9	1	16	51	69	28	33	49	44	11	15	40	17	30	15	72	50	0	37	3	10	6	39	50	90	21	42	35	55	30	42	41	58	9	43	30	19	21	19	34.25
BIRC5_709	4	13	2	1	0	1	13	28	12	6	31	4	3	8	28	24	7	4	27	19	3	7	2	6	1	31	39	45	8	31	10	32	32	7	12	24	9	13	10	7	2	5	15.9167
BLM_716	116	198	106	187	117	175	118	228	123	189	276	465	79	145	250	181	133	173	281	354	128	127	197	181	261	299	180	294	100	224	174	246	305	97	172	203	278	267	235	197	160	127	211.958
BLOC1S6_728	362	283	124	107	304	337	655	702	297	348	719	554	166	473	558	382	207	325	791	787	47	421	290	278	344	589	654	757	377	771	603	607	664	448	608	539	559	720	561	280	439	379	521.375
BLVRA_731	66	72	40	45	22	27	56	26	23	39	71	57	17	46	53	61	28	18	45	49	27	22	23	25	47	85	62	24	16	27	27	39	57	16	28	46	34	46	38	36	34	15	36.1667
BMP4_737	7	22	12	12	0	9	24	45	25	32	40	24	10	20	17	17	26	12	38	36	16	10	5	2	3	32	28	80	13	22	15	53	26	21	31	21	9	31	22	12	11	11	22.8333
BRCA2_14387	8	16	5	0	0	0	27	36	16	30	31	0	7	6	39	29	19	2	47	30	0	1	0	0	2	21	24	61	0	21	0	23	34	1	6	19	3	3	4	0	0	1	12.5417
BRD4_767	669	313	344	800	1287	681	445	365	254	572	679	836	362	471	957	682	330	506	299	933	737	350	736	700	1290	1198	264	649	242	552	455	606	1163	307	249	625	756	580	663	659	420	281	613.083
BRE_12868	89	168	71	133	27	53	120	134	73	138	146	190	39	78	84	95	80	51	194	198	64	69	54	68	60	129	134	134	41	117	93	120	123	46	81	58	80	115	113	55	65	50	94.2083
BRIP1_16491	144	634	159	162	5	78	361	811	590	472	532	201	80	125	302	211	701	101	1147	377	27	214	38	57	42	228	551	1187	192	538	217	620	348	173	316	473	168	238	182	102	197	111	322.625
BTBD1_781	518	625	280	481	615	581	626	626	409	523	898	1485	300	500	713	488	541	521	858	862	366	680	483	583	794	840	731	911	707	726	956	977	816	694	675	842	1004	931	1006	581	615	567	758.542
BTG2_13191	113	30	30	33	88	17	87	71	36	53	103	59	32	48	68	46	13	20	39	90	45	23	45	34	46	68	37	52	7	54	37	32	92	8	33	27	48	45	59	59	33	11	42.6667
BUB1B_800	19	39	21	5	0	8	23	53	31	21	55	35	11	31	24	9	40	11	88	39	3	23	6	15	3	42	64	87	16	61	18	70	35	20	44	46	10	40	9	16	22	14	32.9583
BZW1_804	1758	8274	2072	3011	460	1885	3965	5642	2963	3143	5711	6768	876	2332	2307	2140	4770	1764	8049	3807	656	4481	767	1716	1260	3044	5673	6992	4556	4920	5545	6612	2892	5374	5558	4788	3699	4606	3362	1798	4395	2996	4064.42
BORCS7_812	44	91	32	18	0	19	118	90	67	52	76	69	23	13	45	25	83	21	99	53	5	22	9	17	4	31	56	101	60	84	71	113	42	48	30	61	26	40	33	12	30	22	44.5417
TMEM263_820	73	65	27	42	76	21	45	64	35	47	66	86	15	34	58	57	16	38	81	83	39	27	47	30	51	69	35	43	28	63	38	52	65	11	37	36	64	45	50	28	20	15	44.0417
C12orf57_825	8	11	6	13	2	6	12	34	9	9	20	26	3	11	4	7	14	9	47	4	3	20	8	7	13	21	36	20	13	20	10	34	8	12	9	16	22	19	16	11	19	4	16.3333
C14orf142_834	18	50	17	42	12	11	32	31	18	16	35	73	14	23	31	22	24	23	28	47	13	32	9	18	34	31	42	19	16	25	30	11	36	25	23	36	32	19	18	14	27	17	25.0833
C19orf43_850	2506	2698	1604	2495	2989	2201	2554	2976	1888	2816	4212	5908	1209	1994	3523	2538	2053	2154	3147	4838	2091	1772	2430	2108	3227	4583	2266	3436	1545	2580	2504	2865	4048	1527	1716	2925	3137	2863	3099	2321	1933	1535	2687.33
C19orf54_13155	26	9	10	11	24	9	16	16	8	20	32	25	11	22	18	27	7	15	2	35	12	10	12	26	12	26	6	14	10	17	15	17	26	4	4	18	12	17	10	19	15	2	14.2083
C2CD5_880	88	139	40	72	5	33	114	132	92	99	140	85	39	50	78	67	151	30	140	106	16	58	15	26	18	84	66	182	53	121	67	138	107	45	86	78	63	68	43	37	35	35	70.2917
C2orf76_885	4	8	10	8	0	5	10	5	7	3	3	11	1	2	4	4	10	1	14	2	7	8	1	7	3	11	23	16	18	17	16	21	9	18	11	23	5	15	18	7	14	7	12.125
C6orf120_898	48	252	46	47	2	32	120	262	110	105	183	140	24	77	69	61	152	55	384	126	6	119	8	36	19	102	164	264	83	118	88	163	88	95	166	97	76	119	82	41	69	42	106.458
C6orf48_901	1290	1189	528	755	490	561	2081	1165	562	786	1461	1653	593	777	614	616	776	567	1299	972	458	1057	412	627	642	818	1505	886	870	1091	1149	858	894	979	1454	916	1047	1046	901	542	927	640	916.25
C6orf62_903	1053	2786	804	1021	100	602	1881	3097	1736	1821	2879	1724	625	837	1314	1033	2581	589	4270	1969	270	1490	294	563	345	1586	2345	3759	1482	2204	1623	2880	1711	1474	1720	2239	1088	1501	1130	626	1272	981	1617.58
C9orf78_906	1294	1670	794	1132	1051	1041	1527	1970	1093	1688	3005	3126	709	1208	2224	1379	1269	1393	2088	3071	560	1437	1212	1289	1463	2512	1543	2154	1029	1677	1821	1823	2609	1335	1314	1738	1832	2137	1777	1132	1209	1204	1665.25
CALCR_22805	24	70	23	26	11	32	70	78	48	58	102	127	21	33	54	36	73	48	150	68	12	27	10	27	15	56	64	128	45	79	77	70	63	63	77	66	71	66	74	28	59	57	60.5
CALM1_934	181	538	281	407	121	183	277	346	234	277	450	806	105	212	227	220	330	127	486	364	318	285	109	184	222	448	337	321	204	397	274	325	263	226	344	449	348	276	293	205	286	168	297.167
CALM2_937	4089	8350	4490	6764	2774	3038	5124	5010	2888	4483	6418	13627	1756	3567	3624	3779	4680	2826	6527	6258	4230	4257	2960	3048	4183	6540	5048	5020	3151	4941	3817	5259	4605	2622	4347	5480	4209	4996	4108	3316	4107	2722	4406.29
CALM3_940	34	16	24	15	33	21	15	19	7	11	30	24	9	13	32	32	4	18	14	28	33	20	20	8	35	49	24	15	9	21	8	16	24	7	12	34	9	25	22	19	8	9	19.5417
CAPZA2_15737	1537	2595	824	1151	55	385	2409	3520	1924	2438	3682	1610	868	990	2211	1467	2079	509	3858	3046	218	1257	240	531	287	2211	2622	4535	1254	2298	1629	2888	2766	1415	1933	1825	924	1504	791	401	830	855	1671.58
CAPZB_16384	719	1124	708	1229	652	656	646	827	549	954	1150	2430	302	848	756	693	745	622	780	1093	899	744	621	790	1164	1199	623	819	408	738	729	824	862	410	689	1004	1022	896	1049	804	719	469	806.458
CASK_976	120	118	28	77	22	31	101	112	92	116	164	150	59	57	126	86	149	50	170	164	44	57	43	39	34	136	86	216	42	125	80	140	151	40	77	171	45	99	74	84	75	55	93.625
CASP8_989	54	115	43	62	23	41	71	93	52	57	114	198	28	44	51	43	76	40	108	93	68	65	59	38	44	86	106	108	58	113	97	87	82	61	69	94	57	92	58	70	78	70	77.5417
CAT_999	281	653	175	281	225	250	519	679	413	432	660	886	156	356	460	243	375	349	774	608	92	487	189	300	274	438	556	803	400	587	596	565	440	433	483	539	479	682	461	311	474	352	471.792
CAV1_20077	98	133	54	86	19	58	152	133	59	90	138	160	51	50	62	33	106	39	131	126	51	50	44	59	56	101	79	136	55	101	72	72	85	61	87	100	96	95	145	63	97	63	84.375
CBX6_1013	150	271	98	172	142	62	232	382	221	209	516	164	82	98	254	168	160	107	459	369	71	86	73	62	107	283	161	341	40	170	68	224	290	46	85	157	133	139	110	101	103	48	155.25
CCNB1_1053	65	403	94	125	15	67	109	304	203	218	321	433	31	102	104	99	260	76	572	144	69	118	37	45	28	122	289	342	153	194	171	276	163	151	184	223	90	135	87	80	138	76	161.958
CCNB2_1057	144	368	143	152	55	189	210	425	284	262	446	980	82	206	302	176	343	229	527	350	88	343	134	187	133	311	389	535	257	408	424	454	313	341	273	467	345	457	295	203	315	261	325.417
CCND3_1066	20	33	44	61	40	43	21	19	12	32	35	59	14	22	29	21	12	21	29	39	70	24	43	38	75	52	13	24	12	42	20	22	42	7	19	44	62	47	37	23	23	16	34.2917
CCNE2_1073	80	282	82	82	33	122	169	339	223	277	313	493	63	165	189	204	263	203	427	289	19	252	84	116	77	231	324	612	262	295	325	490	213	277	336	418	235	287	282	140	276	171	268.25
CCNH_1083	484	764	369	667	425	526	624	866	551	785	1151	1666	259	450	695	418	760	614	1319	1095	473	651	488	540	601	760	764	1219	689	839	950	866	1033	828	724	852	850	985	813	490	609	531	790.375
CD164_19050	17	68	10	22	5	9	36	39	17	24	28	61	14	12	14	13	45	6	101	22	4	39	5	6	11	16	57	62	14	30	21	49	11	29	40	45	15	30	8	14	35	19	28.4583
CD44_1134	223	70	48	62	69	61	156	93	39	85	125	122	106	59	106	106	36	70	64	132	77	42	70	70	121	144	41	72	38	65	43	65	160	9	27	86	78	76	65	86	68	27	71.9167
CD46_1137	605	1390	449	530	107	195	890	1193	727	957	1285	1424	291	327	672	549	1089	208	1811	1206	226	561	142	231	158	663	812	1602	393	721	500	997	860	406	626	760	403	566	327	245	425	296	622.375
CD55_1141	33	100	16	24	4	6	49	73	29	38	47	52	14	20	24	17	59	11	145	49	20	21	5	6	13	27	54	96	27	31	21	63	34	25	36	31	22	26	13	9	37	6	34.0417
CD58_1144	200	547	148	139	5	36	469	643	354	335	569	284	101	101	303	190	554	65	958	401	37	191	16	48	15	227	477	939	273	343	202	595	395	218	285	324	97	197	90	30	148	76	274.25
CDC7_19277	34	112	39	61	2	24	69	120	74	67	138	139	18	46	65	45	65	40	167	121	12	57	15	31	14	69	85	140	26	90	57	84	78	56	85	81	40	74	62	21	49	32	64.4167
CDCA4_1183	34	26	12	18	0	8	14	63	21	32	38	19	7	14	34	20	13	3	48	30	12	12	3	12	6	31	16	60	12	25	6	14	34	13	7	36	13	17	13	3	8	11	18.4167
CDK1_1196	33	370	35	39	1	26	94	385	144	104	160	188	20	47	56	74	323	26	1088	85	5	101	11	9	2	83	414	726	145	198	111	425	80	185	170	183	59	140	71	28	113	91	188.458
CDK19_1201	130	144	74	141	106	86	153	184	91	139	227	220	74	87	112	101	131	93	166	189	45	117	76	90	145	168	105	167	69	148	159	126	142	113	192	131	175	127	163	83	114	93	129.292
CDK5R1_1209	80	83	84	112	105	94	83	107	67	128	125	196	66	64	105	103	102	91	85	170	98	84	101	91	135	165	53	172	76	82	89	154	140	79	37	155	126	146	110	105	122	62	109.875
CDKN1A_1219	3	6	4	6	3	4	8	8	4	5	8	28	1	8	5	6	4	5	5	13	9	7	5	4	13	13	5	0	5	7	3	4	7	5	4	7	11	10	3	2	7	3	6.33333
CDKN1B_1222	1029	891	540	664	874	698	1087	1255	592	858	1616	1533	422	764	1116	941	556	762	1354	1918	644	689	857	682	1043	1682	905	1064	439	909	671	1045	1290	463	596	926	938	955	980	812	660	469	916.292
CDKN2C_21620	37	93	57	95	42	81	44	76	34	68	77	122	24	68	74	60	51	45	55	101	95	46	80	74	111	100	53	76	37	96	57	76	64	46	43	86	91	83	89	76	60	38	72.2083
CEBPZ_1245	318	664	220	261	123	225	493	631	346	469	657	833	228	279	487	311	513	247	915	585	111	338	202	224	229	532	503	926	271	512	484	703	543	316	440	632	417	443	386	241	315	273	439.208
CGGBP1_1275	40	63	42	55	52	23	47	40	22	30	63	112	40	42	62	46	31	26	55	61	42	32	38	54	74	75	36	40	33	44	61	56	51	43	37	37	68	65	57	37	40	41	49.0417
CHEK1_1288	288	544	183	335	175	273	355	580	350	494	797	683	149	382	625	401	318	321	555	716	208	286	281	218	374	641	459	684	283	506	370	564	696	311	309	442	518	471	397	271	326	267	423.042
CHMP5_1310	218	314	107	146	121	133	259	287	135	190	362	409	98	150	235	175	117	180	382	347	83	193	142	145	211	295	291	301	123	259	211	205	291	137	182	146	184	238	210	163	137	120	208.167
CHP1_1319	63	95	53	68	39	30	52	71	37	80	116	96	19	40	45	63	24	22	47	74	36	30	64	30	55	87	44	64	15	40	21	31	58	10	17	29	25	37	44	29	32	19	39.0833
CIART_20674	20	37	19	37	18	20	40	40	20	34	54	42	15	24	25	26	20	10	37	41	15	27	12	12	36	58	44	30	25	29	19	8	21	19	30	24	45	29	13	15	22	10	25.875
CIRBP_1351	113	50	49	81	63	74	78	56	30	67	69	201	36	61	83	59	45	46	59	133	105	43	62	68	97	120	63	39	21	60	71	56	99	28	45	81	78	64	89	94	55	61	70.4583
CISD1_1354	20	51	25	47	10	18	23	39	19	28	29	58	7	31	21	16	31	12	60	26	20	34	10	21	15	49	31	32	16	35	19	28	26	17	23	15	25	20	25	25	27	18	25.7083
CKAP5_1358	364	429	316	591	258	335	262	258	167	357	362	606	180	280	423	388	243	268	212	543	506	213	336	369	512	559	196	348	127	317	261	334	606	126	160	355	445	330	409	344	249	143	333.333
CLCN4_11847	12	10	7	12	9	6	10	17	5	10	16	19	7	12	9	7	9	10	16	19	10	18	6	12	23	15	18	6	4	8	9	8	17	4	4	17	8	14	13	7	7	7	11.25
CLIC4_1388	268	820	197	275	25	74	746	1088	655	532	803	188	201	195	435	242	684	93	1193	639	29	292	28	55	35	424	701	1413	333	599	280	932	538	293	348	612	176	286	146	71	146	171	405.833
CLNS1A_1395	9	15	7	12	6	13	7	8	7	4	8	35	4	6	6	7	14	9	7	5	13	9	5	8	15	14	10	12	5	10	3	8	9	7	4	13	10	8	7	9	7	5	8.45833
CLTC_1405	1052	2721	864	1148	393	662	1076	1677	971	1220	1888	3128	556	763	1045	996	1632	657	2448	1639	884	1134	500	744	709	1402	1436	2085	919	1543	1165	1984	1403	677	1015	1740	1019	1095	1156	744	903	623	1206.96
CNIH4_1420	21	182	27	25	0	8	108	163	109	40	117	46	10	24	44	24	103	10	307	42	15	32	2	2	6	37	189	161	44	79	29	108	38	21	56	65	28	37	22	14	39	11	57.6667
CNOT10_1423	33	35	18	27	28	16	22	27	32	34	47	17	21	8	65	34	36	8	29	52	23	13	14	20	18	31	8	90	20	8	3	33	53	4	5	21	14	10	16	7	18	12	21.75
CNOT4_1427	177	407	161	231	42	85	240	294	188	249	450	173	83	118	214	201	220	86	398	333	94	111	58	100	89	200	218	365	88	191	128	231	272	80	105	177	147	138	103	117	106	68	163.208
CNOT8_1430	635	1063	302	540	333	385	992	1059	710	869	1113	1445	340	420	583	422	957	401	1465	930	373	699	274	446	407	570	766	1244	716	885	946	1083	874	858	768	975	714	883	703	441	613	496	755.375
COG2_1441	15	65	21	27	6	11	37	33	30	28	64	45	14	25	33	20	51	9	72	52	7	27	6	11	4	27	49	81	18	47	22	88	32	32	24	55	12	18	9	4	12	9	29.9167
COL12A1_1461	685	487	482	1007	822	679	517	335	317	714	784	1133	411	588	841	736	637	490	304	1042	1259	562	779	824	1112	1200	347	770	297	692	593	681	1026	318	449	1023	1060	677	1052	858	687	372	749.333
COL1A1_1466	48	24	14	63	42	32	24	13	16	21	26	52	13	18	32	24	16	16	13	32	67	20	25	29	45	50	6	19	22	20	13	44	32	8	5	20	44	27	24	33	20	10	26.1667
COL4A3BP_1476	146	285	69	129	55	85	171	205	123	179	231	262	79	106	156	118	184	116	277	242	105	149	48	80	84	176	214	249	119	190	138	265	175	132	166	232	184	188	131	114	128	100	161.917
COMT_20113	212	108	120	150	275	221	146	136	92	172	326	401	84	186	315	235	71	184	140	290	203	172	247	209	328	371	125	111	96	187	118	129	294	95	108	237	236	221	226	249	180	70	193.417
COPB2_1491	244	266	142	229	174	162	168	204	97	193	239	417	116	152	231	196	136	152	147	290	225	110	162	160	213	249	119	136	81	149	107	168	301	56	100	164	174	131	193	169	117	51	157.167
COPG1_17562	1070	2393	701	1056	826	952	1620	2205	1146	1285	2330	1991	599	1166	1543	1193	1419	959	3156	2397	587	1487	924	943	1233	1993	1717	2487	1047	1805	1658	2021	1906	1266	1512	1825	1622	1812	1553	1019	1320	1054	1597.67
COQ10B_19573	22	21	4	11	0	0	46	69	57	28	87	15	4	8	34	25	46	5	201	51	0	23	0	0	0	19	126	209	40	77	2	136	56	27	29	62	16	7	21	2	21	6	47.125
CORO1C_16012	475	810	402	638	433	593	564	668	398	577	981	1454	246	422	586	493	505	483	962	1010	467	458	431	495	695	845	582	671	365	616	615	644	778	385	464	578	636	724	595	498	489	432	601.458
COX6B1_1519	30	40	20	15	31	37	23	41	23	31	49	98	16	29	29	27	29	33	81	55	14	49	26	27	25	72	55	76	31	61	28	34	39	21	53	42	34	41	24	40	50	20	41.5833
CPNE3_1532	1568	2800	1054	1658	907	1131	2127	2292	1340	1948	2990	3965	905	1186	1666	1416	2008	1178	3546	2574	948	2002	1058	1450	1381	2342	2525	3184	1676	2431	2667	2631	2371	1893	2273	2047	2101	2275	1773	1203	1581	1371	2054.29
CPSF4_1539	32	32	26	24	16	28	40	86	37	34	59	58	14	20	35	60	31	23	80	55	9	39	21	13	26	65	93	66	22	41	62	66	61	36	46	30	58	44	32	20	27	18	42.9167
CREB3L4_11263	11	14	14	7	4	7	5	25	4	15	17	19	6	6	18	14	12	14	12	23	3	13	4	10	14	21	8	24	7	25	18	13	10	6	15	19	17	15	9	13	16	12	13.625
CRELD2_1561	141	126	73	61	100	84	160	154	121	188	268	241	63	115	194	199	95	86	159	350	45	69	84	73	122	305	138	268	85	185	138	186	256	54	103	193	138	151	173	115	113	79	149.25
CREM_13826	45	171	55	65	6	43	86	136	101	108	180	210	30	47	61	49	166	45	244	98	36	95	35	37	30	75	133	198	82	142	94	138	95	92	106	104	82	75	79	43	72	38	92.625
CRK_1571	72	50	34	78	49	48	28	21	13	31	71	66	24	33	77	41	33	45	28	68	21	33	25	47	83	88	20	19	22	39	64	38	60	9	8	42	76	64	50	39	51	9	41.7917
CRKL_1574	167	239	118	163	59	125	159	219	120	173	257	397	69	95	159	130	160	108	239	229	86	164	75	140	158	197	186	196	126	174	179	208	178	105	144	172	181	173	164	135	126	111	160.25
CRTC1_1581	73	69	33	64	30	36	43	46	41	42	83	82	29	44	58	55	47	20	70	105	23	24	32	41	50	96	52	59	11	54	15	51	84	22	25	51	64	27	34	41	35	21	45.2917
CSNK1D_1599	426	376	261	431	415	236	383	372	263	367	587	429	204	240	430	394	267	157	442	691	306	176	289	281	359	634	275	419	146	352	202	322	443	148	181	324	351	248	320	270	209	120	312.833
CSNK1G2_1605	34	65	27	52	19	32	30	53	27	37	59	33	20	39	60	54	26	15	72	54	23	6	32	19	52	81	24	46	7	27	27	35	51	18	24	48	26	19	37	23	31	8	32.9167
CTNNB1_1633	617	1462	507	751	434	584	716	992	569	784	1021	1946	312	546	673	533	694	548	900	968	305	575	435	614	626	831	666	859	431	820	829	844	795	526	536	719	887	930	807	481	588	442	683.917
CTPS2_20069	163	245	93	151	86	105	148	197	118	139	232	391	82	98	156	104	145	89	346	257	96	142	73	106	134	232	141	271	81	159	146	183	193	96	144	159	159	213	165	106	127	82	158.792
CTSL_1647	102	65	69	68	77	18	54	82	53	57	105	90	39	54	98	51	52	26	68	119	104	21	28	33	75	87	39	65	22	41	29	42	69	29	40	104	48	27	42	42	33	16	50.9583
CUTC_11909	54	54	31	57	33	31	36	68	29	36	90	98	24	26	88	47	38	33	91	100	12	38	40	15	51	71	65	69	16	49	43	64	78	17	45	29	34	52	42	23	24	22	45.4167
CYB5D2_16839	26	15	17	25	9	5	12	14	10	6	19	21	18	9	22	16	10	5	10	12	28	8	16	11	30	33	6	5	4	10	8	17	7	5	5	21	2	8	16	2	5	3	11.3333
CYP1B1_17315	264	402	163	208	218	140	315	402	207	211	431	329	93	198	244	199	179	143	578	436	143	182	167	138	188	324	245	311	115	266	159	277	248	90	145	220	158	196	223	149	168	106	218
CYP2J2_15148	58	119	40	54	17	23	79	112	63	68	100	152	29	49	66	52	75	42	105	97	18	89	10	39	37	82	99	111	62	80	79	106	64	86	75	83	121	68	72	42	64	59	72.8333
CYP51A1_1742	212	615	177	282	93	185	319	428	287	321	377	706	113	172	227	210	344	155	573	357	153	252	125	126	169	343	358	558	218	403	341	516	283	197	229	388	268	367	202	183	289	159	294.042
DBT_23720	20	85	13	38	4	11	30	43	26	20	47	29	2	13	18	26	46	15	82	44	17	26	1	9	21	28	43	66	12	28	28	38	25	28	45	48	14	23	20	6	20	16	28.6667
DCAF6_1773	17	15	12	8	13	18	11	19	16	11	20	35	8	21	12	15	4	21	26	34	0	9	7	14	5	30	15	31	14	13	14	25	23	15	18	12	26	16	13	15	17	17	17.0417
DCK_1776	13	62	14	20	6	21	38	76	47	35	60	68	16	29	48	12	39	19	59	50	15	52	11	36	8	42	58	100	48	57	63	82	45	59	38	63	48	63	48	17	54	47	48.4583
DCTD_1785	619	997	480	586	375	364	734	677	506	633	873	987	279	422	523	505	694	330	660	819	350	435	274	349	467	702	540	835	416	565	524	713	663	498	447	706	667	722	573	438	459	375	549.875
DCUN1D4_1795	83	167	43	60	9	45	135	153	155	113	172	165	43	84	118	82	135	67	238	135	9	95	30	31	33	132	178	234	75	172	158	197	114	90	134	153	105	111	91	44	93	58	112.917
DDIT4_1803	18	7	13	10	29	13	11	5	6	15	17	18	5	10	15	8	2	11	9	8	31	6	15	9	12	22	1	8	4	11	9	10	20	1	7	19	28	7	4	15	5	3	11
DDX10_1808	179	212	94	170	122	140	161	247	152	240	301	346	114	146	292	194	170	140	294	411	103	150	141	172	212	322	150	422	105	216	159	233	347	148	141	287	202	250	182	165	117	129	210.75
DDX18_1811	228	801	184	273	103	212	460	877	423	403	685	574	140	197	403	325	617	162	1541	535	189	393	122	179	175	429	775	1314	343	512	480	793	506	485	582	517	379	444	322	222	381	265	495.125
DDX42_1819	55	40	47	44	103	40	41	25	18	36	73	65	29	38	50	69	27	27	47	82	76	31	65	39	102	86	17	27	10	39	14	46	66	12	17	39	40	35	50	36	17	15	42
DDX55_1828	155	268	65	131	36	106	212	289	147	210	441	198	83	144	299	212	189	126	220	274	7	155	75	126	147	277	173	296	106	285	190	249	308	122	156	242	206	237	161	91	138	120	181.708
DECR1_1831	92	199	52	64	17	54	107	126	68	49	139	346	39	50	40	78	95	61	137	119	22	81	21	49	54	80	83	87	79	124	99	89	77	81	69	66	90	97	64	60	90	60	78.25
DEK_1841	1152	1362	646	786	589	852	1336	1672	1172	1561	2220	2138	678	1238	2176	1473	1113	1049	1743	2373	351	1225	939	815	1079	2361	1412	2510	944	1864	1461	2198	2525	977	1132	2126	1440	1773	1522	1043	1105	898	1492.33
DFFB_1853	32	56	13	36	8	28	83	74	72	45	108	125	15	39	62	42	63	37	110	93	4	63	14	32	28	83	85	141	59	67	88	86	80	67	66	102	79	99	78	41	63	44	69.6667
DLAT_1875	210	596	178	309	107	216	295	584	326	385	661	702	132	248	288	288	499	227	821	515	145	391	97	205	179	384	424	748	249	421	361	573	487	335	346	450	336	444	322	218	276	259	374.417
DLGAP5_1882	74	329	102	125	24	116	88	172	145	206	312	422	37	127	165	148	212	109	369	288	40	198	63	98	75	190	232	337	138	251	277	246	186	225	242	232	170	264	216	89	187	174	199.458
DNAJA1_1891	52	138	94	78	16	29	66	110	91	90	192	131	22	51	91	79	99	42	156	96	33	45	36	34	47	133	119	95	40	95	68	93	131	34	44	83	51	74	59	65	45	25	70.875
DNAJA3_1895	69	70	26	36	9	6	48	97	43	56	119	37	20	39	86	81	29	23	67	94	37	34	25	17	34	107	53	66	24	49	43	61	91	31	45	44	23	56	54	18	30	25	47
DNAJB11_1901	375	557	249	308	286	372	409	529	387	550	723	1211	184	382	643	416	441	433	612	808	168	417	394	388	468	643	483	678	362	549	557	574	745	358	376	598	675	697	630	399	429	300	512.833
DNAJB6_1912	117	292	74	68	6	25	301	434	231	184	322	138	66	91	184	155	125	52	504	292	22	101	22	21	45	219	347	470	119	227	118	378	219	69	142	149	66	110	96	47	80	59	163.417
DNAJB9_18970	7	22	4	10	0	6	8	43	17	13	26	23	4	2	13	9	13	0	90	22	0	11	0	2	1	12	27	43	7	3	7	19	25	14	12	15	0	0	4	6	0	5	13.5417
DNAJC9_21868	41	78	28	49	25	49	55	124	53	89	127	120	23	58	94	58	75	54	169	130	22	51	26	52	52	93	90	125	38	83	70	112	98	61	60	82	68	88	53	31	48	38	72.5
DNMT3A_1932	14	5	2	5	13	1	6	5	4	0	12	16	4	2	15	7	1	2	4	18	5	1	3	7	9	9	4	9	0	5	3	1	7	0	3	14	6	9	6	4	5	2	5.58333
DPH5_1943	78	74	62	66	25	42	97	81	46	59	97	206	34	69	45	77	47	38	65	98	60	32	41	31	37	68	68	60	34	49	70	75	63	42	61	68	41	63	48	34	34	45	53.625
DPM1_1946	807	1537	539	666	363	697	1084	1489	735	946	1776	2879	438	845	1004	922	679	886	2035	1792	497	1000	736	751	695	1479	1393	1434	822	1388	1195	1080	1283	818	1050	1012	1347	1527	1246	882	861	719	1126.75
DPYSL2_11688	236	175	112	183	222	253	292	345	188	257	527	368	131	285	351	228	129	210	326	526	117	234	230	254	310	419	275	404	147	344	253	308	437	216	211	306	347	347	373	226	246	178	293.083
DSG2_1967	5	55	8	8	0	0	8	28	9	2	14	27	6	5	4	8	19	4	55	9	1	9	2	5	3	12	32	31	6	15	12	35	10	11	19	22	9	2	8	5	15	4	13.8333
DUSP22_1986	22	24	3	2	6	5	47	45	27	21	36	31	9	17	43	20	33	6	46	36	0	28	7	9	3	43	55	79	14	38	21	37	39	12	31	34	16	21	12	18	17	7	25.9583
DUSP4_1990	65	11	12	8	4	1	20	19	16	24	28	20	22	6	30	15	19	8	13	24	12	6	1	6	18	25	6	27	1	10	2	27	43	3	2	15	4	7	4	8	6	2	11.3333
DYNLT3_2000	120	309	60	69	11	50	219	251	164	126	262	233	94	56	120	106	227	44	492	159	9	149	33	39	20	159	296	438	144	221	152	376	177	147	167	186	67	151	82	41	105	104	163.083
DYRK3_2006	27	44	14	25	2	12	58	45	25	44	32	41	22	19	32	17	37	15	47	39	0	31	4	8	13	31	20	48	23	32	33	40	38	26	18	31	20	32	27	11	19	30	25.875
EDEM1_2027	41	49	33	42	47	42	39	39	26	61	75	92	21	43	47	22	48	50	57	87	52	28	38	57	64	60	64	37	34	58	26	33	56	13	18	42	48	63	63	69	28	33	47
EED_2035	3	30	11	14	2	4	11	21	14	20	17	20	14	7	14	11	17	5	20	19	18	11	3	11	2	25	8	15	12	18	5	7	16	9	0	22	8	8	8	12	10	3	11.25
EEF1A1_2038	50804	25852	20151	32231	30612	25662	39445	29075	16022	31687	48515	55305	24495	30576	40672	36741	12152	25328	18064	54265	28685	25485	31938	30586	41949	58258	24904	21658	16540	32278	27467	28616	51224	15080	20282	34783	41937	37704	39755	32414	24528	15842	31426.8
EEF2_2042	8647	8596	6164	10832	6187	5739	11109	8914	5331	7581	12097	12992	4609	6283	7951	7073	6497	4109	8609	11503	8308	6192	5357	6288	8673	11005	7392	10240	3903	9290	6509	10127	9497	4137	5640	9393	9340	7529	8363	6933	6786	3337	7681.29
EGR1_2068	14	3	4	2	16	9	32	18	10	14	22	24	11	10	18	22	11	10	33	23	3	23	6	5	2	28	9	20	4	11	31	20	23	12	20	29	19	11	12	11	6	3	15.1667
EGR3_16091	4	14	10	19	7	16	14	29	10	11	36	28	8	23	24	14	18	17	16	38	18	11	15	16	22	23	16	21	7	28	17	27	20	9	13	17	18	27	18	10	11	8	17.75
EIF1AX_2077	216	189	203	298	574	245	148	189	88	219	426	494	102	215	303	239	104	169	195	358	391	227	384	293	545	435	221	174	95	254	209	196	354	126	185	210	355	256	324	297	194	122	266.667
EIF2S1_2085	1327	3077	1413	2043	1307	1341	1749	2190	1426	2128	3015	3698	617	1322	2036	1644	2132	1413	2586	2978	1221	1767	1133	1313	1617	2637	2020	3088	1550	2203	2308	2687	2493	1985	1887	2306	2375	2643	2061	1296	1858	1311	2055.12
EIF4A1_2100	396	770	304	519	248	369	473	605	350	496	882	839	241	324	612	429	477	334	689	642	215	425	267	348	484	706	600	634	359	644	443	662	637	311	452	540	443	573	493	382	370	298	484.042
EIF4A2_17571	620	942	228	223	5	26	1267	1606	868	997	1655	98	327	253	820	586	1023	61	1607	1336	9	235	6	30	16	802	1010	1980	225	920	239	1297	1146	249	335	729	99	236	108	55	143	118	538.75
EIF4B_2106	2453	663	445	800	1703	842	1159	734	409	772	1252	1460	988	736	1691	1136	414	796	905	1828	1175	504	1675	931	1592	2190	637	839	316	768	581	871	1753	303	388	972	950	924	971	975	449	467	956.833
EMC2_2137	241	193	102	164	187	142	178	97	70	206	285	407	140	132	280	172	100	162	154	272	167	120	186	186	254	328	136	151	128	229	187	207	317	120	119	200	252	238	232	170	111	127	191.292
EMC7_15309	717	1342	815	1246	733	852	962	1176	789	1166	1756	1716	270	799	893	853	979	630	1354	1559	834	1041	635	788	1042	1300	1188	1538	831	1351	1206	1345	1219	1034	1208	1443	1665	1254	1305	874	1180	625	1159.12
EMP1_18941	12	12	5	7	3	14	35	23	11	22	20	3	9	6	11	5	8	4	15	16	7	9	7	9	2	13	10	14	3	14	18	19	17	4	10	19	10	12	14	4	4	5	10.625
ENOPH1_2156	953	1251	836	1316	1109	956	1023	1083	737	1408	1864	2205	449	924	1358	1127	901	958	825	1874	898	1043	968	931	1454	1858	875	1168	805	1192	1134	1279	1680	752	987	1264	1638	1408	1372	883	1054	721	1169.29
EPB41_18705	210	555	120	241	59	197	420	598	397	402	647	621	121	160	312	205	563	194	825	543	28	282	80	182	138	301	459	833	263	423	447	463	403	359	366	437	388	451	330	201	294	244	364.167
EPCAM_20742	7729	8906	4426	4460	5740	5577	9250	9847	6659	8302	14098	18200	4158	6488	8979	6477	7107	6602	11175	14028	2468	8045	5238	6063	7431	11745	8832	12899	7002	9788	11596	10381	12343	8605	8962	10305	12374	12600	9987	6605	7891	7362	9321.88
EPHA6_12851	75	67	56	63	22	29	69	46	43	106	120	102	51	62	132	78	82	44	48	154	69	30	37	48	26	98	37	132	31	68	37	77	140	18	44	103	49	45	50	39	43	23	60.25
ERCC1_16685	109	129	59	82	47	46	131	182	78	99	154	161	41	64	79	96	62	37	157	142	60	67	45	33	46	129	120	134	41	74	74	108	99	36	79	78	51	74	66	52	67	41	78.0417
ERCC4_11479	38	45	37	34	61	37	43	75	40	52	97	109	24	36	61	63	42	23	75	140	17	42	23	40	51	82	54	74	15	55	38	58	90	25	31	52	44	56	39	43	14	23	49.2083
ERLIN1_2224	19	62	41	61	28	30	28	38	42	37	52	50	9	23	35	26	26	11	25	60	30	52	25	25	30	44	32	35	22	34	23	35	44	28	25	43	52	33	36	29	15	23	33.3333
ERO1A_2227	552	1130	392	540	143	353	768	1187	708	794	1262	1366	285	391	656	430	1029	387	1718	1214	294	667	210	378	328	836	731	1399	449	700	703	968	868	597	688	827	534	704	553	308	548	442	694.333
EXO1_17006	130	334	119	115	41	147	184	424	249	323	407	552	62	196	307	205	242	207	600	319	50	276	148	143	184	324	414	623	243	332	325	372	394	290	363	362	288	278	285	165	186	234	299.917
EXOC8_2265	103	188	79	92	71	75	144	212	98	142	224	248	44	101	129	103	147	79	230	240	53	127	67	72	116	144	106	184	70	139	85	131	138	35	109	135	128	99	102	57	95	63	113.542
EXOG_21490	193	245	132	164	59	126	266	469	272	337	481	396	108	187	323	209	307	200	473	424	67	203	86	115	111	302	333	608	149	245	322	307	385	225	185	258	258	283	277	163	173	149	254.208
EXT1_2278	54	80	48	58	32	38	62	57	39	53	57	163	30	52	42	44	64	52	78	69	39	67	32	42	54	70	47	73	27	67	57	75	78	32	52	83	84	67	61	49	65	33	58.375
FAM174A_2316	54	36	16	23	22	25	88	74	62	72	71	39	27	28	66	47	41	23	138	99	4	50	11	10	15	61	84	191	36	57	40	94	128	66	68	67	50	42	36	12	20	29	58.6667
FAM45A_2326	103	197	66	114	115	97	181	164	100	126	199	399	98	88	131	93	126	88	247	192	133	147	80	119	125	203	162	215	123	165	200	190	158	112	123	201	137	220	178	113	134	99	157.333
FANCI_2338	107	217	72	117	44	72	123	128	105	118	266	255	45	110	180	214	155	96	202	272	65	157	85	86	101	239	114	172	80	191	141	194	256	76	83	156	148	187	123	99	106	69	141.75
FASN_11197	1757	2331	1438	2396	1167	1505	2039	2750	1580	2198	3762	3570	790	1893	2469	1992	2420	1284	3529	4018	1482	1861	1162	1631	2135	3324	2040	4202	1101	2454	2057	2859	2935	1598	1940	3173	2766	2092	2188	1780	1907	1171	2308.54
FASTKD3_2352	25	93	46	64	17	30	71	97	78	63	114	62	19	32	43	47	56	30	127	64	21	47	21	19	25	49	78	125	17	87	54	75	59	39	62	77	50	41	53	38	42	28	54.0833
FAT1_2356	35	26	16	39	31	21	34	32	24	15	25	72	16	34	48	24	17	33	40	60	41	10	26	27	50	61	29	46	24	31	26	9	41	7	47	37	20	36	45	23	30	13	32.4583
FBXL3_2369	69	75	40	23	26	39	79	70	46	80	83	120	42	35	61	74	84	33	33	65	7	53	35	40	35	87	24	85	37	66	61	99	54	48	42	90	66	68	77	49	47	44	54.6667
FBXO21_2375	44	57	23	29	38	31	49	38	15	35	67	115	25	47	30	33	28	18	42	57	25	27	42	21	45	100	32	52	22	42	32	41	38	9	19	56	36	23	32	36	32	16	36.5417
FEZ2_2394	307	638	194	306	260	202	414	560	316	360	576	332	150	307	361	319	326	251	693	653	130	285	194	211	319	457	392	585	189	500	333	447	402	271	378	453	427	369	354	226	321	189	365.75
FGF13_14701	42	47	29	20	27	16	21	34	25	18	41	31	23	18	27	48	25	18	19	43	19	15	18	17	33	52	32	28	15	35	11	29	40	23	16	25	24	26	34	17	26	6	25.125
FGFR2_2417	46	32	18	18	21	5	35	23	7	24	31	28	17	13	37	20	24	25	16	24	47	6	13	15	32	30	2	25	13	14	12	42	33	2	12	13	33	13	24	19	16	7	19.2917
FKBP5_19156	270	349	201	229	184	156	262	385	223	331	561	579	158	232	449	337	238	189	486	725	169	214	235	228	265	569	204	380	126	342	228	320	555	160	172	297	290	296	256	173	181	163	293.083
FN1_2459	29	21	10	17	4	12	23	27	15	15	31	47	4	26	21	27	30	16	29	50	1	18	9	7	33	35	19	31	12	27	18	21	36	9	9	39	26	11	21	16	8	10	20.625
FOXA1_22204	2870	4274	2446	4284	3846	2700	3970	4973	3019	4308	5948	5522	1361	2875	3487	2825	2867	2038	5085	5813	3109	2994	2091	2757	3833	4315	3638	6420	1812	3832	3528	3976	4501	2461	3508	4172	5161	3703	4186	3104	3510	1807	3721.5
FOXO4_2484	60	9	8	19	32	23	27	11	9	16	16	34	26	5	31	22	2	10	10	20	13	17	15	16	33	19	10	6	9	20	10	16	21	5	1	19	21	23	27	17	9	8	15.2083
FRS2_2492	680	868	359	665	693	736	814	1025	639	879	1215	1972	383	641	966	598	765	746	1333	1399	598	945	708	751	828	1078	1019	1662	767	1079	1379	1164	1092	1038	1071	1232	1121	1315	1197	658	916	802	1048
FSD1_2495	18	32	20	40	18	37	30	30	26	40	58	50	18	32	56	56	26	32	12	41	57	10	16	26	58	52	25	33	7	36	32	38	50	12	26	37	52	30	64	32	26	10	32.5833
FSD1L_23152	3	15	5	4	5	0	5	19	10	11	12	16	18	3	10	5	11	2	16	9	1	2	1	7	0	13	8	23	5	14	12	10	11	0	2	12	3	5	4	2	3	3	6.91667
FTH1_2507	3151	5042	2561	3116	1033	1356	3236	4578	2779	3825	6566	7522	1283	2222	3750	2929	2465	1604	4459	6008	2666	2289	1397	1672	2032	5555	3251	4404	1394	3059	2064	3115	4618	1245	2339	2892	2143	2942	2551	1844	1946	1390	2803.12
FUCA1_18282	59	77	37	34	5	11	56	52	46	40	67	58	22	10	41	41	46	18	51	76	24	17	18	16	30	82	37	46	20	36	27	36	42	11	35	44	36	25	33	14	19	20	33.125
FYN_2527	6	8	2	7	5	6	19	10	10	3	12	6	1	5	6	0	11	3	17	5	8	11	3	11	8	6	9	17	7	8	21	7	9	14	11	9	5	12	14	3	10	5	9.58333
FYTTD1_2530	18	7	1	2	1	2	24	38	21	7	37	6	6	11	13	16	12	8	83	33	0	23	0	1	0	35	55	62	3	41	10	42	30	5	27	19	10	9	13	5	6	1	21.375
FZD1_2533	25	30	23	34	44	13	16	14	12	19	26	84	13	18	10	10	17	25	16	17	27	16	22	23	45	29	12	21	10	16	14	16	23	12	25	34	34	14	36	37	23	11	22.2083
G3BP1_2542	432	1514	258	448	113	347	1176	1959	901	667	1487	1324	224	668	753	536	935	470	2688	1282	94	901	169	337	292	928	1608	2401	812	1433	1186	1695	858	1070	1387	1382	883	1250	1135	401	1074	764	1084.58
GANAB_2584	261	352	214	266	79	148	314	430	262	310	571	757	116	236	350	275	303	164	499	534	95	271	129	183	171	562	461	564	183	419	327	389	339	221	400	354	283	315	291	166	237	186	315.792
GATA2_2599	58	44	21	55	89	42	33	37	21	36	82	199	18	54	54	35	32	53	30	91	68	33	95	79	95	63	43	43	24	36	44	47	60	16	29	54	75	59	47	48	48	24	52.125
GATAD1_2604	54	100	26	15	16	21	101	128	67	54	124	109	34	60	55	59	77	43	154	97	3	37	29	18	27	85	110	133	49	100	59	114	93	57	60	76	65	87	54	48	66	33	68.9167
GCLC_22866	47	175	13	49	20	20	105	203	118	91	198	86	20	40	63	38	143	19	402	124	17	74	16	20	26	114	199	356	68	96	57	141	89	115	153	95	41	73	48	23	64	64	103.125
GCLM_2615	79	271	48	47	8	47	128	241	181	172	282	233	46	79	127	74	217	69	403	186	12	144	15	35	20	193	306	399	109	157	180	259	190	115	174	222	64	194	127	49	138	99	157.917
GDI2_15353	1106	3674	705	729	75	610	2596	3787	1980	2063	3792	3966	623	1113	1610	1274	2244	899	5602	2800	83	1671	368	640	377	2004	3284	4114	1488	2499	1761	3063	2228	1576	2253	1967	1303	1955	1420	668	1365	1143	1901.33
GJB2_2653	33	73	33	42	10	8	42	70	34	56	105	78	11	36	59	39	53	15	97	77	33	36	7	15	18	69	40	63	36	45	24	60	70	13	33	40	25	52	26	30	30	20	39.9583
GLO1_13655	948	2840	662	981	454	1072	2494	4383	2184	2065	3733	3509	608	1232	2027	1361	2421	1191	6528	2880	417	2151	492	856	835	2166	3579	6307	2280	2704	2812	4050	2509	3018	3280	2722	2177	2598	1930	878	1970	1927	2544.42
GMFB_2684	47	91	17	14	1	26	80	71	59	67	86	113	20	18	67	44	73	41	226	52	0	54	11	28	10	68	162	152	39	60	48	152	70	33	64	78	32	43	36	36	28	27	62.875
GNAQ_2701	318	725	227	315	90	248	565	723	484	635	816	690	179	297	474	308	596	312	856	636	82	385	155	239	229	494	504	888	334	532	472	583	539	347	413	539	385	548	397	219	411	233	434.167
GNAS_2704	5036	5929	3897	5923	5988	4477	5604	8312	4283	6453	9463	9177	2580	4656	6015	5324	3878	4524	7518	9298	3302	4254	4302	5112	7040	7690	5532	7112	3409	5731	6023	5453	7326	4052	5292	5896	7952	5700	6608	4991	4774	3192	5731.62
GNL3L_19924	122	24	28	33	22	33	71	73	68	62	81	25	41	29	150	54	41	34	53	157	13	23	25	27	30	164	20	68	15	46	24	49	161	6	29	37	30	16	29	35	15	19	45.4583
GOLGA5_15814	426	672	192	374	279	299	575	609	315	420	779	1060	211	412	547	381	487	394	680	793	196	530	260	330	385	674	526	882	488	612	719	730	678	599	616	544	610	767	565	343	457	534	563.25
GOT1_2737	75	93	44	72	31	48	65	73	41	89	114	79	48	61	113	98	39	52	63	112	36	62	44	62	47	145	51	78	38	98	61	107	151	26	35	96	63	64	80	47	78	26	69.5833
GPBP1L1_2743	7	9	12	8	9	6	6	17	5	13	25	33	5	2	10	8	4	11	14	11	2	8	12	13	12	9	9	13	4	7	7	5	13	1	9	4	12	21	3	2	5	11	8.625
GPC6_25070	231	233	141	240	341	222	284	279	183	262	414	298	104	226	368	264	196	177	248	503	145	244	182	227	339	384	249	343	141	265	238	294	358	200	205	373	446	315	326	265	282	167	280.792
GPER1_2750	10	19	9	22	6	12	8	18	16	10	20	31	5	6	5	17	16	2	14	10	25	0	5	7	4	14	5	16	4	4	4	24	7	14	5	5	14	9	5	6	6	3	8.75
GRM4_2797	6	11	3	11	2	3	4	2	1	3	10	10	0	6	7	7	5	4	11	7	5	3	7	9	3	5	9	1	0	0	1	6	12	0	4	6	5	3	10	5	0	4	4.83333
GSE1_20489	879	540	477	866	681	552	887	816	474	846	1099	1493	482	695	1092	792	560	456	891	1527	715	624	571	632	897	1495	570	1666	418	888	629	1147	1346	422	552	1163	845	805	844	647	672	361	846.958
GSTZ1_2830	26	28	31	29	20	25	34	16	11	21	27	93	11	33	20	15	10	25	19	28	15	25	19	17	22	32	25	23	17	22	30	15	33	12	9	28	32	36	18	20	21	6	21.8333
GTF2A2_2833	9	34	18	17	14	3	26	43	31	15	59	47	4	15	19	13	19	11	26	20	28	11	10	16	14	23	26	15	16	19	15	24	21	11	22	15	9	9	5	17	14	11	16.5417
GTF2H2C_2837	159	337	150	134	3	37	293	419	255	287	378	86	112	87	267	207	215	33	427	396	19	91	14	27	21	312	213	425	95	178	77	376	367	71	122	226	51	110	56	33	75	56	159.917
GTF2I_2839	1020	1727	563	735	273	422	1264	1164	673	840	1132	1167	476	743	838	798	776	481	1464	1223	238	700	424	442	549	1011	921	1421	556	880	705	1238	942	484	691	1022	755	773	885	470	738	394	788.583
GTPBP2_15324	317	259	207	333	371	229	341	359	221	336	463	572	155	266	358	317	204	217	349	614	189	239	263	195	344	559	260	402	140	324	264	279	453	181	267	360	405	293	318	272	263	192	309.375
H2AFZ_2864	2391	10091	3504	6204	1854	4751	4175	8766	4613	5251	10085	14357	1297	5012	5373	4959	5400	4042	11797	7699	1860	6781	2633	4069	4716	6871	9548	9816	6745	9005	8429	8893	6190	6419	7410	7159	7930	9353	7740	4644	6969	4837	6979.71
HAT1_2880	216	573	168	184	83	285	328	600	354	359	460	882	143	364	301	272	298	292	613	437	65	323	161	246	196	438	412	603	351	518	477	520	357	386	448	552	448	555	502	298	385	353	401.833
HDAC1_2897	283	155	84	146	340	207	209	217	108	178	321	340	105	269	383	231	88	239	201	456	78	172	249	164	343	487	185	204	107	283	223	256	417	149	179	236	335	300	285	244	169	119	243.375
HDAC2_2900	3015	4993	2027	3645	3912	3490	4050	5450	3685	4564	7240	10067	1906	3329	4974	3142	4558	4268	6752	7018	2608	4364	3400	3670	4664	5247	5064	7545	4517	5657	6596	6087	5756	5527	5128	6175	6500	7256	5840	3804	4605	3864	5318.5
HDGFRP3_2909	803	725	313	443	514	565	840	824	607	835	1343	1459	414	478	1180	723	604	535	933	1483	287	775	409	580	566	1364	888	1453	662	1044	960	1433	1511	728	617	1058	919	939	866	525	616	544	881.667
HEATR1_2915	14	21	11	28	28	22	25	23	6	20	15	104	15	24	21	13	12	43	14	22	51	22	31	27	39	36	11	23	12	21	14	15	14	0	14	26	45	23	35	40	14	8	23.2083
HEXA_2929	60	96	47	42	23	32	103	113	38	47	93	66	37	50	45	59	44	26	91	80	23	49	28	41	32	66	62	95	61	69	56	121	68	49	68	68	72	103	45	38	40	50	61.4583
HEXB_2932	734	884	459	690	1034	710	730	684	384	712	1060	1770	365	665	905	695	471	714	749	1222	465	700	812	719	1118	1128	540	712	544	838	835	811	1106	492	552	874	1084	1085	1003	759	664	466	803.25
HG498334_2937	586	437	193	241	131	224	773	337	198	286	387	590	252	262	263	223	198	244	363	430	82	211	172	207	189	371	289	339	254	331	361	296	319	284	274	345	341	444	318	158	227	200	283.542
MFSD14A_2943	92	406	115	155	9	67	205	243	173	210	233	309	60	71	137	109	296	64	306	203	53	139	21	43	37	145	156	400	121	200	112	243	167	107	120	189	104	145	117	56	125	89	141.583
HIST2H2AA4_2964	5427	13780	8383	10826	5171	7205	7724	16908	10930	12400	22805	23563	2592	8152	11744	9819	8021	8432	20660	17545	5514	9331	7491	7637	10179	15623	17484	16489	8265	12178	11865	11194	15615	8319	11411	9620	13597	15577	12825	8766	10638	7560	11891
HLA-C_2979	10	17	26	41	15	9	6	14	3	6	24	30	5	4	7	6	12	11	18	24	22	7	5	13	12	10	11	16	5	8	9	12	13	8	7	8	5	3	5	5	9	13	10.3333
HLCS_22576	19	37	16	30	16	21	25	31	18	14	39	54	11	22	29	32	12	16	24	41	9	29	29	16	17	56	21	28	16	38	17	39	25	8	17	33	22	33	30	21	17	32	25.75
HMBS_3012	17	27	21	25	10	22	13	30	17	28	50	50	5	28	32	24	12	23	29	45	12	21	23	34	30	37	32	24	18	22	42	32	27	27	53	38	20	27	30	20	15	9	27.7917
HMGN2_3037	1251	1600	914	877	286	367	1346	1918	895	1200	2369	1794	459	656	1346	1304	1004	417	2672	2583	407	766	454	375	533	2238	1409	1921	543	1166	631	1521	1711	551	807	866	604	880	622	463	558	410	1028.79
HMMR_3040	425	669	291	482	513	679	600	1109	613	854	1314	1756	299	657	958	717	715	820	1422	1410	402	665	666	714	762	1054	921	1645	794	1032	1289	1185	1268	970	900	1079	1149	1342	1139	712	807	739	1002.75
HNRNPA0_19321	483	616	329	525	538	298	377	437	241	383	636	828	214	280	445	374	323	317	361	634	413	262	360	346	555	717	267	347	191	343	328	434	547	173	193	405	369	314	381	346	232	177	362.292
HNRNPA2B1_3054	58	423	72	122	0	22	194	301	197	145	230	86	17	46	118	74	398	20	678	134	10	79	1	11	5	104	187	485	88	130	97	222	133	96	152	145	39	69	28	16	59	50	125.75
HNRNPD_18921	310	658	277	498	278	342	372	616	437	632	775	808	177	372	569	327	466	348	920	803	537	428	329	361	426	730	430	789	280	542	402	552	615	337	352	622	400	573	447	335	357	311	494.917
HNRNPH3_19739	3808	4149	2555	3021	5375	3114	3769	5915	3058	4396	8305	6628	1752	3354	6046	4571	2795	3379	6629	9705	2657	3092	4099	3236	5094	8164	3984	5651	2024	4059	3678	4246	7833	2386	2805	3945	4480	4524	4428	3240	2715	2489	4381.79
HNRNPU_17467	11451	16256	8935	15405	13794	11819	14332	20127	14684	19647	26917	28092	7131	10879	19898	12036	16819	13436	18958	29399	11374	12909	11082	13030	16585	20712	12652	28315	9861	16287	17894	18389	24168	12864	13269	18930	20711	20329	18219	12227	12745	11245	16756.4
HOXA10_3077	3	3	1	3	4	8	1	11	3	7	8	6	1	0	13	9	4	7	5	10	0	2	0	5	6	7	6	6	0	9	6	11	10	4	7	6	9	9	7	5	6	5	5.875
HPRT1_3097	65	141	40	37	11	23	118	144	84	90	148	158	33	67	84	61	100	60	214	141	11	85	8	27	28	123	199	257	132	133	118	155	105	124	128	156	52	85	59	42	72	90	106
HS3ST3A1_3108	5	2	2	3	6	4	5	6	0	7	22	10	3	7	10	3	2	6	0	12	0	2	2	3	16	8	7	7	0	11	4	15	9	0	11	8	12	11	6	8	6	5	6.79167
HSD17B11_3115	11	15	2	4	4	5	9	5	2	7	5	18	3	6	3	1	9	2	5	7	11	9	4	1	0	5	15	10	2	7	7	10	14	3	7	6	11	3	7	3	7	3	6.54167
HSP90AA1_3127	2198	4445	2055	2594	1434	2379	2925	4609	2772	4104	6831	6899	1267	3081	5248	4045	3289	3112	5038	7404	851	3188	2222	2603	2851	6033	4619	5725	2433	5047	4110	5642	5779	2371	3167	4638	3992	4942	4158	2898	2927	2381	3959.12
HSPA4_3139	1035	1282	648	1113	933	897	946	1018	669	1156	1878	2144	543	946	1755	1306	761	1101	936	2295	780	921	1025	1038	1411	2037	1009	1063	632	1263	1130	1157	1993	639	766	1127	1466	1479	1381	1037	876	795	1177.33
HSPB8_15039	335	596	274	370	266	374	664	940	470	512	1024	1083	187	510	607	343	449	373	1755	927	155	611	403	418	611	843	887	945	419	688	669	804	780	580	699	667	694	729	644	446	498	395	677.792
HSPD1_3152	1549	1984	864	1070	878	1117	1371	2069	1223	1858	3158	5278	833	1479	2462	1805	1620	1684	2922	3597	426	1786	1481	1315	1564	3630	2101	2718	1326	2220	2222	2300	3028	1492	1720	2502	1951	2578	2187	1539	1506	1571	2070.08
HSPH1_11423	1077	2691	837	763	191	645	1930	4312	2487	2561	4552	3389	651	1087	2655	1579	2870	966	5959	3689	196	1891	524	867	552	2507	3236	6121	1575	2506	2372	3342	3169	1942	2671	2460	1738	2164	1535	751	1684	1415	2286.08
HYPK_3180	1809	2822	1623	1991	1971	1612	1851	2303	1480	2432	4087	5546	779	1373	2645	2119	1670	1874	2480	3918	1587	1804	1914	1877	2394	3406	1952	2677	1639	2240	2331	2352	3443	1785	1741	2347	2778	2923	2444	1715	1823	1475	2293.54
IBA57_11196	31	18	9	21	15	10	27	16	4	24	29	32	20	28	36	21	7	11	17	43	11	16	13	6	30	43	8	13	6	30	14	13	42	5	9	32	15	25	17	17	16	9	18.75
ID2_3198	122	366	200	244	78	129	154	224	121	150	249	493	46	130	132	109	167	136	272	203	151	128	117	137	124	187	225	274	111	168	154	174	146	130	184	176	186	201	183	111	146	119	166.958
IDI1_12170	198	1133	246	343	122	271	444	773	374	350	639	986	134	368	390	298	521	276	1390	572	138	551	139	214	258	460	836	1321	424	688	503	967	419	576	711	668	504	582	461	236	487	349	560.583
IER2_3213	555	182	142	262	558	386	414	300	151	288	475	636	327	399	662	369	154	324	256	658	245	310	321	405	653	683	245	341	215	373	321	414	707	241	253	509	613	526	469	366	311	256	403.792
IFRD1_25521	126	89	53	72	50	56	85	88	46	82	129	178	48	40	65	70	64	50	78	103	56	50	46	58	62	149	61	88	49	56	50	44	80	45	40	72	70	49	93	61	38	29	63.625
IGF1R_3254	1349	689	499	783	609	362	862	465	333	571	863	845	636	360	772	571	559	298	586	1087	700	403	379	453	641	1179	357	778	249	477	413	624	981	229	213	636	413	498	426	423	232	271	527
IGF2R_3263	669	367	236	378	1078	650	627	506	350	419	773	946	328	520	800	569	298	557	602	1062	311	637	598	616	945	919	524	915	361	617	699	692	927	425	395	645	831	789	790	564	495	425	657.667
IKBKAP_3288	1057	1244	668	977	841	765	1291	1346	783	1024	1652	1899	502	815	1239	1041	881	838	1588	1991	599	1049	706	803	955	1815	1138	1613	802	1242	1135	1302	1563	999	1018	1128	1204	1338	1191	753	961	739	1151.33
IL13RA1_3309	31	90	27	28	8	11	91	81	49	61	117	79	17	10	46	39	81	13	120	72	0	38	8	17	9	73	78	110	37	51	27	112	57	17	44	69	29	51	22	19	28	23	46.2917
CXCL8_14324	2	4	6	1	0	2	13	1	22	7	8	47	2	5	4	6	15	17	7	2	6	1	0	9	0	0	5	7	10	0	5	9	2	9	9	10	2	6	1	5	0	5	4.58333
ILKAP_3358	8	50	13	16	0	1	36	53	34	22	57	14	5	17	35	10	34	4	92	51	0	13	3	3	2	23	63	78	19	28	22	42	46	23	33	35	11	20	4	10	9	22	27.1667
IMPDH2_3367	796	1580	633	1084	429	557	1080	911	473	837	1346	1123	388	646	819	832	846	494	1064	1124	348	841	385	638	629	1095	900	1245	729	1185	1099	1351	1060	823	801	1016	1221	1050	903	537	904	553	895.875
INPP4B_3379	100	234	50	60	20	51	253	200	106	66	188	121	69	58	115	75	185	28	438	126	19	83	14	33	32	152	195	324	65	133	114	180	111	81	124	142	60	77	79	35	70	52	114.125
INSIG1_3385	525	450	354	561	299	368	546	732	453	665	1124	718	270	531	856	732	395	428	569	1246	230	448	351	343	516	1161	595	746	344	723	536	647	1111	321	444	608	682	712	594	408	368	291	583.083
INTS6_3391	13	5	4	5	12	1	5	8	4	10	12	2	2	2	12	14	3	2	4	29	5	9	11	7	8	12	2	14	1	3	0	1	13	1	3	12	12	9	11	7	1	4	7.45833
IPO5_3401	15	89	28	37	20	24	15	22	16	27	28	19	13	19	35	31	40	18	59	51	6	24	12	11	13	42	25	52	8	38	35	35	25	17	12	25	31	32	25	22	25	11	26.5
ITFG1_3424	61	101	65	100	29	42	64	80	55	69	118	135	25	45	61	49	64	50	127	113	69	57	34	37	49	95	99	88	33	91	50	42	72	23	81	74	53	93	74	56	58	30	66.5833
ITGB5_3450	59	74	30	38	20	12	66	39	28	44	46	62	13	41	32	32	41	16	68	54	22	19	11	25	26	36	46	39	8	35	19	35	44	17	26	32	28	36	20	13	17	16	28.8333
JAK2_3466	15	20	10	9	10	10	13	9	13	9	15	54	12	13	20	14	16	8	27	13	10	20	13	8	18	27	18	32	15	9	12	19	16	8	8	17	30	18	16	19	10	4	16.125
JMJD6_3471	167	164	91	191	222	161	153	250	154	209	346	248	116	155	304	207	133	159	187	348	98	137	179	139	285	320	147	352	86	172	146	234	350	112	114	198	226	188	226	166	152	115	194.875
JUN_3475	15	2	6	10	15	1	5	8	4	6	10	5	3	11	10	5	3	2	6	19	5	7	11	12	15	26	2	2	0	7	0	17	14	2	0	13	6	5	13	12	10	5	8.70833
JUND_16975	238	291	163	361	130	181	289	358	191	314	481	409	122	270	278	241	167	135	413	402	306	213	166	211	228	405	328	469	136	314	211	281	306	146	250	276	278	275	315	211	207	122	269.542
KAT6A_3486	144	254	71	132	39	120	178	263	175	198	262	328	85	134	167	104	159	113	323	245	71	118	76	88	90	215	192	358	76	192	151	220	251	87	163	203	148	202	176	118	136	91	166.25
KCMF1_13749	113	371	81	94	22	64	251	469	255	213	430	255	76	120	185	107	266	61	722	309	54	188	27	75	58	218	429	620	219	310	306	421	270	271	282	289	154	228	114	80	166	152	248.417
KCNK1_3516	53	40	29	107	47	35	35	51	27	52	78	104	26	49	74	56	25	40	34	81	61	37	70	60	90	114	37	41	14	31	33	42	54	9	14	33	55	39	61	63	32	28	47.2083
KDELR1_3537	341	909	210	318	81	132	588	950	461	325	664	548	157	255	399	300	520	123	1251	520	96	245	67	98	156	565	604	1182	198	425	313	706	453	213	344	570	193	286	275	174	278	182	391.417
KDELR2_3540	136	563	107	169	53	117	252	349	273	279	412	323	45	97	227	114	372	92	523	273	64	203	45	81	48	185	306	568	228	274	257	432	281	227	280	315	199	218	155	84	191	145	232.583
KDM5A_3544	105	32	19	44	110	66	80	53	66	65	124	158	52	68	130	65	45	92	46	144	26	62	85	79	70	157	61	116	55	110	72	76	121	46	49	89	91	113	133	100	89	37	84.4583
KHSRP_3551	355	554	234	438	366	335	414	454	267	363	695	618	167	330	635	398	388	284	501	702	215	364	290	306	503	715	312	541	292	517	325	632	650	237	232	510	478	539	363	360	336	204	421.833
KIAA0196_3558	352	989	235	373	71	198	685	1021	634	546	994	794	169	259	410	311	834	219	1353	681	158	373	126	176	187	356	679	1269	370	574	573	801	577	394	498	585	362	576	414	221	342	233	494.917
KIAA1033_3574	36	38	1	4	1	1	92	196	103	44	129	45	13	23	38	27	72	7	361	79	1	64	0	5	0	63	176	368	39	112	65	139	78	43	114	118	26	45	31	6	58	33	84.3333
KIAA1109_3577	38	26	19	11	0	3	46	23	26	12	24	12	15	17	21	19	35	12	42	46	9	3	0	3	2	22	29	50	6	14	11	32	21	8	19	23	7	5	2	5	3	3	15.2083
KIAA1191_3580	84	147	75	87	38	57	136	95	69	76	126	177	28	56	50	74	87	33	145	93	78	113	57	54	52	93	116	122	67	85	71	99	56	64	118	96	62	90	61	54	73	30	81.2083
KIF11_3588	285	794	262	408	108	298	449	853	591	566	1037	1079	146	314	629	351	846	369	1377	824	165	534	184	259	262	596	832	1629	656	758	847	1031	726	760	678	911	583	813	635	323	650	444	686.542
KIF18B_3598	10	10	7	15	1	7	2	5	7	9	20	22	3	12	13	11	10	4	12	22	4	9	5	8	14	26	7	9	10	4	7	11	31	2	3	8	14	12	7	5	3	5	9.91667
KIF20A_3601	163	379	167	390	177	267	152	276	144	289	474	637	95	274	364	348	192	313	267	473	160	272	224	257	395	474	252	256	203	309	370	322	491	184	209	322	488	498	434	327	294	245	321.917
KIF5B_3609	905	1949	553	787	449	791	1673	2790	1798	1799	2810	2655	598	1020	1560	1142	1692	977	3163	2259	284	1424	532	715	631	1558	1937	4053	1232	1940	1868	2649	1963	1471	1840	2060	1615	1886	1481	839	1415	1113	1663.67
KLHDC2_3630	662	1216	368	667	294	355	972	1084	677	772	1100	1081	344	419	634	417	944	400	1248	874	328	505	215	376	350	543	688	1192	554	722	734	928	771	668	696	739	649	803	653	334	627	346	647.625
KLHL18_17560	185	87	63	155	210	87	120	128	74	118	237	248	86	136	208	97	71	114	91	288	125	85	144	107	220	215	46	115	61	140	98	123	272	65	60	133	133	141	188	122	103	60	130.625
KLHL24_20638	187	113	54	67	50	56	216	110	42	97	98	152	92	59	50	54	34	35	81	107	52	52	43	58	34	86	59	62	30	58	54	57	65	21	54	79	63	62	70	38	49	20	56.4167
KLHL41_17089	5	6	0	0	0	8	6	17	1	8	7	0	3	3	7	8	7	2	12	9	2	6	0	1	0	12	7	41	3	13	2	15	11	8	10	13	1	1	6	12	5	0	7.91667
KMT2E_3661	8	55	13	14	7	8	23	45	26	17	31	47	3	6	14	13	28	10	52	20	8	14	6	18	8	17	29	39	8	43	21	31	17	9	15	14	16	22	22	8	31	5	19.7083
KNOP1_23303	532	417	256	514	1379	864	501	614	351	521	895	1386	268	606	819	540	300	811	604	904	652	642	987	823	1278	919	662	669	607	659	902	644	902	606	610	619	1142	1019	1095	684	623	557	783.708
KPNB1_12238	797	1549	556	1332	973	1177	1149	1531	1025	1440	2731	2069	563	1019	1772	1321	1080	1159	1555	2674	683	1249	727	1167	1379	2144	1347	2046	1052	1592	1570	2009	2382	1121	1247	1450	2013	1946	1629	1046	1244	940	1508.83
KRR1_21479	253	401	98	69	36	127	479	851	441	403	672	478	110	201	384	268	422	163	1236	530	28	283	70	107	99	386	732	1262	278	566	455	694	500	359	547	453	302	413	293	147	279	246	427.708
KRT19_3690	299	67	105	174	575	160	119	49	61	137	150	307	178	140	312	198	59	121	63	238	297	87	338	211	441	361	59	85	36	105	111	119	330	59	35	169	199	138	215	148	73	90	166.958
L1CAM_3714	64	96	37	38	32	26	87	101	50	53	118	58	33	39	84	71	45	21	156	120	26	42	36	43	28	98	62	115	22	58	44	60	78	34	31	51	32	38	55	40	20	26	54.7917
LAMC1_3725	620	546	322	457	758	460	568	466	306	459	692	1046	275	394	605	541	365	427	554	980	352	350	485	393	629	895	366	648	235	486	420	518	802	257	220	516	552	534	554	482	321	233	490.917
LAMP1_3730	387	499	242	455	512	446	652	624	317	424	718	954	223	465	551	483	405	417	684	692	249	531	315	500	640	706	546	708	366	688	569	912	638	416	536	678	767	830	769	465	555	345	587.708
LAMTOR3_3735	3	53	11	4	1	0	15	55	16	18	25	47	2	7	10	1	23	2	70	7	2	22	0	2	0	13	40	54	28	19	13	13	7	13	28	13	6	3	9	0	9	9	15.8333
LAPTM4B_16446	10	32	3	3	0	0	14	81	25	7	45	7	1	2	14	9	50	0	257	16	0	15	0	0	0	7	80	122	7	29	8	55	17	17	16	10	0	7	8	0	4	4	28.2917
LARS_3750	489	763	359	433	251	334	541	751	385	525	826	877	253	393	562	417	522	341	836	899	261	387	264	421	457	689	674	884	386	582	643	696	699	586	559	599	649	584	613	396	485	401	568.75
LBR_3754	86	128	72	115	28	72	65	71	55	131	135	180	30	67	73	62	94	50	120	132	66	78	48	38	74	125	81	100	58	109	91	97	118	67	86	120	83	135	79	63	75	48	87.125
LCMT2_3757	35	109	49	68	25	44	61	85	43	70	82	133	24	41	66	44	88	43	102	68	29	56	22	42	22	54	59	137	69	87	57	115	63	39	71	72	56	47	64	37	61	35	61
LCP1_3761	75	137	45	79	71	81	134	141	81	125	180	232	37	79	99	80	95	86	262	167	32	119	53	86	111	124	164	211	110	137	131	174	147	127	153	144	133	159	137	89	83	85	130.75
LDHA_3766	180	1273	269	331	9	172	454	1106	525	574	1110	978	104	316	482	354	779	194	1662	658	56	534	60	146	89	639	1155	1410	463	810	661	1153	662	521	694	716	376	536	330	184	357	400	594.667
LHFPL2_13764	11	29	5	6	10	4	7	7	7	2	3	19	6	2	19	4	10	1	11	12	2	5	3	10	2	12	6	19	3	11	11	6	13	5	12	8	7	5	3	4	6	6	7.58333
LHX2_11628	12	16	11	15	7	16	7	12	13	19	32	27	4	10	13	12	13	9	19	15	28	10	7	14	24	23	12	10	4	13	11	11	19	6	13	23	8	10	19	3	12	7	13.375
LIG4_3798	24	50	16	22	25	26	39	100	50	46	101	136	10	28	43	35	47	19	125	78	1	62	18	21	31	55	40	95	30	66	67	71	58	41	72	79	64	82	50	22	42	29	54.125
LOC654342_3841	14	13	9	6	5	3	9	19	6	6	15	6	10	5	14	7	7	6	26	24	9	0	8	4	4	19	16	23	4	11	6	11	14	5	2	11	2	14	2	7	12	4	9.91667
LOC728554_3844	892	1052	492	756	279	516	1021	1121	743	1308	1871	1203	465	810	1382	1037	816	546	949	1814	332	719	396	535	524	1513	906	1324	710	1225	1058	1333	1836	703	724	1238	928	1105	882	529	634	589	937.75
LRIF1_3872	183	419	117	164	28	67	277	375	252	286	361	257	117	149	289	147	283	125	541	373	70	185	65	80	55	326	345	629	135	276	186	410	297	169	255	284	132	223	147	88	116	108	228.958
LSM1_3888	215	274	166	199	192	201	198	261	117	208	324	681	106	218	259	194	160	233	302	359	183	256	221	177	313	364	322	276	255	309	334	241	293	245	255	304	302	371	296	215	284	187	277.667
LSM5_3894	14	45	3	2	0	8	66	139	62	26	82	41	12	6	41	21	55	18	166	45	0	36	2	10	1	31	112	248	48	80	48	117	46	47	90	48	19	34	23	6	41	15	54.7083
LSM6_3897	158	309	89	138	99	128	305	364	179	184	340	275	85	142	246	190	165	117	466	296	34	192	97	101	114	311	392	416	175	277	236	369	292	178	248	245	229	272	170	90	161	167	230.333
LYPLA1_3915	290	606	227	406	136	191	370	595	387	423	599	577	114	197	327	273	426	183	654	443	215	258	143	171	209	348	395	660	248	358	341	428	433	267	286	331	330	376	284	213	259	202	327.167
LZIC_15253	439	496	261	318	565	444	599	506	325	502	750	1081	216	399	546	369	303	525	367	749	194	486	416	472	649	693	447	506	366	607	650	552	775	486	442	540	726	786	666	445	457	383	535.833
MACF1_3927	73	57	34	62	16	11	51	59	25	74	74	32	33	25	68	65	50	44	41	107	57	28	26	29	42	110	28	71	4	49	28	46	99	10	25	58	37	26	14	40	31	22	42.8333
MAD2L1_3930	16	80	6	6	2	19	30	107	48	34	54	88	2	20	37	21	74	11	219	29	5	30	3	8	7	29	97	111	79	100	59	110	27	79	109	78	27	41	54	23	80	20	59.3333
MANF_20172	35	46	14	29	9	10	35	53	29	41	58	61	15	43	58	31	52	27	60	44	2	36	8	27	16	51	21	39	36	35	56	52	53	22	42	40	53	51	31	18	28	29	35.4167
MAOA_23149	14	7	2	5	0	1	19	13	1	6	5	11	1	9	5	7	5	4	4	5	0	5	0	3	7	3	5	17	0	6	2	13	4	4	9	10	3	7	6	6	2	3	5.16667
MAOB_13383	3	12	5	6	8	8	7	26	10	8	34	42	4	7	20	16	24	20	35	34	5	11	13	3	16	15	23	21	9	24	23	15	12	27	43	11	32	28	12	11	25	13	19.2083
MAP2K1_17597	704	699	403	579	546	486	662	865	506	754	1485	1026	297	625	1112	870	477	555	938	1574	291	621	466	474	702	1313	654	815	317	744	568	828	1329	397	408	728	741	820	693	454	452	378	696.042
MAP2K3_3971	40	37	24	37	45	25	20	14	22	44	27	45	18	32	42	29	14	18	20	40	31	14	18	30	31	63	5	20	6	20	36	26	56	5	4	19	27	15	29	40	11	13	24.125
CSNK1E_1602	3	20	4	5	2	1	5	7	10	9	4	14	4	5	14	10	7	8	22	19	2	4	6	1	0	7	10	7	4	5	1	10	7	7	3	16	1	10	1	4	4	7	6.58333
MAP3K4_3982	9	10	1	12	2	4	11	13	11	8	16	10	2	7	4	12	14	8	33	14	7	7	0	13	11	13	10	19	5	11	10	7	13	6	3	14	4	15	8	5	2	3	9.70833
MAP4K4_3985	495	236	252	366	475	269	356	343	186	311	489	597	218	321	502	364	188	237	375	796	367	259	394	307	480	688	231	457	140	322	251	374	538	159	167	427	420	289	403	327	267	170	358.667
MAP7_3988	899	717	278	492	808	541	1060	949	448	514	1197	738	395	628	1132	713	414	520	976	1506	290	679	515	527	806	1190	624	1065	292	796	635	790	1184	360	504	808	843	895	775	497	464	377	724.917
MAPK12_25181	39	39	26	55	84	47	39	72	30	33	99	63	17	33	56	58	16	34	92	85	70	33	64	39	78	117	54	74	16	46	36	60	87	14	23	49	55	51	59	49	27	34	54.6667
MAPK13_3996	41	39	25	61	65	49	46	52	32	79	77	66	27	36	70	37	54	39	41	83	52	35	33	19	45	72	55	72	21	57	26	51	93	21	32	67	53	43	46	57	27	22	46.7917
MAPK14_4000	236	345	107	274	101	159	345	427	327	320	404	274	139	235	354	242	350	174	463	472	59	237	76	153	157	375	244	693	201	360	278	517	404	235	255	453	271	328	276	165	252	169	295.542
MAPKAPK2_4012	1083	1434	705	1371	1167	1049	1208	1267	923	1302	2309	1963	643	933	1543	1123	1049	991	1589	1903	620	1226	864	1045	1588	1939	1189	1587	1036	1529	1506	1669	1929	1022	1020	1242	1757	1666	1543	1052	1160	907	1357.83
MAPKAPK5_4016	14	39	16	14	1	5	21	33	18	17	38	35	8	9	16	7	29	9	49	34	6	19	2	16	5	27	35	45	11	38	12	21	25	12	16	15	6	9	10	4	3	9	17.875
MAST2_4033	34	30	24	31	18	24	30	27	17	28	31	56	10	21	25	39	17	17	37	40	22	28	14	43	35	65	26	37	15	32	32	40	17	15	21	33	35	45	27	29	24	17	30.375
MASTL_4036	77	255	93	100	19	40	117	274	163	183	261	259	40	71	161	84	218	68	429	195	57	128	48	53	44	146	200	400	102	160	167	205	192	120	146	208	104	149	86	61	103	89	149.667
MAT2A_4039	1749	3338	1053	1679	891	1463	2318	2613	1831	2289	3122	3825	1118	1536	2295	1716	2808	1472	3158	2757	936	2255	1102	1344	1512	2592	2260	3603	2266	2784	2805	3654	2737	2233	2024	3023	2361	2714	2230	1402	2236	1486	2311.42
MBD3_4051	17	14	11	34	28	15	35	16	18	17	52	50	7	22	23	22	14	12	36	47	14	21	27	21	49	64	35	33	6	23	20	35	58	19	16	38	28	33	35	15	16	11	29.1667
MBNL1_4056	26	23	1	2	0	3	135	389	137	43	142	22	5	9	51	25	94	6	898	74	5	34	2	2	0	51	453	811	63	144	60	260	66	94	183	102	8	58	33	8	35	19	144.292
MBNL2_4059	181	399	116	76	33	101	311	589	369	316	516	256	101	178	246	184	317	108	744	382	32	219	45	61	70	295	407	711	117	365	253	370	349	285	371	419	224	225	191	136	207	114	274.667
MCM10_4071	157	258	123	240	161	170	152	328	166	255	539	501	101	211	437	278	186	217	462	643	187	176	249	180	369	553	270	382	125	279	246	289	462	144	229	308	287	263	296	234	197	143	290.542
MCM4_4075	163	331	111	145	49	99	197	393	208	283	477	245	89	152	279	244	203	135	466	414	40	147	108	76	137	349	238	356	114	215	183	295	290	51	125	221	153	190	163	136	139	78	195.167
MCUR1_4086	191	353	106	175	70	160	235	362	204	239	394	444	61	156	221	184	181	121	433	344	111	232	136	131	151	258	300	334	148	242	186	300	271	190	234	252	156	235	206	154	191	124	221.625
MDM2_23384	1526	1815	908	1469	356	647	1668	2569	1673	1973	3740	2014	830	988	2104	1493	1420	925	3100	3714	543	1054	839	673	1028	2598	1737	3045	729	1257	1172	1808	2705	896	1333	1839	1453	1643	1389	867	1178	712	1554.67
MDM4_4094	2135	1822	962	1686	2084	1614	2439	3142	2009	2503	3830	3008	1138	1453	2791	1558	1590	1689	3088	3531	1283	1486	1593	1465	2135	2841	1771	3738	1108	2009	1862	2042	3295	1300	1597	2276	2207	2153	2034	1558	1647	1278	2054.04
ME1_16747	60	274	49	67	12	26	221	446	213	180	381	198	30	65	149	115	319	39	958	271	42	125	11	34	13	125	324	699	146	187	127	339	184	189	232	201	100	147	99	41	130	88	200.5
ME2_4100	20	19	2	4	3	1	24	19	12	10	17	38	3	10	10	8	15	8	51	12	3	17	3	1	6	27	17	21	13	25	17	9	7	9	19	14	14	9	21	10	11	6	14.25
MED1_4106	263	520	145	314	144	204	376	481	269	322	517	667	134	208	326	279	404	191	660	553	178	348	154	251	252	337	271	712	270	384	338	473	408	297	330	441	350	395	305	183	335	257	353.417
MEF2D_4115	142	249	128	165	58	74	151	228	97	134	221	229	53	74	96	81	147	47	241	171	82	97	51	57	91	129	78	175	67	116	75	117	97	85	139	119	141	111	113	65	118	55	107.917
MEN1_4120	320	265	282	416	600	311	225	236	184	352	460	478	205	242	393	318	175	276	166	448	338	215	359	334	511	490	153	250	125	278	275	325	491	113	106	297	349	282	367	304	171	146	287.208
METAP2_13128	861	2193	743	1277	603	819	1385	2180	1249	1589	2350	2733	439	875	1323	896	1424	933	3077	1832	786	1124	587	804	891	1255	1472	2476	1172	1479	1431	1765	1460	1328	1450	1497	1441	1769	1301	911	1260	834	1391.75
METTL13_12459	7	12	5	9	2	4	18	16	1	16	14	12	4	10	21	5	2	14	4	19	7	15	9	4	15	11	4	13	12	4	9	14	18	6	4	27	5	13	14	6	14	5	10.5
METTL2A_4134	72	105	31	70	17	46	47	56	38	57	77	268	35	38	46	42	47	35	76	55	24	67	16	51	31	90	55	73	36	74	52	59	66	23	54	67	56	85	74	53	61	47	56.0417
MFN1_4145	72	257	59	56	16	24	133	255	104	83	152	112	26	52	84	56	192	18	591	119	12	121	25	23	22	87	199	398	81	97	103	236	94	117	176	128	58	107	43	24	72	59	124.667
MFSD1_11158	103	242	80	113	12	43	144	200	97	129	163	94	53	85	85	76	108	41	236	160	32	51	12	23	41	149	144	161	45	126	41	132	104	41	87	115	72	59	42	35	49	47	83.5
MFSD5_21092	15	69	15	14	2	6	16	61	30	19	41	60	6	8	20	28	54	12	124	21	11	27	1	8	9	32	33	115	29	43	11	60	27	31	23	35	18	15	16	6	22	15	30.5
MGC21881_4155	81	87	26	47	36	37	112	139	76	113	162	108	59	46	121	55	61	54	78	131	21	67	39	53	32	116	88	166	44	97	71	96	120	55	33	94	92	84	91	52	70	51	76.7083
MGEA5_21665	193	721	99	170	19	102	587	834	355	162	423	288	110	134	192	171	307	107	1570	341	10	292	25	62	51	262	690	1070	248	415	306	599	260	333	540	500	213	233	350	86	319	179	373.083
MGMT_21583	202	165	112	114	31	30	192	201	118	195	322	283	90	133	252	191	115	76	215	320	54	96	70	78	84	324	189	272	68	143	99	194	313	49	86	191	98	113	133	86	101	61	143.208
MINA_12112	261	219	106	154	211	153	205	216	146	193	399	528	153	198	366	191	149	215	284	445	161	213	149	179	297	395	173	268	96	244	210	238	371	122	136	238	224	272	231	199	136	112	224.708
MIS12_4181	14	30	13	28	10	25	14	28	13	16	39	62	7	20	13	14	27	15	26	30	19	27	9	19	18	20	30	50	12	32	15	51	18	23	13	22	31	38	35	21	16	10	24.375
MKNK1_4185	7	3	2	1	0	5	6	7	8	9	14	1	4	3	8	7	7	1	12	10	0	5	1	0	0	11	9	11	2	7	1	11	23	1	5	3	0	8	10	1	5	7	5.95833
MLEC_4188	151	151	107	239	372	216	104	102	67	149	164	575	93	153	182	154	121	234	125	268	285	168	318	269	344	311	88	117	93	171	172	131	220	83	119	228	249	247	227	236	149	128	197.75
MLLT11_4193	10	24	6	12	9	16	12	14	9	11	20	28	3	15	15	14	8	11	21	27	13	4	6	15	12	27	12	15	7	18	11	16	16	11	17	19	19	16	18	3	20	5	14.5
MLX_4197	5	11	6	7	5	2	8	3	1	8	7	24	4	7	2	6	3	3	3	4	2	1	3	0	1	14	8	11	7	10	6	19	7	8	3	4	3	12	1	5	5	0	5.70833
MNAT1_4225	289	629	255	349	54	183	391	412	298	442	529	468	116	181	255	283	471	202	463	454	181	306	103	182	103	347	418	640	224	398	398	511	433	256	317	470	272	352	276	171	239	208	321.75
MOB1B_4229	418	707	305	461	158	296	495	562	342	545	674	735	220	327	370	341	515	306	684	694	203	440	158	309	305	547	476	807	314	433	575	584	593	455	413	587	471	520	422	281	427	271	457.042
MORF4L1_4240	12	21	11	26	9	13	17	20	7	9	20	46	5	10	13	13	14	15	14	22	7	7	2	5	19	17	16	25	6	21	12	20	14	9	5	17	10	2	13	6	12	5	11.9167
MPC2_4243	150	441	189	266	115	130	259	366	209	232	418	497	92	170	202	223	312	124	430	351	129	266	75	117	118	324	354	304	229	315	220	342	318	210	271	267	237	292	236	140	217	152	246.417
MR1_15135	197	236	118	186	117	82	229	217	137	176	276	311	90	106	153	137	126	123	166	225	116	138	115	98	141	254	157	160	88	162	164	181	235	114	136	136	192	204	148	110	147	116	154.292
MRE11A_4256	419	404	278	515	455	353	453	436	295	516	704	533	234	383	596	498	312	372	303	808	305	436	386	406	603	743	312	643	331	560	543	605	908	366	337	616	737	495	549	433	418	265	504.5
MRPL19_4268	94	147	71	74	53	75	90	142	68	147	199	328	48	71	127	93	102	85	145	183	40	73	64	41	122	210	90	128	55	107	75	133	167	82	110	106	106	102	108	86	67	65	102.708
MRPL39_13523	349	1091	284	221	44	175	680	1429	699	676	1042	593	158	391	539	433	703	267	1407	845	24	383	80	146	77	617	961	1384	490	795	622	954	674	594	717	839	406	612	481	213	425	306	585.5
MRPL42_4284	12	43	5	9	0	10	21	22	16	20	17	17	5	6	9	16	33	1	64	12	3	9	0	9	1	15	23	98	22	24	9	90	26	9	11	28	3	12	11	0	10	0	20.375
MRPS16_4290	441	667	400	671	153	332	447	559	308	476	706	1257	170	520	431	430	362	265	548	691	425	449	278	358	400	659	511	434	339	620	433	524	506	268	473	616	554	521	588	392	471	270	472
MRS2_4308	266	374	195	302	45	130	284	395	174	261	364	486	126	212	280	205	189	129	350	389	139	167	127	144	147	361	253	266	104	256	160	218	395	120	170	221	211	200	168	133	131	129	206.625
MSMO1_4315	13	93	7	0	0	10	87	292	113	44	109	56	12	12	31	30	112	7	630	60	2	45	0	1	0	50	211	498	52	101	62	272	52	88	160	96	12	48	29	4	60	23	106.5
MSRA_4319	6	5	3	1	11	3	4	0	5	7	8	14	8	1	8	13	2	3	3	5	3	6	3	8	18	9	5	5	4	4	3	1	11	1	2	8	3	9	3	6	7	0	5.29167
MTFR1_4345	79	191	44	62	19	32	131	183	67	71	205	51	26	61	121	85	67	31	309	180	20	75	37	36	27	117	139	140	33	110	66	104	99	41	70	73	72	102	78	33	51	29	85.0417
MTHFD2_4349	879	1021	579	879	714	688	762	806	528	851	1494	1912	411	639	975	839	510	663	826	1523	643	598	812	673	1145	1402	669	829	473	827	780	787	1248	552	625	794	891	1063	995	681	621	508	831.875
MTIF2_4352	273	215	142	207	256	172	224	184	82	172	295	563	139	159	245	220	197	175	195	378	175	182	271	198	282	338	176	209	131	189	246	231	294	136	158	214	280	234	233	181	170	126	217.792
MTMR4_4356	78	73	52	84	38	31	49	44	32	45	62	92	31	36	61	61	40	26	43	81	56	33	44	39	75	102	33	51	17	47	18	57	73	20	24	38	41	34	35	34	21	9	42.7083
MTMR6_4359	6	22	10	16	0	3	11	11	15	15	21	4	6	3	15	4	9	7	18	8	2	19	0	5	2	3	15	22	12	20	16	37	8	3	0	10	7	15	13	0	6	6	10.2917
MTOR_12916	352	267	204	383	338	223	274	265	180	308	500	510	217	239	384	378	232	189	310	562	300	242	257	284	373	562	220	460	151	331	221	341	500	136	191	451	345	310	316	295	212	137	312.792
MXD4_24415	651	548	317	537	712	351	622	537	294	475	733	974	218	331	372	384	326	270	589	759	337	420	349	388	477	676	464	429	228	432	370	453	512	248	366	388	426	482	406	343	356	276	423.917
MYBL1_22509	180	268	109	168	135	257	315	403	208	223	350	542	97	233	187	226	219	247	527	372	37	354	172	217	271	342	372	569	275	307	395	450	326	344	366	367	451	400	396	183	308	314	338.125
MYC_4394	2199	1431	608	1036	1198	813	2561	1726	791	1074	1813	1600	956	1003	1441	1172	782	788	1729	2210	735	798	877	803	1118	1895	973	1587	538	1156	984	1237	1786	556	716	1152	1213	1289	1156	950	806	598	1119.25
MYCBP2_4398	18	13	4	10	0	1	10	29	9	16	25	0	13	8	23	24	21	0	40	21	2	0	0	0	0	22	12	30	2	5	4	27	18	0	7	12	10	9	4	0	0	1	9.41667
MYO1B_11448	124	144	83	125	28	61	136	111	77	106	133	237	61	66	121	99	80	68	159	209	47	56	56	64	65	216	88	136	31	97	90	93	122	44	88	106	86	104	110	64	82	65	94.9167
MYO1C_4424	321	626	241	354	74	152	464	525	323	442	668	224	178	261	505	342	380	156	648	740	55	216	143	126	126	659	315	689	151	373	203	472	550	172	258	378	238	222	207	163	198	127	309.542
MYO5A_15474	14	10	0	13	5	1	22	23	3	8	25	4	13	5	28	16	14	1	42	39	1	10	2	1	9	23	11	48	6	13	8	30	17	6	16	18	7	2	3	4	10	2	13.6667
NAPA_4449	16	19	27	18	14	14	22	24	17	16	35	60	3	17	21	17	19	11	16	21	48	27	12	19	31	25	11	20	12	17	10	22	13	1	13	28	17	21	28	21	26	12	19.625
NARS_4453	43	300	43	95	15	29	119	208	88	78	189	111	30	78	65	78	134	52	413	126	14	121	13	46	33	106	203	308	91	166	141	196	107	118	165	130	93	115	105	50	99	60	125.792
NBN_4460	1627	2937	924	1490	965	1467	2358	2647	1621	2099	2966	3409	1051	1641	1905	1591	2020	1452	3056	2902	876	1936	1125	1306	1381	2362	2273	3815	1721	2585	2549	3148	2544	2025	2248	2562	2432	2790	2418	1428	1716	1435	2193.04
NCAPG2_4481	4	12	2	2	2	5	1	10	7	3	10	17	2	9	8	10	14	5	22	20	3	7	3	2	6	12	1	17	0	5	5	17	8	3	7	6	2	11	0	4	7	4	7.16667
NCAPH_4484	25	73	26	32	11	24	25	70	33	64	60	46	17	25	65	48	49	21	89	65	2	35	12	19	10	68	71	94	26	65	32	53	45	20	23	55	31	33	19	17	19	27	38.75
NCBP1_4487	94	137	24	18	15	54	245	432	222	172	394	167	49	96	189	167	161	104	571	297	4	163	24	49	22	202	444	510	163	334	181	368	245	172	304	253	171	230	204	94	229	146	224.167
NCK1_4491	180	268	80	104	46	135	192	283	204	213	365	610	78	144	210	175	252	167	386	375	32	237	84	139	118	269	235	353	175	229	285	230	292	212	210	259	266	278	247	124	202	177	225.583
NCL_25495	433	424	199	352	144	136	263	470	240	404	712	374	188	302	656	441	180	202	483	948	170	174	174	142	236	813	240	413	88	288	122	322	796	97	137	275	220	226	241	185	151	118	294.125
NCOA3_4501	1928	2529	956	1648	408	709	1911	2121	1386	1953	2822	2776	1058	1142	2093	1749	1629	878	2757	3413	1067	1235	570	797	772	2647	1831	2815	813	1937	1248	2289	2538	797	1251	1897	1052	1660	1360	879	1015	855	1562.29
NDST2_4513	78	139	61	81	14	26	80	90	57	74	95	120	27	31	47	47	93	29	145	97	40	52	29	38	46	74	87	121	31	59	59	83	82	28	69	73	51	49	75	43	57	44	63.8333
NDUFA6_24942	336	1284	325	519	114	236	556	1007	478	695	1157	1333	179	359	457	362	586	233	1577	792	369	502	216	166	229	606	846	1154	445	691	449	745	640	385	544	662	372	593	417	276	455	303	559.75
NDUFB5_4525	379	560	237	367	291	292	414	529	241	368	616	1517	216	275	338	289	301	320	691	632	305	371	311	301	363	560	487	487	343	509	491	437	473	370	447	435	396	496	374	264	282	305	422.083
NFATC4_4563	9	18	5	9	2	8	8	12	2	8	5	9	11	6	4	6	5	3	6	13	3	1	7	7	14	9	2	8	0	8	2	14	12	0	3	2	3	11	8	2	0	0	5.625
NGRN_4584	976	1642	753	1178	1751	1301	1568	1776	929	1315	2373	3179	539	1120	1388	1191	1113	1405	1897	2073	867	1617	1264	1427	1721	2050	1873	1783	1468	1830	2010	1869	1790	1611	1560	1504	2042	2252	1847	1193	1390	1338	1678.17
NIP7_4589	138	365	98	212	60	137	195	301	142	177	321	366	62	170	210	171	230	100	388	284	61	190	68	128	148	290	254	362	168	230	224	300	241	167	184	258	214	295	227	140	207	104	213.833
NIPBL_4592	123	126	54	86	57	55	136	140	78	115	169	182	69	77	132	79	78	67	113	163	76	96	49	64	78	138	92	158	80	111	88	119	149	43	85	119	92	91	75	76	94	45	95.5833
NNT_4618	56	63	13	13	15	22	123	124	95	47	98	80	34	47	71	51	69	13	127	65	1	62	8	27	24	82	99	228	58	102	76	168	65	65	84	115	51	69	70	38	62	35	74.2083
NOL3_4625	418	158	154	278	450	343	352	299	159	325	732	732	186	350	709	495	184	285	263	834	259	366	317	371	518	847	272	291	227	535	394	455	762	197	193	541	634	576	556	432	379	220	434.958
NONO_12275	964	334	328	581	507	293	1097	711	443	934	1272	1800	359	380	520	642	263	320	657	161	615	516	613	320	870	1703	565	527	99	473	344	863	98	15	353	85	428	579	682	318	348	278	479.583
NOP56_4635	1154	929	898	1604	3580	1781	718	1089	734	1390	2216	3149	602	1097	2263	1695	745	1868	882	2356	2156	1057	2644	2056	3206	2562	995	1021	893	1413	1762	1086	2544	879	864	1360	2333	2174	2231	1843	1218	941	1686.5
NOTCH1_4642	20	6	16	62	108	37	17	17	12	31	19	57	14	24	38	24	20	20	13	41	134	8	54	28	81	49	7	24	0	16	12	21	37	11	3	32	32	24	28	34	20	8	29.875
NQO1_4668	663	2572	674	720	356	606	1574	2672	1433	1658	2820	2207	342	723	1040	976	1750	770	3420	1881	220	1560	435	726	625	1152	2340	2646	1203	1728	1592	2128	1537	1371	1879	1275	1316	1540	1228	643	1254	818	1438.21
NR2F2_16181	52	73	25	39	18	27	80	91	46	68	101	150	31	42	70	58	28	52	122	82	23	50	36	49	26	87	68	106	52	53	62	71	94	36	33	87	55	67	35	54	42	36	59.4167
NR3C1_4689	75	66	25	47	36	31	70	49	17	39	65	84	28	37	60	36	40	26	53	56	35	22	47	23	49	66	31	52	19	40	22	36	49	10	21	33	32	49	52	33	17	28	36.4583
NR4A1_22797	8	10	3	23	10	18	5	10	2	5	13	28	7	6	11	7	6	9	6	10	9	10	13	7	19	16	6	12	3	10	2	6	13	5	9	16	20	8	11	9	8	11	9.95833
NR4A3_11854	10	43	16	20	31	7	12	28	15	37	64	40	7	14	38	22	23	13	34	62	32	12	10	19	25	41	28	31	9	19	22	22	45	9	33	11	7	25	15	19	18	6	23.0833
NRIP1_4719	440	667	241	325	69	141	395	475	293	342	380	534	219	199	297	245	433	129	660	512	169	225	145	169	178	398	304	632	140	357	221	426	349	153	211	425	227	303	205	148	213	147	288.208
NRP1_4724	408	689	187	279	134	206	779	899	516	507	933	697	174	306	497	369	605	275	1231	1003	88	591	117	240	209	746	638	1203	359	655	547	756	625	525	590	567	452	551	432	217	423	388	548.042
NSDHL_4728	32	34	30	28	17	25	21	16	14	26	32	74	15	26	22	15	17	19	13	38	18	22	17	23	43	41	29	31	12	26	25	32	33	13	20	22	34	38	28	36	21	12	26.125
NT5C3A_11648	550	944	301	505	353	537	846	1214	732	870	1508	1930	344	576	817	522	856	588	1604	1279	194	820	425	580	514	947	1052	1611	570	1056	1012	1060	1181	737	956	1120	850	1109	881	575	754	610	895.708
NUDC_4749	227	367	172	216	67	104	268	413	189	272	496	394	119	152	374	266	231	109	431	542	130	139	151	97	150	569	297	404	92	249	141	305	449	102	146	212	141	218	122	125	141	95	227
NUDT5_4760	13	17	9	32	11	39	11	15	11	17	15	29	9	10	31	20	7	19	13	34	2	28	17	25	18	33	19	23	17	25	18	32	36	14	17	13	26	51	12	30	19	13	22.2917
NUDT9_4763	303	291	146	220	243	220	440	369	239	331	483	404	200	225	379	324	225	220	277	526	95	288	204	217	292	433	348	437	267	359	316	390	571	224	270	375	340	404	343	226	228	181	317.125
NUFIP1_18471	55	84	50	63	1	9	67	107	45	75	112	6	26	37	76	76	44	3	98	117	28	11	4	7	1	93	55	112	17	53	26	69	106	8	26	52	13	5	3	6	7	2	38.2917
NUP133_4773	284	415	181	236	106	136	280	320	250	322	496	549	160	157	272	252	235	87	405	517	143	184	110	121	167	450	242	474	126	235	190	275	374	139	126	287	198	255	179	146	123	90	231.5
NUP35_4776	75	149	37	22	5	79	127	388	182	156	230	259	27	65	118	94	208	80	357	203	3	117	28	49	18	111	276	369	120	194	174	219	161	107	137	239	124	148	140	37	140	73	147.667
OCIAD1_4797	6	44	9	6	0	3	27	49	15	12	22	10	5	7	13	5	19	3	136	15	3	17	2	3	0	17	53	80	12	46	18	58	14	12	40	45	2	9	10	3	17	15	26.125
ORC4_4831	329	399	220	311	124	124	303	331	202	340	497	436	158	203	372	304	247	109	443	559	268	156	177	179	259	492	202	355	89	267	157	310	418	101	149	352	200	178	197	164	141	94	246.125
OSER1_25140	262	552	202	224	76	148	484	585	322	379	671	642	144	188	276	258	346	171	687	523	145	286	122	189	169	430	458	592	270	341	367	469	392	230	332	315	244	364	202	178	257	208	323.75
OSTC_4855	141	418	186	276	66	126	276	399	180	215	550	438	73	172	191	186	259	111	541	284	164	224	79	106	171	272	330	350	233	279	301	260	205	269	347	225	219	285	207	146	189	136	242.583
OTUD5_4859	143	48	47	79	164	74	105	63	35	77	105	132	47	109	111	84	34	62	42	149	83	54	105	81	153	158	45	58	43	74	60	32	123	13	31	74	104	73	90	90	38	19	74.6667
OTUD6B_4862	180	329	104	174	78	113	237	334	218	260	374	335	83	122	255	154	268	102	431	386	78	143	86	78	130	246	309	646	180	269	230	465	394	202	287	314	200	210	194	101	185	141	246.042
OXA1L_4873	114	146	81	115	13	45	86	113	72	107	175	188	46	60	107	73	88	17	159	124	49	68	28	33	44	142	86	125	35	88	48	80	128	49	76	104	72	65	69	44	48	43	75.2917
P4HA2_4889	63	81	38	44	35	52	82	82	45	72	133	114	32	44	96	42	65	41	123	145	18	70	40	53	70	101	83	122	45	93	63	128	93	46	62	73	80	79	90	48	62	31	75.75
PA2G4_4894	468	503	337	599	387	473	650	600	347	489	1046	1100	280	554	776	600	421	341	1068	1013	356	580	422	474	733	987	753	849	441	763	682	883	899	460	571	889	825	803	699	537	555	472	696.417
PAFAH1B1_4903	225	259	178	229	212	144	210	306	168	212	376	418	107	144	269	191	221	157	331	372	138	153	131	131	205	424	215	320	152	194	153	210	292	100	115	237	203	249	161	114	129	134	202.625
PAICS_4908	749	2059	803	1219	25	171	1088	1629	878	1367	2023	237	393	682	1148	968	1236	199	1714	1710	492	627	87	156	91	1381	1514	1886	506	1383	592	1400	1406	588	851	1318	287	635	377	223	364	347	830.625
PAM16_4921	82	138	82	95	56	53	97	114	79	100	164	277	34	58	83	73	78	49	201	154	85	113	40	70	57	117	169	166	67	146	108	198	113	81	106	108	72	119	81	84	59	48	106.75
PANK1_4924	9	13	7	6	0	6	13	14	7	15	16	14	2	4	9	13	12	3	22	11	2	2	1	11	8	6	10	7	1	6	4	4	14	2	1	1	1	15	4	8	3	1	6.04167
PARK7_4930	3726	2624	2586	3823	5952	4011	3283	3120	1937	3872	5973	6477	1538	3614	4822	4040	1956	3988	2444	6066	3571	3866	4959	4335	6478	6350	3679	2835	3304	4595	4676	3757	6037	2733	3576	4868	6600	5467	6011	4352	4152	2821	4480.5
PARP1_4934	307	464	196	274	206	249	364	560	282	348	578	457	196	328	519	314	270	292	627	739	186	254	280	205	314	608	387	598	179	394	358	422	513	196	237	420	273	350	327	260	255	185	356.958
PARP14_15187	3	6	9	4	12	6	3	9	3	6	16	6	5	8	4	6	12	4	15	9	4	8	3	1	10	12	2	17	7	1	4	7	6	1	11	10	10	8	1	2	17	8	7.25
PCF11_4975	508	556	208	301	220	296	542	619	387	436	779	794	268	294	633	405	410	338	854	972	243	357	245	285	341	707	514	1046	301	552	410	710	747	313	443	474	435	477	421	299	303	265	488.083
PCM1_4980	50	57	10	26	1	14	64	79	47	33	72	36	24	29	48	47	35	6	107	83	4	19	0	10	6	70	49	127	12	38	22	85	68	23	17	49	20	21	37	10	32	17	38.5833
PCMT1_4984	468	1137	468	726	293	604	535	786	468	721	938	1959	248	588	646	536	516	618	775	892	609	671	635	601	787	860	735	688	550	713	814	639	742	430	553	757	776	846	840	669	575	394	689.625
PCSK6_4995	228	116	86	152	279	151	140	104	95	212	237	265	96	103	322	185	109	145	63	280	150	95	138	106	158	260	43	154	60	125	93	150	333	53	46	141	147	132	175	131	69	53	131.458
PDHX_5033	22	89	20	18	3	6	56	89	56	42	99	100	10	21	29	30	76	18	164	76	10	35	6	5	20	59	114	150	32	72	42	66	40	64	86	69	26	72	33	14	41	48	56
PDS5A_5046	891	1460	658	1139	991	1065	904	1208	721	1051	1247	2253	517	995	1200	850	863	1135	1288	1604	823	941	952	978	1251	1532	1012	1574	859	1336	1387	1326	1273	834	901	1563	1620	1561	1424	979	982	843	1201.79
PDZK1_23054	63	63	24	34	25	32	63	77	27	33	58	116	24	35	61	32	32	46	60	75	15	38	54	46	43	90	53	71	28	70	39	54	62	50	32	80	62	88	49	54	39	34	53.5833
PEA15_5055	39	24	12	24	35	18	20	29	15	27	24	52	18	29	37	18	19	13	15	37	6	13	17	23	37	48	16	25	18	21	18	36	45	11	10	22	7	33	24	28	18	12	22.5
PEG10_18691	7	43	13	38	21	23	17	97	33	55	69	116	9	40	69	53	54	39	69	75	11	38	32	43	27	70	49	104	32	92	48	77	54	49	54	59	54	68	47	47	40	50	53.7083
PFN1_5086	3450	5127	2767	3198	122	614	3479	5231	3213	4521	6655	923	1682	1666	5285	4468	2869	824	4685	6326	1132	1430	362	768	602	6320	3743	4722	1144	3291	1523	4301	6353	985	1559	2600	1220	2033	1180	802	980	828	2453.71
PGAM1_5090	515	633	561	948	676	561	442	465	317	612	947	1518	240	537	740	681	470	479	372	1033	634	630	592	664	912	1253	445	552	390	711	618	681	863	339	426	860	851	814	788	660	664	406	673.25
PGK1_5094	3564	6662	2474	4661	4422	4512	4902	7062	4366	5901	9676	13920	2177	4560	5918	4379	4679	4980	9199	8582	3310	6051	4469	5173	5643	7200	6762	8378	5170	7882	7733	8321	7249	6137	6533	6818	7612	9306	6774	4676	5571	4567	6629.83
PGM3_5099	223	276	99	156	131	104	219	240	158	188	284	426	117	151	241	168	163	121	240	352	133	148	120	110	180	307	187	321	67	251	104	280	304	64	127	183	135	181	142	101	98	84	175.792
PGR_5102	75	120	28	17	9	30	108	147	104	111	137	79	24	30	73	43	136	36	277	130	7	52	12	31	22	82	126	264	44	82	73	168	105	55	106	107	74	71	53	29	65	42	86.5417
PGRMC1_5105	84	180	104	114	73	82	115	168	59	112	199	338	51	116	95	106	110	102	179	142	58	145	93	105	152	163	207	201	103	191	141	162	119	94	202	205	176	177	207	120	174	77	149.708
PHKB_5119	15	45	9	21	4	4	24	13	12	12	32	37	10	14	19	11	21	12	23	13	6	25	5	8	9	18	10	22	13	22	29	37	18	15	12	20	21	9	9	8	11	17	15.8333
PIK3C2A_5139	28	185	38	83	10	13	35	65	45	42	43	24	22	14	30	35	100	18	148	42	16	36	7	9	12	48	39	101	20	31	25	70	35	48	49	65	17	23	28	8	27	17	38.375
PIK3C3_5143	17	4	3	1	0	8	29	17	16	19	13	30	6	12	26	11	13	13	18	29	0	8	4	3	3	23	16	43	12	28	16	34	15	19	14	29	11	28	20	12	28	11	17.6667
PKIB_11293	334	375	191	366	576	448	392	397	244	323	525	893	231	300	426	336	274	354	456	590	351	388	355	473	560	621	428	548	417	510	601	525	599	438	421	621	624	686	651	400	444	400	504.458
PKP4_5166	31	62	6	6	0	10	87	152	72	39	65	45	7	26	42	36	96	6	300	51	0	60	2	3	13	35	130	310	62	82	64	143	31	72	93	108	42	71	34	20	55	33	75.5833
PLA2G12A_5169	148	324	98	89	38	104	278	366	201	205	342	324	78	145	178	146	204	121	567	272	35	177	69	112	86	228	306	469	149	255	209	294	220	148	223	233	149	222	153	119	147	86	205.333
PLCB3_5183	50	7	25	36	141	33	17	17	7	23	43	38	41	22	46	29	11	20	23	53	98	31	79	54	96	59	24	24	15	24	24	27	64	11	9	39	31	27	52	45	26	8	39.2917
PLD2_5187	65	49	20	53	52	37	50	45	17	46	60	83	19	34	30	24	42	29	42	43	21	16	34	40	42	50	28	42	18	30	28	33	39	22	17	45	48	36	32	39	38	24	33.625
PLK1_5203	105	274	206	358	59	147	131	255	158	304	363	453	57	152	254	260	215	134	249	435	186	102	130	119	171	421	167	361	71	218	145	280	289	81	112	241	132	180	206	152	176	92	196.5
PLS1_5211	87	227	74	133	73	98	129	181	88	101	205	254	55	70	64	67	105	79	212	148	94	158	86	105	99	137	192	137	121	150	162	145	124	126	117	131	172	202	126	92	125	80	135.042
PLSCR1_5214	76	87	39	14	9	12	143	202	93	85	205	46	36	49	105	106	72	13	207	131	0	34	11	4	16	100	149	241	25	106	35	158	113	37	62	105	39	41	40	8	31	27	71.6667
PODXL_16080	189	181	133	158	39	86	152	175	99	192	247	230	96	132	144	161	104	99	106	261	64	99	119	106	92	270	67	167	38	105	85	136	239	46	53	171	139	121	137	131	108	53	121.375
POGZ_5241	149	186	59	100	28	59	187	162	72	133	182	260	68	80	127	119	86	77	164	195	36	96	47	75	74	214	113	224	50	119	99	136	185	71	95	146	91	101	107	70	64	70	110.083
POLD4_5245	26	10	10	19	18	20	15	15	6	10	15	30	16	13	15	10	7	10	2	18	20	15	10	14	19	13	10	5	3	7	7	18	12	2	2	21	6	15	14	16	11	3	10.9583
POLG2_5253	52	69	29	26	13	34	41	50	20	34	30	59	19	33	65	33	39	14	53	44	13	36	17	27	33	56	48	50	24	46	36	51	54	17	12	46	33	35	41	31	17	4	34.3333
POP4_5281	33	55	31	29	35	27	19	39	10	36	58	100	4	29	27	23	14	19	42	52	12	50	71	54	62	49	57	32	20	41	56	13	34	38	42	31	53	48	63	61	30	22	43.0417
POT1_5287	43	65	16	32	6	10	49	49	28	33	39	90	16	17	24	20	43	17	101	49	10	45	9	5	5	41	44	94	34	26	50	96	30	36	23	41	27	42	28	16	44	24	38.3333
POU2F1_5290	27	5	5	8	11	18	11	10	4	10	34	18	9	3	27	19	2	5	19	17	7	6	13	6	20	19	4	16	5	12	4	14	20	4	8	10	16	20	8	8	7	6	11.2083
PPHLN1_22671	60	64	26	26	52	35	35	50	51	43	69	138	25	44	58	40	27	22	64	92	53	41	47	36	28	78	58	67	27	70	46	47	41	14	43	59	39	53	47	32	42	24	47.8333
PPIA_5317	18	26	2	2	0	4	13	52	38	19	43	51	5	11	30	15	36	8	76	25	0	31	8	4	1	23	39	77	30	39	25	63	21	15	19	65	13	33	33	13	21	7	28.375
PPIC_5321	337	536	137	203	84	155	436	504	264	256	635	420	171	218	340	274	242	129	571	535	68	205	115	158	145	411	418	491	219	389	256	403	434	139	197	284	237	336	254	151	186	99	279.208
PPID_5324	26	118	36	39	19	61	36	43	25	40	48	131	22	48	51	32	48	39	68	55	25	71	53	47	45	58	56	55	49	45	64	54	50	43	27	72	59	62	61	44	46	54	52.625
PPIL1_5328	41	65	35	58	46	37	72	79	39	67	93	133	21	67	86	69	56	56	85	98	27	59	62	53	77	96	64	81	51	69	105	67	90	52	72	66	111	86	86	70	58	53	72.4167
PPP1R13B_5339	31	12	12	21	24	16	11	17	5	16	27	22	11	9	17	8	15	4	7	20	17	7	13	8	31	24	6	27	1	1	13	14	19	6	3	17	16	7	18	11	8	5	12.4583
PPP1R15B_5345	490	454	136	77	204	425	949	1390	825	664	1336	1246	269	527	892	549	701	577	2026	1090	5	679	311	327	259	890	1410	2452	588	1246	953	1422	926	739	1003	1327	742	974	961	411	755	526	917.583
PPP1R21_5349	193	155	77	118	121	80	265	216	149	195	264	238	102	100	157	127	123	96	246	274	47	139	77	124	113	197	122	311	111	153	115	130	223	88	73	180	147	181	143	97	92	103	145.25
PPP1R3B_23053	51	43	21	27	20	13	42	34	23	24	62	37	18	20	38	25	15	16	37	40	19	20	20	10	14	48	29	38	2	29	32	32	33	19	16	42	36	32	27	15	31	17	26.5833
PPP2CA_5356	223	530	268	355	101	179	333	530	322	409	600	445	142	249	292	342	349	156	402	432	161	223	98	122	206	431	328	571	223	373	264	439	401	207	254	324	235	314	207	196	188	148	281.125
PPP2R3C_5360	1	10	11	5	3	6	4	4	1	6	25	9	2	3	7	2	5	3	19	9	5	4	10	2	0	10	7	12	4	9	10	7	6	6	10	3	13	3	6	5	4	3	6.95833
PPP6R3_5372	896	1328	526	948	1072	984	913	1112	674	981	1468	2019	470	849	1341	1056	763	956	1146	1603	520	891	830	868	1185	1654	1009	1314	694	1389	1238	1350	1503	787	816	1190	1409	1427	1474	953	960	625	1118.12
PPWD1_5377	38	101	26	38	11	17	61	118	64	77	104	83	30	47	73	49	87	20	138	97	22	69	9	26	19	51	95	205	62	97	77	148	92	58	67	109	40	61	36	24	33	38	69.7083
PRCC_5383	44	70	24	34	10	21	46	41	26	32	67	38	20	17	62	38	32	10	46	66	9	25	23	8	53	76	25	48	4	46	10	27	66	12	14	24	38	58	40	31	16	10	32.2917
PRDM2_23813	96	83	68	104	141	101	84	83	54	80	133	198	53	100	88	94	77	88	130	130	118	80	135	132	188	179	87	128	47	102	114	108	133	53	95	139	134	127	128	97	79	58	113.375
PRDX1_5393	243	600	290	439	220	256	277	386	193	328	640	940	90	271	282	307	250	254	385	584	228	339	201	268	319	443	476	221	195	359	395	266	378	323	372	338	412	453	380	256	324	255	340.417
PRDX4_5397	1397	2299	1383	2005	770	1107	1706	2025	1102	1866	2203	3735	673	1423	1497	1368	1261	984	1868	2171	1313	1642	872	1214	1329	2441	1710	1757	1329	1996	1757	1853	2034	1304	1839	2404	2148	1910	1899	1241	1532	1161	1696.83
PRKAG1_5413	551	803	341	568	556	525	647	504	339	495	700	1313	259	552	542	543	498	450	597	712	389	630	419	449	659	673	561	618	580	756	767	794	643	571	551	670	874	883	712	593	612	400	629.708
PRKAG2_5416	22	31	19	32	10	18	17	19	13	16	23	56	4	4	11	20	20	21	36	25	14	11	1	16	17	25	34	23	17	28	36	25	17	26	29	26	23	23	24	20	14	12	21.75
PRKCD_5426	421	544	346	433	242	263	494	487	276	393	626	634	180	199	382	332	323	249	563	592	296	325	275	271	343	515	365	469	212	254	291	368	458	172	303	356	405	367	324	232	263	171	341.25
PRKX_5435	6	9	3	1	2	2	15	16	15	14	6	14	5	4	7	6	22	1	34	13	0	3	1	0	0	7	11	13	7	9	10	16	15	5	7	5	2	3	5	2	2	5	7.29167
PROCR_24511	18	16	8	12	10	10	14	18	9	11	27	28	3	4	13	7	4	10	17	13	15	10	12	10	11	19	15	9	19	18	23	6	14	10	5	12	18	18	6	10	10	10	12.9167
PRPF38A_5456	26	53	24	25	11	18	36	67	28	36	55	69	18	26	51	29	38	24	75	74	12	29	5	16	11	47	16	45	16	28	32	34	44	23	19	32	20	27	17	11	26	14	28.0417
PRPF38B_5459	558	517	269	427	158	201	534	552	393	539	690	468	299	341	620	359	479	232	592	759	323	336	168	254	219	578	457	846	305	559	470	591	679	307	371	700	297	410	412	260	284	226	433.458
PRPF4_5463	54	78	56	64	23	24	66	98	27	36	90	78	24	41	69	65	34	31	112	106	35	30	22	16	22	100	58	72	16	63	30	78	96	16	29	44	36	47	42	37	37	14	48.25
PRR11_5468	204	684	154	144	36	149	416	818	421	437	681	422	118	232	333	276	461	179	1366	416	24	332	73	116	115	325	735	1059	332	567	416	815	390	399	549	465	336	340	333	121	306	215	422.708
PRUNE1_5487	45	91	51	49	8	17	64	104	59	75	128	54	19	23	44	64	37	12	120	101	11	37	20	20	22	82	73	56	21	35	24	62	68	22	25	22	20	11	21	19	14	11	38.2083
PSD4_13082	535	412	239	402	387	194	601	438	257	393	529	399	228	242	420	383	345	198	368	625	305	229	163	245	263	558	227	557	137	319	230	428	540	152	193	370	337	294	353	250	225	142	312.917
PSEN1_5495	81	113	37	72	74	38	103	123	66	81	119	128	53	58	109	84	93	39	127	149	29	65	24	40	67	176	72	151	40	87	76	98	125	47	61	99	56	82	75	40	25	48	77.4583
PSIP1_5500	109	223	123	152	93	114	150	213	120	190	254	396	51	135	209	158	126	112	232	292	89	112	97	118	132	291	133	241	86	163	179	187	172	114	116	176	191	166	175	108	95	91	156.5
PSMA6_15103	26	3	10	20	4	5	15	11	8	19	5	13	10	3	32	12	20	4	12	22	16	4	2	4	3	10	1	18	0	10	4	11	20	3	3	15	3	9	4	7	7	2	7.91667
PSMD10_5521	214	298	162	144	110	158	246	245	104	182	297	401	104	158	210	193	105	169	183	328	43	143	110	132	192	293	198	147	114	228	227	177	286	139	134	205	265	263	173	182	182	124	186.167
PSME3_5538	22	40	12	8	6	3	8	23	13	18	23	29	16	12	31	20	29	16	36	27	4	5	5	4	6	39	31	25	7	29	7	27	30	3	5	24	5	25	16	7	3	7	15.7083
PSMF1_5541	177	317	201	228	189	218	246	220	131	218	306	472	83	174	192	171	177	171	264	299	179	132	186	207	304	311	156	267	107	220	152	178	207	147	172	206	222	233	247	176	161	132	202.708
PSMG1_5544	11	8	4	4	1	0	8	22	10	0	8	5	1	4	5	4	13	3	57	8	1	7	0	3	2	21	22	63	6	14	4	29	7	5	7	12	4	5	6	3	12	4	12.5833
PSRC1_5548	132	242	172	251	218	211	84	140	86	193	271	581	55	172	198	192	165	181	132	269	268	197	255	239	368	348	133	164	128	208	205	179	257	125	149	218	293	258	310	229	171	161	219.333
PTCH1_22316	25	42	1	5	7	17	68	58	36	39	60	19	16	16	35	16	41	13	76	30	1	15	1	7	6	22	23	86	30	46	29	44	40	25	28	37	43	34	30	7	24	20	29.3333
PTMA_5587	4666	2844	1607	2779	2882	2653	4342	4843	2052	2961	7401	6842	2023	4689	6140	4487	1834	2980	4911	8540	2121	3955	3276	2830	4172	8520	5059	3978	2481	5641	3060	4666	6186	1967	2948	5209	4191	4979	4759	3687	3222	2342	4279.17
PTPRE_15653	163	127	71	82	79	91	232	140	88	111	208	166	85	120	139	120	98	108	170	274	44	122	79	78	131	170	143	187	72	142	137	185	190	92	118	138	131	184	177	88	90	87	134.542
PTPRF_5611	20	5	13	24	44	19	18	16	9	11	9	40	10	19	26	14	12	8	14	26	35	11	22	25	40	43	6	8	8	9	6	10	20	7	8	31	24	13	20	14	5	4	17.0417
PTPRG_5614	114	138	54	61	42	59	100	125	55	74	145	200	69	59	85	84	125	78	171	181	58	117	38	70	71	134	106	194	43	94	113	127	109	77	86	112	91	117	100	59	68	95	101.292
PTPRK_5618	1232	834	536	790	687	555	923	787	531	942	1333	2030	702	745	1537	951	581	683	881	1934	690	599	786	617	860	1785	578	1176	332	888	557	937	1716	318	474	1030	742	930	846	737	531	388	847.167
PTS_5622	128	365	66	137	50	176	275	398	257	236	373	762	75	200	251	171	300	199	585	340	35	387	107	133	123	309	576	606	456	481	537	549	243	500	410	511	329	494	386	177	393	306	373.875
PYGL_5647	152	152	95	93	75	63	82	69	47	101	149	251	62	75	148	140	62	70	94	174	123	72	72	83	112	182	74	110	36	113	70	69	126	29	59	98	86	70	103	100	62	33	89.5833
RAB11A_11871	351	1668	311	394	11	118	1012	1730	856	731	1254	951	177	318	575	423	855	186	1794	798	51	490	52	103	117	662	1165	1775	493	845	526	1200	632	510	767	596	307	493	318	106	364	303	602.792
RAB11FIP2_5656	27	25	10	8	0	8	43	48	19	40	66	64	16	28	30	22	30	11	83	42	0	34	11	6	3	38	49	76	21	37	25	66	46	13	25	42	15	32	7	11	11	15	29.5
RAB1A_5660	113	391	103	153	46	73	161	183	99	142	225	326	55	103	143	136	174	79	300	225	58	144	76	90	99	212	195	273	135	162	147	246	185	85	134	156	129	174	107	115	140	81	152.833
RAB21_5663	1338	1625	1365	2052	1432	1314	1427	1683	1031	1864	2482	3096	594	1133	1773	1478	1361	1168	1591	2788	1582	1259	1361	1279	1727	2692	1320	1901	849	1377	1335	1682	2270	842	1020	1526	1591	1787	1513	1249	1130	867	1522.42
RAB27A_5667	172	201	101	163	178	147	140	135	105	167	203	337	89	146	201	134	124	156	137	300	136	119	140	152	262	261	181	191	109	155	191	175	279	103	168	201	190	235	176	123	133	122	176.625
RAB5A_5677	252	493	125	216	46	144	325	343	177	246	365	575	108	166	261	156	251	165	446	354	67	185	93	136	120	331	324	389	180	324	235	312	242	183	222	275	237	248	268	122	200	150	235.125
RAB5C_5680	30	45	37	44	31	34	20	26	13	23	52	103	8	34	40	28	15	24	51	36	45	15	45	41	65	75	21	21	11	40	31	31	30	24	16	66	70	44	65	33	18	23	38.2083
RAB7A_18041	623	1262	288	329	128	398	1212	2004	857	731	1911	1256	285	667	905	646	710	441	3338	1516	61	703	265	290	313	1126	1316	1903	514	1108	705	1332	1124	538	821	970	642	924	694	390	582	513	903.667
RAB8B_22281	15	36	18	25	9	12	37	51	37	27	54	46	12	6	24	17	38	14	71	52	2	32	19	12	13	35	31	82	24	28	31	50	45	30	33	34	35	42	24	9	4	22	31.6667
RAC1_5694	2264	5530	1552	1763	906	2051	5615	8794	4621	4347	7529	6617	962	2700	3408	2818	4548	2229	11200	4959	670	3908	1197	1631	1555	3434	7393	10143	3366	5933	5008	7214	3981	4008	5535	4827	3724	5103	4147	2038	4133	2556	4485.96
RAD51_18827	69	192	168	273	92	124	102	158	130	211	281	381	59	124	222	170	179	129	138	284	186	156	144	160	241	279	116	175	119	228	189	185	231	136	178	219	267	193	233	170	162	140	188.708
RAD51B_13119	340	214	136	245	61	101	260	386	303	429	506	337	237	108	436	247	311	93	379	559	219	96	82	80	118	323	147	745	106	191	112	301	585	92	121	456	132	140	124	78	105	77	223.667
RAE1_5712	157	377	157	128	43	83	255	375	226	237	446	532	81	128	214	186	222	120	431	300	52	211	80	111	114	302	291	389	179	330	268	376	265	197	216	275	169	292	198	111	218	158	230.542
RAF1_11182	211	410	103	193	86	171	288	416	231	227	417	418	118	201	307	232	191	166	393	439	106	185	112	141	154	429	283	366	125	266	166	280	311	105	165	295	168	257	228	163	175	117	226.208
RAN_5725	3735	7672	2992	5199	4505	5745	5529	7326	3674	5437	8768	14294	2038	5249	5487	4398	4222	5405	7901	7003	2890	6006	4681	5057	6194	7027	7567	8021	6378	8169	9021	8273	6573	6583	7246	7199	8799	9583	8647	5305	6961	5379	6935.96
RARS_5739	152	536	131	197	64	141	228	327	168	251	350	512	103	195	218	197	203	185	410	337	44	253	135	140	136	265	276	399	163	299	249	295	306	196	238	274	235	290	263	155	186	138	236.75
RASSF1_5747	33	33	17	32	16	33	47	57	35	31	70	70	14	35	41	34	38	32	63	57	31	28	28	22	36	41	22	58	22	42	36	48	66	23	14	34	31	30	36	13	31	19	34.625
RB1_5752	54	95	49	54	20	56	49	83	35	47	81	281	31	69	63	72	85	47	139	102	34	77	45	75	44	75	125	104	35	120	139	66	59	67	80	103	67	138	95	53	70	59	82.125
RBL2_5761	190	131	38	60	40	75	278	235	161	141	199	244	103	115	164	112	146	82	254	210	16	140	58	56	71	149	192	338	113	167	160	249	205	130	110	220	153	181	182	69	123	79	151.042
RECQL_5786	10	45	12	29	6	10	28	46	21	22	44	32	9	22	15	12	34	11	97	43	14	20	5	5	9	24	59	53	31	29	27	70	26	28	43	19	18	25	20	9	28	12	29.75
REEP5_5789	123	254	105	171	55	76	159	211	118	185	337	284	61	134	144	146	155	90	319	265	100	164	53	109	84	196	277	255	100	199	209	182	183	136	228	163	153	168	153	82	132	93	166.792
RFC3_5808	15	18	3	3	0	7	42	98	54	21	49	8	8	14	32	46	31	6	172	22	0	16	0	3	6	31	102	222	34	70	14	112	50	25	69	63	2	13	27	4	13	7	44.875
RFC4_5811	27	80	13	27	2	13	28	38	27	27	58	40	13	16	33	36	26	11	68	37	16	18	13	3	2	39	39	73	8	51	15	77	30	17	26	42	25	32	35	12	11	13	29.25
RFX5_5817	418	263	170	224	456	153	368	339	156	267	392	292	155	171	341	281	135	165	211	563	234	121	201	198	267	467	144	288	50	180	194	167	391	62	95	224	209	216	228	167	111	91	211.625
RHEB_5834	1310	2402	947	1208	673	1083	1889	2552	1497	2059	3177	3333	661	1367	1999	1450	1574	1338	2716	2715	377	1588	886	1202	1094	2174	2278	2873	1666	2271	2126	2526	2530	1660	1821	1955	2074	2375	1865	1141	1515	1153	1857.54
RHOA_5838	2640	2788	1146	1919	2731	2011	2723	3074	1570	2610	4595	4439	1220	2203	3549	2740	1686	2434	3072	5116	969	2369	2399	2246	2967	4911	2544	3415	1828	3096	2968	3212	4608	1918	2055	3127	3627	3896	3198	2340	2142	1784	2908.62
RIC8A_5846	77	54	80	109	81	79	41	29	18	80	75	169	26	57	87	77	47	48	33	108	96	35	66	59	119	123	33	43	16	73	74	47	101	25	53	87	91	78	65	90	69	37	67.5417
RIMKLB_11097	26	24	12	6	0	4	26	26	18	35	40	14	9	4	33	17	34	6	40	30	0	14	1	1	11	22	3	45	4	11	15	21	22	8	8	35	11	10	14	1	9	9	14.375
RIPK2_11085	496	1318	309	281	44	279	1113	1974	1148	951	1501	889	228	418	743	562	1129	335	2565	1129	49	665	137	220	137	713	1380	2435	635	1067	927	1454	928	711	959	1082	577	779	576	346	559	416	851.917
RIT1_5870	137	160	47	94	21	49	147	172	84	139	178	87	78	59	135	87	136	60	210	164	68	83	40	52	46	133	98	153	53	132	58	134	152	44	77	171	60	75	79	47	62	43	93.0833
RLIM_5873	363	295	254	309	157	246	310	321	197	378	554	771	188	222	431	322	386	300	444	692	196	294	262	262	299	586	330	555	294	390	392	338	571	210	309	425	276	349	310	277	276	223	356.667
RNF40_19167	73	82	53	107	92	58	58	97	58	79	149	231	56	59	115	96	48	65	88	207	85	61	95	72	126	168	67	104	42	80	65	67	132	35	43	116	88	98	100	83	83	31	89
RPAP3_5909	333	747	276	404	207	424	609	716	432	531	796	1265	171	460	532	467	510	490	945	784	174	625	300	466	353	545	706	1144	605	739	813	957	674	696	669	820	803	787	773	417	656	459	662.917
RPL17_5919	50	95	31	37	16	23	88	60	22	47	52	145	31	33	38	32	40	27	130	67	58	84	19	29	20	79	113	129	52	63	58	91	42	50	65	91	36	48	44	21	50	27	61.0833
RPL36A-HNRNPH2_5942	75	76	25	75	107	83	86	82	50	71	154	158	54	78	99	96	64	76	52	142	52	96	107	100	104	144	79	75	49	100	86	123	134	50	77	86	92	103	104	61	64	75	89.7917
RPL4_5948	20054	23718	14477	22039	13487	13962	22318	21479	11211	18714	28259	39470	8857	17606	16524	16313	10439	13210	19816	28504	19462	17746	14241	16099	20325	26530	21064	16921	12263	21218	20457	16392	20403	14730	22189	25280	27395	23489	24959	18311	19113	12739	19985.2
RPL41_5951	753	1133	461	740	586	1008	669	450	273	555	777	3546	374	803	565	655	757	737	704	591	360	1333	522	1047	886	809	1082	752	1316	1271	1510	1358	622	1258	1183	1102	1456	1743	1506	853	1245	941	1060.42
RPLP0_5959	1069	1930	445	987	82	425	1657	1734	1039	913	1276	1318	575	439	1006	865	1924	219	2358	840	282	1043	131	375	305	1088	1204	3571	920	1496	943	4027	1183	730	687	1622	501	693	689	331	780	476	1094.79
RPN2_21832	234	770	256	338	44	204	336	652	312	393	628	729	108	280	374	312	343	256	814	550	114	305	164	220	201	436	454	679	305	475	391	512	332	277	441	475	339	450	350	298	286	210	378.25
RPS12_5976	126	210	88	108	27	45	99	132	65	94	171	275	35	69	71	64	68	53	147	148	88	71	50	47	67	140	136	62	46	104	81	69	79	49	96	57	78	125	108	79	52	43	84.25
RPS26_5994	19	42	30	28	10	24	17	40	30	23	62	53	6	37	29	24	28	22	35	32	20	20	15	18	27	31	36	44	22	36	48	28	32	54	36	41	43	29	50	19	35	20	32.125
RPS27A_5998	76	134	22	18	0	3	129	157	57	61	164	8	39	13	65	70	74	5	270	120	2	37	5	4	2	98	161	195	20	91	35	152	80	32	32	60	12	17	18	5	14	15	61.5417
RPS4X_6009	4372	5983	4282	7977	8724	5780	4575	2845	2783	4470	8631	10067	2656	4406	5077	3974	2413	5120	1833	5736	4555	3596	4719	5766	8979	6128	3285	2779	3325	4869	5483	3431	6087	3288	3401	4628	9253	7544	7412	6297	5721	2855	5040.42
RPS6_6014	1536	3540	821	1064	397	630	2320	3160	1450	1672	3717	3040	659	1044	1373	1235	1658	712	5337	2680	499	1444	623	674	622	1969	2656	2782	1048	1817	1436	2007	1911	1177	1566	1501	1191	1622	1089	694	1065	856	1594.42
RPS8_6024	7505	11430	3771	4917	2580	3873	9532	10013	5527	7577	11497	17283	3443	5549	6823	5128	4360	4200	10757	10519	2994	5710	3587	4017	4217	8466	9310	8030	5040	8887	6561	7761	8246	4327	6575	7079	6079	8348	6215	4624	4836	3859	6501.83
RRM1_6031	140	350	102	208	50	178	163	267	144	202	267	733	70	194	201	156	195	203	328	311	170	256	161	119	178	243	262	269	219	295	246	299	216	150	234	307	227	287	269	165	195	173	232.458
RRM2_6034	261	916	443	436	88	154	363	853	484	642	1051	585	152	239	653	576	694	106	1132	981	238	290	196	156	222	1013	942	1037	122	527	148	840	804	100	329	381	187	226	237	224	191	128	443.792
RSL24D1_11903	74	120	13	5	3	13	230	415	184	158	305	35	32	66	142	88	154	15	501	160	0	86	2	9	8	127	381	401	87	191	70	219	154	73	182	126	28	54	53	15	79	37	126.792
RSRC2_6049	236	243	85	134	191	128	195	334	169	146	332	233	89	177	271	178	126	161	426	412	47	173	156	145	194	303	219	271	105	252	178	271	338	130	141	245	207	178	181	184	156	114	209.417
RSU1_6052	142	146	104	137	197	107	149	115	63	95	177	134	62	77	117	107	79	103	120	179	128	88	141	124	170	191	114	92	56	116	61	84	137	33	48	90	77	94	107	84	62	46	101.75
RTN4_6057	844	1725	653	1094	413	614	1181	1862	1163	1533	2061	1573	447	719	1261	821	1724	612	2318	1948	617	928	381	610	727	1241	1282	2478	775	1314	1203	1525	1617	1059	1132	1310	1041	1273	1048	662	831	739	1169.12
RWDD4_6068	335	769	258	381	86	315	576	656	387	507	714	1172	175	347	435	274	499	328	812	682	228	499	203	338	242	488	724	765	505	632	706	633	464	551	578	594	552	678	513	299	447	391	521.833
S100A6_13254	499	1058	592	828	643	735	714	846	561	671	1161	2140	213	691	621	607	627	615	1312	1148	721	881	666	784	935	912	1157	1009	588	909	820	724	750	602	753	779	1084	1037	1060	745	853	454	861.792
SAT1_6103	657	821	190	282	88	198	1310	876	472	499	699	681	363	322	409	310	552	233	902	513	52	443	79	194	145	422	660	874	378	564	550	748	498	588	432	563	472	532	352	191	382	313	451.958
SATB2_12488	33	17	25	18	26	23	26	20	9	19	43	42	16	13	21	11	10	2	28	27	23	13	15	8	15	41	22	8	6	16	12	20	33	5	6	10	29	18	7	9	14	8	16.375
SC5D_24015	57	167	60	72	6	16	72	159	92	75	150	111	30	40	61	48	106	22	224	95	37	68	12	19	14	81	117	216	55	98	52	125	93	63	59	73	38	49	48	16	51	44	72.7917
SCIN_13544	46	50	22	43	40	20	69	61	54	47	112	62	37	28	32	29	51	38	53	65	24	41	8	30	38	48	36	70	39	39	47	40	58	42	41	50	37	46	35	25	20	38	40.4167
SCP2_6152	46	65	33	28	28	33	65	83	55	59	125	72	13	27	59	35	25	37	36	102	14	24	45	24	24	53	52	32	18	35	51	28	85	34	38	22	58	44	39	26	42	30	39.8333
SCRN1_6155	353	222	187	343	415	278	294	237	159	293	434	566	148	292	359	390	242	290	216	513	373	268	331	368	495	580	250	324	192	384	294	417	458	148	186	453	422	400	435	322	239	163	342.958
SDC1_6160	1158	1875	925	1602	668	833	1369	1286	904	1360	1897	2226	564	995	1220	1023	1154	852	1391	1859	717	999	701	858	1197	1642	946	1283	734	1289	1172	1449	1626	765	853	1426	1391	1221	1318	884	1102	598	1142.54
SDC2_21231	26	59	6	2	1	10	49	107	73	41	94	58	15	17	35	30	39	16	160	70	0	39	1	15	5	43	63	163	60	67	66	85	63	62	66	72	33	45	28	13	50	12	53.375
SDC3_21525	76	74	40	79	73	50	86	54	46	77	161	99	54	62	114	113	66	62	76	151	56	45	63	71	102	125	40	93	49	84	48	100	104	40	54	82	61	89	70	58	41	21	71.7917
SDHA_6170	2862	2956	1520	3308	6005	4120	3217	3877	2413	3457	6484	7908	1706	3448	5418	3791	2273	4201	3567	6639	2388	3664	3947	4210	6242	5958	3227	4945	3102	4416	5644	4603	6668	3525	3382	4454	7195	6473	6044	4030	3985	2925	4634.71
SEC16A_6185	396	273	290	534	612	404	282	221	160	322	416	682	196	326	464	394	255	254	270	593	630	284	431	436	638	739	159	318	117	355	304	366	535	152	210	459	475	339	477	428	248	170	380.542
SEC24B_6189	71	108	36	33	8	26	119	132	61	64	139	137	40	62	95	64	105	51	232	98	5	75	15	55	31	138	146	176	56	95	97	163	92	88	91	107	84	93	79	36	77	69	91.5833
SEC61A1_6192	5	39	18	15	3	7	17	36	8	13	19	16	5	18	12	16	17	3	37	32	5	11	7	6	6	26	21	41	6	23	7	13	23	8	20	18	9	19	19	16	8	8	16.2083
SELENBP1_19526	176	224	81	167	208	127	147	169	92	112	335	145	61	151	252	196	113	107	209	288	61	100	131	91	137	265	137	122	81	181	118	205	229	51	70	144	127	116	103	103	109	53	134.625
SELK_6203	21	13	18	27	12	23	25	19	12	18	27	52	13	20	18	16	15	12	22	45	19	34	24	26	22	46	41	28	28	33	30	29	30	15	23	25	46	57	26	35	24	16	30.1667
SELT_6212	5	74	20	29	3	8	19	28	23	15	34	19	5	10	30	8	46	3	49	13	8	14	0	7	5	13	18	58	8	19	27	60	8	22	21	30	14	21	28	9	8	8	19.5
SENP6_6219	61	377	64	65	0	40	303	489	275	225	340	222	44	118	128	123	422	74	888	254	11	203	1	35	20	176	603	797	239	350	347	469	154	345	457	365	164	225	236	40	238	198	283.958
SEP15_6221	481	1122	393	436	128	366	740	829	379	540	936	1013	252	563	457	610	547	300	999	832	110	620	180	297	293	719	876	719	612	922	732	825	612	528	772	701	755	724	635	298	559	461	615.875
SERAC1_17254	9	14	4	11	0	10	7	15	7	9	9	19	4	5	10	16	6	8	23	18	8	9	6	5	11	14	9	21	5	21	11	18	17	15	13	12	13	19	4	4	8	1	11.875
SERBP1_6233	732	982	250	369	203	235	782	1183	576	788	1514	1271	378	435	1273	791	584	293	1491	1589	141	472	209	270	354	1398	837	1371	177	686	400	978	1387	236	452	742	315	530	421	305	331	285	640.708
SERF2_6236	1685	2147	1236	2013	2035	1653	1953	2112	1217	1891	2897	5166	748	1721	1619	1771	904	1624	2332	2854	1476	1602	1871	1660	2362	2699	2624	1430	1309	2018	1934	1506	2311	1059	1606	1382	2303	2405	2279	1629	1526	1119	1887.33
SERP1_24454	24	18	14	10	29	17	15	11	9	22	31	17	8	26	30	11	2	14	15	37	21	9	26	23	34	31	33	16	11	27	13	10	32	8	17	15	30	23	19	23	14	8	20.625
SETD1B_6264	313	195	215	315	331	128	188	162	116	179	275	278	160	178	335	238	122	95	199	471	209	99	146	142	256	410	121	237	44	207	74	171	335	57	81	190	159	165	155	177	103	79	178.625
SF3B1_6268	58	186	28	73	11	26	121	189	114	88	141	140	35	57	96	57	124	25	335	133	30	84	36	30	36	130	183	274	42	114	63	166	101	46	87	107	54	97	69	42	51	43	98.0417
SGO2_6289	24	25	15	7	9	19	23	39	24	42	43	66	16	23	38	36	37	36	80	41	2	30	22	26	17	44	49	100	32	48	40	84	61	24	23	68	26	41	23	29	26	27	40.125
SH3GLB2_11271	12	34	15	15	27	27	19	44	24	17	50	48	7	20	17	13	30	9	26	41	28	27	16	37	27	30	22	43	8	18	28	24	40	11	21	28	39	48	18	18	21	12	26.2917
SH3KBP1_6296	55	43	27	34	54	28	59	47	35	56	82	159	17	32	74	39	39	35	60	74	32	38	23	48	60	58	40	88	39	43	33	58	71	16	42	73	41	53	36	36	34	27	46.7917
SHC1_6301	50	230	67	79	34	28	104	155	100	99	177	199	41	89	87	61	128	46	209	104	10	74	33	57	46	110	95	145	69	112	78	140	114	68	93	127	56	78	81	65	79	58	87.5417
SHCBP1_6304	174	269	131	281	278	290	116	224	182	313	563	679	104	192	394	237	257	276	341	553	161	244	313	267	372	470	288	371	197	349	351	288	544	212	198	298	439	348	342	283	287	245	323.375
SKP1_6326	4256	5486	1920	2370	1592	2213	5256	6415	3450	4264	7349	6925	2432	2347	5212	3963	4085	2181	10476	7047	1471	3957	2012	2335	2283	5624	6259	10064	4516	4958	5228	7205	7273	5245	5996	4736	4128	5051	3477	2166	3331	2904	4905.92
SLC12A6_19126	43	10	13	10	17	15	45	26	17	28	35	38	26	13	28	19	20	13	24	40	20	11	15	15	11	30	13	28	10	9	14	20	38	3	16	31	23	10	15	24	8	10	18.25
SLC19A1_23055	55	303	64	55	4	30	163	361	182	138	253	150	25	62	87	77	193	26	521	176	0	84	13	25	11	115	198	426	108	179	110	204	127	86	166	127	70	116	100	19	106	47	130.583
SLC22A5_6383	158	276	98	145	46	82	228	228	99	160	228	195	78	104	163	149	200	79	267	243	40	166	54	71	78	192	151	267	107	169	135	242	188	99	152	211	142	161	115	99	103	68	146.667
SLC25A14_6397	21	8	11	10	11	6	7	8	6	9	22	23	3	8	20	7	10	5	6	18	3	10	18	9	8	19	11	16	6	15	4	13	11	3	9	8	19	15	11	13	9	4	10.75
SLC25A32_6403	108	417	86	76	5	48	279	614	363	378	610	302	82	136	251	190	405	128	856	450	4	257	36	44	20	273	527	715	235	389	330	491	313	383	430	310	169	285	134	73	176	197	295.708
SLC25A4_6406	75	244	85	138	39	66	92	143	83	91	119	77	32	55	66	81	106	51	189	92	44	104	39	76	67	91	201	180	131	169	142	218	73	111	131	123	117	107	112	69	158	66	117.083
SLC25A40_6409	70	65	36	39	17	28	79	101	45	42	120	33	20	37	77	39	40	30	138	94	17	47	14	32	28	128	71	104	20	76	32	77	110	33	26	60	39	66	48	26	36	20	55.9167
SLC25A46_6412	37	87	20	47	8	19	47	65	48	36	79	37	10	33	28	30	74	7	127	74	11	30	9	2	8	47	100	82	28	45	37	75	39	20	29	63	15	49	33	20	33	27	41.7917
SLC27A2_6426	14	55	8	23	1	12	29	22	11	17	29	54	12	21	38	26	25	11	42	37	7	20	4	12	14	26	32	52	14	32	15	45	14	19	19	26	28	32	16	9	21	22	23.25
SLC2A1_14159	1	7	2	6	0	2	6	16	13	14	12	6	0	2	11	1	5	6	38	5	1	6	3	0	0	5	49	36	10	15	10	14	5	16	18	9	10	11	22	1	2	8	12.25
SLC2A10_6436	247	173	63	102	65	113	241	178	108	155	195	195	119	130	188	147	81	105	182	218	70	90	80	92	141	222	111	170	65	130	129	177	201	64	86	145	154	144	121	105	125	63	128.542
SLC30A7_6456	40	41	12	7	6	7	67	144	51	48	64	49	17	7	43	26	63	11	154	59	1	26	0	7	1	28	77	170	24	45	21	68	52	44	41	133	33	18	21	15	35	15	45.3333
SLC33A1_6462	51	35	12	27	26	35	18	25	18	32	31	75	14	27	31	30	17	32	34	64	44	23	10	23	37	41	19	38	24	45	24	26	47	17	18	38	37	37	45	26	19	21	31.5417
SLC35A3_6466	47	194	32	46	7	42	158	347	168	138	196	146	45	79	117	87	162	44	488	169	4	85	16	28	17	113	286	481	97	177	169	330	132	168	236	160	75	119	75	34	114	76	152.042
SLC35A5_6470	258	340	138	154	113	170	404	378	226	296	474	579	147	216	252	215	232	225	473	410	106	215	149	207	164	321	339	491	220	356	358	378	304	304	286	289	291	400	268	214	215	201	289.958
SLC35C2_18324	7	4	4	5	6	2	3	14	3	13	8	15	3	3	3	11	0	8	6	12	8	4	5	1	9	17	6	12	1	7	9	7	17	0	3	7	13	2	8	13	9	2	7.41667
SLC35F2_6477	3	17	7	10	3	7	0	11	5	7	8	1	10	5	6	8	5	3	7	8	2	5	3	9	3	6	5	13	1	8	5	7	6	5	6	5	6	8	6	6	5	0	5.625
SLC39A8_20682	170	820	139	104	40	207	487	1368	674	655	1141	791	98	311	522	365	783	283	1996	795	24	484	110	139	103	542	963	1560	431	779	633	874	644	507	756	830	426	633	565	248	494	332	619.5
SLC6A14_6512	437	771	259	492	276	345	628	691	408	574	866	1030	211	396	549	416	452	432	812	778	262	403	306	285	471	568	716	828	413	630	608	696	661	444	493	494	549	648	579	347	430	407	534.5
SLC7A11_14100	10	26	9	13	0	8	14	8	15	11	21	22	5	8	11	5	24	3	34	21	4	15	1	14	7	21	21	18	7	17	11	11	6	9	8	9	10	19	2	2	1	8	11.5
SLC9A6_6532	42	164	56	51	22	37	97	148	98	84	167	121	33	54	63	55	141	49	217	109	31	91	30	53	62	68	134	166	61	102	90	120	86	81	71	99	57	76	62	45	61	42	83.9167
SLIT2_6545	15	11	3	10	21	17	13	15	4	11	16	27	5	4	10	19	10	15	7	11	8	17	3	13	24	20	9	15	0	13	23	8	16	3	2	13	10	16	7	13	8	5	11
PRELID3B_6554	1874	4621	1829	2483	471	1446	2381	2948	1811	2638	3825	7134	897	1617	2072	1897	3368	1465	4338	3313	1367	2428	1048	1507	1242	2976	2714	3913	2319	2934	3093	3262	2659	2670	2536	3072	2441	3262	2393	1540	2238	1906	2548.79
SMAD3_6562	555	365	216	476	766	379	444	271	144	286	430	550	284	256	457	360	255	239	289	504	310	263	399	341	598	487	157	363	212	303	311	403	487	196	207	333	467	368	416	312	218	175	338.292
SMAD5_6566	106	275	51	51	11	41	233	386	204	138	330	161	52	65	122	118	199	56	544	218	35	155	34	59	29	153	344	501	109	232	154	300	156	139	260	218	105	136	129	57	161	89	179.875
SMAP1_6570	38	127	40	57	10	47	50	98	80	69	136	321	27	37	29	36	101	31	135	75	64	81	20	48	26	59	81	110	47	91	55	115	62	46	50	57	48	73	54	37	54	39	63.625
SMARCA4_6573	217	166	140	222	282	131	123	172	101	149	230	298	91	100	187	156	103	111	173	243	212	77	210	188	321	255	127	172	44	119	127	137	206	51	94	159	161	159	163	170	109	69	156.083
SMC4_6586	317	476	225	331	180	324	359	546	407	611	909	1372	211	359	755	490	466	402	638	958	172	474	299	400	386	783	558	1084	388	649	660	711	906	415	443	642	479	678	507	339	322	404	553.958
SMIM19_6589	21	192	17	29	1	10	177	250	125	50	149	48	12	11	44	35	156	12	537	78	7	76	4	5	8	43	273	433	110	93	114	275	56	144	184	103	43	77	40	16	70	49	118.25
SMNDC1_6595	298	793	210	459	147	341	535	719	504	517	874	875	164	322	483	314	687	283	1003	542	221	407	203	275	262	534	634	1038	509	672	657	822	545	574	607	678	594	603	519	292	475	304	540.417
SNAP25_6607	10	1	7	16	22	12	8	11	10	9	13	21	10	17	12	6	3	4	7	20	25	6	18	13	12	17	4	8	5	8	8	4	16	7	4	13	15	12	20	17	13	6	11.5833
SNIP1_17835	4	45	7	8	0	0	37	49	16	25	36	1	5	2	13	14	21	2	58	29	0	5	0	0	0	7	24	69	1	19	5	37	22	6	10	10	0	5	0	0	3	2	13
SNRNP200_24786	29	56	10	22	14	7	23	33	25	23	29	60	13	25	14	24	24	17	82	50	9	15	10	14	25	33	20	55	17	13	18	35	31	23	13	39	24	24	14	14	20	21	25.7917
SNRPA_6627	423	890	592	759	640	775	551	816	404	650	993	1417	186	656	525	540	429	535	886	941	715	693	737	703	1016	907	784	682	456	793	857	600	685	554	868	815	1168	857	924	778	803	478	779.167
SNRPA1_6630	1200	1472	915	1244	1570	1082	1116	1410	697	1225	2180	3086	537	1287	1635	1497	714	1223	1391	2391	1320	1144	1414	1079	1882	2461	1316	1456	904	1313	1216	1506	2056	763	1057	1534	1640	1620	1619	1286	1047	754	1423.71
SNRPC_6633	140	366	108	134	36	110	127	216	93	133	283	823	64	140	129	170	154	163	384	232	85	294	85	99	97	222	401	238	249	336	259	199	159	176	238	229	175	296	175	142	177	139	211.917
SNRPD1_6636	8	96	15	13	3	17	39	47	24	11	34	41	3	26	20	15	34	14	98	20	4	25	0	7	9	22	61	66	22	45	31	46	20	35	35	43	24	43	16	10	26	20	30.3333
SNW1_6648	152	140	66	70	38	58	129	128	71	97	150	100	67	83	149	132	58	48	149	193	21	47	37	45	76	161	132	109	53	109	55	124	150	46	63	105	92	73	77	72	64	52	87.7083
SNX13_6653	126	180	73	81	19	64	232	194	152	195	241	221	110	94	145	111	154	84	249	224	20	185	46	65	27	214	209	385	168	244	227	323	221	142	210	239	125	159	123	76	89	110	170
SNX6_6655	12	28	8	6	0	1	17	23	9	10	28	28	3	10	9	4	23	2	34	10	2	10	7	6	6	13	11	26	15	14	12	27	13	16	22	31	9	18	11	3	3	10	13.7083
SOCS2_6660	42	20	7	14	7	23	57	27	13	15	26	52	15	14	33	25	8	23	40	30	14	43	9	21	27	33	42	61	37	36	50	89	43	44	45	38	36	33	36	21	37	47	38
SOCS3_15641	27	33	15	27	11	12	20	29	9	16	39	47	10	18	20	23	7	17	24	23	8	20	9	24	24	29	13	24	6	14	14	31	13	13	19	18	26	23	19	22	16	13	18.5417
SOD1_24659	4378	6633	3493	5211	5497	4622	5268	6440	3529	5033	9515	10552	2191	4436	6259	4536	3045	4449	8203	9316	4014	5234	4262	4575	6999	8069	7312	7364	4793	7081	7225	7046	7565	5738	6533	6752	7434	7708	6533	4747	5474	4540	6438.21
SOX4_6686	44	78	36	41	20	13	80	77	55	45	107	62	22	18	31	21	52	15	163	84	15	21	19	15	28	71	58	86	23	49	30	50	44	12	40	48	25	29	32	12	23	20	41.5417
SPAG9_12882	803	1000	477	646	420	344	849	999	642	938	1238	1036	369	498	827	654	850	417	1094	1502	445	551	346	455	492	913	714	1518	434	758	693	1002	1145	533	574	812	703	769	586	432	531	446	727
SPAST_6702	146	152	49	81	55	76	166	207	106	118	243	184	67	80	109	116	121	84	185	187	60	112	55	97	66	154	189	228	90	166	176	185	159	124	137	169	164	175	156	79	112	66	137.125
SPG21_6711	564	1425	401	577	171	441	1007	1293	789	935	1212	1222	352	476	689	471	1004	414	1647	783	304	681	277	422	380	690	1212	1648	782	1073	973	1298	803	804	807	1075	735	955	749	435	790	479	825.083
SPIN1_6715	92	54	25	31	7	24	137	220	73	56	174	87	29	87	107	73	45	40	182	214	4	67	19	22	32	142	113	232	31	86	53	168	135	42	113	103	74	80	74	46	55	45	88.8333
SPTLC2_6732	60	77	36	50	27	26	80	85	36	70	90	122	28	32	95	51	42	42	98	92	22	38	32	70	40	88	44	69	35	54	37	82	73	32	31	74	49	62	41	40	14	43	52.5
SPTSSA_6735	750	2555	1037	1160	197	656	1417	2196	1316	1418	2438	2186	366	906	1100	1145	1710	683	2594	2106	406	1317	350	673	478	1611	1896	2232	1314	1720	1657	1811	1374	1491	1594	1514	1391	1786	1229	787	1198	939	1394.5
SQSTM1_6740	453	223	253	423	305	322	256	261	144	277	439	640	253	285	377	394	136	256	287	564	546	258	365	328	612	683	183	249	116	306	200	288	457	118	156	418	321	305	322	386	237	135	326.667
SREBF1_18862	25	14	9	21	15	3	14	24	12	32	45	32	10	13	21	18	18	11	17	37	30	12	34	6	32	63	8	39	2	25	18	29	21	4	13	38	17	17	11	18	9	5	21.0417
SRFBP1_6747	145	323	84	186	76	104	159	226	123	195	287	327	111	148	245	191	163	135	200	384	55	148	112	118	123	284	166	301	128	222	232	210	301	160	165	214	212	210	142	116	133	138	186.417
SRI_6751	275	315	138	209	234	246	353	349	147	257	451	747	165	275	249	225	153	306	338	383	242	217	282	282	328	359	377	289	226	365	289	292	360	137	251	291	323	355	351	268	245	188	293.25
SRP9_6762	1207	3088	1147	1810	645	1240	1910	2490	1410	1739	2941	5513	614	1228	1298	1094	1993	1188	3305	2123	1334	1719	937	1151	1161	1815	2459	2100	1587	2255	2141	1804	1591	1667	2146	1960	1963	2416	1929	1179	1672	1202	1817.33
SRSF5_6773	3152	3052	1461	1821	1212	1213	3428	3349	2081	2770	4637	4159	1342	1628	2922	2392	2151	1375	3952	5004	1231	1757	1305	1454	1709	3921	2170	3826	1109	2426	1710	2686	3925	1238	1637	2113	1734	2304	1710	1251	1434	1160	2198.58
SRSF7_6776	428	615	357	539	275	315	389	584	299	521	808	1102	136	391	551	522	174	369	551	760	414	351	422	275	560	838	489	498	228	502	304	374	708	181	303	400	432	445	394	395	362	206	433
SSBP1_14985	335	535	340	574	343	324	285	325	228	398	602	1028	144	303	356	320	229	249	421	591	457	328	318	348	520	606	350	225	185	366	303	262	498	239	379	419	483	368	425	368	353	255	377.792
SSR3_6787	6	25	14	20	9	6	18	10	6	14	22	49	5	18	8	10	9	7	20	24	13	15	13	21	17	14	21	11	25	15	23	13	16	8	18	13	13	14	4	8	15	6	15
SSRP1_6791	36	64	31	75	86	63	21	62	26	46	93	185	15	53	44	49	22	42	67	67	124	39	80	55	100	69	54	44	32	38	32	54	69	11	25	42	61	51	54	47	26	20	52.5417
ST3GAL5_6802	79	44	29	30	46	14	29	29	20	27	36	47	34	12	35	11	18	25	28	53	28	11	29	19	61	35	8	25	18	18	19	8	42	3	8	19	23	22	31	16	27	14	23.5417
ST7_6809	166	303	82	124	87	125	232	346	174	198	315	353	67	161	227	153	209	150	471	330	77	185	96	114	164	243	226	521	180	310	233	331	201	210	230	298	175	287	210	92	217	137	230.75
STAG2_6813	33	90	19	32	17	25	61	53	34	35	65	80	23	43	46	51	44	32	50	67	10	53	9	18	34	55	61	86	35	71	55	77	61	45	78	67	67	72	52	36	31	60	52.0833
STAM_6816	223	479	147	262	136	167	316	414	263	250	495	685	138	189	298	193	359	185	588	439	144	264	119	158	188	324	396	609	224	347	359	420	312	282	314	357	311	379	320	186	300	225	315.208
STAMBP_6819	9	21	2	11	0	9	18	18	9	3	25	34	6	9	20	14	16	3	23	15	10	7	2	12	3	19	14	14	9	23	6	15	9	7	11	8	16	12	10	3	14	7	11.2083
STAT1_6824	87	47	74	73	29	42	37	35	44	57	98	95	30	46	86	85	37	34	56	106	60	26	36	33	85	144	30	54	17	47	30	81	108	13	38	52	63	46	44	32	58	46	54.375
STAT3_6829	29	56	41	45	52	55	43	30	28	32	44	108	30	26	32	42	25	44	59	62	43	41	49	45	64	49	31	53	18	45	33	19	44	38	33	43	67	47	71	40	40	32	44.4167
STAT5B_6835	124	68	35	82	56	37	95	82	54	62	125	107	43	61	108	89	34	48	69	125	32	53	59	72	104	168	67	80	34	84	47	74	107	48	42	74	111	88	77	81	54	32	74.25
STC1_6839	80	65	65	77	58	87	90	80	54	103	119	120	41	102	101	79	41	99	92	133	50	93	71	82	81	128	73	100	69	117	97	122	112	52	82	111	141	106	137	69	81	70	94.5417
STK10_6844	19	30	16	36	56	22	28	5	13	19	29	52	19	27	43	30	10	13	15	27	17	13	21	16	31	24	19	23	16	21	21	34	45	16	18	37	37	17	21	19	17	19	22.6667
STK17B_11849	78	175	53	47	13	39	131	197	99	121	194	206	47	87	100	85	121	58	250	131	17	118	32	54	28	124	192	234	77	155	116	204	111	79	111	141	62	121	101	48	90	70	111.083
STK25_6852	572	311	279	456	569	372	475	348	241	461	651	520	323	377	651	524	237	289	348	826	449	356	410	362	582	887	334	471	185	474	280	510	778	208	241	659	417	446	446	394	279	194	439
STMN1_6857	268	433	139	183	48	121	415	559	227	359	630	1158	122	285	415	270	182	232	636	573	64	356	174	133	205	589	645	524	264	524	357	367	469	352	427	331	247	465	278	193	249	276	362.417
SUCLA2_6870	90	129	39	41	16	50	100	146	87	111	168	177	44	56	96	72	84	35	159	122	4	69	32	22	44	114	132	189	43	143	57	157	134	55	93	102	63	106	78	30	67	53	86.1667
SULT1A4_6877	12	7	8	3	4	1	3	16	8	13	16	10	5	5	11	4	7	11	16	24	8	2	4	11	10	21	7	15	3	11	9	10	19	8	4	11	8	9	8	25	4	6	10.5417
SUMF1_6887	229	104	101	125	108	98	204	87	60	130	129	217	104	100	112	127	88	57	121	174	69	76	72	77	80	232	74	119	31	105	67	144	124	29	38	96	90	113	86	92	53	25	91.125
SUMO2_6893	172	148	82	138	89	84	105	91	43	108	143	176	60	85	147	133	64	90	95	158	138	80	104	76	140	220	92	58	39	114	76	92	128	37	48	96	109	85	117	91	69	41	95.9583
SUPT20H_22250	421	907	257	538	262	456	658	927	548	552	931	1358	242	407	530	357	675	385	1111	700	322	638	311	423	432	610	725	1112	629	738	853	708	626	708	716	819	607	789	604	410	554	459	650.167
SUZ12_6905	111	249	76	89	11	64	144	257	144	159	216	199	48	79	174	107	90	81	289	186	29	91	54	60	58	159	140	292	64	162	108	203	146	98	87	184	91	106	118	69	101	53	122.833
SYNE2_6916	39	63	21	54	40	29	35	37	12	35	59	69	16	28	47	37	38	8	45	58	15	25	18	33	50	48	39	86	28	38	36	59	62	22	32	37	42	39	56	37	27	17	39.5417
SYPL1_6922	170	552	108	141	20	60	396	545	325	283	451	383	114	105	189	133	435	74	940	270	17	227	36	48	35	250	423	805	216	344	253	575	246	233	296	412	112	209	150	55	190	145	270.292
SYTL2_21368	509	413	184	283	125	274	508	451	284	393	554	1169	290	293	334	291	405	341	643	585	282	398	198	314	258	549	469	678	318	493	434	424	459	326	444	707	415	537	496	334	385	307	435.542
TAF1D_6935	94	459	80	80	18	72	329	376	164	131	218	146	37	107	121	98	339	60	572	160	24	166	28	65	52	123	316	526	253	291	245	399	84	249	341	162	195	179	134	46	194	119	205.125
TAF7_6938	293	583	193	318	232	264	303	324	219	277	335	492	124	218	278	233	261	219	389	385	156	219	236	200	329	361	267	291	173	308	269	358	325	164	250	371	333	372	329	283	225	182	282.292
TATDN2_6963	36	38	37	45	8	12	25	31	31	41	54	35	8	18	49	35	25	14	37	50	11	9	14	19	4	61	23	35	18	28	17	30	40	9	15	24	23	23	28	8	13	16	23.125
TBC1D9B_6969	733	627	392	489	978	412	539	540	372	604	920	884	312	405	746	566	385	419	584	1034	267	356	551	452	665	1090	301	783	221	506	392	525	992	198	229	565	540	475	550	467	338	280	515.042
TBPL1_6978	14	66	12	6	0	16	43	68	54	49	77	26	7	10	25	17	54	8	103	36	0	19	3	2	0	21	56	97	33	66	18	68	33	18	39	44	16	21	5	3	31	26	31.5833
TBX2_6983	3055	849	846	1772	4613	2744	2161	1762	1099	2039	3274	4903	1572	2112	3922	2778	958	2332	1661	4252	2000	2038	2958	3249	4659	4115	1347	2679	1459	2465	2440	2914	4390	1294	1242	2985	4019	3355	3670	2856	2044	1295	2724.42
TCEB1_6998	99	139	80	128	175	168	94	92	55	82	125	322	47	119	104	89	72	133	93	106	137	139	166	128	205	123	137	92	167	139	209	116	120	86	135	111	239	209	169	128	102	74	138.75
TCFL5_7007	115	286	81	142	130	112	182	241	142	213	267	428	72	118	156	108	205	145	256	206	62	169	110	112	161	179	205	216	116	185	262	197	200	156	195	190	178	240	170	144	144	170	175.958
TCP1_23871	2122	4544	1706	2476	655	1344	2855	4571	2770	3225	5607	5586	989	1813	3124	2142	3143	1727	6126	5227	953	2208	1178	1347	1581	3887	2928	5419	1694	3045	2637	3767	4089	2384	2945	2937	2534	2889	2451	1412	1973	1754	2806.88
TDP1_23129	170	406	134	211	107	229	245	406	230	301	493	497	104	204	256	227	214	196	544	445	86	255	164	198	189	289	330	460	156	309	284	293	324	210	293	256	292	344	298	239	226	171	277.292
TDP2_7020	341	132	139	290	644	330	254	220	116	246	385	416	178	247	428	335	100	252	144	513	299	229	373	366	623	570	213	189	131	301	304	225	492	192	171	288	413	403	368	355	247	196	316.875
TECR_7023	227	425	151	255	264	226	361	375	200	279	517	466	121	252	345	300	197	160	437	582	123	261	174	198	305	476	342	415	160	360	286	298	364	177	241	323	416	279	321	226	247	147	298.25
TERF2IP_7027	1089	961	397	586	919	838	1183	1324	851	995	2073	1770	626	857	1722	1071	695	862	1108	1924	397	963	973	856	1130	1811	929	1405	638	1286	1034	1281	1913	604	653	1111	1136	1166	1283	753	721	634	1071.21
TES_7031	113	186	64	93	46	81	271	191	107	128	192	332	84	109	163	100	119	72	139	208	38	164	55	90	74	187	162	240	131	177	159	211	177	120	105	181	137	192	134	92	123	107	141.792
TFAM_7036	154	245	164	229	81	155	141	268	129	220	340	284	61	172	219	204	100	118	200	309	150	91	117	150	175	294	181	203	76	185	133	133	243	88	164	190	240	193	199	149	203	76	172.583
TFAP2A_7039	287	309	106	228	224	271	350	426	324	341	570	549	149	237	435	284	312	298	494	593	85	331	204	273	352	454	302	710	242	403	517	481	524	302	300	437	467	541	413	286	326	292	388.708
TFDP1_7045	427	939	515	833	611	573	533	877	529	766	1111	1373	247	674	695	690	718	482	949	1151	684	661	551	634	847	999	739	1054	542	1023	804	1104	903	576	734	1002	1115	938	1033	705	724	484	831.5
TFRC_14403	9	11	6	9	0	2	1	15	7	9	4	7	1	2	9	2	1	4	16	24	6	2	1	6	6	12	7	6	2	1	2	12	12	0	11	3	4	4	7	0	0	1	6.04167
TGFBR2_7065	157	148	83	150	317	137	145	128	71	146	205	326	86	125	190	128	120	126	96	264	121	153	162	144	222	248	90	183	81	200	188	162	236	111	99	203	275	184	225	161	126	97	167.958
THBS1_24188	538	571	324	597	354	352	346	257	161	464	574	724	295	320	568	496	380	366	280	672	364	265	498	297	528	841	203	311	176	346	293	308	613	143	173	457	528	370	522	446	265	164	377.625
THOC1_7085	271	316	142	244	144	197	280	386	195	273	405	485	102	175	248	218	253	191	453	470	159	221	165	197	169	346	264	416	191	229	255	259	344	160	202	291	275	298	215	215	172	196	256.75
THUMPD1_7091	1188	1171	620	1258	1616	1185	1273	1105	905	1192	1955	2587	618	1104	1687	1025	825	1209	865	2034	790	1101	1084	1211	1776	1688	969	1375	874	1421	1529	1478	1979	974	1044	1555	1975	1821	1744	1047	1124	904	1348.42
TIAL1_11405	808	2155	600	774	167	653	1480	2695	1648	1539	2565	2730	424	861	1245	937	1817	731	4011	1963	197	1190	397	601	475	1381	1820	3297	1177	1721	1420	2062	1423	1083	1464	1573	1162	1702	1236	805	1117	809	1420.25
TIMELESS_7100	31	65	57	103	151	125	31	55	29	54	69	218	31	57	40	53	57	83	45	93	146	64	151	131	180	128	51	60	53	72	71	60	69	33	55	105	164	101	128	133	69	49	92.125
TINF2_7113	79	117	64	82	50	42	69	71	52	54	138	156	45	56	70	76	37	50	63	88	54	54	48	50	75	77	43	49	40	71	64	70	88	31	26	79	97	57	62	64	47	25	59.25
TIPARP_7116	78	169	52	47	13	35	167	148	97	108	154	106	46	67	86	66	81	29	239	130	18	86	12	27	36	96	129	222	60	93	90	140	58	72	104	96	82	113	66	42	67	86	90.1667
TJP1_7119	62	67	3	6	0	17	202	442	188	106	214	33	34	44	120	87	138	21	582	98	3	57	4	3	4	91	294	695	39	203	103	311	81	80	151	240	40	64	80	17	100	28	140.333
TKT_7123	13	40	8	7	2	5	23	45	26	14	51	19	6	11	29	21	10	6	76	33	0	27	4	5	4	25	38	27	15	17	9	20	15	10	14	21	17	13	26	5	19	13	18.875
TM9SF2_7142	125	169	40	8	5	20	260	536	283	217	337	127	68	78	200	140	211	36	541	250	1	85	6	18	6	168	341	734	116	325	116	414	184	95	182	370	39	98	100	57	91	66	183.458
TM9SF4_7146	181	177	67	157	118	115	189	172	105	173	235	283	88	90	202	151	126	99	159	255	89	111	129	146	155	227	118	184	85	140	146	179	199	71	83	156	190	185	172	110	103	98	145.417
TMA7_7149	698	1769	925	1343	515	1045	968	1182	635	998	1701	4992	308	1421	789	991	1047	1036	1837	1575	1246	1865	795	1172	1182	1467	2744	1676	1490	2136	2271	1572	1072	1869	2669	1762	2389	2127	2158	1229	1940	1228	1727.96
TMCO1_7159	27	32	13	0	11	12	46	42	21	14	40	115	12	26	30	12	16	17	49	38	1	42	15	13	7	29	31	38	18	31	42	17	49	33	34	38	32	64	47	24	29	29	31.25
TMED10_7162	234	283	146	222	146	188	236	248	131	218	405	582	101	189	256	184	143	164	330	342	162	175	167	204	257	378	208	186	143	247	176	185	252	92	130	217	233	268	218	240	147	105	210.917
TMED2_7165	3664	4888	1765	2952	5046	4308	5443	8187	4287	5167	9283	11338	2104	4571	5902	4022	3542	4965	10915	7931	2853	5923	4521	4102	4861	7624	8933	9483	5863	8015	8126	7421	6807	6833	7334	7248	7337	8635	7381	4823	6025	5083	6836.54
TMEM110_7172	8	7	2	16	2	6	5	7	8	8	16	15	1	0	6	6	7	6	24	12	1	2	3	7	1	18	1	13	5	3	5	5	15	0	0	7	5	7	4	9	4	1	6.33333
TMEM123_7175	174	592	117	50	1	41	654	1197	677	476	908	132	123	137	367	202	519	66	1595	584	2	210	7	32	7	246	879	1361	228	577	263	702	453	238	395	371	102	218	129	53	175	99	371.917
TMEM128_7178	58	269	94	63	18	37	135	259	115	117	179	190	36	58	69	63	173	41	336	146	10	89	24	30	26	73	219	239	117	142	112	198	90	114	174	128	108	139	77	66	90	58	116.875
TMEM14C_7183	72	230	64	58	15	43	114	183	106	86	181	121	32	46	79	70	101	51	256	129	9	104	15	31	22	87	166	101	96	120	94	112	92	92	106	96	67	97	72	48	57	65	88.9167
TMEM183A_13346	167	663	258	365	157	223	310	608	278	354	692	700	71	290	226	264	235	177	644	470	225	288	209	255	307	330	459	398	164	389	339	272	290	250	379	266	352	379	361	274	239	205	322.667
TMEM30A_7203	552	2341	590	711	103	421	1466	2314	1243	1420	2049	1476	329	554	799	680	1689	476	3160	1364	163	1052	193	357	278	763	1722	2640	1018	1390	1147	1873	1002	1221	1529	1288	793	1109	832	361	1045	600	1120.83
TMEM41B_7210	8	26	9	2	0	4	20	53	20	9	34	7	1	2	10	0	21	0	40	14	4	17	0	0	1	12	41	59	19	16	5	14	6	18	33	13	5	3	1	2	6	4	13.875
TMEM50A_7213	7	37	9	14	2	3	11	21	15	8	18	41	1	5	14	6	20	1	64	14	1	13	0	5	4	9	26	29	7	14	9	9	5	18	22	17	2	15	11	2	13	9	13.25
TMEM97_7217	192	544	225	365	94	189	297	428	210	346	503	667	93	175	259	215	289	171	493	360	138	243	98	168	148	330	401	498	227	397	370	412	378	214	338	337	356	339	326	184	242	185	299.25
TMEM9B_7220	157	399	143	226	22	29	236	342	231	209	468	88	106	97	231	159	291	49	439	335	100	118	25	58	53	308	258	343	115	267	131	366	257	114	172	214	73	127	74	40	77	91	173.125
TMX1_7229	12	34	13	13	2	14	19	24	13	7	24	47	2	14	12	5	24	16	42	16	7	11	8	14	9	18	25	36	23	20	11	18	12	12	17	14	16	20	13	10	22	8	16.75
TNFRSF10B_7241	25	20	17	22	9	28	14	29	17	28	37	30	13	22	34	34	8	12	38	66	19	14	20	10	27	70	13	28	10	11	20	16	39	22	14	30	17	16	12	12	16	9	22.875
TNFRSF1A_7246	10	17	18	19	5	9	9	20	11	16	10	31	6	8	12	6	10	19	25	22	5	26	22	8	31	14	20	17	2	7	7	17	22	17	11	17	10	13	10	18	13	8	15.0833
TNFRSF21_7250	22	26	8	2	6	3	53	66	26	17	39	6	11	8	44	23	27	1	50	40	0	19	6	9	3	21	36	77	7	20	10	54	30	8	15	46	7	14	14	6	3	3	20.75
TNFSF13_7260	24	20	12	15	10	6	12	22	11	17	23	13	9	20	13	17	11	8	16	18	7	15	11	13	17	33	11	20	15	25	34	16	23	13	8	43	15	20	8	13	31	6	17.9583
TNRC6C_18286	522	343	197	340	582	300	546	439	311	489	642	607	278	252	541	369	344	310	515	772	356	303	281	343	390	622	275	782	179	364	381	397	688	267	277	505	489	420	407	261	269	233	407.333
TOMM70_7276	31	239	58	152	11	81	105	118	65	83	143	193	29	84	52	66	142	74	171	80	36	132	23	100	48	77	169	166	116	117	139	196	60	108	113	108	124	127	113	36	115	44	104.917
TOPBP1_7280	335	543	285	470	185	281	280	413	220	410	542	1152	178	319	429	373	338	298	470	624	329	381	302	332	407	652	308	530	178	368	353	395	503	194	302	422	413	443	418	303	312	224	381.792
TOR1A_7283	48	226	54	54	3	24	154	325	155	118	214	193	15	39	76	87	198	28	392	125	7	92	9	22	6	63	219	281	130	206	124	266	100	83	174	141	38	128	68	36	90	75	119.792
TP53_7287	74	163	76	61	0	21	192	192	169	148	185	52	32	49	102	89	152	30	142	173	6	42	4	18	15	101	113	212	30	118	36	136	114	31	86	84	47	50	27	22	44	20	69.625
TPST2_21720	5	22	13	22	9	9	11	10	6	5	13	18	3	9	10	3	14	6	13	12	29	12	15	10	6	12	9	15	3	9	5	20	4	4	6	18	12	6	4	2	8	3	9.875
TPX2_7308	94	106	101	101	149	147	107	133	83	170	211	282	55	161	207	181	88	176	132	285	61	101	173	135	218	316	126	188	97	157	132	220	273	63	90	239	182	192	219	160	113	70	164.25
TRAM2_7319	70	177	64	62	2	9	112	98	78	98	130	74	51	26	105	73	75	22	158	131	13	38	12	19	13	109	69	191	27	69	56	99	111	36	45	83	31	46	26	12	26	19	59.9583
TRAPPC11_7324	238	434	152	252	154	160	293	379	225	304	422	428	122	180	235	210	267	149	417	450	164	187	121	160	175	266	267	467	140	281	225	289	339	197	234	269	270	263	266	151	164	133	245.625
TRAPPC6B_7331	4	52	6	12	0	3	11	22	13	5	14	3	0	2	6	6	25	2	45	6	1	13	0	0	0	8	23	57	5	8	6	28	4	5	8	22	1	7	5	2	3	6	10.9583
TRIB1_7336	82	141	45	50	23	61	108	111	71	57	137	151	28	65	66	63	75	55	163	132	28	44	28	33	54	121	108	137	25	79	51	137	94	27	63	79	59	82	57	41	47	20	71.2083
TRIM13_7340	46	106	44	27	1	6	62	113	68	75	105	8	25	21	42	47	58	8	101	81	13	14	7	11	5	62	94	112	24	74	19	83	71	33	53	54	12	23	18	13	29	14	42.5
TRIM2_7343	25	13	5	6	5	1	10	12	14	21	21	9	12	4	19	4	9	3	26	21	1	11	6	2	5	14	5	10	3	10	5	9	18	6	10	17	6	7	9	0	5	1	8.625
TSPAN13_25005	205	268	139	173	67	125	168	252	159	198	379	329	86	184	251	154	169	119	303	363	140	173	106	148	152	318	215	262	112	216	187	268	239	132	155	230	193	197	217	131	176	142	198.958
TTC19_7385	101	222	51	86	23	79	171	224	136	141	183	191	67	74	117	91	184	52	292	168	41	106	56	52	66	103	184	281	117	180	122	236	175	119	136	174	147	130	75	53	105	58	132.333
TTC26_14948	20	35	10	27	4	14	20	44	21	17	40	57	9	17	22	15	44	17	63	31	5	18	4	6	4	33	63	80	42	49	47	46	18	35	66	24	21	22	30	8	15	19	31.2083
TTC3_7391	234	317	99	145	58	168	281	283	179	219	274	380	123	146	238	198	217	156	370	303	62	153	92	146	157	297	232	406	146	308	212	309	259	166	149	268	224	237	220	131	189	134	215.417
TTK_7394	1	19	1	4	0	2	2	9	4	5	9	23	0	2	7	3	6	9	42	2	1	2	6	0	3	5	18	19	2	2	6	21	10	11	4	14	5	8	2	7	7	0	8.20833
TUBA4A_7404	34	152	65	85	30	39	68	139	77	113	177	126	14	67	62	56	92	51	167	145	69	85	34	57	83	106	103	143	72	96	101	113	116	106	128	93	158	78	75	56	87	52	96.7917
TUBB_7407	87	406	154	273	46	147	130	267	142	126	250	439	51	118	122	189	267	104	539	195	117	165	81	114	139	248	319	276	129	275	195	289	148	116	212	230	162	226	223	143	177	109	201.125
TXLNA_7419	540	663	470	753	680	384	500	564	390	591	894	1134	231	331	616	567	526	451	491	883	450	517	492	540	682	922	399	608	307	564	469	645	756	312	347	533	574	664	517	515	520	277	541
TXN_7423	516	993	243	249	88	363	1201	1939	1140	983	1535	786	247	617	857	626	898	425	3168	1112	66	780	175	298	141	827	2553	3608	1110	1961	1455	2032	954	1304	1787	1814	801	1246	1004	369	1036	630	1259.62
TXN2_7427	437	517	317	461	350	354	421	449	261	466	800	1008	212	346	502	434	188	354	378	772	254	309	307	318	467	797	331	285	240	361	447	318	717	190	255	358	499	576	448	335	269	216	393.625
TXNDC17_12503	156	480	163	159	78	142	277	517	245	277	538	663	62	213	203	237	299	142	1187	371	190	274	119	143	138	294	507	524	214	352	265	311	264	204	288	284	257	408	284	161	206	156	308.375
TXNDC9_7433	152	696	188	336	60	153	317	622	327	354	617	512	68	205	167	173	499	144	931	392	129	294	54	117	148	182	595	536	307	372	397	342	301	357	494	296	353	330	256	177	252	156	323.667
TXNL4B_7437	1012	1309	568	1065	704	803	1106	1086	731	1165	1482	2011	538	752	1073	759	821	775	1163	1465	792	913	567	771	921	1157	922	1329	872	1133	1348	1027	1311	952	996	1119	1353	1424	1163	784	842	726	1043.75
TXNRD1_7440	325	343	159	262	205	281	293	341	223	326	491	1013	204	333	417	273	177	279	438	687	190	356	279	347	342	702	346	409	240	418	329	362	467	198	240	444	362	467	469	269	276	296	372.208
TYMS_21327	1153	1866	915	1796	2106	1905	1381	2540	1419	1722	3619	3671	586	1753	2597	1903	1213	2068	2333	3327	949	1745	2124	1909	2974	3118	1837	2186	1279	2370	2243	2048	3135	1530	1610	2006	2920	2991	2678	1838	1705	1519	2182.25
UAP1_7452	346	538	287	332	340	255	370	415	284	433	579	837	209	208	402	365	311	258	443	544	260	246	271	238	362	559	270	538	224	372	344	443	467	207	289	428	357	389	376	256	253	216	348
UBA3_7456	47	52	28	24	34	34	63	59	30	23	69	66	18	48	31	56	18	40	71	62	19	55	34	39	39	62	66	60	27	46	45	46	42	18	27	38	65	66	48	34	18	18	43.5417
UBA52_7459	2488	4496	2067	2718	1648	1579	2533	2646	1410	2397	3875	6139	972	1911	2107	2198	1645	1721	3335	3711	2275	1863	1910	1932	2126	3724	2924	1941	1384	2615	1869	1885	2762	1026	1816	2061	2156	2798	2424	1931	1733	1100	2220.88
UBAP2L_7462	424	1674	437	773	33	175	827	1675	947	900	1526	1258	243	382	564	429	1091	256	2390	1164	258	547	149	248	188	555	838	1555	363	747	424	896	780	368	670	658	322	611	346	195	409	267	622.833
UBE2D3_24311	19	29	23	51	98	35	24	26	24	32	84	70	5	37	38	30	14	21	56	58	53	28	43	45	89	83	53	35	17	53	31	28	33	20	31	27	42	37	27	32	20	27	40.3333
UBE2E3_7474	62	174	29	29	6	33	155	197	116	106	195	207	21	55	64	58	155	40	307	135	10	99	16	30	23	111	211	210	57	127	85	165	93	64	144	162	53	103	96	46	87	79	104.708
UBE2G1_7477	207	342	106	91	35	135	351	565	288	347	515	449	126	145	302	185	332	110	603	378	32	160	65	113	108	371	330	841	148	302	276	445	371	179	191	271	185	304	223	149	177	136	264.917
UBE2H_7480	262	278	127	179	74	152	259	260	192	279	362	390	99	175	220	193	219	118	315	351	119	230	89	155	188	309	200	437	109	278	172	302	297	151	172	275	235	237	184	168	190	121	220.167
UBE2Q1_11393	617	537	272	293	218	122	456	762	465	616	970	645	261	312	768	573	317	263	693	1229	318	207	208	170	261	971	482	780	157	401	186	495	897	120	232	362	236	302	344	247	197	183	403.25
UBE2Q2_7491	72	277	35	28	5	49	301	335	165	176	303	183	38	74	134	98	228	69	454	212	1	152	14	40	11	150	320	475	132	210	235	366	133	165	172	222	95	198	114	38	161	128	174.917
UBE2V2_7495	16	66	8	14	6	18	34	62	40	35	56	73	13	21	30	25	54	27	105	33	0	34	5	16	5	35	67	110	53	55	49	72	57	47	46	62	48	59	48	17	39	25	45.2917
UBE3A_13611	37	205	35	31	3	23	141	285	139	89	213	53	12	47	75	76	166	37	625	162	0	78	12	22	18	85	227	414	66	98	101	213	74	90	150	104	80	79	52	31	97	37	121.458
UBE3C_7502	12	62	10	9	2	9	25	30	9	20	26	32	2	5	8	14	17	8	72	25	5	14	13	5	4	27	27	47	7	8	5	22	14	9	6	13	1	10	20	3	11	5	15.5417
UBE4A_7505	53	97	39	59	35	46	48	86	51	53	75	185	16	38	46	44	52	50	85	99	19	63	31	44	46	81	67	103	27	59	64	66	54	28	44	51	63	59	62	34	45	28	55.0833
UBOX5_13063	17	41	14	22	13	10	16	36	23	26	52	47	9	32	26	19	14	18	36	29	10	25	4	7	25	36	23	45	7	29	13	33	32	12	12	35	8	21	19	14	15	11	20.875
UBQLN2_7511	42	190	47	89	5	44	54	117	85	101	184	153	12	37	60	47	115	25	173	90	23	92	8	42	20	84	105	164	66	103	68	113	100	85	98	88	71	89	59	37	78	54	79.5833
UBR7_7515	588	827	423	585	374	506	581	776	439	665	1084	1526	312	476	824	583	494	574	867	1187	433	594	471	523	638	1002	644	887	456	739	742	817	1016	533	581	734	795	824	687	506	552	498	696.917
UFM1_7522	39	97	27	14	1	10	78	101	61	45	55	33	15	9	45	25	52	8	206	29	12	45	5	9	5	33	92	126	39	66	36	76	36	38	57	62	30	18	11	8	24	16	44.9583
UGDH_7525	1171	3636	649	746	88	257	3277	4406	2026	1722	3057	706	565	700	1320	1010	2373	331	6008	1871	168	1219	123	227	172	1300	3745	5536	1232	1996	1251	3381	1649	1468	2050	1666	567	905	655	297	820	642	1622.83
UGP2_24058	348	824	326	430	186	312	426	689	376	475	694	1452	151	326	417	319	527	307	824	551	378	456	283	271	353	568	494	750	380	501	530	575	433	500	472	662	491	628	514	378	430	383	491.875
UNC50_7554	54	175	26	49	8	27	148	196	104	38	63	80	27	52	51	50	81	40	328	69	7	92	15	15	14	81	155	294	113	128	102	205	46	88	150	129	81	123	66	15	87	60	102.625
UPF2_7557	157	174	54	91	105	78	167	145	92	138	208	262	89	82	196	117	115	85	142	206	34	97	89	81	118	198	96	194	79	168	135	178	176	49	86	140	122	166	121	93	103	101	123.833
UQCRC2_7565	287	616	157	257	93	222	454	552	311	398	672	754	164	298	349	275	284	277	666	578	127	372	175	209	176	478	469	579	302	562	414	616	409	292	327	460	398	551	372	243	324	224	388.458
UQCRQ_7569	734	1764	944	1274	408	533	1072	1415	828	999	1918	2235	323	874	919	845	1066	580	1800	1513	799	1113	360	617	691	1418	2170	1497	852	1593	1011	1371	1068	875	1586	1275	834	1332	964	658	918	711	1126.08
USO1_7576	42	65	21	30	23	19	34	31	20	31	31	66	21	17	27	19	37	24	46	43	12	22	8	28	32	31	40	59	17	35	29	59	34	21	26	24	22	34	25	21	17	13	29.0833
USP14_7582	527	1951	570	900	210	596	1033	1895	1144	1333	1918	1894	309	574	899	587	1587	636	2268	1315	398	966	301	493	447	980	1430	2394	954	1194	1382	1619	1110	1195	1250	1562	1148	1244	1076	551	1062	751	1128.75
USP18_7584	13	42	21	10	14	31	26	43	22	29	59	71	14	29	41	48	37	17	46	59	1	32	22	31	21	55	35	38	25	41	32	39	44	55	34	38	58	30	48	24	51	27	36.9167
USP22_7587	610	325	343	572	639	278	380	301	208	477	565	532	241	252	497	488	254	256	223	637	433	238	424	399	682	704	192	251	145	286	272	292	667	111	138	366	402	333	353	433	190	122	345.542
USP34_22277	18	58	9	15	12	9	29	69	39	34	81	62	18	12	43	26	48	15	189	58	6	26	8	11	8	34	38	143	28	59	49	80	41	16	24	49	25	26	35	18	26	26	42.625
USP38_7593	15	21	5	2	7	2	12	12	16	6	15	14	4	7	1	3	26	2	36	25	4	10	2	5	4	15	6	26	2	17	9	13	21	13	13	17	6	22	13	6	20	3	12.8333
USP5_7596	612	653	567	923	981	816	597	611	430	824	1129	1341	332	678	1064	856	547	629	480	1381	627	660	807	852	1244	1392	497	791	377	856	697	824	1369	480	540	939	1271	873	1036	808	706	456	831.792
USP6NL_7599	152	160	75	106	47	39	151	186	114	163	205	107	88	82	170	107	120	43	244	229	79	88	48	54	79	172	143	239	77	142	105	148	259	71	70	171	76	98	97	74	63	54	120
USP7_7602	342	587	228	370	125	293	483	517	323	425	656	738	199	348	599	462	413	271	478	837	118	386	152	280	277	723	441	791	294	526	508	684	609	359	431	525	569	499	457	314	436	285	457.458
UTP14C_23487	77	91	22	44	11	35	116	109	61	62	94	72	51	32	104	67	72	16	160	118	9	32	14	23	26	113	93	150	51	93	61	146	116	62	49	64	46	41	71	29	38	26	67.9583
VAMP2_7615	148	116	40	124	135	84	136	102	44	89	182	185	76	106	135	138	71	70	153	194	59	89	95	112	130	208	108	108	72	142	112	144	189	49	92	116	123	130	142	111	80	65	117.625
VAMP7_7620	545	1313	446	539	63	260	970	1297	702	781	1393	1249	251	465	680	557	956	330	1753	929	120	809	150	271	193	718	1155	1657	676	1067	977	1417	793	800	1112	1033	612	702	617	286	719	529	795.625
VAT1_7625	40	31	14	48	21	18	60	30	12	38	38	34	17	21	37	38	23	15	25	44	17	20	20	17	36	61	15	33	12	26	15	30	57	5	27	11	14	19	16	18	13	9	23.3333
VBP1_7629	46	134	44	31	16	25	50	73	50	91	118	148	33	29	72	63	53	31	107	85	23	49	21	15	27	60	84	89	43	76	43	84	83	24	17	47	48	59	53	34	37	44	52.1667
VCL_11215	395	429	278	376	321	228	414	461	317	376	635	693	173	238	401	345	371	258	550	709	266	312	263	274	410	615	333	650	212	297	293	403	551	176	237	382	288	396	361	273	265	192	362.833
VCP_24839	4047	4402	3812	6053	9734	3943	4354	5809	3608	5600	8759	7677	2189	4246	6905	5214	3364	4382	5490	10261	5174	4497	5379	4992	8144	9146	4170	6539	2776	4929	5249	5021	8324	3767	4417	5471	6979	6074	6074	4634	4530	3579	5650.67
VDAC1_7642	1915	3647	1394	2587	1549	1968	2524	2582	1323	1899	3623	4882	969	2087	2283	1962	1873	1743	3407	3637	1119	2573	1637	1928	2655	3549	2858	3013	2240	3029	3349	3320	2803	2538	2791	3281	3784	3524	3231	1973	2397	1936	2773.83
VHL_22214	52	25	11	17	30	16	52	32	10	29	55	24	16	22	51	33	4	14	32	59	17	5	24	20	31	69	21	19	11	13	31	28	50	10	13	21	9	19	18	16	14	10	23.3333
VIMP_7660	109	105	75	102	124	70	100	109	70	115	181	130	49	57	148	104	53	67	76	168	81	70	87	89	100	146	96	111	55	66	52	79	147	42	71	77	86	100	85	72	50	57	85.9583
VMP1_7666	2992	5067	1199	1521	161	551	5132	5522	3448	3045	5409	3279	1510	1056	2745	1456	4004	771	7891	4024	426	1851	368	677	505	2390	2893	6945	1541	2666	1787	4301	3208	1514	1887	2658	1210	1832	1140	694	1499	994	2287.54
VPS29_21400	57	78	41	51	19	25	67	109	84	81	152	60	19	44	73	72	100	44	143	102	19	40	15	29	23	87	55	153	40	69	45	101	81	56	53	61	63	63	45	11	39	40	59.7083
VPS37A_7677	19	33	11	8	0	2	18	23	12	9	21	3	11	3	10	12	30	1	38	8	8	9	0	0	6	11	6	42	6	17	9	20	27	2	1	23	1	10	2	0	4	4	10.5833
VPS54_16293	313	349	139	161	88	212	495	583	312	372	485	635	181	197	332	237	311	211	604	548	16	248	129	167	179	388	317	596	192	305	289	357	385	167	226	400	274	394	339	175	263	174	297.167
VPS72_7688	430	732	284	593	416	362	472	422	272	463	765	877	177	349	511	446	448	341	412	666	288	486	321	366	442	685	325	508	378	577	534	709	575	358	365	556	633	671	467	356	373	290	472.542
WASH1_7698	70	55	35	35	24	25	57	41	25	49	64	87	32	36	72	57	22	19	68	78	38	21	20	17	30	100	45	34	6	37	17	56	66	6	10	32	27	46	46	27	21	7	35.625
WASL_7701	125	259	127	149	45	75	163	190	137	140	214	307	57	103	122	117	184	85	278	240	46	135	66	89	93	244	139	300	95	191	155	182	156	106	147	178	170	141	149	94	162	78	151.417
WDR35_11530	180	280	99	88	26	86	379	373	205	281	358	254	109	117	201	114	269	142	402	328	19	176	55	93	51	213	170	474	143	208	185	216	306	219	205	293	191	213	171	92	142	138	195.958
WDR43_7707	645	951	400	577	399	476	771	1117	617	697	1344	1253	376	674	1200	830	619	632	1350	1585	226	732	536	533	742	1391	894	1510	524	934	898	1173	1406	662	856	981	991	990	874	589	688	567	901.333
WDR48_7710	17	16	10	12	13	16	20	19	8	16	15	46	11	18	19	10	20	5	17	18	3	14	13	9	23	21	13	17	9	11	19	24	16	8	18	9	14	12	8	12	10	8	13.5833
TBC1D31_7713	33	54	28	29	12	18	19	36	18	37	55	107	16	35	54	50	42	14	45	82	20	25	42	21	31	57	15	49	8	42	25	28	58	8	24	17	28	30	23	19	20	18	30.625
WDR7_7716	19	24	12	15	28	12	19	15	21	22	21	37	5	9	12	4	20	15	35	29	35	14	19	20	23	27	19	29	16	20	24	14	14	16	9	22	15	30	29	22	7	10	20.75
WDTC1_7722	125	91	67	118	113	79	71	60	46	104	120	176	43	53	97	74	56	55	48	118	86	46	80	89	154	109	25	84	40	56	59	72	107	22	30	86	85	70	118	84	57	33	73.25
WRB_7746	32	89	14	12	18	17	56	95	54	53	63	123	16	33	38	35	73	21	125	56	4	37	12	9	12	63	72	121	31	60	35	80	42	25	38	89	30	32	45	28	28	18	45.5
WTAP_7754	579	1069	281	295	469	771	1254	2022	1151	1057	1954	2321	368	837	1008	764	1033	854	2614	1384	63	1177	508	670	613	1164	1802	2368	1173	1646	1587	1705	1256	1307	1536	1491	1301	1579	1406	719	1123	927	1296.62
XBP1_7759	1041	2109	742	1065	453	841	1428	1588	889	1047	1876	3124	527	819	928	834	971	728	2019	1740	675	958	661	774	865	1401	1235	1453	717	1283	1050	1308	1279	788	998	1240	1129	1439	1049	795	899	603	1098.25
XPA_7773	9	31	2	0	0	2	16	37	5	7	14	11	10	4	11	7	20	0	52	9	4	5	5	0	1	9	23	32	1	10	5	10	11	6	8	12	4	5	8	1	5	1	9.45833
XPO1_18369	341	731	80	59	1	57	923	2510	1451	603	1283	559	150	161	576	334	1073	130	4549	704	11	366	10	35	15	455	1656	4213	449	1093	756	1935	739	618	1113	1261	252	446	576	100	633	239	926
XRCC2_7785	146	195	82	129	61	213	148	300	224	246	345	453	101	100	292	150	235	148	378	330	91	188	87	126	146	232	254	513	158	279	236	265	290	162	194	321	206	269	207	136	189	137	224.75
YIPF5_7795	59	78	43	25	12	33	72	62	27	43	87	84	19	28	62	68	38	12	101	84	20	30	17	36	17	90	54	81	33	45	44	52	51	23	43	45	29	47	42	27	29	26	44.4167
YME1L1_7799	24	120	20	29	0	16	69	51	41	43	89	64	16	49	49	21	84	14	187	61	6	39	6	4	12	58	84	152	34	52	78	148	50	53	105	80	41	68	70	25	77	22	63
YPEL5_7802	44	87	35	51	45	39	117	56	32	38	60	124	36	25	25	25	38	17	56	46	34	67	26	43	41	71	63	91	74	62	68	69	59	62	60	70	66	69	73	51	48	31	58.3333
YTHDF1_7805	20	35	20	13	0	1	23	39	21	20	61	1	8	5	48	22	18	4	39	41	4	4	2	6	2	34	13	46	2	18	5	20	50	0	2	16	5	5	0	1	0	0	13.125
YTHDF3_7808	60	158	41	57	5	34	93	140	70	105	129	136	26	38	72	50	98	44	166	102	15	74	12	15	12	92	92	162	66	101	69	157	95	80	89	114	93	112	77	26	74	51	81.0833
YWHAE_7811	1859	2439	964	1281	764	1404	1940	2679	1493	2028	3063	3907	932	1606	2684	1724	1388	1516	2868	3191	687	1607	1438	1272	1497	3251	2362	3089	1511	2466	2161	2660	2658	1481	1975	2732	2046	2477	2342	1587	1634	1329	2096.71
YWHAG_7814	509	514	183	348	436	305	389	555	267	438	917	680	209	405	704	452	309	320	827	995	341	353	441	324	558	924	471	519	206	592	310	498	777	209	248	486	333	505	426	397	287	243	469.583
ZC3HAV1_24675	108	76	63	80	65	64	78	110	77	85	145	117	48	41	149	79	77	68	67	202	64	51	86	34	147	165	56	149	24	69	81	81	157	25	66	94	68	79	75	45	76	53	83.9167
ZCCHC9_7832	412	412	292	321	193	265	355	399	208	426	683	868	206	274	458	375	274	350	387	681	197	320	285	331	371	689	345	465	279	414	397	454	636	339	336	367	512	551	425	342	343	304	407.083
ZFR_7844	589	1137	373	684	113	258	793	1223	846	874	1268	1376	368	413	951	561	880	372	1534	1327	297	505	277	362	342	908	843	1807	361	778	611	980	1118	367	487	695	462	688	462	260	324	311	671.083
ZHX1-C8ORF76_7847	211	866	296	455	122	178	413	797	378	448	725	908	94	219	277	208	467	195	1021	421	199	418	120	226	211	299	570	713	393	496	517	471	352	375	472	343	371	425	325	211	387	263	399.958
ZMIZ1_7853	32	32	18	28	35	23	16	31	23	29	42	64	17	22	40	45	23	19	36	48	23	10	24	20	22	57	12	47	14	38	16	46	50	6	3	34	23	14	20	32	20	8	25.9583
ZMIZ2_7856	181	112	67	172	207	109	116	106	69	130	187	181	104	121	212	142	93	95	116	247	130	93	118	104	219	278	87	174	63	123	105	125	228	37	57	116	118	101	108	100	88	64	124.958
ZMPSTE24_7860	9	51	21	22	11	15	22	48	28	26	32	32	4	8	20	7	57	4	79	28	9	16	13	4	3	29	27	54	23	28	16	49	31	16	41	22	18	29	27	6	14	16	24.9167
ZNF160_16973	1045	783	434	814	1333	692	1265	1172	844	1066	1556	1473	689	579	1348	738	891	711	1460	1828	823	709	683	747	881	1237	709	1813	515	876	862	1001	1686	680	712	1264	1065	1076	959	623	593	577	974.125
ZNF181_14192	12	12	4	3	14	7	24	28	17	16	13	14	9	6	13	9	19	10	28	27	14	14	3	2	1	16	10	43	5	20	15	23	9	5	11	24	8	7	9	9	10	2	13.125
ZNF200_7877	83	126	54	119	59	79	110	104	73	125	136	197	46	67	158	90	92	83	120	177	50	82	77	77	115	170	68	148	69	117	103	92	159	64	91	109	110	133	116	95	84	76	104.25
ZNF207_13930	13	36	12	29	2	10	25	35	11	13	26	32	10	11	19	22	33	12	72	19	6	20	0	9	9	17	31	40	18	15	16	24	18	16	29	25	15	12	10	7	12	12	18.8333
ZNF395_7894	6	23	15	22	5	8	19	19	15	15	25	48	2	3	3	10	10	4	20	14	8	20	4	12	8	9	14	15	4	7	22	18	18	7	8	5	29	13	16	10	15	4	12.5
ZNF436_24693	33	33	20	23	10	16	34	31	25	30	44	36	16	36	45	43	29	16	60	65	5	28	14	7	16	49	35	52	20	45	26	50	50	23	11	48	46	52	19	23	22	21	32.7917
ZNF441_20526	9	2	0	8	3	1	11	9	11	8	26	26	2	4	7	5	7	4	24	16	1	1	0	4	0	7	10	23	7	14	13	14	10	4	12	5	14	5	1	5	6	5	8.375
ZNF586_7908	14	12	6	12	1	3	23	27	14	25	35	9	16	11	21	9	18	4	16	23	0	2	0	5	3	21	12	28	4	21	19	19	34	5	3	11	13	9	3	5	5	3	11
ZNF880_19470	93	189	32	32	10	43	284	372	197	167	283	98	38	43	149	62	144	52	552	187	11	99	22	23	30	111	200	416	114	175	120	236	168	163	161	135	88	157	82	33	88	59	142.917
ZUFSP_7926	31	45	9	11	1	7	39	41	36	18	51	40	4	7	23	15	44	7	104	28	2	17	4	6	8	20	45	105	22	20	14	63	17	11	16	24	15	24	10	7	21	4	25.2917
NME1_4611	1500	4111	2526	3200	1206	1633	1931	3094	2005	2699	5052	5275	723	1524	2847	2164	2009	1529	3971	4154	1954	1828	1429	1403	2093	4160	3149	3010	1498	2723	2129	2484	3501	1573	2220	2164	2187	2826	2158	1620	1899	1425	2398.25
EPB41L4A-AS1_2179	157	114	36	39	57	56	227	135	58	95	102	113	80	76	111	73	74	52	125	145	37	44	58	38	57	103	85	110	57	93	98	89	105	65	81	76	61	111	74	53	67	42	78.0833
GAPDH_2587	12741	18881	12771	20573	16401	16683	16247	23665	12710	19195	29055	46201	7235	17064	16935	16840	13095	12412	24785	25058	18587	21805	12634	17377	22134	25587	26067	22576	16774	27673	25498	24371	22798	21038	25300	28890	31533	25351	26117	19892	22431	14414	22862.1
GLB1_2661	50	25	36	47	38	31	41	27	24	29	57	67	21	32	44	38	35	32	25	83	27	34	29	48	57	76	25	32	20	34	24	55	56	12	6	31	49	38	48	17	33	19	36.5833
RPL27_5929	256	593	298	546	105	266	289	366	240	313	398	1022	122	280	264	255	367	200	491	322	518	323	146	209	303	430	485	407	336	422	369	437	274	338	485	486	339	443	355	247	371	206	364.25
LOC100509683_3832	16	12	12	12	9	14	13	2	6	5	5	27	16	8	24	17	6	6	4	12	16	12	14	24	20	22	7	10	7	16	2	10	28	13	4	17	8	10	9	19	9	10	12.625
ACTB_80	2206	1002	1045	2150	3133	1607	1323	1428	737	1502	2972	2322	896	1394	2560	1825	543	1121	1686	3002	2262	1042	2204	1595	3189	3434	1148	1206	639	1302	979	1258	2879	646	698	1434	1615	1537	1633	1610	997	711	1612.75
ATP5O_552	955	1667	688	1035	757	963	1033	1268	702	1108	1657	3318	523	957	1075	942	923	1032	1492	1549	933	1260	948	1024	1027	1375	1504	1195	1112	1618	1630	1162	1278	975	1236	1602	1536	1953	1554	1114	1086	854	1292.38
CAMSAP2_955	65	220	52	95	31	34	70	71	64	74	69	128	31	42	61	83	99	39	170	93	49	73	19	34	41	108	101	155	36	99	60	120	106	58	70	72	63	75	70	30	43	51	74.8333
CCNL1_1085	35	140	37	29	11	14	74	119	51	29	99	57	20	6	32	39	53	9	174	70	18	45	12	13	8	61	76	107	17	51	11	76	51	19	24	42	13	22	12	15	27	20	41
CDC42_1168	317	793	209	317	125	215	553	726	399	368	795	726	167	263	379	373	336	214	1065	594	106	370	173	193	272	525	727	674	392	566	425	597	426	330	380	490	382	479	371	227	309	213	428.583
TMEM251_7199	116	196	102	151	86	72	142	153	120	178	250	345	76	113	132	137	139	78	204	270	92	117	86	96	91	297	157	188	82	152	128	153	229	79	91	132	113	172	149	88	118	84	140.333
EIF1_10459	2302	3641	1135	1370	990	1727	4806	4663	2838	2989	4515	5247	1155	2131	2432	1865	2984	2079	4842	3565	390	2759	1377	1718	1573	2724	3948	5411	3006	3709	4166	4279	3080	3259	3609	3449	3558	4121	3065	1638	2659	2274	3090.79
ATP5G3_10460	5	16	2	13	0	2	20	54	24	10	46	7	4	6	32	6	28	10	200	31	0	30	7	0	2	21	111	120	13	87	32	61	23	16	43	50	20	37	14	4	43	33	41.5833
JARID2_10461	234	146	184	258	305	147	155	152	84	165	249	371	121	149	227	165	144	98	187	349	268	120	217	249	404	395	100	202	64	125	135	166	258	93	121	224	258	146	211	189	141	94	196.5
FAM134A_10463	133	126	77	105	81	40	101	69	41	93	106	171	51	56	94	83	74	47	48	115	81	44	64	40	133	117	52	52	31	83	45	75	109	28	33	63	73	80	62	57	37	23	64.375
SLC38A10_10465	24	18	23	31	24	19	24	20	12	15	23	45	13	4	19	16	11	13	11	32	20	8	18	17	26	41	8	25	7	21	18	33	27	9	4	28	16	6	12	16	10	15	17.8333
FARSB_10466	239	935	314	486	165	448	454	788	485	656	701	1204	164	424	516	408	592	435	719	586	215	623	264	380	378	614	684	1014	597	914	779	913	583	706	681	954	772	848	829	454	675	506	653.667
AAK1_10468	14	14	7	11	3	15	23	13	8	18	28	37	10	14	22	12	10	15	23	36	5	5	4	14	16	29	11	35	2	20	4	18	16	5	7	16	7	6	21	12	15	4	13.7917
PTBP3_10473	111	368	65	36	18	111	451	1068	540	287	554	332	54	150	178	148	413	120	1607	290	4	250	48	83	43	163	609	1251	312	448	411	691	222	354	528	473	299	315	253	98	310	155	384.042
PDCD4_10477	25	331	41	85	9	24	85	140	75	93	125	77	17	24	52	31	185	24	360	62	26	55	8	11	28	51	89	169	56	70	34	118	83	54	65	64	37	41	34	21	50	25	67.125
ECHDC1_10479	225	534	136	173	59	241	435	691	350	397	665	813	144	306	388	322	394	303	697	503	26	450	123	168	160	446	713	719	375	623	626	569	460	419	519	571	410	580	509	251	402	275	441.417
CNKSR3_10480	52	94	42	89	61	62	67	60	44	107	98	130	30	53	84	37	94	47	59	93	44	50	52	66	110	77	64	80	46	67	81	82	99	56	56	82	77	89	94	45	67	44	70
PKN2_10481	29	17	7	7	7	8	39	62	25	22	61	51	15	16	25	25	26	17	76	53	0	18	12	10	5	27	50	100	18	49	21	47	41	22	26	57	42	28	40	14	50	9	33.9583
VPS4A_10485	1086	936	601	1267	2768	1358	1049	964	692	1121	1714	2340	585	1104	1547	1227	729	1417	787	1743	1226	978	1575	1499	2093	1899	901	1060	745	1416	1356	1354	1848	711	735	1299	1902	1732	1795	1394	968	701	1321.54
ZNF383_10486	48	52	15	28	5	13	56	44	31	32	43	29	24	24	27	21	47	16	40	50	5	22	8	18	10	28	24	69	24	37	33	60	44	18	26	40	31	43	30	12	26	20	29.9167
NDUFA9_10489	391	694	351	531	358	375	441	600	365	507	891	1275	196	327	506	491	340	348	576	927	427	342	383	384	568	775	391	529	281	459	419	373	650	309	285	404	548	526	479	424	261	262	457.583
NDUFAB1_10490	143	278	136	164	28	100	157	215	108	140	316	355	67	117	109	150	103	79	302	220	83	104	71	55	90	251	212	135	88	161	103	102	169	104	156	126	102	174	118	109	111	91	134.875
RBM28_10491	12	42	6	8	6	5	17	33	18	16	31	31	7	10	19	11	18	10	45	24	7	14	2	3	6	21	19	49	18	17	12	34	23	10	17	16	9	23	13	6	7	8	16.7917
NHP2_10492	642	461	370	659	685	480	567	443	242	461	744	1306	304	426	658	525	321	418	507	800	504	430	583	458	702	904	561	483	377	510	553	464	712	324	384	450	594	604	522	484	403	313	526.083
MFSD11_10496	22	36	16	18	7	13	28	58	27	29	72	44	14	11	22	22	19	21	61	46	3	14	7	18	37	32	38	43	23	36	36	18	32	18	25	30	39	19	23	22	24	11	27.2917
DOLPP1_10497	262	311	276	521	337	393	290	291	198	417	512	675	145	265	306	332	309	275	202	570	357	318	284	328	518	503	285	368	283	439	415	375	492	284	246	440	635	460	456	388	333	265	385.167
RBP7_10498	33	35	16	17	15	19	38	65	32	37	57	86	16	28	48	40	12	40	34	33	14	32	14	26	34	37	52	60	40	54	63	42	52	33	52	42	37	65	35	26	44	24	39.375
ZSCAN26_10500	17	13	15	14	13	14	24	17	11	25	19	44	14	11	18	16	17	14	13	30	28	9	10	10	20	31	22	8	9	20	6	14	21	14	9	16	9	18	18	7	13	10	15.2083
POLR1B_10502	16	74	18	47	13	15	25	37	25	27	45	58	12	27	31	29	37	16	54	37	10	35	9	7	13	43	37	71	23	42	55	46	42	41	26	48	41	49	33	23	28	26	34.9583
KBTBD3_10506	5	5	6	0	0	1	8	14	11	13	11	0	4	3	6	3	2	2	12	2	0	2	0	2	0	6	12	22	6	12	8	12	8	4	9	14	4	10	5	2	4	5	6.70833
ICA1_10509	99	46	34	59	47	61	118	54	34	70	69	130	62	79	117	107	45	45	57	138	56	75	50	48	100	131	37	73	55	79	69	124	142	26	49	98	117	99	86	58	65	28	77.5
ZBTB1_10511	90	191	56	79	18	46	97	106	62	119	145	230	72	34	97	63	100	35	149	123	16	96	38	41	45	119	112	169	51	113	90	118	138	53	71	121	97	76	65	46	72	52	86.2917
SNAP23_10513	115	274	72	144	42	121	209	234	119	173	238	402	67	100	155	89	140	85	244	197	87	142	74	119	81	150	204	244	143	180	159	167	152	158	177	189	172	161	161	102	147	66	153.167
MYOF_10516	1119	980	537	805	1282	706	1094	786	458	687	1121	1626	587	813	895	799	529	693	862	1552	701	689	750	891	1201	1354	703	994	406	936	862	788	1115	468	635	936	1152	885	1097	836	727	438	874.083
MGST3_10518	21	20	14	12	1	4	31	40	22	31	38	37	10	11	30	25	22	11	47	33	5	19	0	5	3	23	37	46	13	37	18	46	31	32	24	23	9	17	13	3	16	8	21.1667
MRPL35_10519	37	129	34	70	11	11	78	154	68	74	112	108	41	30	72	59	142	21	325	57	39	62	24	23	27	58	171	193	64	104	77	171	70	92	129	119	51	78	60	27	104	46	90.4583
EOGT_10521	17	69	17	28	5	11	39	31	21	34	33	41	13	17	25	28	44	13	69	34	10	23	4	5	7	20	28	55	18	28	27	34	33	17	32	26	12	27	18	11	15	8	23.375
KPNA6_10522	122	149	67	137	115	85	86	99	52	76	110	228	52	90	105	71	77	64	78	143	120	51	103	96	133	154	66	65	49	97	48	88	119	32	34	70	95	92	79	106	46	29	83.0417
RNF135_10524	10	13	12	17	2	3	9	15	4	3	14	28	6	11	10	8	13	2	8	28	9	9	5	8	7	8	13	14	0	5	5	13	13	3	6	10	18	7	10	10	12	4	9.375
PLXND1_10528	224	175	75	185	199	118	178	166	90	155	206	154	90	122	161	151	89	130	186	292	143	70	122	96	154	209	91	151	59	146	66	147	175	50	61	131	146	88	135	156	90	71	126.458
SAMD8_10532	40	64	22	37	6	11	45	67	35	46	79	32	12	24	70	54	56	13	79	87	16	12	10	8	8	66	40	89	9	32	9	51	64	5	37	44	14	33	21	7	22	10	32.2083
PCDH17_10535	5	12	14	23	6	6	1	13	12	20	18	33	1	8	15	23	5	7	5	22	16	3	4	12	3	33	9	23	3	10	3	14	12	7	9	11	11	10	18	12	11	9	11.25
ZNF514_10538	358	200	104	153	422	222	348	248	141	264	413	476	160	221	330	220	162	234	242	488	156	223	278	217	335	367	214	299	170	271	270	246	382	155	154	305	372	354	328	249	219	173	269.458
MYDGF_10539	115	105	118	139	57	81	86	110	74	89	161	264	43	118	136	111	97	78	133	167	107	111	101	86	155	199	141	127	56	136	99	127	154	52	110	203	123	108	142	133	113	61	122.667
TMEM259_10540	220	329	179	394	188	176	318	315	175	252	531	300	83	138	233	244	251	137	539	298	233	192	146	171	240	411	209	366	130	265	154	303	289	123	188	268	167	215	171	144	183	119	230.167
DDX5_10544	5820	12431	3745	6615	3487	7070	10711	11030	6654	7931	12586	18147	3182	6899	8399	6862	8271	7180	12962	11329	1919	10282	4135	6754	6739	10425	10234	14961	9022	11150	13236	14551	10067	10343	10807	10614	13067	13872	10920	5565	9588	7642	10007.7
BRD3_10545	1023	805	334	641	1143	637	1221	1177	647	759	1650	1313	492	760	1238	857	562	663	1396	1796	478	690	752	702	1096	1488	803	1388	477	1027	838	995	1426	612	701	908	985	1141	997	718	634	521	940.375
GPR137B_10546	14	48	11	19	4	8	12	33	13	21	42	12	4	13	14	5	25	7	35	25	15	21	3	11	10	20	30	30	3	11	16	12	16	12	18	13	9	12	10	16	8	8	15.1667
CYHR1_10548	123	180	88	193	162	120	158	140	88	131	244	237	69	89	121	115	123	88	155	201	84	111	95	148	185	172	99	166	105	164	151	157	137	91	86	122	168	192	138	98	104	72	133.375
AK2_10549	98	90	23	58	13	33	63	64	44	72	121	29	37	55	97	69	34	24	44	115	14	54	26	20	35	104	58	70	22	69	45	102	136	21	31	86	30	64	37	30	36	30	53.2917
GLTSCR1L_10551	99	162	63	80	31	72	203	169	121	113	222	227	60	77	131	75	121	38	269	174	34	112	50	70	64	118	149	287	111	143	135	150	131	74	103	108	90	133	106	80	94	69	118.917
FBXO5_10555	43	75	20	60	6	27	33	28	27	53	83	72	18	22	83	51	52	11	80	69	33	46	10	42	15	74	54	76	39	47	46	87	78	22	31	57	35	51	23	15	32	22	45.1667
MRFAP1L1_10556	1458	961	726	1082	1728	883	1249	979	599	1045	1786	1764	680	830	1546	1241	685	929	805	2172	803	758	1076	1034	1607	2180	755	876	585	948	874	1036	1952	626	592	1067	1350	1383	1205	990	718	670	1085.92
FNTA_10558	505	640	230	367	106	288	655	660	433	558	712	789	294	362	534	344	520	344	678	702	129	422	210	272	261	545	590	890	429	621	647	706	606	495	667	705	532	596	517	265	361	373	509.125
KRT7_10561	64	33	39	66	27	53	44	31	16	44	46	117	30	33	46	35	20	35	21	52	26	17	79	20	56	61	40	14	10	29	16	26	50	11	19	45	56	37	50	32	25	21	33.875
LAD1_10562	505	795	395	635	601	487	644	991	483	575	1267	1023	240	571	827	661	538	516	1097	1259	395	554	636	492	682	1076	681	1002	323	782	552	835	1061	366	552	674	806	788	693	526	507	383	696.75
SARAF_10564	19	36	16	27	0	2	30	36	28	16	32	50	8	11	16	6	8	6	29	24	2	15	0	3	6	26	22	29	9	24	12	24	21	13	20	15	10	19	9	7	3	8	14.5833
NEK7_10567	21	88	12	21	0	13	49	91	38	41	72	28	7	18	17	15	75	10	146	51	7	20	5	11	0	24	65	142	22	62	20	70	34	21	34	58	19	15	11	5	22	7	36.2917
FCHSD2_10569	30	21	11	34	13	29	21	37	18	21	46	104	14	35	28	10	22	24	44	32	28	37	18	31	29	44	14	45	23	52	18	43	45	37	35	26	33	39	29	16	31	18	31.9583
PCBD2_10573	750	710	420	587	563	519	720	901	556	757	1019	1512	309	443	693	453	891	496	1166	1207	619	527	404	497	605	743	552	1090	497	675	697	647	970	570	559	843	599	761	624	450	479	432	675.542
TCAIM_10575	116	371	57	59	0	54	355	557	281	252	445	289	55	78	150	86	377	67	685	228	7	173	1	30	10	132	399	642	173	333	292	395	202	273	362	286	135	245	155	62	185	144	231.208
LMAN1_10577	125	164	73	124	80	65	123	115	60	122	186	227	90	94	132	104	62	92	97	229	57	93	102	59	110	184	105	105	45	96	49	87	172	26	36	95	69	112	86	77	80	50	92.5417
STT3A_10584	39	98	31	55	2	15	48	55	54	52	56	59	32	24	65	28	89	14	143	70	26	37	10	11	10	63	45	92	17	60	45	79	64	22	24	46	35	36	26	15	40	26	43.4167
DAGLB_10586	10	10	12	10	6	6	13	8	9	15	14	12	7	7	6	7	11	1	10	20	20	6	5	3	22	15	2	16	7	6	2	2	10	7	4	13	5	20	2	1	0	5	8.45833
TNFAIP8_10589	46	36	13	22	5	23	46	27	28	28	41	28	29	26	19	20	27	18	41	44	13	27	8	11	25	37	22	47	26	33	29	27	27	27	22	39	29	29	25	16	20	14	26.5833
FBXL5_10590	27	72	15	7	6	10	45	53	29	42	65	43	17	26	36	22	39	20	97	51	5	26	10	20	11	38	51	79	25	55	51	45	45	26	48	52	17	48	24	18	14	13	36.2083
DHRS4L2_10593	178	365	110	136	24	108	337	433	222	235	485	301	86	169	217	185	289	118	444	394	37	212	52	85	72	276	327	471	141	264	238	369	301	186	264	235	224	293	195	82	172	206	230.833
ZNF585A_10601	34	39	7	8	7	17	30	40	23	35	36	75	28	19	54	29	31	27	52	44	0	47	17	18	14	42	43	68	22	44	32	42	60	21	17	52	39	46	34	13	29	20	34
JOSD2_10604	46	79	37	68	23	28	80	109	59	76	144	70	20	47	45	63	27	36	126	72	28	58	27	42	40	61	117	68	37	81	73	57	70	46	73	67	98	61	48	36	39	36	60.875
C1QBP_10605	638	2108	790	1397	390	813	1123	1873	1141	1587	2398	2555	481	963	1248	873	1814	870	2127	1690	927	1359	553	830	748	1350	2006	2191	1463	2023	1937	2150	1566	1657	1600	1646	1440	2043	1452	958	1313	1087	1504.83
FAM172A_10606	207	113	57	69	34	49	223	201	104	156	205	112	137	66	198	153	112	42	172	262	15	97	20	42	34	188	159	321	113	131	116	199	272	78	78	115	74	108	68	37	62	57	117.417
WDSUB1_10611	65	85	27	50	12	4	76	79	56	90	93	169	37	21	74	36	101	28	115	86	30	55	10	40	18	43	99	154	51	66	89	117	77	58	58	74	45	65	50	17	57	50	63.5
CD47_10612	4	37	6	12	0	2	34	29	18	9	16	2	5	9	10	15	15	6	94	8	2	13	1	1	0	12	25	42	20	23	9	26	12	14	23	13	11	4	10	1	9	9	15.9167
OGFRL1_10613	27	72	14	30	9	21	36	57	35	44	75	100	14	9	27	33	41	11	96	53	4	32	25	11	11	61	108	122	16	45	47	57	57	28	25	35	24	44	28	15	26	20	41.25
QPCT_10614	6	19	13	9	2	3	9	14	6	6	9	24	4	6	7	5	12	9	15	7	9	9	6	5	9	11	9	15	15	17	12	9	7	11	3	17	12	14	6	4	10	4	9.83333
SCARA3_10615	45	20	15	22	19	21	33	22	18	32	65	31	20	18	41	29	19	12	51	76	14	11	16	11	28	73	15	17	19	29	14	25	41	19	13	17	39	31	12	19	11	9	25.4167
COMMD1_10616	24	38	17	26	25	32	29	32	11	26	59	88	17	21	28	37	23	23	28	27	23	33	27	29	37	48	22	22	18	36	33	53	36	21	22	38	51	68	36	21	30	15	32.25
PHOSPHO2-KLHL23_10618	91	152	45	74	5	15	88	123	88	102	153	147	62	68	108	62	94	28	163	142	18	62	20	27	36	99	85	167	35	106	53	103	99	48	60	74	41	98	63	39	56	43	72.375
RCAN3_10620	89	89	56	65	38	33	113	105	57	93	100	74	53	53	61	80	55	18	106	104	54	41	38	53	47	77	69	96	29	76	37	96	130	47	62	86	88	59	49	42	51	18	64.7917
XPOT_10627	752	1277	508	554	280	749	1168	2035	1199	1352	2267	2531	451	989	1376	1155	1251	1001	2523	2266	187	1194	597	773	626	1664	2021	2844	1142	1847	1959	2054	1694	1584	1838	1701	1644	1707	1437	825	1402	1060	1524.54
L2HGDH_10630	25	32	5	16	5	20	15	20	14	24	21	52	11	5	17	25	17	10	24	29	11	14	12	3	9	34	21	24	9	25	10	26	14	10	9	23	13	9	19	8	17	9	15.9167
PRRG4_10632	14	27	7	19	20	21	26	14	14	16	33	35	20	11	18	17	18	13	21	28	2	8	16	18	17	24	18	24	13	11	19	26	18	7	10	9	16	9	28	2	11	12	15.2917
DGKH_10635	64	45	17	30	54	35	66	81	47	57	90	52	37	43	134	80	32	37	62	144	8	43	45	59	51	117	42	107	20	53	38	60	115	25	34	59	45	58	46	40	31	19	55.0417
B3GNT4_10638	4	12	3	5	6	1	4	10	5	3	6	16	2	2	15	6	6	1	14	17	0	0	2	0	5	6	9	21	6	8	0	5	14	5	0	2	4	8	0	5	0	5	5.66667
DTWD2_10639	46	182	41	87	7	38	64	112	68	66	110	135	25	26	48	57	107	34	114	68	23	35	1	22	21	46	82	137	51	93	51	100	73	53	70	72	37	81	62	38	54	35	59.125
THOC7_10640	311	817	338	356	77	266	429	433	275	310	573	1761	142	343	232	266	369	286	714	412	300	486	232	303	291	458	543	478	399	599	489	555	314	399	513	620	425	572	454	322	404	363	443.542
ZNHIT1_10642	12	16	10	7	19	13	27	16	13	17	22	30	12	10	17	21	9	10	24	22	11	15	13	13	22	34	15	30	9	13	8	21	33	14	5	22	10	21	16	16	14	9	17.0833
OGFOD1_10643	61	236	58	62	5	40	173	276	134	146	287	139	69	75	173	152	195	47	304	255	17	138	12	55	39	215	235	427	109	183	164	371	243	174	163	140	95	124	77	32	94	68	155.583
MMGT1_10644	22	108	27	29	4	18	50	102	47	40	113	40	8	26	32	29	67	6	131	80	8	35	7	11	9	39	76	115	29	87	43	65	34	55	63	36	48	29	29	22	27	37	46.4583
SIAE_10648	28	35	20	16	10	13	22	27	10	15	31	42	18	15	24	22	23	16	26	41	2	18	16	8	12	31	27	28	6	12	15	19	35	9	18	17	18	19	18	14	21	9	18.2917
USF2_10650	673	497	482	811	1585	747	606	531	327	535	786	1216	302	610	714	655	299	582	446	1033	735	497	946	767	1452	1090	516	446	288	619	533	578	848	302	371	724	815	714	917	730	503	310	674.167
FAM177A1_10654	1167	703	442	822	2627	1684	1217	1118	642	903	1721	2966	637	1097	1768	1139	606	1599	1035	1880	993	1334	1714	1687	2222	1874	1225	1443	1303	1545	2030	1458	2056	1270	1270	1527	2459	2201	2202	1350	1389	1135	1608.42
ANP32E_10658	2118	1555	1452	2449	2278	2340	2094	3082	1702	2895	5241	5309	1078	2554	4357	3090	1714	2462	3212	5805	1919	2433	2779	2343	4038	5430	2610	3272	1752	3361	2965	3414	5595	2249	2536	3581	3722	3672	3466	2550	2422	1958	3211.83
VARS_10660	13	11	12	13	13	21	24	20	16	27	50	31	4	13	31	22	11	9	32	36	15	17	39	8	21	39	16	10	16	23	14	11	45	13	14	12	14	30	34	12	9	14	20.5833
SPATS2_10663	11	3	1	3	11	0	9	2	4	11	10	11	3	5	6	6	5	3	5	13	5	0	7	6	6	17	1	9	3	3	4	11	15	0	0	9	3	4	5	6	5	0	5.70833
STAG1_10665	567	493	237	441	983	568	683	655	427	596	1018	1299	341	574	963	623	406	614	805	1305	291	527	596	575	877	962	618	974	433	760	680	751	1020	499	526	738	927	888	847	607	604	520	722.083
BRIX1_10667	626	1560	600	1124	458	798	1020	1836	1067	1319	2384	3046	412	837	1307	908	1061	816	2518	1777	759	1088	726	807	860	1462	1659	2305	971	1484	1383	1760	1764	1006	1216	1459	1304	1561	1230	806	924	823	1318.83
MRPS21_10668	1232	2215	1170	1575	596	1152	1536	1412	763	1090	1888	4206	612	1026	1121	1106	1236	933	1966	1852	1307	1449	786	1017	1085	2071	1644	1787	1280	1692	1645	1556	1382	1245	1395	1712	1441	2081	1599	1095	1436	1031	1481.42
ZNF26_10669	26	10	8	26	13	29	27	12	14	12	26	19	15	10	18	26	14	6	31	14	4	10	6	14	27	39	4	13	3	13	7	16	37	11	0	15	16	22	16	17	11	6	14.6667
ZNF17_10672	10	5	1	3	6	3	6	8	8	11	13	8	3	6	6	8	9	6	4	5	11	11	0	0	2	15	9	9	0	6	11	14	3	8	14	7	3	9	11	2	14	4	7.16667
HELZ2_10675	44	27	61	66	110	59	17	33	19	32	66	64	27	34	52	76	32	33	43	44	122	31	85	63	113	79	21	55	18	38	20	45	46	10	13	49	52	32	32	58	39	18	46.9167
TIMMDC1_10676	128	305	60	71	15	35	169	224	106	126	210	206	47	69	112	105	137	42	234	161	46	102	30	49	53	152	118	215	83	142	105	220	121	83	73	122	94	90	68	45	93	65	106.833
ZDHHC3_10680	204	247	74	111	105	114	233	341	180	204	383	208	99	183	235	168	143	95	359	338	74	175	96	98	132	260	228	331	105	240	135	266	247	133	159	201	182	202	167	131	133	121	188.042
SOS1_10682	54	57	29	34	11	12	25	32	30	25	56	109	15	19	17	23	30	22	47	51	49	34	13	27	46	22	19	39	18	47	28	29	26	13	36	41	41	32	20	33	27	9	31.125
METTL10_10685	452	527	209	369	194	348	571	664	401	598	813	865	247	292	575	395	443	304	738	740	258	488	256	294	245	618	504	938	325	569	434	683	682	311	383	595	387	558	410	263	299	307	470.208
ABHD5_10687	19	69	3	9	0	5	43	78	40	22	77	57	5	18	20	18	49	11	137	48	0	34	2	8	5	25	92	103	30	54	54	92	27	38	36	64	11	25	17	10	14	22	39.5
TBC1D2B_10688	260	193	61	173	327	182	208	227	141	162	277	288	139	183	265	178	151	186	160	328	109	163	183	164	252	227	150	206	110	177	180	193	304	101	137	221	258	223	220	160	198	86	187.917
VTI1A_10689	180	144	69	76	89	58	93	140	106	136	184	94	69	89	242	159	115	92	154	249	73	54	90	86	119	156	70	187	48	111	71	135	207	43	42	142	105	111	95	71	57	39	104.792
CCSER2_10693	125	229	83	117	81	127	208	185	146	217	265	266	96	118	163	136	168	131	202	244	44	195	88	75	95	203	160	331	125	193	171	300	233	148	177	189	165	174	143	95	125	92	165.292
DENND2C_10695	50	87	27	66	72	64	55	88	43	77	80	155	29	46	53	53	66	57	70	57	48	52	41	60	58	89	59	70	33	50	75	60	71	53	27	73	78	66	84	62	51	25	58.8333
KIFC2_10699	20	12	3	27	37	12	8	7	1	19	9	17	8	13	11	11	4	12	5	19	37	9	21	24	25	24	2	7	2	6	5	9	16	7	0	8	19	9	10	14	12	4	12.25
ZYX_10702	190	174	155	233	394	156	191	221	136	141	355	295	102	139	206	139	145	127	243	292	305	120	220	205	368	238	141	226	95	200	123	201	231	147	154	198	217	200	193	177	136	88	196.583
MASTL_10707	105	218	99	201	28	96	95	125	88	155	207	463	56	121	147	127	166	109	162	235	113	150	107	119	127	215	160	222	108	169	172	201	210	109	124	198	180	184	152	122	113	132	157.667
CEP68_10708	6	20	8	6	5	5	15	8	1	5	7	11	1	3	7	6	7	4	21	13	6	4	0	4	5	4	5	16	7	8	10	5	6	1	8	6	4	14	8	1	5	3	6.83333
EPHX4_10710	1	19	7	5	3	4	10	13	10	8	15	21	2	10	2	5	15	7	15	10	0	2	1	1	0	10	7	19	7	13	9	13	6	5	9	8	7	16	9	2	4	0	7.20833
ZNF277_10713	24	120	10	16	4	10	74	82	28	23	41	76	4	17	23	13	38	10	185	52	6	33	2	5	11	39	68	114	20	35	29	69	25	27	37	36	19	26	19	11	26	11	37.7083
EFCAB11_10719	163	186	100	136	61	86	144	110	65	166	160	210	93	100	136	139	142	87	117	127	63	108	54	114	84	204	94	137	101	144	130	163	197	70	64	198	129	129	114	90	87	50	115.333
ZNF335_10728	359	355	235	330	317	248	286	351	232	341	480	522	180	202	367	335	254	240	356	527	259	211	205	215	335	418	204	412	125	303	319	270	409	141	138	313	361	307	258	238	202	157	278.458
RIBC2_10735	8	9	6	12	8	3	6	11	8	4	9	27	7	7	16	4	7	11	3	28	19	1	9	10	2	16	4	10	2	12	8	9	16	3	7	5	13	9	19	13	9	6	9.70833
OSTF1_10738	236	282	177	270	202	168	172	135	95	242	282	347	93	130	283	210	133	186	147	311	189	151	164	167	205	303	184	190	124	216	209	186	312	91	120	223	265	264	206	198	141	105	194.625
PTPN2_10739	65	196	35	57	10	37	103	171	109	96	158	206	29	55	76	55	157	62	331	151	23	92	16	39	23	79	208	268	104	154	140	187	105	112	156	171	88	132	96	51	89	83	120.75
PHACTR2_10740	90	65	46	68	45	47	36	31	34	51	77	119	32	45	73	46	36	34	28	76	61	29	58	40	58	139	18	56	8	45	27	43	74	24	19	50	37	58	56	64	34	27	47.0417
SYF2_10743	134	174	43	49	34	64	306	302	153	110	316	210	53	113	126	75	155	86	390	223	32	147	40	97	56	147	242	472	155	203	226	346	202	277	226	175	182	198	180	61	177	126	190.833
SLC25A1_10744	58	136	74	57	65	70	76	103	55	58	141	247	43	106	95	76	54	78	152	117	47	87	91	76	106	151	131	85	71	131	77	136	104	30	103	128	106	104	103	103	84	70	99.7083
CEBPB_10745	239	122	87	168	215	185	191	185	90	174	269	372	141	243	281	226	100	129	210	320	164	168	173	191	323	315	203	228	146	222	161	260	338	124	177	281	323	261	303	202	192	130	225.625
STIM1_10747	13	6	12	27	14	8	1	2	4	4	21	19	13	6	3	12	3	5	6	11	43	7	8	10	7	24	5	3	0	7	5	14	8	0	3	11	14	8	12	18	6	0	9.58333
ZNF490_10749	109	41	14	27	47	22	71	42	29	46	60	72	38	30	61	38	13	37	48	77	39	38	30	38	29	60	17	54	5	24	18	39	74	5	22	43	40	27	25	24	15	7	33.25
RNF126_10751	74	53	31	66	38	24	59	68	29	59	110	92	33	59	102	84	38	27	74	104	12	46	63	45	67	147	71	79	26	60	45	78	107	22	34	72	50	59	73	40	37	23	59.75
KMT5B_10757	106	113	64	36	0	6	220	256	161	151	269	3	82	45	215	125	169	12	287	283	0	63	3	7	3	198	171	336	27	140	31	202	234	37	72	97	29	56	47	16	24	25	99.5
PABPC1_10760	19785	24510	8862	12684	11462	10914	27113	22880	14794	17586	32415	39418	10900	10962	19781	12560	17664	11444	29983	27047	4472	15067	11447	11483	13304	27720	18996	28474	12502	20423	19291	23590	24422	14536	16099	18996	15767	19209	16125	10629	12785	12766	17713.9
POLH_10761	8	27	10	11	1	5	7	12	15	4	2	25	5	9	15	8	15	2	4	13	5	7	4	7	6	6	2	12	1	8	11	10	21	4	4	8	16	9	3	4	0	2	6.95833
SDHAF2_10763	32	72	29	36	8	11	36	56	29	37	42	61	18	9	37	17	45	13	81	36	9	21	8	12	5	39	40	51	15	41	29	47	47	15	37	35	14	28	25	8	17	18	28.25
OSGEPL1_10764	7	7	1	3	0	2	7	11	6	9	13	11	2	0	7	8	8	3	4	13	2	0	0	4	1	5	9	9	4	6	4	13	3	7	5	8	8	15	4	3	1	4	5.5
EDEM3_10765	95	151	54	89	41	67	132	137	97	125	184	170	46	72	102	78	95	76	212	173	21	85	35	54	59	134	128	175	72	124	117	145	113	60	88	101	68	99	131	75	61	56	99.4167
GPR87_10766	35	48	13	19	0	10	48	54	26	23	30	36	8	13	15	16	39	9	50	19	3	9	3	2	3	20	30	48	18	17	30	41	24	19	34	24	22	17	10	4	13	14	19.75
BBX_10767	134	207	95	133	173	109	114	106	79	131	172	302	75	88	115	135	166	102	155	249	60	128	131	143	159	167	87	126	87	119	145	132	155	60	60	134	133	127	148	109	81	45	122.5
IFNAR2_10770	139	176	67	78	17	48	103	138	120	121	171	246	65	53	139	104	141	42	165	184	65	70	29	28	50	176	97	209	54	99	60	156	154	33	57	142	71	83	80	52	55	38	91.9583
HBP1_10772	34	24	7	4	0	9	41	37	16	15	19	43	15	13	13	14	9	1	28	16	4	17	0	4	0	21	21	33	13	27	7	20	6	3	13	26	7	8	9	10	11	10	13.0833
ICE2_10774	43	66	15	7	0	11	55	77	47	36	50	60	16	11	24	18	46	9	115	36	0	19	3	8	10	20	65	66	21	50	45	63	47	34	41	51	18	22	32	12	21	20	34.125
CYP1A1_10775	18	12	6	3	17	19	42	14	12	11	34	16	13	6	21	18	8	10	42	24	2	11	5	19	8	16	13	25	10	19	9	10	12	9	19	4	16	16	12	13	20	11	14.375
LYPD3_10777	57	39	36	59	77	54	35	52	21	45	76	71	18	36	34	28	13	32	28	56	41	40	32	41	68	76	35	43	26	29	18	38	47	23	29	47	50	27	29	45	23	24	38.125
MALL_10778	7	42	12	9	0	5	19	20	12	13	16	18	3	10	7	3	10	5	30	17	4	11	4	11	7	7	8	15	4	7	17	13	17	10	21	9	8	2	8	8	10	3	10.4583
RBMS2_10780	12	17	3	10	2	7	4	12	8	7	17	2	10	4	7	3	10	6	6	7	4	2	0	3	1	9	7	5	1	15	8	8	14	1	2	12	9	8	5	4	0	6	5.70833
GPAT3_10783	2	26	4	13	5	9	7	14	17	16	29	21	5	7	12	6	12	4	21	28	5	4	3	8	7	11	15	13	6	6	10	15	18	4	9	7	14	12	18	3	13	5	10.625
ITPRIP_10785	36	52	22	47	26	25	48	59	41	38	89	63	21	30	47	29	42	25	70	59	20	14	27	29	32	68	26	87	15	45	28	43	57	28	25	41	23	23	28	17	22	12	34.9583
CRIM1_10788	160	123	50	93	166	149	215	148	79	94	180	270	85	126	161	102	111	139	159	201	50	133	140	103	158	189	110	168	79	146	155	158	154	100	101	153	189	190	155	110	123	109	138.875
SGTB_10789	30	51	20	42	25	25	48	51	23	41	71	89	21	30	32	14	37	32	63	73	35	42	18	33	31	43	29	61	18	46	41	48	55	33	37	49	26	32	39	22	27	25	38.5833
FAM207A_10790	914	762	408	631	469	555	909	954	632	901	1681	1557	417	730	1401	874	579	630	918	1869	328	675	584	580	716	1647	643	970	445	952	669	960	1660	381	489	922	751	911	948	611	518	464	817.125
RPRD1B_10791	253	303	133	229	183	212	306	344	205	270	439	424	153	228	332	226	280	190	446	453	101	236	146	150	200	400	285	412	156	299	230	299	411	184	213	307	267	339	263	169	208	178	264.667
ABHD17C_10792	12	35	3	2	4	1	32	42	24	10	34	2	7	1	11	4	27	2	139	12	0	17	0	2	0	18	73	117	23	22	6	55	12	18	22	28	1	1	14	5	21	6	25.5
MTRF1_10793	126	133	64	105	66	80	134	125	51	115	187	240	67	79	92	76	145	73	124	141	81	126	66	104	86	101	91	168	92	92	134	134	133	112	90	143	107	148	116	77	73	77	109
HNRNPDL_10797	61	44	13	16	2	19	40	50	46	52	51	40	31	13	84	32	78	13	57	68	16	11	16	12	7	46	22	129	10	33	9	58	83	5	6	88	9	12	10	9	10	7	30.5417
NIFK_10798	188	369	161	221	42	134	232	311	239	319	502	728	90	178	288	210	323	186	475	397	137	263	105	117	126	294	394	431	237	395	323	335	299	229	280	349	199	319	224	140	227	191	270.25
SERPINB9_10799	6	5	5	11	7	7	3	9	2	3	9	14	0	0	4	3	9	6	6	10	6	7	5	7	8	6	3	6	7	2	1	4	7	4	10	4	2	3	5	1	7	2	5.125
USP37_10800	10	15	2	8	3	1	14	12	13	7	24	10	2	3	16	12	14	3	12	21	2	8	9	11	5	15	5	13	11	12	3	18	11	4	3	13	11	4	8	2	0	4	8.54167
CMTM6_10801	22	313	22	36	0	7	82	265	101	34	105	66	1	12	24	19	197	4	768	36	11	55	0	5	2	21	219	267	67	64	35	163	23	82	134	46	12	24	14	7	34	27	88.1667
UBE2W_10807	15	226	30	52	0	5	71	113	68	24	48	41	12	17	43	38	120	11	268	26	2	35	1	15	5	32	123	242	54	75	29	161	13	55	66	86	12	33	23	12	51	27	60.25
PLD1_10810	39	30	5	19	12	25	47	25	30	28	47	30	40	20	27	22	34	23	31	56	2	28	15	16	15	36	33	44	17	31	24	24	49	14	16	40	31	26	31	17	34	28	27.4167
CNOT1_10812	154	230	117	197	71	88	139	178	85	122	261	245	64	86	156	154	108	91	178	227	87	77	75	121	164	213	117	164	44	107	109	90	151	53	72	84	143	139	135	125	71	43	116.208
ZMYM5_10814	172	323	96	129	14	56	185	230	197	182	252	185	78	83	167	151	230	38	343	219	34	89	34	50	56	171	231	368	89	211	100	170	249	85	130	203	82	122	86	51	71	39	136.792
SLC35B2_10815	85	94	101	142	74	81	58	62	47	61	107	176	67	85	93	83	41	53	56	141	120	59	71	81	112	169	68	60	42	73	67	71	118	38	55	88	116	96	100	91	68	39	83.2917
KRT19_10816	253	184	123	216	181	129	218	228	99	158	318	229	104	186	271	201	113	122	266	363	180	118	156	134	241	424	207	181	98	253	131	186	297	105	119	218	230	171	195	165	116	85	193.292
RAB9B_10818	17	10	4	12	2	7	9	8	7	3	23	27	7	9	12	10	11	4	12	9	2	5	2	9	10	10	10	29	6	16	7	12	15	7	5	15	10	7	5	7	2	11	9.29167
ACSF3_10819	5	7	5	12	5	2	6	5	5	6	6	36	6	5	5	6	6	4	15	17	8	10	7	5	11	11	3	15	0	11	3	2	7	3	9	8	7	3	9	11	7	2	7.66667
TMEM68_10821	50	144	55	78	6	32	102	104	75	83	133	124	20	32	44	50	121	52	197	83	29	62	11	21	24	70	89	152	66	86	67	141	75	92	87	92	54	82	56	57	90	32	75.625
PIGA_10823	76	186	71	75	13	61	65	155	85	116	136	178	33	57	86	55	147	34	204	90	41	71	39	43	31	102	85	210	60	132	105	121	114	96	96	135	92	109	74	54	76	59	93.2917
RNF157_10824	16	7	3	4	11	11	8	11	7	18	21	12	8	15	9	6	7	15	16	13	5	9	10	5	9	14	12	9	4	11	8	13	21	5	6	10	7	8	11	6	7	3	9.25
ESCO1_10825	42	29	7	13	2	16	42	45	31	39	63	51	28	12	27	21	21	21	37	33	7	25	6	5	11	52	43	57	26	43	23	30	63	11	23	68	11	36	12	8	26	19	28.125
LYST_10831	17	28	10	3	2	0	24	24	12	16	23	22	3	5	6	8	10	2	28	22	14	2	5	3	9	27	18	33	0	10	14	17	15	7	5	6	5	10	7	11	8	5	11.7083
C11orf65_10833	17	17	4	8	0	6	33	21	20	19	22	10	19	11	26	5	10	7	27	17	5	14	1	9	0	9	19	35	3	21	17	18	24	20	16	20	12	8	11	8	5	6	13.5417
MARK3_10836	255	183	197	326	252	275	176	99	89	202	226	905	155	289	249	238	116	220	118	329	533	277	282	269	401	470	151	185	107	234	214	211	277	92	161	436	318	248	387	378	252	146	269.833
CRLF3_10837	49	62	30	38	20	30	56	69	33	54	111	88	34	34	72	42	51	31	104	112	18	32	32	45	36	82	70	81	23	64	37	49	105	34	25	24	32	52	29	26	24	19	48.125
DHX32_10838	108	134	56	46	19	48	161	174	118	125	203	184	55	62	148	113	92	49	216	206	26	71	23	48	42	165	120	226	70	113	112	164	142	91	95	108	91	105	74	53	86	66	104.708
GLRX3_10839	220	449	125	183	9	57	301	509	319	347	573	125	111	76	297	216	300	27	632	371	14	154	27	40	37	300	406	811	150	372	136	688	462	134	196	389	126	142	82	39	113	80	245.875
DNAJC10_10840	215	149	97	104	264	156	139	130	80	133	180	410	113	163	197	161	89	176	196	260	81	129	268	138	305	351	170	179	92	195	169	185	227	82	123	201	295	188	249	211	149	90	188.875
RIDA_10844	36	115	46	95	40	47	66	109	59	73	139	159	19	49	70	49	69	36	117	57	71	79	26	62	40	71	76	101	46	82	79	74	58	56	98	76	82	79	63	35	56	36	67.5
DHRS1_10847	51	53	37	51	8	17	46	33	22	49	62	75	27	27	41	27	48	9	51	59	26	21	16	31	44	75	41	66	18	23	40	45	71	13	23	57	24	33	33	30	31	20	37.125
ANO8_10850	21	52	19	31	26	13	26	46	17	36	34	16	18	26	32	34	22	19	51	48	14	26	11	13	38	49	14	42	3	22	23	31	39	11	17	40	12	22	26	18	15	14	24.9583
MMADHC_10852	99	158	40	64	2	34	143	104	70	108	184	118	68	78	112	121	179	37	236	150	8	108	23	26	22	142	147	333	108	150	113	248	138	101	94	122	64	111	47	39	71	61	110.917
SMCR8_10853	478	207	177	236	358	271	332	296	163	406	435	419	275	220	599	361	243	298	225	772	301	175	354	284	373	642	221	513	128	298	309	307	738	153	138	344	294	351	343	259	174	172	327.833
CTBS_10855	11	13	3	4	3	0	18	17	7	3	11	16	1	4	3	3	5	3	30	9	1	3	0	0	0	9	24	14	5	15	10	11	9	10	11	8	3	0	0	0	6	12	7.91667
ZNF780B_10857	16	54	11	14	0	5	31	40	55	28	27	30	13	11	20	14	42	11	87	35	2	11	4	9	1	24	25	77	15	21	7	37	29	4	11	29	14	16	15	4	14	4	20.625
NOMO1_10859	1710	2310	1176	2080	3197	1843	1962	2445	1514	2150	3305	3954	901	1599	2603	2049	1829	1952	2831	3811	1571	1860	1897	1993	2758	3100	2055	3438	1535	2375	2723	2566	3010	1925	1816	2416	3116	2842	2792	1942	1947	1483	2408.42
METTL1_10860	9	28	14	20	12	31	14	31	20	27	16	44	4	14	19	14	29	15	27	18	38	29	11	9	16	32	39	33	28	36	9	45	27	28	12	51	32	19	30	18	22	9	25.75
SERGEF_10862	64	60	47	77	89	37	51	31	20	64	71	89	37	38	62	38	38	36	54	84	46	22	49	37	52	73	31	75	22	55	50	63	79	28	34	60	77	48	66	50	29	22	50.25
PDSS2_10865	10	38	4	16	2	7	25	46	19	16	37	43	15	13	14	11	31	5	69	46	7	20	5	1	14	29	19	58	12	34	14	37	12	22	34	27	30	40	20	8	10	6	23.9167
NAMPT_10869	178	1108	252	288	35	154	545	945	591	504	682	664	99	245	320	276	871	175	1176	508	44	438	64	139	77	322	647	1298	384	633	458	1005	401	467	599	647	330	474	410	159	445	266	474.625
MIER3_10870	58	107	18	13	15	31	82	103	58	47	122	99	24	34	74	43	66	20	215	89	17	59	16	29	9	61	116	164	39	82	86	115	88	37	75	81	40	75	29	30	63	46	69.2083
XRCC4_10871	258	295	133	238	175	222	259	334	222	358	519	601	156	197	450	268	291	199	402	539	157	233	198	255	291	428	284	476	215	324	381	379	511	235	293	334	365	370	309	199	205	176	314.958
ST8SIA6_10874	53	125	39	22	3	11	116	129	69	71	108	72	23	18	42	33	64	22	129	84	0	67	9	25	9	49	69	104	47	55	65	75	58	43	92	61	27	61	40	17	50	26	52.5833
MYEF2_10875	18	11	17	30	16	11	9	9	1	17	18	14	7	16	22	16	4	6	5	26	27	12	16	24	36	20	3	14	2	21	3	21	17	7	1	10	19	7	21	15	18	4	14.5417
HMGCL_10876	20	17	14	18	22	5	23	11	9	15	16	22	14	12	14	7	3	12	9	14	24	8	12	2	19	26	15	20	12	15	12	20	29	4	12	23	7	6	6	19	8	8	13.75
CCAR2_10878	7	15	5	7	3	3	3	16	8	12	20	15	2	6	15	11	7	5	15	18	4	1	3	15	6	11	2	21	4	10	3	6	28	4	8	6	5	8	15	9	12	4	9.08333
ALS2_10879	38	50	5	20	11	26	55	72	47	61	84	95	28	36	41	41	47	39	136	99	14	65	20	36	28	93	99	154	25	81	59	108	49	42	67	68	54	36	30	27	48	34	61.3333
RNF6_10882	404	740	273	466	448	431	549	647	374	572	778	1011	194	369	527	419	558	445	875	726	279	562	399	433	523	606	612	877	406	633	708	754	671	479	612	639	683	649	575	374	453	409	580.708
SOAT1_10884	80	121	55	115	175	107	78	78	61	105	133	184	76	90	94	71	43	63	90	94	118	52	114	78	137	144	68	73	46	103	73	106	140	45	50	87	121	127	130	82	56	54	91.1667
STK38_10885	5	25	3	5	2	3	15	21	12	8	17	14	7	10	12	12	10	2	21	16	4	4	1	9	13	11	9	15	10	16	12	18	10	1	15	14	18	12	14	10	2	4	10.7917
KIAA0895_10886	21	32	6	16	5	8	24	26	13	7	30	32	15	12	12	13	8	10	28	25	11	20	16	5	7	24	13	31	8	14	24	21	25	12	16	29	12	10	15	14	17	11	17
ASS1_10887	34	88	25	42	38	20	48	37	15	40	47	55	8	31	43	39	40	36	41	43	9	15	23	31	61	65	11	21	16	49	15	45	32	10	15	28	43	40	43	39	46	10	31.2917
DDHD1_10888	27	68	16	21	3	7	27	19	18	17	33	25	9	26	19	17	25	9	53	29	2	17	4	11	7	28	42	40	4	41	11	42	37	11	14	19	14	20	10	16	8	8	20.3333
ZNF331_10889	139	71	47	58	19	29	112	112	85	119	224	256	53	63	174	99	105	63	127	218	25	71	28	61	65	172	89	191	29	124	62	94	217	43	50	114	58	77	76	59	88	57	91.4583
GPALPP1_10890	57	85	28	48	13	42	58	81	30	32	72	56	23	38	40	41	48	20	59	82	13	48	9	25	26	64	73	81	31	46	25	78	67	31	46	56	40	52	29	20	32	21	43.9167
BEX2_10891	50	48	17	33	33	29	69	55	31	37	76	53	38	60	39	35	24	26	47	67	4	46	17	35	33	56	54	46	29	35	50	40	50	36	42	70	48	64	58	42	22	31	42.5833
DNAJC16_10893	62	94	59	67	37	41	80	101	56	103	115	99	31	40	70	75	77	43	104	98	20	60	31	27	33	79	65	132	30	53	66	74	79	40	47	76	71	52	54	35	33	37	58.1667
CDK8_10896	13	20	13	4	0	5	75	97	50	55	76	78	7	31	46	42	48	32	183	52	0	55	2	6	10	58	137	146	37	69	44	77	55	51	64	59	42	66	41	37	36	18	56.0417
RAP1GDS1_10897	9	86	11	17	0	7	11	45	33	30	35	15	4	20	22	17	33	10	139	29	3	19	2	9	3	17	49	77	12	34	25	38	18	21	23	17	12	15	14	8	22	5	25.4583
MID2_10900	291	340	187	328	390	236	228	215	191	350	388	493	158	169	361	251	278	206	274	447	230	275	255	285	369	385	174	326	155	247	254	260	405	146	156	283	346	326	356	253	182	140	272.042
CRABP2_10904	386	166	249	523	304	536	287	331	194	423	955	943	223	535	1059	680	159	459	304	950	377	331	612	411	873	1278	284	381	287	635	433	505	1256	250	271	688	778	691	750	612	489	305	572.958
FAAH2_10906	24	33	12	19	17	17	31	21	13	22	28	48	8	20	32	14	11	13	27	21	9	9	9	14	12	26	18	36	4	22	15	11	28	12	18	26	35	24	26	11	15	7	18.125
GSTCD_10914	61	93	62	82	36	65	70	108	58	94	130	116	41	64	52	48	69	44	93	97	45	69	37	62	64	99	84	122	56	95	93	104	101	106	93	91	67	94	87	41	65	75	80.8333
NDUFS2_10915	217	237	221	438	367	208	215	162	108	185	245	436	94	143	177	164	126	175	147	256	292	164	240	225	426	220	155	125	124	172	153	185	217	100	166	183	244	227	231	194	175	92	196.375
TSHZ1_10917	21	27	5	11	10	10	25	31	22	25	49	29	13	8	14	22	16	15	68	48	0	29	3	10	11	32	36	34	14	22	12	24	23	16	37	28	15	22	19	15	21	9	22.8333
PSMA4_10918	367	1255	352	377	74	304	465	753	375	485	805	1595	180	422	427	372	778	317	1227	611	235	713	158	327	171	609	1155	1032	856	1001	881	1101	565	765	793	1062	500	717	590	381	627	584	694.208
SOCS7_10920	101	140	91	120	74	69	106	130	90	116	178	125	50	64	111	96	71	68	112	178	64	73	53	81	85	128	42	159	23	74	84	112	147	46	66	73	98	68	93	76	53	39	84.4583
UBLCP1_10921	24	68	11	16	4	29	52	74	28	29	70	40	13	17	18	20	78	17	158	33	3	37	13	9	8	30	71	98	34	46	73	84	30	61	50	47	46	77	32	22	51	28	47.5417
NXPH3_10922	18	11	1	11	4	10	12	19	5	6	11	14	9	9	17	6	3	9	11	14	0	0	2	2	7	24	4	17	4	14	2	12	21	2	7	25	13	9	6	12	0	4	8.83333
PCF11_10924	14	29	5	13	2	16	24	16	9	15	25	25	6	9	15	5	27	18	38	12	2	10	3	12	8	13	16	30	13	33	11	14	26	16	19	18	11	9	8	7	11	10	14.5833
OCIAD2_10925	463	843	207	326	157	393	912	1029	538	596	1148	1366	244	563	658	588	712	446	1590	941	77	1012	284	408	290	793	1182	1353	892	1121	1199	1357	752	913	1042	989	880	1093	819	481	864	641	873.875
ANKRD18A_10926	816	601	268	486	569	405	816	700	511	764	992	1040	475	334	947	444	728	360	781	965	471	458	394	379	506	835	407	1134	341	574	470	764	1080	328	368	799	574	588	466	370	360	325	572.375
STARD3NL_10928	10	25	8	16	1	4	17	11	20	8	17	30	4	5	10	4	15	11	27	14	13	21	9	7	5	29	27	33	15	14	14	35	23	13	20	22	6	25	13	7	21	6	17.4583
WDR3_10929	657	754	372	584	648	600	755	756	498	697	999	1586	292	455	891	623	607	623	704	1407	341	573	588	741	999	1056	495	941	493	705	815	894	1070	627	590	756	1140	1021	993	568	639	512	777.833
XRCC3_10930	70	114	30	63	22	50	84	152	70	91	154	56	28	45	95	70	82	34	184	120	31	33	31	18	35	118	76	200	22	102	49	119	126	11	39	85	53	35	44	27	28	23	67.0417
MCUB_10931	11	60	11	14	2	2	37	59	38	28	82	55	7	8	29	13	71	8	197	28	5	28	1	2	1	20	102	126	41	54	42	130	36	54	53	50	13	23	15	13	22	23	44.9583
WASL_10933	84	115	43	74	45	34	94	162	85	89	148	123	26	59	80	67	70	47	203	161	44	86	32	43	38	124	119	157	36	103	68	144	118	72	91	82	71	67	67	65	64	54	87.875
NARS2_10934	156	318	102	158	63	62	186	235	128	149	259	317	61	107	152	146	162	67	331	252	72	167	53	73	82	230	179	272	98	177	140	249	199	115	188	188	131	185	139	92	87	85	157.667
FKBP11_10939	81	117	67	65	104	87	91	98	65	78	134	111	38	76	77	83	51	64	72	118	71	63	99	63	104	150	59	53	41	98	72	78	76	47	54	93	113	93	101	98	71	47	80.5833
SENP5_10942	168	219	89	117	35	60	116	151	91	115	141	272	90	70	127	129	145	43	161	131	30	105	79	97	69	142	98	168	84	125	80	141	164	58	93	166	81	103	109	63	79	33	102.458
VPS45_10944	6	38	11	22	2	6	12	21	3	6	24	6	9	7	16	10	28	6	31	5	4	7	5	10	0	17	17	13	12	29	9	19	9	8	11	21	14	8	8	3	15	5	11.6667
GDF1_10946	19	67	17	47	17	15	46	60	38	44	91	68	10	31	31	28	40	17	78	47	18	27	16	19	22	55	42	67	16	29	26	25	36	16	23	22	42	26	40	31	16	11	31.25
ETV3_10947	80	66	67	84	80	36	67	39	21	52	94	81	42	49	97	60	27	40	31	136	48	40	54	50	111	102	25	39	20	64	23	62	106	18	24	56	26	50	50	57	46	23	52.5417
SYDE2_10948	15	5	4	10	2	4	13	17	18	10	17	2	12	10	20	9	26	8	45	23	3	8	10	6	17	15	10	35	3	10	10	21	19	10	4	11	7	3	7	8	7	2	12.25
UBXN2B_10951	20	238	39	53	2	13	84	204	101	75	96	40	11	16	34	25	154	6	444	60	3	32	3	11	2	49	111	286	67	44	47	149	48	64	108	70	30	30	26	3	32	33	73
CLCN3_10952	8	28	9	8	11	4	6	7	7	13	12	37	3	10	16	6	14	5	14	18	28	11	13	11	2	28	7	7	3	6	7	19	8	0	2	13	6	6	12	7	9	2	9.95833
TOR1AIP1_10953	294	519	143	242	56	139	408	501	351	418	611	436	165	237	322	281	347	152	613	473	82	232	122	177	110	398	401	556	226	423	347	472	428	261	300	326	211	299	223	128	221	203	301.333
ZNF235_10960	23	12	5	6	0	2	33	24	19	16	30	31	21	11	26	6	14	5	24	32	0	4	5	6	1	23	21	59	8	13	13	19	23	6	9	31	6	15	5	4	9	12	14.5
PDPR_10961	380	284	126	183	236	159	337	282	171	237	352	269	206	166	352	253	198	141	272	412	115	206	189	150	214	431	191	413	77	194	172	247	403	109	98	248	206	137	207	166	110	78	210.208
TSNAX_10962	126	189	88	121	79	134	191	249	147	176	301	463	75	120	205	127	146	127	299	302	61	143	110	122	99	244	211	286	131	215	176	216	207	157	162	240	202	236	182	117	111	126	181.458
TTC9C_10966	200	453	89	202	60	136	384	546	273	379	613	579	123	238	337	268	412	204	497	486	74	386	92	117	142	388	441	687	276	413	491	595	368	421	446	409	373	519	350	172	313	275	363.792
VPS35_10969	59	95	67	80	27	42	49	79	36	81	107	146	32	57	58	58	39	47	96	102	30	48	34	54	47	120	62	69	18	58	43	45	69	22	63	53	44	48	74	60	43	23	55.2083
LIPH_10970	18	29	6	13	10	12	19	6	3	4	16	22	10	8	14	9	5	22	18	16	4	15	19	9	16	4	7	22	10	17	15	7	19	7	21	13	16	16	14	14	13	11	13.4583
ORMDL3_10971	33	34	14	22	13	12	33	39	23	17	51	31	11	16	21	15	23	7	47	31	2	19	9	12	7	24	22	35	28	26	23	17	21	8	10	19	10	21	9	5	8	15	17.8333
PILRB_10972	50	24	19	35	21	27	23	23	21	37	33	26	22	17	34	16	23	12	25	44	28	22	15	15	37	43	10	56	3	38	21	21	48	13	1	38	18	20	11	21	10	8	23.5833
ARFGAP2_10976	1263	943	539	858	2340	1097	1495	1482	892	1154	2192	1663	611	1124	1846	1107	697	1317	1287	2118	884	1022	1295	1203	1846	1983	1130	1425	696	1455	1245	1340	2126	756	897	1387	1696	1493	1575	1184	866	753	1319.25
CTSK_10977	51	56	17	31	21	15	64	37	31	27	68	25	21	35	36	42	25	17	58	57	23	19	14	32	54	59	25	53	21	31	29	58	36	18	24	37	27	38	34	22	16	11	33.1667
RHBDD1_10978	11	17	7	12	5	0	12	28	8	12	8	9	2	11	2	3	19	1	17	9	2	5	0	0	0	10	7	13	6	11	5	6	8	5	10	5	3	8	4	1	18	3	6.5
SLC25A16_10983	501	633	205	325	27	82	569	706	475	593	789	324	218	149	523	273	570	85	847	650	188	226	63	88	82	355	367	971	141	350	193	522	660	105	168	353	136	218	196	103	146	106	301.417
CWF19L1_10985	151	170	96	141	96	87	106	146	84	139	203	290	54	110	134	127	101	95	138	170	78	119	114	97	127	206	101	106	50	136	100	136	174	71	54	121	106	158	107	83	82	94	113.667
GSTO2_10986	98	149	41	21	8	13	162	183	115	96	208	67	48	53	102	83	123	21	253	151	5	66	9	12	8	121	171	293	75	141	76	206	151	66	103	168	40	59	54	25	50	45	97.8333
ZNF75D_10987	54	56	38	40	24	24	35	40	14	20	31	97	22	21	40	28	28	33	12	61	33	48	21	29	47	52	21	26	11	32	31	44	46	13	4	32	25	37	26	27	9	14	29.2083
TRAF3_10989	36	12	11	16	19	15	21	17	8	16	37	45	19	13	32	15	23	10	22	54	18	13	9	22	16	44	14	24	12	15	9	13	38	11	6	21	15	29	14	11	19	10	19.125
CCL28_10993	52	41	30	22	11	17	62	54	30	42	54	52	21	23	33	29	55	19	63	60	2	31	14	14	11	47	41	61	23	20	43	35	50	19	21	28	13	27	22	15	20	13	28.875
MIOS_10997	131	307	85	141	19	59	221	248	139	179	290	182	96	87	180	141	194	66	288	279	39	165	27	59	74	151	212	406	90	219	208	256	200	137	136	185	115	175	148	80	118	78	160.208
FADS1_11000	116	132	104	169	176	164	95	138	62	139	236	333	73	143	213	147	95	136	116	224	57	110	185	145	241	281	122	159	91	141	151	148	261	71	98	202	230	178	173	165	100	78	155.292
ZDHHC23_11001	68	206	65	71	19	46	172	182	109	84	144	163	34	45	85	98	142	47	209	158	27	82	19	44	52	119	118	180	86	124	104	135	105	66	107	107	80	83	74	38	66	42	92.7083
IFT80_11002	274	533	194	274	78	156	444	514	297	369	537	568	160	170	261	195	428	147	820	415	150	277	88	176	147	252	339	694	271	363	367	431	339	266	343	448	260	310	255	137	247	142	314.042
PRPF40A_11008	280	989	247	365	43	117	591	981	566	514	895	620	177	269	448	407	714	158	1394	783	163	356	94	152	143	540	728	1154	253	566	302	787	518	271	466	478	273	427	308	193	291	228	452.833
CEP89_11010	116	62	53	54	130	50	102	83	74	79	109	101	61	73	106	54	42	63	83	170	86	54	77	53	118	154	71	93	24	75	73	73	109	39	66	69	59	92	99	47	50	54	78.6667
ATG9A_11012	80	75	49	95	147	67	57	61	36	64	89	195	30	84	67	73	47	33	56	103	115	53	81	79	111	102	47	99	24	53	55	61	110	38	54	78	101	52	119	80	60	39	73.75
LRIF1_11014	71	76	15	16	34	40	85	90	56	57	103	207	28	43	57	36	86	49	160	115	14	84	31	44	45	75	113	190	68	90	110	123	112	74	54	75	97	69	51	37	50	41	80.0833
PARVB_11016	14	5	4	2	6	5	5	16	0	6	10	4	1	6	9	6	2	8	10	16	3	4	0	10	3	13	7	2	2	17	9	9	10	6	1	9	11	1	2	8	5	2	6.66667
LCLAT1_11021	257	350	96	126	58	139	279	479	271	355	508	700	143	212	412	237	260	203	592	544	28	252	80	127	117	425	308	666	243	313	400	372	436	290	338	376	263	339	308	148	262	200	309.458
ALDH6A1_11022	277	493	168	199	249	295	633	829	455	491	849	713	151	345	343	335	446	331	1008	552	89	469	212	310	246	400	664	907	398	719	663	774	459	478	593	632	537	565	657	297	474	296	516.625
WDR70_11027	39	17	17	3	8	11	24	6	20	15	20	13	10	10	15	29	18	1	23	23	4	11	5	9	4	21	20	45	2	19	5	17	26	0	3	18	7	12	4	10	1	9	12.4167
TSN_11029	129	193	92	53	23	112	176	206	111	146	259	547	46	90	106	136	124	131	231	239	32	178	84	120	65	222	241	235	159	199	227	225	181	144	162	226	199	245	196	105	147	127	174.542
PIGW_11032	65	247	92	113	17	51	78	184	95	128	163	189	24	38	80	44	192	34	299	116	62	77	35	38	28	117	96	203	52	105	92	123	80	56	115	120	91	99	75	38	87	62	94.4167
PARP11_11034	46	75	23	30	13	24	97	65	45	62	76	122	28	46	59	29	66	33	83	60	0	78	14	31	31	74	84	125	67	95	77	64	60	72	75	105	47	91	54	10	76	68	64.2083
SMARCD3_11036	6	7	3	10	3	0	4	4	5	12	14	5	3	4	11	12	12	5	8	15	2	4	0	4	5	12	6	6	4	5	4	5	6	0	2	12	2	2	5	5	5	4	5.125
THEM6_11037	19	28	9	19	26	18	19	33	13	15	43	22	20	7	10	15	13	14	25	17	19	8	10	12	43	24	26	15	4	7	21	19	16	13	16	30	13	18	20	25	23	12	18.1667
NBPF4_11039	32	19	7	5	1	0	22	7	1	12	18	16	12	3	11	7	7	3	4	7	10	6	2	9	2	24	7	7	6	1	2	7	7	0	6	15	7	10	6	7	1	1	6.41667
GDE1_11040	107	183	83	104	5	8	175	226	117	135	302	53	61	52	171	127	130	10	223	237	29	63	8	28	24	203	159	304	38	187	24	314	234	41	54	171	20	48	30	31	36	39	106.042
TMEM120B_11041	253	199	180	239	104	139	195	165	133	269	294	272	120	165	280	190	186	111	131	321	152	148	120	177	179	260	168	268	110	232	123	232	372	83	108	335	222	152	200	188	118	87	186.917
GTF2E1_11043	9	4	11	0	0	1	6	6	3	4	16	13	2	6	5	5	2	3	20	3	0	0	2	0	0	5	8	21	1	26	4	6	8	8	12	7	6	9	8	2	12	1	7.04167
SLC2A8_11048	41	55	24	47	25	31	18	72	37	40	51	100	20	22	34	42	19	19	73	70	32	35	12	32	50	54	58	61	10	47	36	47	53	28	30	58	49	45	26	42	25	24	41.5417
FDX1_11057	442	1162	233	298	72	196	839	1295	692	753	1255	1151	235	376	675	452	832	250	1705	811	74	641	117	204	195	711	1143	1725	680	1001	839	1345	816	714	809	936	470	807	500	280	606	472	733.375
OSBP2_11062	8	2	1	4	11	9	1	3	1	5	8	6	7	2	11	6	5	7	2	11	14	1	10	14	14	24	0	1	3	3	7	11	5	2	0	13	9	0	5	11	3	8	7.125
UBL3_11067	87	79	36	49	21	25	74	103	51	70	100	182	31	56	75	78	75	53	81	99	15	98	31	57	19	93	111	118	58	96	69	84	103	64	65	93	58	74	67	38	63	56	71.25
APRT_11072	600	678	462	967	1130	774	582	777	433	695	1099	1682	348	690	734	682	312	699	682	907	1081	702	741	967	1235	1035	841	674	512	840	850	720	939	579	628	795	1252	1052	1074	826	613	467	833.833
USPL1_11076	15	29	9	6	4	6	30	18	8	4	16	20	9	2	11	7	14	5	17	16	3	25	2	6	3	23	13	43	6	23	6	16	19	5	6	17	19	15	6	6	5	3	12.625
CYB5R1_11077	225	234	98	148	89	101	276	244	129	226	341	328	122	130	177	175	159	73	344	319	60	171	72	97	130	249	206	219	119	229	185	248	268	119	145	168	149	219	185	133	149	99	178.417
SPIN4_11078	26	38	31	34	41	37	18	29	5	38	50	101	12	30	31	34	27	19	18	59	27	31	18	41	31	79	11	39	25	33	27	41	43	18	14	43	32	57	43	19	38	20	33.625
ZFP2_11079	19	23	5	0	2	2	28	25	17	17	23	30	11	9	11	7	18	1	44	16	10	11	2	2	4	13	27	29	4	20	9	25	21	14	11	25	2	23	15	11	9	6	14.7083
CABYR_11080	84	96	33	46	85	47	124	114	83	97	115	133	36	39	74	75	54	56	106	86	54	79	39	59	51	82	51	100	43	70	65	101	95	50	37	71	64	75	62	53	38	42	65.5417
NAPG_11082	97	216	104	80	17	40	126	180	78	110	194	212	30	48	102	81	102	36	233	184	25	96	24	33	41	157	124	209	78	121	88	147	118	68	115	104	75	126	74	53	91	62	101.917
NAPA_11083	19	15	18	33	0	1	20	34	15	20	28	0	8	9	24	16	16	0	19	32	1	2	0	1	0	42	21	31	7	23	5	26	22	3	6	14	2	0	4	2	2	2	11.125
FKBP8_11087	54	19	27	51	78	35	26	33	31	30	36	82	24	37	45	36	14	33	11	67	58	32	47	45	61	85	33	35	19	31	26	25	49	28	33	58	45	29	52	34	48	22	40.5417
MTMR1_11089	10	32	17	9	8	12	11	28	14	13	20	14	7	7	10	5	7	5	48	17	15	10	5	13	23	17	25	23	11	17	13	26	27	10	19	18	9	20	5	1	7	5	16
ARID1B_11093	171	158	63	119	95	65	183	212	103	116	237	181	63	78	167	145	106	82	285	283	69	96	60	98	65	234	148	271	62	137	83	170	217	47	95	135	95	125	106	76	89	78	130.167
ATP2A2_11094	728	1158	551	828	894	543	794	1063	604	767	1318	1958	356	644	1009	799	708	577	1561	1636	981	565	703	557	882	1394	816	1128	307	862	554	986	1229	314	540	904	735	785	752	609	474	369	818.458
GALK1_11100	33	53	29	54	62	16	17	30	23	41	66	62	13	25	30	22	23	18	31	38	66	20	44	33	67	43	38	35	8	45	16	43	53	21	34	31	45	35	23	37	20	13	34.9583
C7orf49_11105	13	10	4	9	16	8	10	16	4	7	26	23	12	9	18	12	6	5	7	11	17	4	9	7	27	20	8	6	2	9	1	6	15	1	2	9	20	7	10	8	3	3	8.83333
IDH3B_11112	47	65	32	40	53	40	38	44	24	32	83	90	18	47	69	54	17	34	43	73	39	20	46	31	48	83	28	27	27	45	33	45	86	16	19	59	49	49	52	32	27	20	41.5417
SIPA1L1_11116	36	29	18	39	14	20	20	20	7	16	20	40	22	19	21	22	16	31	14	30	24	23	11	21	44	54	25	27	6	20	19	34	45	13	13	26	43	25	26	12	28	11	24.75
SEL1L_11119	9	23	2	2	0	15	25	35	11	9	31	30	1	8	8	4	10	12	81	26	0	35	6	4	3	24	42	41	25	24	26	43	11	26	34	42	30	16	16	4	29	13	25.0417
ZNF100_11120	33	136	47	46	2	4	66	227	125	101	195	2	23	13	90	41	126	3	260	156	6	18	2	10	0	71	91	211	7	56	7	78	109	13	21	46	9	12	4	6	10	16	50.7917
PQBP1_11124	684	656	565	1019	1166	649	625	450	377	798	980	1354	363	512	768	705	524	649	426	889	672	629	680	864	1048	945	476	464	463	740	700	722	1020	454	440	779	1008	927	940	696	642	464	712
ISG20_11135	97	69	36	43	59	52	101	57	21	58	102	81	40	46	75	81	38	45	73	101	45	70	71	35	100	135	57	56	36	66	71	91	77	60	44	72	100	97	66	50	43	36	68.8333
S100A1_11139	3	7	7	10	6	6	2	3	1	10	7	34	6	19	2	2	8	9	4	10	12	1	8	7	12	14	9	7	7	18	2	6	6	6	5	9	13	14	15	8	11	12	9
SRSF6_11143	1087	1065	598	773	1057	1048	1493	1665	1001	1278	1902	2094	517	879	1486	1120	982	891	1552	1849	679	926	780	749	911	1511	1396	2013	1023	1641	1394	1848	1514	1012	1139	1634	1512	1613	1575	991	1169	804	1301.46
ATP5G2_11144	378	522	414	559	231	481	450	510	244	401	702	1411	143	483	370	305	294	377	597	578	474	451	342	478	524	517	583	419	306	468	597	320	421	342	517	429	760	587	654	509	574	298	489.375
NEK6_11145	334	248	199	367	488	314	279	273	159	277	457	749	159	300	405	303	185	240	325	547	380	287	397	336	644	677	245	352	186	354	303	335	512	191	278	455	464	352	452	349	260	197	369.917
SNRNP40_11150	10	11	4	16	7	10	7	12	8	3	4	20	12	18	1	0	6	10	11	12	8	10	21	7	3	8	6	3	13	11	9	11	13	7	6	10	7	14	8	11	6	4	9.125
ARHGAP29_11151	11	21	12	21	11	6	3	18	9	19	24	18	10	11	14	5	13	8	13	13	14	9	19	10	14	17	8	17	2	9	18	7	13	4	13	8	15	12	25	21	7	12	12.5
C5orf15_11152	45	219	47	103	5	27	98	177	105	65	119	94	23	30	42	41	147	26	231	81	13	50	8	34	20	37	124	161	85	124	76	187	44	63	71	78	51	49	55	32	87	36	74.875
TJP2_11153	54	49	49	86	37	46	25	42	24	61	68	125	29	46	41	49	29	25	40	66	91	35	52	28	63	95	37	46	19	50	38	32	62	20	18	57	30	43	53	47	35	16	44.7083
SMYD2_11154	42	80	33	31	14	30	48	76	46	51	80	126	38	44	78	49	64	38	82	60	13	43	26	20	36	82	58	78	34	90	62	87	65	39	48	74	43	66	73	49	25	27	53.3333
SYMPK_11155	25	14	13	16	16	3	16	15	10	21	39	19	6	7	18	19	13	19	35	21	9	7	10	19	22	22	10	12	7	18	7	12	12	9	7	20	11	11	20	15	11	5	13.8333
MRPS22_11157	82	210	136	188	63	148	133	143	110	137	258	386	47	125	115	109	98	104	202	178	131	185	81	138	131	207	136	144	100	150	170	112	147	97	180	174	217	202	193	149	163	116	154.292
MYD88_11160	37	39	32	36	29	38	35	53	29	23	54	59	29	26	40	41	15	27	54	61	48	10	30	29	41	79	23	60	10	45	23	30	38	2	22	59	41	38	55	28	28	25	36.625
SUB1_11161	8	10	7	7	2	5	9	4	7	5	7	27	2	8	1	2	3	6	7	6	7	6	3	2	8	11	3	12	4	10	6	9	6	7	11	2	4	10	10	2	5	2	6.375
PCDH10_11162	4	13	14	10	6	11	10	10	11	4	21	22	0	10	16	13	10	17	16	30	22	13	6	3	9	28	8	15	4	12	9	15	17	7	11	18	10	9	3	16	8	1	12.0833
PDXK_11165	780	569	455	595	621	360	556	598	340	562	882	882	349	478	915	687	336	292	539	1059	534	284	516	331	729	1134	419	611	172	439	283	489	984	172	252	461	449	440	459	431	318	235	489.167
MADD_11166	39	56	35	76	34	26	13	14	9	27	29	34	10	18	34	24	16	8	15	31	58	11	17	18	36	46	14	9	11	10	10	22	38	8	8	15	17	17	25	14	19	9	19.9167
RRP1_11167	538	300	256	419	477	360	433	472	282	506	966	650	237	473	937	601	235	372	421	985	291	362	380	406	659	1090	417	504	217	571	362	618	1049	206	256	540	576	610	649	427	333	271	508.333
ZSCAN25_11168	164	82	90	139	171	112	127	90	54	100	172	106	81	84	130	119	81	47	95	200	122	87	101	97	146	197	112	140	24	119	69	151	194	53	60	137	134	79	128	110	82	40	111.542
SUPT6H_11171	762	558	402	757	1567	645	437	343	315	616	717	1077	385	512	814	752	463	694	354	933	748	540	793	897	1268	1011	299	524	363	557	645	597	1139	339	305	714	961	746	794	670	471	357	667.708
MAD2L2_11173	12	41	14	31	16	17	14	40	11	18	35	66	8	8	13	7	14	17	15	23	30	27	15	21	17	35	23	6	6	22	20	15	18	13	8	18	22	22	21	23	10	5	18.125
ZNF133_11177	23	31	21	47	32	21	23	21	16	32	44	71	11	26	26	29	17	4	27	37	21	28	21	11	27	53	27	31	4	29	21	36	35	9	14	24	33	28	35	18	30	10	25.375
COPA_11179	7	10	8	10	5	2	2	9	6	2	8	5	2	4	10	5	8	2	7	11	8	0	7	8	7	7	5	1	2	5	7	12	6	6	1	4	4	6	8	1	4	0	5.29167
CTAGE5_11180	55	73	45	63	28	22	45	63	41	48	89	37	26	43	38	46	34	28	42	77	58	30	20	34	39	63	39	54	46	29	49	38	78	21	28	23	43	42	45	49	49	17	42.2083
RANBP1_11183	1898	3547	2625	3815	980	2208	1832	2919	1812	3010	4015	6401	781	2615	2995	2582	2320	2161	2710	4144	2791	2648	2179	2216	3290	4558	2562	3100	1678	3123	2567	2910	3736	1978	2887	3792	3646	3268	3508	2569	3098	2089	2960.29
PPDPF_11184	459	741	668	1238	845	608	513	507	360	502	928	1448	226	392	460	413	438	332	659	652	1715	522	578	625	1091	781	562	554	402	572	609	542	530	501	574	563	729	578	622	610	615	404	649.583
C6orf106_11185	88	137	63	86	4	20	87	89	63	100	152	66	40	35	126	98	77	29	94	155	19	29	21	32	29	172	56	115	19	44	47	90	160	20	34	52	30	42	17	23	35	19	56.4167
PHF23_11187	133	125	69	87	105	91	98	93	60	136	151	172	46	90	162	127	96	39	105	181	70	62	90	72	121	180	84	87	38	107	71	131	148	48	48	141	111	101	111	80	55	50	95.5
XRCC6_11190	1907	2939	1628	2878	2754	2440	2231	2967	1725	2796	4596	4524	1090	2436	3597	2814	1664	2470	2978	4641	2208	2199	2496	2286	3614	4127	2505	2551	1685	3148	2570	2948	4120	1574	2068	3110	3515	3471	3415	2386	2282	1768	2819.38
THOC2_11191	206	223	70	85	21	64	353	441	259	307	409	213	112	90	313	182	241	77	430	451	17	137	31	43	37	276	238	719	146	275	198	427	401	188	191	248	204	201	126	44	116	104	218.667
TMEM185A_11192	115	148	35	65	78	69	112	87	43	74	121	149	35	82	100	65	63	46	99	134	27	76	37	67	78	103	74	117	67	88	97	120	119	37	81	107	113	103	81	61	63	69	84.0833
FZD2_11193	8	1	4	7	3	3	2	8	5	6	13	21	7	1	10	10	4	5	14	6	0	9	2	7	8	11	4	10	1	5	2	7	6	5	16	4	11	6	9	3	4	4	6.41667
ITM2C_11194	17	36	6	25	11	5	15	39	23	18	21	18	2	9	5	13	33	5	26	34	9	15	7	6	5	11	21	20	3	25	2	8	8	6	11	13	10	14	8	11	4	2	11.625
RABL2B_11198	36	64	14	22	3	6	71	56	19	30	54	11	20	20	36	29	26	9	54	33	0	11	5	15	1	35	48	46	13	23	16	47	38	11	9	15	30	9	15	7	17	8	21.0833
ZNF621_11204	23	15	5	22	27	4	11	9	3	13	12	18	5	6	9	18	7	11	7	15	34	7	28	19	35	34	12	7	7	14	4	17	10	8	1	13	11	15	8	12	0	16	13.9167
SSH2_11206	103	88	41	84	54	76	133	176	129	173	193	159	70	39	160	127	129	72	194	195	27	67	46	41	73	157	93	271	63	131	100	159	216	55	94	151	74	97	61	60	61	54	105.833
PRELID1_11208	383	681	456	607	320	393	440	743	416	653	926	1512	209	456	579	509	495	402	686	904	453	474	320	375	524	960	473	608	417	623	471	721	704	330	416	654	528	519	511	438	487	346	539.25
CCDC22_11209	311	264	218	374	347	230	272	323	176	350	474	487	141	284	444	302	226	205	275	562	300	263	270	240	470	598	255	391	115	322	271	353	503	122	188	429	433	314	377	353	251	156	325.458
ZNF76_11211	189	78	97	194	349	187	115	69	63	120	170	209	95	123	127	145	64	118	65	196	232	111	192	234	336	204	79	96	95	116	127	123	215	93	64	185	200	212	184	188	158	68	157.208
ZBTB43_11212	28	7	12	12	36	10	9	4	8	9	7	16	9	12	18	10	6	10	1	30	7	5	12	15	7	33	3	7	2	2	8	9	7	4	1	15	8	7	11	11	5	9	9.125
DHX38_11214	93	103	57	83	115	91	120	146	95	106	147	198	52	84	127	89	121	64	212	160	67	121	120	119	144	188	126	179	59	146	112	133	141	95	85	168	104	131	126	114	115	72	126.542
KCTD2_11216	16	39	13	45	30	21	24	27	24	18	43	40	15	18	20	28	41	14	54	48	8	24	19	38	56	28	39	54	11	34	40	49	35	19	16	33	45	27	31	23	14	9	31.4167
POFUT1_11217	13	20	14	11	8	7	27	16	6	9	14	25	8	14	11	16	9	11	23	21	6	11	4	5	3	18	5	19	11	16	3	11	9	3	18	22	1	20	17	10	8	3	11.125
STEAP3_11218	49	62	22	45	42	41	32	52	15	37	58	31	15	39	37	38	36	15	42	44	28	11	21	37	60	45	26	38	18	34	37	42	58	19	23	47	47	41	29	46	26	7	34.4167
DCAF4_11220	897	781	462	626	1113	719	919	712	576	930	1192	1367	493	617	1011	866	620	782	597	1315	478	715	730	815	1010	1163	628	1067	623	886	1065	922	1325	619	627	924	1249	1238	1107	731	712	600	881.083
AGK_11222	174	192	116	168	170	131	135	175	115	192	262	330	82	173	157	122	133	150	166	226	157	168	154	156	203	212	196	194	92	217	156	180	217	100	180	236	230	215	224	150	160	101	178.75
SPATA33_11223	56	57	19	27	29	29	31	48	44	59	99	30	26	34	83	59	33	15	53	82	27	28	22	17	32	100	43	92	20	53	27	78	94	6	20	66	38	19	18	21	23	17	41.5
BST2_11225	93	44	184	50	122	44	61	79	30	80	101	93	94	112	177	226	38	58	92	120	43	54	138	59	452	94	52	55	56	53	83	39	122	32	47	83	267	115	73	57	226	50	102.583
JUNB_11226	23	19	14	12	19	5	21	15	10	19	24	45	26	23	28	23	7	10	23	32	26	5	8	17	23	53	44	21	16	22	7	18	27	1	14	41	20	12	23	20	16	8	20.7083
ATXN1_11228	40	68	19	37	14	33	34	22	12	29	30	40	20	21	29	34	25	14	13	53	11	17	13	21	35	45	9	24	32	21	15	46	43	14	22	24	33	23	30	13	19	11	24.4583
LCORL_11229	51	109	30	22	12	37	83	101	68	78	101	125	17	63	75	56	74	57	155	102	4	88	35	59	47	71	149	183	81	129	123	156	86	93	124	150	102	91	113	62	104	65	98.8333
POLE4_11230	1599	1720	911	1368	1276	1122	1605	1592	1083	1711	2551	3050	755	1162	1873	1652	1041	1192	1588	2774	1106	1419	1019	1344	1588	2607	1697	1909	1406	1661	1880	1712	2694	1396	1404	1590	1920	2109	1730	1233	1242	1136	1673.5
FZD6_11231	716	1210	428	632	295	369	1301	1622	1030	1118	1757	1000	474	587	1050	643	1095	398	1866	1418	336	948	217	430	361	901	1166	2323	784	1353	1092	1648	1239	843	962	1351	686	1054	656	441	766	502	972.625
ITPKB_11232	17	12	5	8	3	4	1	10	5	12	28	31	4	7	17	13	7	11	11	18	7	9	6	10	7	31	8	19	1	8	4	3	26	0	4	8	5	3	7	9	5	1	8.75
IVD_11235	88	71	48	56	72	31	53	54	27	70	88	68	37	31	84	68	41	36	56	103	39	24	67	36	69	108	28	34	13	56	19	57	106	11	28	46	48	49	54	30	39	8	47
[truncated: 7,802 more rows]

## Sheet: HepG2 Exp1
Probe_ID	HepG2Plate1_WT_M02	HepG2Plate1_WT_M03	HepG2Plate1_WT_M04	HepG2Plate1_WT_M05	HepG2Plate1_WT_M06	HepG2Plate1_WT_M07	HepG2Plate2_WT_M02	HepG2Plate2_WT_M03	HepG2Plate2_WT_M04	HepG2Plate2_WT_M05	HepG2Plate2_WT_M06	HepG2Plate2_WT_M07	HepG2Plate3_WT_M02	HepG2Plate3_WT_M03	HepG2Plate3_WT_M04	HepG2Plate3_WT_M05	HepG2Plate3_WT_M06	HepG2Plate3_WT_M07	HepG2Plate1_WT_H08	HepG2Plate1_WT_I08	HepG2Plate1_WT_J08	HepG2Plate1_WT_K08	HepG2Plate1_WT_L08	HepG2Plate1_WT_M08	HepG2Plate1_WT_N08	HepG2Plate1_WT_O08	HepG2Plate2_WT_H08	HepG2Plate2_WT_I08	HepG2Plate2_WT_J08	HepG2Plate2_WT_K08	HepG2Plate2_WT_L08	HepG2Plate2_WT_M08	HepG2Plate2_WT_N08	HepG2Plate2_WT_O08	HepG2Plate3_WT_H08	HepG2Plate3_WT_I08	HepG2Plate3_WT_J08	HepG2Plate3_WT_K08	HepG2Plate3_WT_L08	HepG2Plate3_WT_M08	HepG2Plate3_WT_N08	HepG2Plate3_WT_O08	AVERAGE COUNT CONTROL MCF7
[truncated: 10,159 more rows]

[truncated: 3 more sheets: HepaRG Exp1, HepaRG Exp2, HepaRG_3D_Exp2]
